# Supplementary material for: RNA modification writers pattern in relation to tumor microenvironment and prognosis in prostate cancer
Source: Front Genet. 2023 Jan 18;13:1065424. doi: 10.3389/fgene.2022.1065424 (PMC9889935; doi:10.3389/fgene.2022.1065424)
Supplement: Supplementary file 1 [file DataSheet1.ZIP]

Archive with 41 entries (41 files):
- SupplementaryTable10_cibersort.txt
- SupplementaryTable10_cors.txt
- SupplementaryTable11_gene_cors.txt
- SupplementaryTable12_cluster1.txt
- SupplementaryTable13_GSVA_KEGG.txt
- SupplementaryTable14_tme_diff.txt
- SupplementaryTable15_degs.txt
- SupplementaryTable16_cluster2.txt
- SupplementaryTable17_GO_enrich_BP.csv
- SupplementaryTable17_GO_enrich_CC.csv
- SupplementaryTable17_GO_enrich_MF.csv
- SupplementaryTable17_KEGG_enrich.csv
- SupplementaryTable18_sigGene.txt
- SupplementaryTable19_WM_Score.txt
- SupplementaryTable1_SNPtype.txt
- SupplementaryTable20_GroupInfor.txt
- SupplementaryTable21_ggalluvial_Subtype.txt
- SupplementaryTable22_multicox_clin.txt
- SupplementaryTable22_multicox_clin_dataset1.txt
- SupplementaryTable23_clininfor_feature.txt
- SupplementaryTable24_WM_Score_gsva.txt
- SupplementaryTable25_TME.txt
- SupplementaryTable26_estimate.txt
- SupplementaryTable27_TIP.txt
- SupplementaryTable28_gdsc_IC50.txt
- SupplementaryTable29_clin_IMvigor210.txt
- SupplementaryTable29_IMvigor210.txt
- SupplementaryTable2_GSEA.txt
- SupplementaryTable30_lncRNA.txt
- SupplementaryTable30_miRNA.txt
- SupplementaryTable30_mRNA.txt
- SupplementaryTable31_edge.txt
- SupplementaryTable31_node.txt
- SupplementaryTable3_pancacer_snp.txt
- SupplementaryTable4_CNVfrequency.txt
- SupplementaryTable5_exp.txt
- SupplementaryTable6_cnv.txt
- SupplementaryTable7_geneposition.txt
- SupplementaryTable8_celluar-interactions.tsv
- SupplementaryTable8_celluar-types.tsv
- SupplementaryTable8_cox.txt
