# Supplementary material for: RNA modification writers pattern in relation to tumor microenvironment and prognosis in prostate cancer
Source: Front Genet. 2023 Jan 18;13:1065424. doi: 10.3389/fgene.2022.1065424 (PMC9889935; doi:10.3389/fgene.2022.1065424)
Supplement: Supplementary file 1 [file DataSheet1.ZIP › SupplementaryTable10_cibersort.txt]

	B cells naive	B cells memory	Plasma cells	T cells CD8	T cells CD4 naive	T cells CD4 memory resting	T cells CD4 memory activated	T cells follicular helper	T cells regulatory (Tregs)	T cells gamma delta	NK cells resting	NK cells activated	Monocytes	Macrophages M0	Macrophages M1	Macrophages M2	Dendritic cells resting	Dendritic cells activated	Mast cells resting	Mast cells activated	Eosinophils	Neutrophils
TCGA-EJ-5505-01A	0	0	0.213448823981097	0.147002959708826	0	0.0692654731500538	0	0	0.00447715351758457	0	0	0.0191670405911117	0	0.0839794537472781	0.0265386101385403	0	0.00631942422637846	0	0.42980106093913	0	0	0
TCGA-ZG-A9L6-01A	0.0124562181723478	0	0.174543137057243	0.12393986227081	0	0.00558732629553383	0	0.00586074267731079	0.00518208204120214	0.0691147887868269	0	0	0	0	0.0446693144804116	0.190726348961033	0.145131206771299	0	0.222788972485982	0	0	0
TCGA-HC-A8D0-01A	0.00234784467215769	0.0278069369092605	0.0967361827457711	0.16247994917376	0	0.122101196312878	0	0.00132545316634881	0.0581216971497835	0.0169026325910123	0	0.0251136309425146	0	0.0470984337578309	0.0184786596178098	0.128244421075286	0.112202581440241	0	0.181040380445347	0	0	0
TCGA-VN-A88I-01A	0.0270054742124164	0	0.0240850197750455	0.188442368326097	0	0.159262817866899	0	0.00772601816337049	0.00147344912457329	0	0	0.0208220958248297	0.023457337602357	0.0513041050179325	0.00508721127669823	0.0912817163513654	0.0386787167815116	0	0.361373669676904	0	0	0
TCGA-KK-A8IA-01A	0.0123186330833015	0	0.0132668741385852	0.0912737296191546	0	0.116156126228591	0	0.102965917755963	0	0	0	0.0635724287490044	0	0.147198103471671	0.229809855781542	0.0858362436198806	0	0	0.137602087552308	0	0	0
TCGA-KC-A7FA-01A	0.045081520659932	0	0.0596930386556511	0.184917363549516	0	0.0173349399122705	0	0.0844338040346999	0	0.0239244279615998	0	0.0388621699036052	0	0.151862115881755	0.127406026774511	0.0370226351395835	0.00723770024375388	0	0.222224257283122	0	0	0
TCGA-KK-A6E1-01A	0.0422589500926913	0	0.0191946267133722	0.142388993591465	0	0.172029378535013	0	0.061807427376857	0.000669434758228647	0	0	0.0349058481813994	0.063895943864159	0.182282668066287	0.0682111615266297	0	0.0014629646728758	0.024759880787701	0.181125380933607	0	0.00500734089971466	0
TCGA-H9-7775-01A	0.0291885229927817	0	0.0332916766217961	0.123510670218028	0	0.00921370606618961	0	0.127592520959183	0	0.0150163389428571	0	0	0	0.231871847275485	0.00767872604926538	0.0610514025243514	0.0523224976618983	0.0198798916511338	0.289382199037032	0	0	0
TCGA-HC-8262-01A	0.0208318527983935	0	0.262785669646059	0.192684808786745	0	0.0575588253546759	0.0494989623587435	0.0441091411677956	0	0	0.0248034892427064	0	0.00687523993138852	0.0131789986852541	0.0681998218623894	0.0822934753565725	0.0660283821031425	0	0.111151332706133	0	0	0
TCGA-EJ-7797-01A	0.00374681345146284	0	0.290437248447149	0.134136705118341	0	0.17792482804939	0.0169944016961325	0	0	0	0	0	0.0224956570098319	0.0405213287460537	0.094456227525518	0.0608407461044186	0.017674252486801	0	0.140771791364902	0	0	0
TCGA-HC-7738-01A	0	0	0.250064353127175	0.121331453548692	0	0.0481820207188008	0	0.0367738675888276	0.0217011095918306	0	0	0.0137186683444436	0.000349846503662315	0.203775513424334	0.0457487896289733	0.116459172219426	0.0260309023554677	0.00383663280592979	0.112027670142437	0	0	0
TCGA-V1-A8MG-01A	0	0	0.223015402506046	0.246253308502222	0	0.0100900394887768	0	0	0.0177787608973298	0.0450581937024659	0	0.0102019449623489	0.00831962140944179	0.125595460938396	0.0415341198497899	0	0.0017474215397577	0	0.270405726203426	0	0	0
TCGA-ZG-A8QX-01A	0.0445596369373544	0.00886974511954453	0.45432415438292	0.118394664342044	0	0.0436105131882476	0	0.0687579722977354	0.0330027052962434	0	0	0.00588885450738911	0	0.00382657666710543	0.0253218363558851	0.0936035804962493	0.00437194798853574	0.0173154900285232	0.0781523223922234	0	0	0
TCGA-XK-AAJP-01A	0	0.0897383193670165	0.0544289985477501	0.120551021507076	0	0.107214015713826	0	0	0	0.00888442251682966	0	0.0508401773377817	0.0291294458191612	0.0203611253538972	0.0709685891383183	0.136803968841076	0.0209997925453051	0	0.290080123311963	0	0	0
TCGA-G9-6379-01A	0.0422054045835365	0	0.0434025538153443	0.183807937243206	0	0.072055289792304	0	0.0657964481662053	0.0362634203325958	0.0869930216459677	0.0149804138045901	0	0	0.0872279455435554	0.0529213590354734	0.147238380728316	0.0502096786538969	0	0.116898146655008	0	0	0
TCGA-EJ-7314-01A	0.0240939645048051	0	0.285344789746997	0.231462245316725	0	0.00586424037956144	0	0.0529838770697558	0.00216289641987748	0	0	0.045290750891381	0	0.149161715848124	0.0155370598753124	0	0.00869154939942144	0.0310290330572409	0.124563999554739	0	0.0238138779360605	0
TCGA-EJ-7125-01A	0.00435329406013101	0.0183389100638694	0.137023980253052	0.10622722004531	0	0.0632970101528561	0	0.0517866211372627	0	0.0507455399198117	0	0.0317626132833224	0.00303629348094503	0.0419098616503315	0.0339373336237687	0.0893664735230632	0.0637989693316786	0.0203737580816383	0.28404212139296	0	0	0
TCGA-VP-A87J-01A	0.0697413381985233	0	0.0725507404494322	0.119918807662649	0	0.151581944687776	0	0.253196948659796	0.00070315713124474	0	0	0.0470370940225079	0	0.150999524722169	0	0	0	0.0332305024294467	0.0944666783982436	0	0.006573263638212	0
TCGA-EJ-8468-01A	0	0.0240628067238464	0.0787140143077539	0.152757295783805	0	0.179741540963373	0	0.0666195249407607	0	0	0	0.0122493866936691	0.0488955054585008	0.0911998427412897	0	0.0719027394451307	0	0.0137509157274398	0.260106427214431	0	0	0
TCGA-EJ-5527-01A	0	0	0.142803205012043	0.100036104846305	0	0.225938225299408	0	0.0185422849724047	0.0146841386837938	0.0213035737792813	0	0.0125760812716252	0.0184378759864652	0.0136798456139837	0.0848012613226846	0.0999912203380706	0.114869818219732	0	0.132336364654203	0	0	0
TCGA-G9-6333-01A	0	0	0.165064907067553	0.205460713908067	0	0	0	0.119330065362715	0.000657054883184694	0.0250048297630513	0	0.000757055908241572	0.0374536317505173	0.0734665880427327	0.153313323831043	0.00593112831749104	0.0575068271196491	0	0.156053874045754	0	0	0
TCGA-HC-7749-01A	0	0	0.00740467618370455	0.138734080825751	0	0.111036446915318	0	0.0102819473702582	0.0303904178019127	0	0	0.00284312906611275	0	0.0907191296840806	0.0496101012744296	0.126414727811626	0.0351038003749981	0.000247973507095367	0.397213569184714	0	0	0
TCGA-G9-6338-01A	0.012972934124678	0.00814996121848587	0	0.191448524189941	0	0.158219912585809	0.0332018341813799	0	0.0318909610366854	0	0.0473996205501663	0	0.00916660936678002	0.0838228144440948	0.0500025276874392	0.14629326918738	0	0	0.227431031427161	0	0	0
TCGA-ZG-A9L0-01A	0	0.0216117784219854	0	0.172157769556122	0	0.120584836539112	0.0217833296836621	0.0136212601740919	0.0145694990445883	0	0	0.0358865430386442	0.060102518076279	0.112865406661301	0.102836431700722	0.0757352494122307	0.0643762146710643	0	0.183869163020197	0	0	0
TCGA-J4-AATZ-01A	0.0152728348423847	0	0.113609870111366	0.162214433647073	0	0.146892929403122	3.6157472261507e-05	0.0300449256747812	0.0578016647635917	0	0	0.0304876560407024	0.0100828240626243	0.0900526646348556	0.127911405404722	0.103803573749014	0.0184831908194938	0	0.0933058693740065	0	0	0
TCGA-HC-7232-01A	0.0513417363020523	0	0.0133144847790844	0.195691405978623	0	0.0887832684264539	0	0	0.0590642134549098	0	0	0.0229939746529725	0.0381795901328765	0.119400036998345	0.0421990997606166	0	0.00323506143093709	0	0.365797128083129	0	0	0
TCGA-EJ-A7NN-01A	0.0224871194985527	0.0430414183393465	0.207560913717459	0.0718399584345405	0	0.0917256504618985	0	0.0626275971181554	0.0233239383720725	0	0	0.023750445788143	0.011513683690162	0.00488309004326088	0.0333912729760627	0.0618541064518769	0.0868824148658203	0	0.255118390242649	0	0	0
TCGA-CH-5750-01A	0.106349052041145	0	0	0.331967993003582	0	0	0.0398431560273404	0.0902627154755064	0.010740786828454	0.044436564357191	0.00946229171866186	0	0.00556713555225316	0.150298658914422	0.123117097156737	0	0.00286206821159394	0	0	0.0850924807131126	0	0
TCGA-QU-A6IP-01A	0	0	0.301771538056832	0.175614754856744	0	0.0759892492513872	0	0.117814612805003	0.0220725675887787	0	0.0104238407246294	0.00804276328932606	0.011735555488227	0.156319113541214	0.010328306891059	0.0196410554854294	0.0456479343233046	0	0.0445987076980654	0	0	0
TCGA-J4-A67Q-01A	0.0352636585577961	0	0.0477367621334212	0.13443649723257	0	0.190887528857553	0	0.0476993385288053	0.0423363338776182	0	0.0365349391934765	0	0.0277375248674133	0.107451685724157	0.0208728935387961	0.0938218333296895	0.0594468348050335	0	0.15577416935367	0	0	0
TCGA-G9-6348-01A	0	0	0.217842715598183	0.205474946342178	0	0.190691423068165	0.0335890381890967	0.0071961319712472	0	0	0	0	0	0	0.0731686821158962	0.0948316900162765	0.0775110365840711	0	0.099694336114886	0	0	0
TCGA-YL-A8SC-01A	0.0169989718838871	0	0	0.219970486338071	0	0.171396967551652	0	0	0.0815098296109891	0	0	0.00819643635696156	0.00633878743124189	0.0841964774808088	0.102330466099625	0.171022883273264	0.0108985549648978	0	0.127140139008601	0	0	0
TCGA-VP-A878-01A	0	0	0.236741309428607	0.165760837355511	0	0.0370189350437041	0	0.0424128152324964	0.0204316241368369	0	0	0.0052384262140171	0.0189271889648981	0.0368699522887541	0.0309205882857788	0.133792256787672	0.078910559916398	0	0.192975506345326	0	0	0
TCGA-KK-A7B1-01A	0.00310480553825577	0	0.0598093229577552	0.199549445581551	0	0.102837637914897	0	0	0.0162567438545698	0	0	0.00731748590358428	0.0482101904537609	0	0.00692411647993152	0.158888501127112	0.159457263253022	0.0173021624856512	0.22034232444991	0	0	0
TCGA-EJ-5525-01A	0.1007010779382	0	0	0.0526275745348592	0	0.229566434923937	0	0.0239991125906526	0.0146926223746924	0	0	0.0337570205189405	0.0247053036069431	0.104450596864026	0.0291530231706624	0.213473661131744	0.0447830583965597	0.00136534715449109	0.126725166794292	0	0	0
TCGA-HC-7752-01A	0.0717418878992942	0	0.210853645770783	0.149963196610742	0	0	0.000221710172415329	0.0706117498037616	0.0382819695361783	0	0	0.00101813785073718	0.0166394148930326	0.179340716072682	0.0105529470389425	0.103676732357118	0	0	0.147097891994313	0	0	0
TCGA-FC-7708-01A	0.0277930430393653	0	0.19240956778325	0.242958956137417	0	0.0747545353808182	0	0.0147090146286249	0	0	0	0.0109841441280995	0.00435319334254836	0.138508613012163	0.0605187386852296	0	0.0396564913767953	0.0288821089210913	0.158898727739164	0	0.00557286582543328	0
TCGA-2A-A8W3-01A	0.00677700454164464	0	0.0979866140654793	0.156822195864337	0	0.0521386523011729	0	0.0704255117233773	0.00325829677888903	0	0	0.0126343391108424	0.00714573032039925	0.0286355285217731	0.0291043740184681	0.127497922204474	0.0351897648295709	0	0.372384065719572	0	0	0
TCGA-G9-6362-01A	0.0494118230779046	0	0.116437253137284	0.201806157331632	0	0.0840807231362783	0.00274250548235745	0.0279367426467851	0.0070205457481609	0.0229831610244503	0	0.0676385795034107	0	0	0.173633439671758	0.13652916365679	0.0395184573152894	0	0.0702614482678999	0	0	0
TCGA-WW-A8ZI-01A	0.0232474142262896	0	0.148429360730049	0.180552611697079	0	0.182514965580331	0	0.00720320688675668	0.00854425626687257	0	0	0.0294180072018116	0	0.0732990913874797	0.0644988973847276	0.104682483026552	0	0.023679994279798	0.153929711332254	0	0	0
TCGA-EJ-A8FP-01A	0.00367167548441517	0	0.324026715196304	0.146437458786085	0	0.0591482619802035	0	0.0175822425979572	0	0	0.00177113736723182	0	0.0226171545794952	0.0626184659330614	0.0350327293510351	0.0390092005722888	0.102867879202923	0	0.185217078949	0	0	0
TCGA-G9-6370-01A	0	0.00269873220078674	0.55061421552944	0.159508771312747	0	0.0482545592620438	0.00347098269886501	0	0	0	0	0.00967895553387287	0	0	0.0195888297385411	0.0648679591570616	0.0866945281955403	0	0.0546224663711009	0	0	0
TCGA-G9-6377-01A	0.0532333175964258	0	0.0306590014899824	0.3320566263971	0	0.0300816568442963	0	0.00329862079300009	0.0336166859882379	0	0	0	0	0.210718995784096	0.129124680519337	0	0.016589860941466	0	0.159512392921924	0	0.00110816072413377	0
TCGA-ZG-A9N3-01A	0.0892404125606388	0.1479887148921	0	0.164494623111878	0	0.0670815230113598	0.0260019342097479	0.0610539946879124	0.0407227234964435	0.0790290096670608	0	0	0	0.0925408019420925	0.0625708197913433	0.0143742453871579	0.0412250300730031	0.0322070092186382	0.0814691579506236	0	0	0
TCGA-Y6-A8TL-01A	0.0442978905586228	0	0.315975408988728	0.142985757964113	0	0.169678698238682	0	0.0519827671063148	0	0	0	0	0.00359680999543386	0.0728115638641075	0.0178732010390339	0.00822785921181818	0.00721307696858103	0.00345945079022428	0.161897515274341	0	0	0
TCGA-CH-5790-01A	0.00572979502873807	0	0.132535199580001	0.132194736406574	0	0.0655226562663882	0	0.0921339472287182	0	0	0	0.0242463746758081	0.127568610523932	0.23287309720917	0.0626558106388924	0.0662157653092783	0	0.00470971689234864	0.0536142902401507	0	0	0
TCGA-ZG-A9L4-01A	0	0.00994597235284501	0	0.134185575573058	0	0.233774202431675	0	0.0261098101490889	0.0412769623133169	0.0340954836003997	0	0.0913669567367483	0.00364874003546387	0	0.0764635741564219	0.113534691105815	0.144743675300539	0	0.031561193238125	0.0592931630065027	0	0
TCGA-EJ-5519-01A	0.0332450122569491	0	0	0.151535903080803	0	0.190527796386674	0	0	0.00400632990605823	0.012363469998229	0	0	0.0180858121174731	0.191799073125359	0	0.0314182671596993	0	0.0530411737493582	0.309983324080646	0	0.00399383813875031	0
TCGA-XK-AAK1-01A	0.013188138782634	0	0.153920670857092	0.159790209854707	0	0.123797164780729	0	0	0	0.0140422734195975	0.0248820101692919	0	0	0.0732963109128706	0.0500662233934325	0.0602325531149912	0.00876320182735603	0	0.318021242887298	0	0	0
TCGA-EJ-5495-01A	0.0252713448111512	0	0.0944639401853009	0.164848904091165	0	0.114353690523599	0.017635542786384	0.00355135221139231	0.0131711954067428	0	0.0114103379974647	0	0.0331041705931984	0.149578869782791	0.168502199107335	0.0110643373719973	0.0176619814692795	0	0.175382133662199	0	0	0
TCGA-VN-A88O-01A	0	0	0.211648369692212	0.158170591049822	0	0	0	0.140730185309471	0	0.0794337816838074	0	0.0185549313079305	0	0.0687895031784546	0.089014388240661	0.0844293324885692	0.0215287802571617	0	0.121597164439542	0	0	0.00610297235236925
TCGA-HC-8216-01A	0	0	0.133165215234496	0.148339080985554	0	0.0983619717126465	0	0.0224768107873508	0.0286045224587701	0.0392910712369356	0	0.0475204511705185	0	0.113121269775254	0.0851053368032964	0.135238927779168	0.0528120272123909	0	0.0959633148436189	0	0	0
TCGA-2A-AAYF-01A	0.0236669618304135	0	0.273940209818316	0.167084314230317	0	0	0	0.0808837314855965	0	0.00981331678560145	0	0	0.0338496786052021	0.165892007498315	0.02581002084294	0.00607228693988678	0	0.0220133712227503	0.190974100740662	0	0	0
TCGA-HI-7169-01A	0.0547004364660726	0	0.336519484076945	0.197254535159787	0	0.0314284881647892	0.0396437272400977	0	0	0.127726833542957	0	0	0	0.0276559067668675	0.00612915753329124	0.0517896920266962	0	0.00114321995220718	0.126008519070288	0	0	0
TCGA-EJ-5498-01A	0.0022684893452879	0	0.311362576168245	0.138033178615025	0	0.196246712804203	0	0	0.0207296439948226	0	0	0.0309961960339693	0.0269744945757927	0	0.0601026316255541	0.0604834222431564	0.075691644214536	0	0.00778204292640766	0.0693289674530012	0	0
TCGA-CH-5738-01A	0.022492874596032	0	0.0417915865834968	0.0871177351494173	0	0.156885376126829	0	0.0298956394371426	0.0221673992155575	0	0	0.0210445094947798	0.107711446969139	0.0203797701440666	0.0152573367377471	0.178536752696778	0.0485828958255246	0.0173425054385097	0	0.184806263635571	0.0231427903093356	0.0228451176400742
TCGA-KK-A7B2-01A	0	0.0265720309274806	0.0300244283954648	0.241212159218988	0	0.057345543108669	0	0.000604792067722343	0.0102558997856963	0.0520694416766903	0.000352046155126005	0	0.0417375787180174	0.124957100328985	0.124261227708165	0.0584945178564816	0.0710130427197834	0	0.16110019133273	0	0	0
TCGA-J4-A67S-01A	0	0.0190990924184857	0.269859971544431	0.1556505227038	0	0.0748968037456732	0	0.130540363481355	0.0280394114778518	0.00875160588159736	0	0.0293411543580194	0.000816943959248789	0.0466599494056012	0.0341789454116489	0.0579747118622956	0.0648639132274022	0.0260058594522915	0.0533207510702983	0	0	0
TCGA-YL-A9WJ-01A	0	0	0	0.0763998155065738	0	0.187241605912554	0	0.0812180581795835	0.0317129451572477	0	0	0.0272480557463267	0.0438785182408564	0	0.0601057511793137	0.125896065825768	0.169914663995036	0.00276981856340609	0	0.193614701693334	0	0
TCGA-HC-7819-01A	0.0198269637451615	0	0.369907498181976	0.142241779642549	0	0.0566904549128973	0	0.0204989758486067	0	0	0.0758284349512778	0	0	0.0545049419623048	0.0507947756155099	0	0.0012430136032468	0	0.20846316153647	0	0	0
TCGA-ZG-A8QZ-01A	0	0	0.0153057600390802	0.239661149600079	0	0.104265422692447	0	0.0626689180985488	0.00438346246113629	0	0	0.0430531818601179	0.0274534804926365	0.0634971703111461	0.0835675173929544	0.104258792742383	0.0715978323072275	0	0.180287312002243	0	0	0
TCGA-KK-A7AW-01A	0.0286620680668264	0	0.0742629468499896	0.11905256219197	0	0.146458227622	0	0.0234114896146321	0.00796412816672454	0	0.149549267817119	0	0.0117200420223383	0.103605699075544	0.0743542793710635	0.0633577118242749	0.0408756544157024	0	0.156725922961815	0	0	0
TCGA-ZG-A9LS-01A	0.0406646416776049	0.0475563652271199	0	0.153987390374176	0	0.172451390441992	0.0157514091908213	0	0.0266903805512794	0.0299359924076526	0.00534287118706098	0	0.0309493725807301	0.0703563351540129	0.112920384225434	0.0454940001142383	0.124823529410752	0	0.123075937457125	0	0	0
TCGA-KK-A7B3-01A	0	0.0464448348236701	0	0.164246747694772	0	0.100928547423676	0	0	0.000448718125419535	0.0364305123967354	0	0.0138869151255067	0.0316220798295625	0.260728777750545	0.0650005950037305	0.0287924167337619	0.0274005073246682	0	0.224069347767952	0	0	0
TCGA-TP-A8TT-01A	0.00597891750622759	0	0.0287408714561847	0.194675421197613	0	0.279022220094685	0.0475757084461639	0	0	0	0	0	0.0154522491833643	0.0560175826855088	0.206177602967669	0.0404605650740351	0.0406264817853356	0	0.0852723796032136	0	0	0
TCGA-G9-A9S7-01A	0	0.0663449966421051	0.0212969631450433	0.269936494889863	0	0.105541525434061	0	0	0.00280226127124956	0	0.0269763149497633	0	0	0.0988015186674347	0.113341122416614	0	0.0365532417715175	0	0.256805277930587	0	0.00160028288176226	0
TCGA-EJ-5514-01A	0	0.00304552409598754	0.0368412270091544	0.0311030241793993	0	0.31420547440896	0.00433303888365672	0.0233059631062493	0	0	0	0.0396117807491029	0.0168024516940313	0	0.0789922369635423	0.216729874527161	0.102624191047025	0	0.127792310812568	0	0	0.00461290252316163
TCGA-H9-A6BX-01A	0.00132398666618985	0	0.196032401876445	0.0893039127136394	0	0.0907260986705116	0	0.0384238835028647	0.00715749539628602	0	0.0242130085471984	0	0	0.222277692259532	0.0436105658094813	0.102087055698155	0.0474723120447562	0	0.137371586814941	0	0	0
TCGA-EJ-7328-01A	0.0333538863963217	0	0.0738113905980337	0.188276471591394	0	0.19895746788702	0	0	0.0253565975254188	0.035332748123634	0	0	0.0252743326320178	0.0688883091402286	0.108786213168523	0.0771666404160967	0.0157408932327981	0	0.149055049288514	0	0	0
TCGA-J4-A67K-01A	0	0.0296831965779092	0.0519078917158801	0.251711289132385	0	0	0.0600255430094242	0.0724735097105832	0	0.131424228603973	0	0	0.0155584775171069	0.0854436515040336	0.0763698000677962	0.0615735856271889	0.0507513910069094	0	0.113077435526811	0	0	0
TCGA-2A-AAYU-01A	0.0491855503186115	0	0.0693623742000869	0.14357452321721	0	0.0945547478708668	0	0.0302319255024535	0.0106594368060955	0	0	0.0656054641692964	0	0.194824074082892	0	0	0.0225789396847959	0	0.304589413984906	0	0.0148335501627853	0
TCGA-2A-A8W1-01A	0.00610715629718453	8.50558481837309e-05	0	0.285781748887572	0	0.0513002889294795	0	0.0709570197118244	0	0	0	0.00114689365515981	0.0770229943157992	0.0955127045462136	0.0434138778965251	0.12675135315446	0	0.0487342268142777	0.193186679943321	0	0	0
TCGA-G9-A9S0-01A	0.0344872243590272	0	0.0611661354070248	0.275553651184429	0	0.0640805607584974	0	0.000226558385412424	0.077704783467032	0	0.010587716220335	0	0.036634750574624	0.0623606229487568	0.0893118999518652	0.0703537813709808	0.0277340330651755	0	0.18979828230684	0	0	0
TCGA-EJ-A46E-01A	0	0	0.146347067878829	0.212853592082057	0	0.0955933801211343	0	0.165955231858436	0	0	0	0.0889552465106303	0.0237133808093262	0	0	0.101270396641077	0.0816659470522263	0.00741410936539403	0.00363226210406865	0.0681371416045174	0	0.00446224397230338
TCGA-EJ-A65J-01A	0.00931147265177827	0	0.224291325267338	0.0700877058443949	0	0.150110045196312	0	0.0351059950189134	0.0257728799737767	0	0	0.0323722952831878	0.0294185242660862	0.00512415808780347	0.0563744778783676	0.20743164158347	0.0138487944697177	0.00259875069510781	0.138151933783747	0	0	0
TCGA-EJ-5526-01A	0.00656847916924714	0	0.24398540013628	0.0808246178010883	0	0.176212759177812	0.00364581841212719	0	0	0.00395776462332909	0	0	0	0.107997372613573	0.0333626164235741	0.105744265501141	0.0400365419901431	0	0.197664364151685	0	0	0
TCGA-HC-7075-01A	0.0569564576780929	0	0.2978458476433	0.0922987579388764	0	0.156597101649583	0	0	0.0214798622434924	0	0.016455565628741	0	0.0061558351332907	0.149164991432746	0.061338199614115	0.0152177501324192	0.0221509580374857	0	0.104338672867858	0	0	0
TCGA-KK-A8IK-01A	0	0.11404117729283	0.0158463113714047	0.0643400299778787	0	0.0488208910787566	0	0	0.0630605283740772	0	0.014069756766495	0	0.034379738560758	0.130373036852155	0	0.020198045711683	0.0272684506456649	0.00631386440776951	0.461288168960528	0	0	0
TCGA-EJ-5531-01A	0.0290353252452239	0	0.17038430186052	0.151237398839286	0	0	0	0.0246704650670317	0.0136670561140538	0	0	0.00795470612770973	0.0533026563902912	0.277414820760803	0.00646131937898447	0.0954149437246593	0.0630944212367627	0.0166471916466822	0.090715393607992	0	0	0
TCGA-EJ-5542-01A	0.0090000206249782	0	0.172882040521249	0.116163738445711	0	0.273313077242109	0	0	0	0	0.00859623731029627	0	0.0119447391013969	0.0362196500222855	0.0515376995075774	0.0719649459864452	0.0558948312502517	0	0.1924830199877	0	0	0
TCGA-CH-5767-01A	0.0260418480503716	0	0.482595123797427	0.128268330841415	0	0.0458586481852258	0	0.103875073240316	0	0	0	0.0288553100932806	0	0.0736169352719959	0.00736171819587307	0.0336364365265104	0.0017600608530101	0.0123072133384551	0.0558233016061196	0	0	0
TCGA-KK-A6E6-01A	0	0	0.189363311502227	0.136244091533808	0	0.118021248982317	0	0.0709988739268203	0	0.042992945288169	0	0.0575333893239306	0	0	0.13201913300961	0.0718667846627923	0.0672097159493517	0.000513595048089119	0.096263224177668	0.016973686595217	0	0
TCGA-CH-5743-01A	0	0	0.122744478502906	0.241168690540337	0	0.0631173578472402	0	0.0648378755791158	0.0204645100322911	0	0	0.00757456165987006	0.0318952641944329	0	0.0568832571432178	0.0670478312345078	0.132570541138375	0	0	0.187616573932886	0	0.00407905819481989
TCGA-HC-7821-01A	0.00558333577670339	0.0554431482994859	0.0348670148989433	0.0922213878659812	0	0.293692163483421	0	0.056966750254321	0.0273223983969767	0	0	0.00877356595391183	0.067105569844432	0	0.13215950674765	0.194991344344923	0	0.0108728526765454	0.00592188064443833	0	0	0.0140790808122669
TCGA-M7-A720-01A	0.0283753980292617	0	0.232211323734105	0.141497863410475	0	0.134020331267587	0	0	0.00426710527508374	0	0.00767742858102131	0	0.0228090615091216	0.160446180669151	0.0179633402171578	0.0209130413180716	0.0310874811924146	0.00869931373778768	0.190032131058763	0	0	0
TCGA-HC-A4ZV-01A	0.039550911631345	0.0817932754826573	0	0.232886458026345	0	0.0854032657479055	0.0249356152973159	0	0	0.00500791558510361	0	0	0.0319893902017746	0.203652879408522	0.072433742964216	0.0525118890741185	0.0558712753779993	0	0.113963381202698	0	0	0
TCGA-HC-8261-01A	0	0	0.18728420117652	0.183887504866327	0	0.0661901991389955	0	0.0264105341412955	0.0364829649601631	0	0	0.0337464233126606	0.00794748317476339	0.061416141046477	0.100248023573943	0.146064168376311	0.0647089587890007	0	0.0787761792246201	0	0	0.00683721821892335
TCGA-G9-6356-01A	0	0	0.126614279929383	0.247960934218191	0	0.0603692060476647	0	0.0235813529823898	0.0528561755617615	0	0	0.0438073507636366	0	0.0185825988198861	0.151914499766435	0.0717569238752459	0.124820179206252	0	0.0777364988291542	0	0	0
TCGA-ZG-A9NI-01A	0.0591564083757111	0	0.0617773673284386	0.153094627546564	0	0.149411215251244	0	0.0662481950276521	0	0	0	0.0052294299159299	0.0669128862095269	0.0662657679547473	0.000631580310816715	0.129549631067858	0.00387914080994445	0	0.237843750201566	0	0	0
TCGA-HC-7078-01A	0	0	0.18273205672179	0.106848527691742	0	0.113671781420823	0	0.0465319977987992	0.0124559121017876	0	0	0.0256230901973185	0.00710997199203341	0.0830221238327365	0.0396987517335994	0.138491446975963	0.0303523883612038	0	0.213461951172204	0	0	0
TCGA-EJ-7782-01A	0.0255326601782399	0	0	0.000821148718798021	0	0.223304083377395	0	0.0102826051867832	0.0716123102846556	0	0	0.0246656600937966	0.0381039045444768	0.145555398481929	0.0794711126106277	0.0839447117144632	0.0969797854386635	0	0.199726619370172	0	0	0
TCGA-HC-7737-01A	0	0.0235808918825576	0.207994851584061	0.164963461826444	0	0.252220671484646	0.00414219363727253	0	0	0	0	0.0305534554712732	0.0011547261539515	0.0183511725503938	0.0338037044275089	0.0800817530123778	0.0808970469176632	0.0182491276103898	0.0840069434414615	0	0	0
TCGA-H9-A6BY-01A	0.0265068157324438	0	0.342193372539968	0.240430057093898	0	0.043834161327953	0	0.0047210476373044	0	0	0	0.0389196378376776	0.00494377901504462	0.0552525081767319	0	0.0220802693461169	0.0272827309489646	0	0.193835620343897	0	0	0
TCGA-J9-A8CP-01A	8.01718163659341e-05	0	0.127993567974076	0.0350461193197713	0	0.0324008130243454	0	0.00750955382242016	0.00551431397369307	0	0	0.0153281572255725	0	0.0310196195176143	0.00655212660035018	0.00436077114511149	0.00597212499810182	0.00240144963747191	0.725821210945106	0	0	0
TCGA-EJ-A46B-01A	0.0174429464929107	0	0.327938247379944	0.098900317223682	0	0.0970936626632929	0	0	0	0	0.0181015606247583	0	0	0.111402646715102	0	0.040655890178591	0	0.0120066464103535	0.276458082311365	0	0	0
TCGA-VN-A943-01A	0.0430170528199658	0	0.339817469627197	0.237300968442824	0	0.0390485638448583	0	0.0416249318034739	0	0	0.0058468551422217	0	0.0110589425669043	0.119950131313428	0.00325821255105182	0	0	0.00731141964515527	0.15176545224292	0	0	0
TCGA-HC-A9TH-01A	0.0067858235345872	0	0.0200920837726456	0.0723381208821964	0	0.196977821783022	0	0.0249681677178114	0.019439925332695	0.0325737370309738	0	0.0167002430131263	0	0.108695436831538	0.146601161946899	0.112869341097565	0.157495701922389	0.0154515509917941	0.0690108841427582	0	0	0
TCGA-G9-6499-01A	0.016123945986824	0	0.479108638028812	0.182289764854567	0	0	0	0.0225411810030043	0	0.00157013677712483	0	0	0.0284479819265164	0.0804038779104097	0.0169422165856758	0.00519881343864684	0.0656775766356586	0.00874706961591465	0.0929487972368458	0	0	0
TCGA-CH-5764-01A	0.000138476791411943	0	0.208481444816519	0.216402235829503	0	0.0479616385354999	0	0.0603866835385034	0.00768205871794729	0.0440970528017941	0	0.0758676414738891	0	0.0498611878775071	0.100607472884989	0.0564299318582819	0.0490048322974889	0.0109789306380603	0.0698387377500522	0	0	0.00226167418855308
TCGA-EJ-5504-01A	0	0	0.16935197202932	0.0680822092319332	0	0.123402196389334	0	0.0354664272600437	0	0	0	0.0694182141707243	0.0440648597802404	0.00217641948796893	0.0814588987981597	0.160987133675375	0.0905263178718551	0	0.155065351305046	0	0	0
TCGA-J4-A67M-01A	0	0.0116943561104418	0.0886927439793649	0.181045620208802	0	0.279658291803041	0	0	0.0119753969463121	0	0.0392902786361006	0	0.03712518247121	0.0395197072812284	0.00667265894041585	0.146242898615863	0.00431371864981183	0.00774871949590049	0.146020426861508	0	0	0
TCGA-HC-7742-01A	0.00540820599375234	0	0.154149791194943	0.191259751606093	0	0	0	0.0364209349902589	0.00239274295606911	0	0	0.0437381141415166	0.0130719752804673	0.0635238150019267	0.107362516576002	0.0946750705396868	0.123718683171309	0	0.164278398547975	0	0	0
TCGA-CH-5794-01A	0.0367882221981382	0	0.0139603674747049	0.188643472114184	0	0.0359585467244442	0	0.113039346190615	0	0	0	0.0831292760313904	0.0412906610726151	0.215112912060551	0.0581002645631631	0	0.00740717920478258	0	0.206569752365412	0	0	0
TCGA-YL-A8HO-01A	0.0221756171526625	0.0770061515827292	0	0.140000682606817	0	0.0591215851311689	0	0.0125029576739771	0.00222392124609674	0.07139464350416	0	0	0.00755348790336549	0	0.0516187138750275	0.208237593761334	0.125901955244155	0	0.222262690318507	0	0	0
TCGA-KC-A7FD-01A	0.0150144040327755	0	0.185234255030262	0.217502822020226	0	0.117185026893085	0	0	0.0568355271689797	0	0	0	0.117904690084407	0.131060436354746	0.0653200474163179	0.0288640435482576	0	0.0112065860253135	0.05387216142563	0	0	0
TCGA-EJ-7794-01A	0	0	0.232124041538006	0.0777776839495266	0	0.0792685020219749	0	0.0647750112593285	0.00108771618893825	0	0	0.0122420896180689	0.0566023356955887	0.117179039648755	0.027262802506742	0.123128701915306	0.0393720457712672	0.00345459323191198	0.154596551684932	0	0	0.0111288849696536
TCGA-YL-A8HM-01A	0.0284265644195656	0	0	0.313802646244293	0	0.110896685116274	0.0374044267809283	0	0.0312987420890964	0	0.0399670540114491	0	0.0336574577131675	0.0480457231025664	0.126516524136385	0.0324763783546949	0.0466003878379398	0	0.15090741019364	0	0	0
TCGA-HC-7080-01A	0.0120727098267516	0	0.112766703720508	0.0708891222817848	0	0.0801191243987957	0	0.0333659017468594	0.0188146866145596	0	0	0.0412010605415182	0.0077611806321071	0.0190249822290066	0.0383623483496541	0.0869501325587204	0.00221444682495217	0	0.476457600274782	0	0	0
TCGA-HC-8259-01A	0.0259554442160997	0	0.367632791238612	0.164337722035367	0	0	0	0.00616934645796597	0.0113881659650458	0	0.0276916807088729	0	0	0.0435135981010807	0.0773578644654116	0.0817724590505632	0.0114082254138829	0	0.182772702347098	0	0	0
TCGA-XJ-A83H-01A	0	0	0.317992180928923	0.17833024973051	0	0.0501185675049916	0.0242420972184435	0.0913739832642211	0	0	0	0.0203947963699357	0.00751396290408794	0.00934393134393156	0.074125305496703	0.0461081426151239	0.076488592891921	0.0103409879914299	0.0661121316340289	0.027515070105749	0	0
TCGA-J4-A83J-01A	0.0126870644256949	0	0.027048069275556	0.139321610000118	0	0.090691394372494	0.00701498724833056	0.229440478620876	0	0.0330595867811542	0	0.0158554466561396	0.02425763265464	0.143875065440078	0.0100622719824205	0.0423479750700962	0	0.01490868758242	0.208509127253164	0	0.000920602636817633	0
TCGA-G9-A9S4-01A	0.0151960744156149	0	0.224516311833492	0.187918538859533	0	0.0326894862385361	0	0.0868705314180678	0.0624685363671429	0	0	0.0546538813219429	0.0341201185660688	0.020789224792654	0.0156004669074512	0.0961832063300916	0.118690442412843	0	0.0503031805365619	0	0	0
TCGA-X4-A8KQ-01A	0	0	0.19963902941968	0.155140659381938	0	0.154661386940719	0	0.0211964101474558	0.0411837448775559	0	0	0.0403022439900512	0.0360252792952283	0.0515608098204221	0.0592964141623518	0.116063645751809	0.0736986558129439	0.0186506524660636	0.00500672418819078	0.0275743437455908	0	0
TCGA-EJ-5507-01A	0	0.0752868550811456	0	0.126915464985578	0	0.218200820552491	0	0.00602656483543221	0	0	0	0.0239181085287348	0.023805426534569	0.165384023930083	0.156834443217465	0	0.0541492510678291	0	0.149479041266672	0	0	0
TCGA-CH-5745-01A	0.0480385645257952	0	0.0618648284442202	0.12020579977204	0	0.138637700992557	0	0.135491566314019	0	0.0634083624871207	0	0.0422949668422316	0.0298263463001619	0.0456664928413965	0.0694849378353503	0.076341225458721	0.041506649227687	0.0155691411439225	0.111663417814776	0	0	0
TCGA-HC-8258-01A	0.00193850674863036	0	0.372876802417274	0.134459367100156	0	0.179709890815364	0.0054958329559877	0.0336810388947165	0	0	0.0239711117444134	0	0.00746740910331284	0.00923645205944722	0.0403490440668679	0.0611147618723226	0.0401360579417866	0.00821543216027099	0.0813482921194496	0	0	0
TCGA-HC-8257-01A	0	0	0.248171126339124	0.267713460965949	0	0	0	0	0.0130151744063177	0.0267829646476295	0	0.0598611608909986	0	0.0574046815839479	0.0957882881933087	0	0.0129384755593202	0	0.218324667413405	0	0	0
TCGA-XK-AAJR-01A	0	0	0.26676130129079	0.0890120671812708	0	0.0195066195957233	0	0.0409308559980353	0	0	0	0.0223603105709594	0.0112475321751893	0	0	0.109082441388596	0.143907612882276	0	0.29719125891716	0	0	0
TCGA-EJ-A7NG-01A	0	0	0.345795419028026	0.0867093341609422	0	0.183554491762855	0	0.0784706005092398	0	0	0.00185147509469491	0	0.0222695671621624	0.0070457760840478	0.0166695253333344	0.0480628059856691	0.0560056655207827	0.00444777118993676	0.149117568168308	0	0	0
TCGA-J4-8198-01A	0.000905319336834676	0	0.101312135997695	0.118941058069537	0	0.27218803588807	0	0	0	0	0	0.025268812354806	0.012171437546512	0.0343220989356611	0.0510204125276422	0.0825827040641393	0.0526419627208725	0	0.24864602255823	0	0	0
TCGA-ZG-A9KY-01A	0.0675890393619935	0	0	0.373183619439884	0	0	0.0310544644956588	0.0518732019889666	0.00565265908264832	0.0665758840454127	0	0	0.0231270084356726	0.00174533674213724	0.155790227617294	0.0997161592828065	0.0120999744389473	0	0.111592425068578	0	0	0
TCGA-V1-A9O5-01A	0	0.010451789609344	0	0.202193194132679	0	0.18848682619647	0.0224141073285447	0	0	0	0	0	0.0304247694190061	0.0576258512066115	0.179613026087165	0.0897247142802481	0.0469741976125489	0	0.172091524127383	0	0	0
TCGA-KC-A4BR-01A	0.0177409290042733	0	0.231869219530036	0.118887782623466	0	0.137911613685622	0	0.0247883238381922	0.0052300613804771	0	0	0.030927537655422	0.0751026533414685	0.00257779265709847	0.0295184803538758	0.0783647883945987	0	0.023771306635578	0.218147656049404	0.00516185485048814	0	0
TCGA-EJ-5524-01A	0.0150132475494433	0	0	0.218335718890932	0	0.286413578657832	0.00671177601130665	0	0.00283412820713094	0	0	0	0.0412298459437915	0.0112956633010644	0.128011197083612	0.0696355697216897	0.0499160128666685	0	0.17060326176653	0	0	0
TCGA-EJ-7792-01A	0.0372145677244826	0	0.128952250619316	0.0830706478681593	0	0.161680605820767	0	0.025171949968404	0.0182360038514452	0.0319668745907289	0	0.0139331709356386	0.0168747909060326	0.0329154873317127	0.0296299812169573	0.0953601391193938	0.0800134079177069	0.00810317523485836	0.236876946894397	0	0	0
TCGA-ZG-A9L5-01A	0.0373006385484386	0	0.0701527654552726	0.182472108754649	0	0.0486572186010134	0.0182510379630904	0.0637739905293687	0	0	0.0152495660345443	0	0.00457602023401873	0.0476021928901908	0	0.191764912765378	0.024472315591418	0.013445608477289	0.282281624155329	0	0	0
TCGA-FC-A8O0-01A	0.0538649059990732	0	0.0162810919769608	0.077293047377725	0	0.0700440955691605	0	0.0680791828697751	0	0	0	0.0758918160174484	0.0359330105739773	0.13143128999085	0	0	0	0.0192461113674521	0.451935448257577	0	0	0
TCGA-EJ-7784-01A	0.015097415613109	0	0.098442834781835	0.110139593904808	0	0.252625971611362	0	0.0393758584724246	0	0	0.0209107469956891	0	0.0353921438480701	0.101467843441705	0.10789549934337	0.0199189621475822	0.0171294630958076	0	0.181603666744237	0	0	0
TCGA-HC-7209-01A	0.00121758756031191	0	0.27115096876965	0.226246109820585	0	0	0	0.0853442076728819	0.00372607734809445	0	0	0.0119799527599785	0.00410055154660337	0.0177513931937864	0.0989312827073797	0.0953945559370131	0.0786006453730064	0.0131228076948997	0.0924338596158094	0	0	0
TCGA-J9-A52C-01A	0	0	0.0458962194976792	0.24761038334459	0	0.108746435087923	0	0	0.0127767053244806	0.0127687021672408	0	0.00507580988379379	0	0.0962282036898098	0.0452989951814492	0.180997692375786	0.0366084981155643	0.00664003883807528	0.187310269265247	0	0	0.014042047228361
TCGA-KK-A7AU-01A	0	0.119444507638971	0.02583495726156	0.187690687146402	0	0.114883755350232	0	0.0111297535750575	0	0	0	0	0	0	0.115228345731552	0.031416441591425	0.0249515690878282	0	0.369419982616973	0	0	0
TCGA-V1-A9OF-01A	0	0	0.192480094485845	0.176302911427435	0	0.161782079918298	0	0	0.0403257314526851	0	0	0.0172219082912082	0.014032575106192	0	0.0302039686217468	0.139388893743765	0.0695274585868422	0	0.158734378365983	0	0	0
TCGA-G9-7510-01A	0	0	0.264879437843173	0.0945506988786189	0	0.111169551723063	0	0.02903487635992	0.0409921445504051	0	0	0.0472746265241759	0	0.119882593421618	0.0791607990188302	0.123592072401598	0.0355529602067355	0	0.0275323264145167	0.0263779126573466	0	0
TCGA-J4-A67R-01A	0.0904011371976479	0	0.129527658186423	0.102258012600178	0	0.0879158607201988	0.0163149911152931	0.196401042227446	0.0110205480457301	0.0103206102483034	0	0	0.0137871492980985	0.0689259086305403	0.0403662774811308	0.0711369337315028	0.0965506861502644	0.0136214862111436	0.0514516981560989	0	0	0
TCGA-EJ-A65G-01A	0.00707928254204947	0	0.308528117940215	0.130669177039415	0	0.0820298741415391	0	0.0529381672175859	0	0	0	0.00510255941984669	0.024797304156016	0.0528159849336424	0.00927727567528966	0.0832037121663609	0	0.0166609732808226	0.226897571487218	0	0	0
TCGA-HC-A8D1-01A	0	0	0.264707864014869	0.199967030419735	0	0.0629280810324457	0	0.0376082295057914	0.000466117078194765	0	0	0.0264828680240345	0.0314821455197974	0.0564149678173667	0.135856647748843	0.0116726666762291	0.0415985579254229	0	0.126141591217281	0	0.00467323301998844	0
TCGA-EJ-8472-01A	0.0474280365826699	0	0.0483308078314455	0.181786791472587	0	0.11098480426021	0	0.0536036513270389	0	0	0	0.0511927025662944	0.0528665783850924	0.156023818064396	0	0.109487595556203	0	0	0.188295213954063	0	0	0
TCGA-HC-7820-01A	0.0137527156331106	0	0.275779840469268	0.24188672154158	0	0.0499930748966101	0	0.0396974158919756	0.009002410166745	0	0	0	0	0.0718329288621634	0.112710232385092	0	0.0166084802242759	0	0.168736179929179	0	0	0
TCGA-EJ-5494-01A	0	0	0.0174086867951621	0.151606408650228	0	0.0825413441624924	0	0.0587667878738109	0	0.0376215187730635	0	0.0505119861902267	0.00408667300545304	0.0891486132656027	0.0758486620600299	0.153888065663233	0.0263773845651053	0	0.252193868995593	0	0	0
TCGA-EJ-A7NH-01A	0	0	0.261487639907802	0.20160095574261	0	0.126949322481784	0	0.0294929378280678	0.000561207230764959	0	0.00090765386583726	0.000356881418298866	0.0242663729616528	0	0.0359342790226052	0.0752399942442786	0.0323055008586387	0	0.21089725443766	0	0	0
TCGA-XJ-A9DK-01A	0.0245443528366506	0	0.147409976368224	0.230063274731005	0	0.118236921393057	0.00600331471635074	0	0	0	0.0229436505400886	0	0	0.19064596295839	0.00719822969531245	0.112429898263714	0.0495280617057658	0	0.090996356791441	0	0	0
TCGA-EJ-7123-01A	9.32081093424838e-05	0	0.301582898072642	0.133570673797912	0	0.00619297268964665	0	0.0741941448550116	0.0269300057533579	0	0	0.0278393532637909	0.0114253086368538	0.102184142229499	0.0239248880182434	0.101215857735674	0.0392721361010139	0.000675904948983207	0.150898505788029	0	0	0
TCGA-G9-6496-01A	0.0255449902815297	0	0.33946404371266	0.170433681496276	0	0.0639159184587827	0	0	0.0236830085785136	0	0	0	0.0182705400641552	0.0327986086666318	0.0887442182384299	0.10284402457905	0.0231460959243313	0	0.111154869999641	0	0	0
TCGA-EJ-7330-01A	0.00999447439211378	0	0.308582443835805	0.166270474593407	0	0.0126739120772537	0	0.0663256836878957	0.0362890036282586	0	0	0.0585974364079146	0.0351258199873682	0.00207242474393385	0.0480447756209749	0.0918647279976108	0.0209420804333356	0.0178809752839834	0.125335767310145	0	0	0
TCGA-KK-A8I4-01A	0.0249186385684349	0.0172019749347751	0	0.240379188826711	0	0.130691189558301	0	0	0.0252177897831052	0.0410240667007668	0	0	0.017334097730443	0.0922654069418316	0.128341512790223	0.02401634967037	0.0445964258773285	0	0.21401335861771	0	0	0
TCGA-TK-A8OK-01A	0.0714001692941744	0	0.0529413608057949	0.0367804385219888	0	0.160218109436543	0	0	0.0224435994956903	0	0	0.0619310618379512	0.0298738314038759	0	0.0308530140383446	0.172896593113239	0.116968932592557	0	0.239163181610493	0.0045297078493482	0	0
TCGA-HC-7744-01A	0.00482205644603731	0	0.371596310847718	0.119133837347684	0	0.0142292476098227	0	0.0141087230945893	0	0	0.0428181644948826	0	0.00723779600159068	0.105579692994857	0.00979732833078964	0.0831378007563397	0.0415863418236132	0.0136321387955577	0.172320561456518	0	0	0
TCGA-HC-A6AL-01A	0.0154763526739885	0	0.0167535211162775	0.120769743044331	0	0.00855195518383671	0.0166846578699278	0.115288863448936	0.0628885268335354	0	0	0	0.0199302633700969	0.205298723505684	0.0418203381312865	0.162145236072075	0.0902283660789406	0.0224524753966903	0.101710977274394	0	0	0
TCGA-KK-A6E5-01A	0.0283830044253493	0	0.236948477151713	0.14832757154154	0	0.058840229389491	0.00182320095994433	0	0.00247007568037292	0.0264871134116849	0	0.0202510374352094	0.0225336148206103	0.0600277572382305	0.0613896284838308	0.0876594223570812	0.0137050818305169	0	0.231153785274426	0	0	0
TCGA-EJ-5530-01A	0	0	0.287774382813058	0.105869025004445	0	0	0	0.116826913794198	0	0.0200205879099274	0	0.0519892512745366	0.00043560153410839	0.0434899219499658	0.0475171348492531	0.0426489504120632	0.112389962321811	0	0.171038268136633	0	0	0
TCGA-2A-A8VX-01A	0.0560977341988766	0	0.110940216643563	0.184492739931291	0	0.0369098122555377	0	0.155829656867602	0	0	0	0.0349758618046758	0.0256115710253353	0.128610172446957	0	0	0	0.0198068258856004	0.246725408940561	0	0	0
TCGA-HC-A632-01A	0.116974674226962	0.0508289630516506	0	0.122101753946864	0	0.14861060821295	0.0203385371085973	0	0.0351148131531797	0.104580067521327	0	0	0.00676980441303787	0.050701291593955	0.056508984459197	0.0683252224860505	0.0231640473505544	0	0.195981232475674	0	0	0
TCGA-CH-5769-01A	0	0	0.0267908862397289	0.232619171605693	0	0.0898003355985686	0.0553966897264265	0.0704616415995437	0	0.0153303849949772	0	0.0696625936231941	0.0476891093434948	0.114073296766324	0.0490560009616927	0.0163477806997402	0.0343831485545731	0.0392257668235945	0.126261731834963	0	0.0129014616274869	0
TCGA-ZG-A9MC-01A	0.034499813695759	0.0774524989820654	0	0.162665075798704	0	0.163138416969969	0	0.0457300614164819	0.00575865083705762	0.0838880692272509	0	0	0	0.105577605279308	0.11606971679385	0.0751168995883124	0.0225912479946979	0.0208804683203634	0.083488227111624	0	0.00314324798455569	0
TCGA-M7-A724-01A	0.0510073301968712	0	0.214005572891393	0.0898304059532817	0	0	0.00611601602861125	0	0.0323230588663774	0	0.0562501589740536	0	0.0861290679954208	0.166562281305617	0	0.077425790963792	0	0	0.220350316824582	0	0	0
TCGA-EJ-5508-01A	0.0200404658586715	0	0.0721544608768031	0.13936297508648	0	0.152658235554196	0	0.0492760256139384	0	0.0432597399485062	0	0.00133745758242983	0	0.126143900622963	0.0748647502139058	0.0907323820818949	0.0796412630027053	0	0.150528343557506	0	0	0
TCGA-YL-A8SI-01A	0.0130796217353068	0	0.188800262321076	0.151611457220993	0	0.0498251899131159	0	0.0563772124697064	0	0	0.0474447042844867	0	0.0858972089781996	0.117430089858939	0.0348283954797405	0.0515516762713144	0.0152369726267943	0.00964711359387171	0.178270095246456	0	0	0
TCGA-M7-A725-01A	0	0.0748989475698334	0.0126941267302046	0	0	0.27036857221187	0	0.118444853802017	0.014578184268527	0	0.0551433004588263	0	0.0355353544998005	0.101694141434463	0.0600930613231293	0.0570770036260918	0	0.0322851353966579	0.149760541834873	0	0.0174267768437074	0
TCGA-YL-A9WL-01A	0	0	0	0.164518201960095	0	0.3110721015586	0	0.0174766124736549	0.155669722820176	0	0	0.0418925235456174	0	0.0392478617470023	0.104565007872253	0	0.0275327581789954	0	0.138025209843606	0	0	0
TCGA-KK-A8IJ-01A	0.000758574966923809	0	0.206930874740507	0.10612794730805	0	0.0825765285535307	0	0	0	0	0	0.0438689688685055	0.0515922271958861	0.0549242871402469	0	0.120516646018842	0.00667778090249051	0.0240345799720843	0.301991584332933	0	0	0
TCGA-V1-A9Z8-01A	0	0.00181032830227753	0.176017184671395	0.136835570800625	0	0.0686820160202812	0	0.000781707960131278	0.0495185637089756	0	0.0202512211548014	0	0.012759744717452	0	0.00744193578912233	0.128966440189762	0.0327344120854152	0.00492101172239449	0.359279862877367	0	0	0
TCGA-YL-A8HL-01A	0.0181817682235717	0	0.454281806659523	0.0992839534441729	0	0.0309171707805939	0	0.13905465132979	0	0	0	0.010347987784873	0	0.105363071919001	0.0904947070802714	0.0371832986644127	0	0	0.0148915841137905	0	0	0
TCGA-EJ-7789-01A	0	0.122482547111897	0	0	0	0.214351517821686	0	0	0	0.0761846822466804	0	0	0	0.0672431997320926	0	0.0781619570828463	0.0462995050674127	0	0.395276590937386	0	0	0
TCGA-ZG-A9LZ-01A	0.0289182064943699	0	0.139019611793797	0.121300900257881	0	0.196156018784256	0.00733220141037676	0.0804572135215311	0.0228046996018121	0	0	0.0541904598698474	0.0276388795014125	0.0664096292059441	0.0831489507899327	0.106654688077852	0.0145479826148625	0	0.0514205580761243	0	0	0
TCGA-EJ-5497-01A	0.00540438071350096	0	0.170883820902365	0.148296467562502	0	0.243894698493281	0	0	0	0	0.00239769681521958	0	0	0.0836728581250977	0.0204098801905316	0.0134814396680908	0.0536806566675691	0.0198880998590163	0.237990001002826	0	0	0
TCGA-QU-A6IN-01A	0.0201992084089934	0	0.186842951777463	0.189861878186459	0	0.0117806358713541	0	0.232974182823539	0.0429390439323126	0	0	0.0105610851060434	0.00811814217774475	0.205782523614135	0	0.0298009677981211	0	0.0257628454884568	0.0353765348153791	0	0	0
TCGA-CH-5752-01A	0.0144472137246812	0	0.0272442449633212	0.151022641498819	0	0.242575538218399	0	0.0228161530795187	0.0137992217653195	0	0	0.0437157623808571	0.0626125467035733	0	0.0946977953900944	0.222805676411196	0.0414577619195264	0	0.0628054439446946	0	0	0
TCGA-M7-A722-01A	0	0.00791820745372583	0.197841308945212	0.14345093151033	0	0.0437455226731487	0	0.0507180883665098	0.0298001904647197	0	0	0.00747648882565882	0.0314052571797379	0	0	0.249938753726532	0.0797089827949956	0.00884247669678136	0.149153791362648	0	0	0
TCGA-EJ-A46I-01A	0.00645599283559283	0	0.329422004119753	0.116488711874647	0	0.0799019984499594	0	0.0944770867642824	0.00987298083580345	0	0	0.00261917094711452	0.0111057877278127	0.0384254923452968	0.055755053704746	0.0170725040401694	0.093504929020644	0	0.144898287334179	0	0	0
TCGA-M7-A721-01A	0	0	0.265777745108624	0.143904900300944	0	0.0932154339349496	0	0.0319846716481669	0.0219202817552733	0	0	0.0099909535237403	0.0211393099096623	0.0896936269879663	0.0453898736989961	0.108528354197815	0.0570569659968882	0	0.111397882936973	0	0	0
TCGA-KK-A59Z-01A	0	0.0569407783890305	0.0394554322914161	0.133784242360876	0	0.0717180250341748	0	0.00576397211187757	0.0516328111446276	0	0	0	0.00393922192167418	0.0980224544464977	0.0354538276401676	0.148586775923415	0.173976165775133	0	0.18072629296111	0	0	0
TCGA-VP-A876-01A	0.0304578766224199	0	0.0173266787991195	0.323460816661958	0	0.0991773383933301	0	0	0.0104830859018538	0	0	0.0243194473028144	0.0636408333042845	0.0994251232437035	0.1153367059191	0	0.00789996409992689	0	0.20847212975149	0	0	0
TCGA-EJ-7317-01A	0.029766224615353	0	0.361671303688279	0.107652191250968	0	0.0436337823428149	0	0.0673833002182537	0	0	0.00687639645250641	0	0.0277527344251497	0.0625623680181996	0	0.0380968931888107	0.0113725679404286	0.00994598689596218	0.233286250963274	0	0	0
TCGA-EJ-A8FN-01A	0.0030792206549468	0.0276468751148151	0.020190148869444	0.134185750547819	0	0.118374291009484	0	0.089308335466694	0.0209907553739821	0	0	0.0424524277641987	0.0413918467061745	0.172216871282588	0.058204179006862	0.0669972097640383	0	0.00312368403941764	0.201838404399536	0	0	0
TCGA-XJ-A83F-01A	0.0477323704551549	0	0.187604764955445	0	0	0.225069398664694	0	0	0	0	0.0200455785459735	0.0189124386105673	0	0.222542952069425	0.0104564378792957	0.0517447557147179	0.00854971059186142	0	0.207341592512866	0	0	0
TCGA-V1-A9OT-01A	0	0	0.0439198113183621	0.332647909868797	0	0.114896787095328	0	0.0507878675244094	0	0	0.00534453177733334	0	0.0276199509252459	0.130490288180388	0.0306338489180373	0	0.0057253312264337	0	0.257933673165664	0	0	0
TCGA-4L-AA1F-01A	0.0152218677309878	0.0269035228549211	0.00872269282795519	0.0529900509752155	0	0.243300644367347	0	0	0.0034676616601245	0.0104501624453714	0	0.0172368961603475	0	0.295311519567771	0.0888277824806361	0.123717556938521	0.0681593898481919	0	0.0456902521426101	0	0	0
TCGA-EJ-A8FU-01A	0.00754665373672732	0	0.205991936746801	0.11308051294325	0	0.148394815525891	0	0.0285224708410423	0	0.00194902133489263	0	0.00725234955517389	0.0570972960214773	0.0728062599098851	0.0612629604343794	0	0.0597748630061448	0	0.236320859944334	0	0	0
TCGA-CH-5761-01A	0.0524778681992676	0	0.0289753226447782	0	0	0.139394864192674	0.0180459858130031	0	0.0498893297720484	0.0518928003898796	0.0193284445123547	0	0	0.463298986676772	0	0.0950409920504649	0	0	0.081655405748758	0	0	0
TCGA-YL-A8HJ-01A	0.0179016029591108	0	0	0.128193423413181	0	0.180734957527524	0	0.0553396344692561	0.000901890098986102	0.0129455283446906	0	0	0.0278912636818641	0.195281534267427	0.0965230034825919	0.106758627005437	0.00588590179239445	0	0.171642632957538	0	0	0
TCGA-QU-A6IL-01A	0.0323821389395964	0	0.235626043065596	0.136073138506098	0	0	0	0.0923163381501144	0	0	0.0598145350829796	0	0.0337046653810266	0.19509972991393	0.0106406934978821	0.0501742553089085	0.0307538659202409	0	0.123414596233627	0	0	0
TCGA-KK-A6E2-01A	0.0444967189290769	0	0	0.150550152151965	0	0.173436858357927	0	0.0963477160095603	0.0273929162163312	0.0224169328674006	0	0.0296495586661183	0.00170114546306557	0.0935593603102445	0.129428647853686	0.0599665499275117	0.0162569802574126	0.000226781577290195	0.15456968141241	0	0	0
TCGA-CH-5741-01A	0.0169281319540566	0	0.0343863742002322	0.189296648943804	0	0.0905793212499926	0	0.128807456240968	0.00426906653931883	0	0	0.0205841509511338	0	0.031185767165176	0.0141895693109784	0.0968320670992429	0	0.0281128231705432	0.344828623174554	0	0	0
TCGA-EJ-A7NJ-01A	0.0204007618199523	0	0.218071447455951	0.235395500520335	0	0.053869854256011	0	0.13721178121547	0.00363103069748418	0	0	0	0	0.0907283389279298	0.131394089154589	0.023654098377746	0.00801304329593511	0	0.0776300542785966	0	0	0
TCGA-EJ-A8FS-01A	0	0.143854638657292	0.0204665148191943	0.150813422367542	0	0.0772701316994244	0	0.0124322426483697	0	0	0	0.0108064477026927	0	0.168308806589062	0	0.048696156784585	0.0567303473167575	0	0.305599593868281	0	0.00502169754679891	0
TCGA-XK-AAJU-01A	0.0111272414824721	0	0.189256603503883	0.215974468577635	0	0.0411660006360841	0	0.0356770032433144	0	0	0.0770275260388748	0	0	0.0708031041159195	0.0339932525477167	0.0787713906204294	0.0527640985463595	0	0.193439310687311	0	0	0
TCGA-VN-A88N-01A	0.0308537890262587	0	0.198568531059073	0.167414008064635	0	0.128136850541289	0	0.0506719122831349	0	0	0	0.0117574036686183	0	0.046273646653928	0.0633669759062206	0.103248691440573	0.00933041854834312	0	0.190377772807926	0	0	0
TCGA-XK-AAJA-01A	0	0.00208019830332119	0.194950645254674	0.0766806458885069	0	0.107706012929517	0	0.0704521666539727	0.0287192884651134	0	0	0.0250203046094472	0	0.103643801417864	0.0375112857880976	0.0479549624236491	0.0419704620891051	0	0.263310226176731	0	0	0
TCGA-HC-7745-01A	0	0	0.203542801959646	0.131091990321672	0	0.114987077252684	0	0.0517169578185076	0.00570475420790358	0.074266703127895	0	0.0193535399258502	0.00208637492458541	0	0.132858079510256	0.0724935372358957	0.13258129725943	0.00228660927846206	0.0570302771772119	0	0	0
TCGA-KK-A8I7-01A	0.009125276362731	0	0.191459406094707	0.110104960483427	0	0.0225070389251582	0	0.0581397916699043	0	0	0	0.0286005528301331	0.072206739803208	0.00223740375314688	0.055593037915169	0.103418194822909	0.128294741054546	0	0.218312856284961	0	0	0
TCGA-J4-A83L-01A	0.010892563275145	0	0.285232656917939	0.0847526569681798	0	0.097311515260606	0	0.10256702516415	0	0	0	0.0549613389464145	0.0506840387891444	0.0976875642060757	0.022497286827283	0.000873884076150467	0	0.0249295786942382	0.0781910803451135	0.0894188105295603	0	0
TCGA-EJ-7321-01A	0.0208946475028202	0	0	0.158286713377416	0	0.331790009429151	0	0.0413092021115923	0	0.0622752905663287	0	0.0136358417509965	0	0.0575002366113063	0.16663723858858	0	0.0472942542995104	0.00475329106008244	0.095623274702216	0	0	0
TCGA-V1-A8WN-01A	0	0	0.259650242146433	0.22204746309651	0	0.0268025889574977	0	0.0850133960892821	0	0	0	0.035821320678747	0.0423434027833405	0.0830175258405616	0.0353424491497039	0	0.0320868778599466	0	0.168976663539008	0	0.00889806985896976	0
TCGA-EJ-A65F-01A	0.0372109457040518	0	0.0225735374138119	0.355055579015566	0	0	0	0	0	0	0	0.0134305071202322	0.0498880777711085	0.108336492269139	0.0250133748877262	0	0.0340659853493022	0.04191175583057	0.312513744638493	0	0	0
TCGA-XK-AAIW-01A	0	0.0566429862609541	0	0.485101822347219	0	0	0.0452680449667962	0.0248704639003959	0	0.101552620442226	0	0.00776473190535313	0	0.00977228674617703	0.0720201695441696	0.0915962420644267	0.0143667720388145	0	0.0910438597834677	0	0	0
TCGA-CH-5737-01A	0	0	0.392820059853077	0.0849665709929318	0	0.0290466947657794	0	0.10351341025527	0	0	0	0.0325388496663146	0.0083759444405804	0.1442495338027	0.0430823836426709	0.0669884017183926	0.0121877756381547	0	0.07281584386576	0	0	0.00941453135836832
TCGA-CH-5744-01A	0	0	0.202897716579619	0.101393407553213	0	0.113778942813318	0	0.0801808360688102	0.0225260408343848	0	0	0.0235290433635329	0.0242807603288987	0.0703610201738791	0.0833867668367269	0.0453715415679011	0.113082100496936	0	0.11921182338278	0	0	0
TCGA-J4-A67L-01A	0.0288638593643074	0	0.00853689698016656	0.178363707080994	0	0.0759863993610553	0.014173381005911	0.0352589695959913	0.0408167859152139	0.0377546512639954	0.0344778251788342	0	0.0111719619120231	0.053323900027261	0.0780726942944202	0.114896495516239	0.145429754386009	0	0.142872718117578	0	0	0
TCGA-KK-A6DY-01A	0.0112935568535764	0	0.0109654509583726	0.0989188586381091	0	0.127898871856671	0	0.0597053469022855	0.000678168177413521	0.0219121967265048	0	0.0144239527179506	0	0.206966110763797	0.109450116112712	0.024060701683137	0.0870965807496677	0	0	0.226630087859804	0	0
TCGA-XK-AAJT-01A	0	0	0.276074331063906	0.133457473852975	0	0.0852986565154276	0	0.0255099017289174	0.0438408630397773	0	0	0.0364273401712954	0.0233689660798355	0.0221727503932516	0.08670906215448	0.108557418042636	0.0615460488387909	0.00341998354507441	0.0936172045736322	0	0	0
TCGA-KK-A6E0-01A	0.026124329773087	0	0.284999360591578	0.144262640126248	0	0.0919477395660853	0	0	0	0.0137207236040444	0	0	0.0138490123482128	0.0485995588546647	0.0950453263779366	0.0792802399985252	0.0112587385332376	0	0.19091233022638	0	0	0
TCGA-HC-A6AN-01A	0.0298858349242446	0	0.227297741852327	0.102115943285117	0.0115855732447992	0	0	0.00553175826490634	0.00503352416337164	0.0285081072205992	0.0523391480420294	0	0.00203745073048542	0.230428733373346	0.0138343033043006	0.097013490239124	0.00301018669324649	0	0.191378204662104	0	0	0
TCGA-J9-A52E-01A	0.0358438783599588	0	0.0179054054926805	0.167425703306005	0	0.118570442950467	0	0.0256908370195098	0.112558271776413	0	0	0.0228677108984789	0	0.174654249197363	0.0589856798143327	0.200988685875732	0	0	0.0645091353090593	0	0	0
TCGA-YL-A8SB-01A	0.0604638059759358	0	0.261061685511647	0.10618257214272	0	0.0407310516352675	0	0.0703245897716884	0	0	0	0.0146526495898649	0.017124373111741	0	0.00932240112371004	0.109370106135143	0.113356027576949	0	0.197410737425334	0	0	0
TCGA-VP-A87C-01A	0.10352080037496	0	0	0.191868408696577	0	0.24555759155253	0.00295454965091984	0.0337116828403733	0.00910550894035123	0.124363873364602	0	0	0	0.0584149118871621	0.129687398021356	0.0232176757324062	0.0187325739665673	0.00349874485727712	0.0553662801149177	0	0	0
TCGA-YL-A8S9-01A	0.0386613375459193	0	0.309704890129605	0.111645059398436	0	0.010660418369178	0	0	0.0372764429404196	0	0.0388749273570364	0	0.0447513829714829	0.103040309576313	0	0.0500476723973834	0	0.0328284033475427	0.222509155966683	0	0	0
TCGA-QU-A6IM-01A	0	0	0.0718769243110978	0.355657576327554	0	0	0.0093979421025146	0.124565746201213	0.00489895896586627	0	0.032440624176254	0.0171535630666946	0.0427466597527518	0.071890949752957	0.0593275544947685	0.0548290147595611	0.0365566196894873	0	0.11865786639928	0	0	0
TCGA-ZG-A9M4-01A	0.0562918692612966	0	0	0.323818584782065	0	0.0699009965559866	0.0520699137681381	0.0195861620271504	0.0248458135455652	0.0866396186823935	0	0	0.0215561634855921	0.0703555409445792	0.132913942766654	0.0323914180511581	0.0334578195243245	0	0.0761721566050964	0	0	0
TCGA-HC-A8CY-01A	0.00217283393875709	0.0491332022846759	0	0.237813122055314	0	0	0	0.046900504726115	0.014662557236037	0.109194030074971	0	0	0.022447508535159	0.0920565191314581	0.155742102116378	0.0648617658137533	0.0173594170487137	0	0.187656437038667	0	0	0
TCGA-CH-5753-01A	0.0181583380260143	0	0	0.073526575238451	0	0.250160315969655	0	0.174359346851802	0.00653321749139885	0.0295981812903591	0	0.0659382796549386	0.00840650276478446	0.118347173562306	0.108912252367379	0.100473236994925	0	0.0194145316447064	0.0244583589418415	0.00171368920143791	0	0
TCGA-2A-A8VT-01A	0.0205154183370786	0	0	0.24354342595161	0	0	0	0.197026337163521	0	0	0	0.0754932234865521	0.0342841243116097	0.103183864447397	0.137596104573154	0.0440341655952041	0.048005495112084	0.00159724100521855	0.0947206000165714	0	0	0
TCGA-KK-A5A1-01A	0.0276145673798033	0	0.0929553848797919	0.173849873664275	0	0.0993857595533422	0	0	0.0297787975083708	0	0	0.0141405687809552	0.0273042010094533	0.0507943180477238	0.0431837201294852	0.145643923256839	0.0366999257073292	0	0.258648960082631	0	0	0
TCGA-G9-6336-01A	0.0144998728357346	0	0.388601888775125	0.169474971032185	0	0.0186556213580469	0	0.0547469756319049	0	0	0.0697212617015144	0	0.0197831902007712	0.0642850653966208	0.0260870001167038	0.0352348055765256	0.0655428487942617	0	0.0733664985806066	0	0	0
TCGA-J4-A83N-01A	0.0234832780125056	0	0.314802425178786	0.161588240960788	0	0	0.0270705302910691	0.134827761965309	0	0	0	0	0	0.145820496996609	0.0186413424265501	0	0.0738005530854838	0	0.0900715013791075	0	0.00989386970379112	0
TCGA-KK-A59V-01A	0	0.0229778921306429	0	0.294656005936599	0	0.143905472822384	0.0419167597395141	0.0125878292725808	0.0830586563149702	0.125675307487378	0	0.0127317891712308	0.00582335900144289	0.0808270418654636	0.0878358291873117	0.0394142754838618	0.00883677411080965	0	0.0397530074758109	0	0	0
TCGA-J4-A67O-01A	0.0417606881772696	0	0.240414299864135	0.126402708391582	0	0	0	0	0.00638001611584973	0	0.0496325795685536	0	0.050631723511061	0.117565413614571	0.0713422498219383	0.0341450453019972	0.00473685827978463	0	0.256988417353259	0	0	0
TCGA-X4-A8KS-01A	0.00224870944408681	0.00771300730543298	0.274470891368282	0.193688310363712	0	0.10696966734289	0	0.049028687657038	0.0737353438163775	0	0.00410030205978494	0.0101541281580564	0.0287565335538542	0.024091005255128	0.0223873242212145	0.0767077882358665	0.0919947749938537	0	0.033953526224423	0	0	0
TCGA-HC-7230-01A	0.0151654453165301	0	0.15643566382509	0.139762433694029	0	0.114406407639552	0	0.00864338400619407	0	0	0	0.0534845056717214	0	0.167969736077004	0.0854596797521226	0.0752862626665139	0	0	0.183386481351243	0	0	0
TCGA-XJ-A9DI-01A	0	0	0	0.336174673744246	0	0.0888182458508253	0	0	0.0380361941936714	0	0	0.0282568356475331	0.0348915420414539	0.135222245487288	0.116665522025129	0.129988712609682	0.0450969279027929	0	0	0.0403352661895143	0.00651383430786354	0
TCGA-KC-A4BN-01A	0.0376634013609253	0	0.243147874213632	0.227235578545375	0	0	0	0.0814890089015601	0.00284067710016755	0	0.0268540403838595	0	0	0.127127965555643	0.0445488622270007	0	0.0380521834926064	0	0.153840149644173	0	0.0172002585750581	0
TCGA-YL-A8S8-01A	0	0	0.0359121859624389	0.109191761564828	0	0.201071499141352	0	0.0918384120310955	0.00927948694866992	0	0	0.0620614217882229	0.0637379225244396	0.00273627488402933	0.0778019885227455	0.16808513510079	0.0146116470246516	0.0135884264361429	0.150083838070595	0	0	0
TCGA-EJ-A7NF-01A	0	0	0.239011564854079	0.164039823848664	0	0	0	0.0318676771314523	0.00276693138480868	0	0.0211729515256013	0	0	0.224061478169604	0.0521325761827342	0	0.0206237127070167	0	0.24432328419604	0	0	0
TCGA-YL-A8SA-01A	0.0307314051862381	0	0.0403251579278535	0	0	0.139981843024277	0	0.139197250194932	0	0	0.0136432942318112	0.0419553299646137	0.0652329406389715	0.164626676616667	0.0954183347316671	0	0	0.0275820549423315	0.233484813831378	0	0.00782089870926004	0
TCGA-XA-A8JR-01A	0.0187468104402626	0	0.194294132936006	0.109350267922475	0	0.105496541368236	0	0.0406942390852452	0	0	0	0.0259559706785891	0.025002331820025	0.0474047826764265	0.10478004928134	0.118868160902535	0	0.013370960045891	0.196035752842969	0	0	0
TCGA-EJ-8470-01A	0.0237050370859682	0	0.0677931291760964	0.107910911758342	0	0.29309798891126	0.0101999538660427	0.0285730377354563	0	0.066529737505574	0	0	0	0.0895233756465083	0.178599258639322	0.0802402420186875	0.0489543944049999	0	0	0.00487293325174387	0	0
TCGA-V1-A9OL-01A	0.0387946297991887	0	0	0.176292788406955	0	0.0616215733197748	0	0	0.00595583967444534	0.0492954547220185	0	0.0148560127720923	0.0282839623949251	0.197941187976521	0.0902994565183374	0.0848687414268152	0.0546185481432267	0	0.1971718048457	0	0	0
TCGA-CH-5791-01A	0.00311870684866472	0.00608409491198984	0	0.023605453498317	0	0.18298862136224	0	0.0264635051474758	0.0233709875609306	0	0	0.0346816879810739	0.150400443452149	0.0880825567111194	0.075325739532785	0.123552667623218	0.0562455212718851	0.0111800011656032	0.194900012932548	0	0	0
TCGA-TP-A8TV-01A	0.0226567997792628	0	0.050294718432537	0.194445427977614	0	0.114901252667431	0.00221562584280543	0.0561185591313247	0.0118023111177643	0	0.0391374755598424	0	0.0460653815208222	0.10769918130742	0	0.0811011555765909	0	0.0241769400851383	0.249385171001447	0	0	0
TCGA-G9-6364-01A	0.0105949043471336	0	0.168044241220998	0.131583048341802	0	0.0562068334434391	0	0.0336695349806112	0.0259916053113199	0	0.022541244716121	0	0	0.218229239870074	0.0740091489087216	0.0389101635371475	0.0401638122305655	0	0.180056223092066	0	0	0
TCGA-J9-A8CL-01A	0.0114985300627723	0.0305310935950669	0	0.138679935389974	0	0.156332206796344	0	0.0269666555385148	0.0233484781140571	0.00944165571609465	0	0	0.0219444137160655	0.0359400688295136	0.119431267669542	0.179039469500254	0.0167335361522498	0	0.230112688919551	0	0	0
TCGA-G9-6494-01A	0.01016644054821	0	0.429906137862706	0.113715270528643	0	0.0550052801635683	0	0	0	0.021152933462434	0	0.0104589024642159	0.0110979222616046	0.045946746948482	0.0279403069495977	0.0515002140782185	0.0064770492452097	0	0.21663279548711	0	0	0
TCGA-G9-7523-01A	0	0.0271080700757571	0	0.17655275199963	0	0.130679156517398	0	0	0.0449000746491352	0.0243080242589656	0.0106260103631771	0	0.0160967958254843	0.0347590524895866	0.0480114048699723	0.0864328353996192	0.0386822753874219	0	0.361843548163852	0	0	0
TCGA-KK-A8IG-01A	0.0466434030206288	0	0.159704038220726	0.15374090658012	0	0.0993803972167134	0	0.0456968616625803	0.00312662124672995	0	0	0	0.0524493018889994	0.0444308030400167	0.0358180211769575	0.119802505297726	0.00831102607339124	0.0108333142568388	0.220062800318572	0	0	0
TCGA-SU-A7E7-01A	0	0.0353177545283607	0.166522729588766	0.139158760053389	0	0.201747540483207	0	0.0434603025658157	0	0.0150592728236033	0	0.0302418488187865	0.00984693842088923	0	0.146342652615018	0.0872322338384042	0.0271283822935746	0	0	0.0979415839701851	0	0
TCGA-VN-A88M-01A	0.0211328257465887	0	0.462354574106157	0.240315645012784	0	0	0	0.0772126405248806	0	0	0	0	0.0303461597827529	0.0535957997370123	0.0308070057652472	0.000369692475241437	0	0	0.0838656568493354	0	0	0
TCGA-G9-7521-01A	0.0340976439174857	0	0	0.221699054123503	0	0.291651668551163	0.0223276508202314	0	0	0.0192980774643521	0	0	0.0209905145204139	0.0481126177623574	0.157399683750417	0.0118850497700177	0.00782445235814401	0	0.164713586961914	0	0	0
TCGA-V1-A8WS-01A	0.0489514418744761	0	0.122462115891219	0.28204625459821	0	0.010885008823794	0	0.0119712701496497	0.00835413604594758	0	0	0	0.0219232162333501	0.123158777138289	0.131347386074305	0.0261283046408311	0.0169263107392902	0	0.195845777790638	0	0	0
TCGA-G9-6347-01A	0.0756647197494614	0	0.108060845580921	0.201653781682465	0	0.0644076349915329	0.0520070092872508	0.0335386684117517	0.024200223612397	0.037318770453271	0.0804108733696368	0	0.0140158227286969	0.0654057668877153	0.00881582738814504	0.135405227547484	0	0.0211170142691576	0.0779778140401136	0	0	0
TCGA-V1-A8MU-01A	0	0.0116325187314302	0.140668202754103	0.201063995851759	0	0.0953135946372547	0.00461478207233139	0.0315971882097009	0.0224885755189237	0.0594405760932474	0	0.00272163036921016	0	0.0539574791111801	0.0428465827141873	0.0857261933835014	0.0285858225457631	0.00395516898268709	0.215387689024721	0	0	0
TCGA-G9-6373-01A	0.0421125462571759	0	0.0385582592454226	0.200733164048167	0	0.329913413664055	0	0	0.0126768877302346	0	0.0302270887679431	0	0.00564983857182207	0.109022977066011	0.106250008582723	0	0.00635640321233986	0	0.118499412854107	0	0	0
TCGA-CH-5788-01A	0.0414540808746246	0	0.246092313761789	0.060118056266766	0	0.23934361394552	0	0.0368120784775698	0	0	0.0162562841405634	0	0	0.181137181809162	0	0.019785242289312	3.63578173036222e-05	0	0.153845999656278	0	0.0051187909611107	0
TCGA-QU-A6IO-01A	0.00376588115826726	0	0.244853267623042	0.181054283247339	0	0.0954802402703524	0	0.0703844018175727	0.0102970508477526	0	0	0	0.0182799899292562	0.0764856598649857	0.03365922410613	0.0803908010348066	0.0347719901264769	0	0.150577209974019	0	0	0
TCGA-YL-A8HK-01A	0.041193277390873	0	0.0631591270323923	0.144422988578944	0	0.134493284399372	0	0.0493762252060236	0	0	0	0.0552782494882793	0.0156562801924238	0.0821681730704146	0.156254653311651	0.13046041361469	0.0239275380222609	0.00636127455397347	0.0972485151387021	0	0	0
TCGA-HC-7212-01A	0.006724323733588	0	0.109342384557674	0.0895410775570087	0	0.215615742919653	0	0.0433682252231404	0	0	0	0.0517214761729081	0.0416598221570008	0.0232043006113254	0.0957496477909434	0.117765351193	0	0	0.205307648083758	0	0	0
TCGA-CH-5771-01A	0.0483164088743145	0.0317169342375003	0	0.129752049146004	0	0.141366335544832	0	0.0458188130697896	0.0496414360320765	0	0	0.0698718260992029	0.0312112997452695	0	0.0463718075934348	0.187717325900751	0.168705715194937	0	0.0283870631639666	0.00983020691582648	0.0112927784820961	0
TCGA-YL-A9WY-01A	0	0.0341596195482227	0	0.148434706240186	0	0.24635756808489	0.0103619032610906	0	0.0255814559670571	0.0387531456920488	0	0	0.0144020723221281	0.10043920080399	0.100677977905789	0.102877109392475	0.0585680800570693	0	0.118506683795578	0	0.00088047692947638	0
TCGA-HC-7750-01A	0	0	0.325155402849189	0.102913447167362	0	0.0733004496310043	0	0.0375223675350863	0	0	0.0258296182537933	0	0.00300715726145856	0.0418110220426291	0	0.0747375319218682	0.0458956583205314	0.00706796146878732	0.26275938354829	0	0	0
TCGA-2A-A8VV-01A	0.027673264296958	0	0.134990362659684	0.265594544852115	0	0	0	0.0154673898047476	0	0.00634102831734112	0	0	0	0.0496043974710776	0.0138777152845353	0.128166206400382	0	0	0.35828509091316	0	0	0
TCGA-HC-A76W-01A	0.0146791489782088	0.00642514229096849	0.015853437354557	0.132271606911071	0	0.0684456062647918	0	0.0394282063285385	0.0428463555958589	0	0	0	0.0532623520472395	0.134347832680872	0.0427901882242364	0.153464256093112	0.0344626351470867	0.0180415217645709	0.243681710318888	0	0	0
TCGA-J4-A83K-01A	0	0	0.289635919056359	0.143974477174982	0	0.0162659644742105	0	0.101276451045573	0	0	0.00796797760376727	0	0.00165491190392138	0.105788573795523	0.016399976567409	0.0673893966080997	0.0954563310990051	0	0.15419002067115	0	0	0
TCGA-G9-6343-01A	0.00782383759698972	0	0.343561089536939	0.139027382054456	0	0.112829644534239	0.0116939530016992	0	0.0221799781954951	0	0.0525313707332487	0	0.00518162668992785	0.0877229979292525	0.0241149810763306	0.0797124783412	0	0	0.113620660310222	0	0	0
TCGA-EJ-7793-01A	0.00547330410174617	0	0.203581583409806	0.202445531783643	0	0.10644158496067	0	0.00263796778372184	0.00135598319543989	0	0	0.0103154609733106	0	0.172198115477655	0.0303881406676025	0	0.00558756893145857	0	0.259574758714947	0	0	0
TCGA-HC-A6AP-01A	0	0	0.182490753903774	0.0744124162029704	0	0.065334856235595	0.00418944968948392	0.0118454198960641	0	0	0.0729013779189017	0	0.0132517930733635	0.274537447459952	0.0238393526272447	0.11659752758207	0.0570973997211883	0	0.103502205689392	0	0	0
TCGA-XQ-A8TA-01A	0	0	0.116241487846125	0.0900319354021827	0	0.225536119090878	0	0	0.00479318587703712	0	0	0.0168283767952794	0.0100700874852611	0.134208975507021	0	0.0679161140217778	0.00284075220085981	0	0.331532965773578	0	0	0
TCGA-EJ-A46G-01A	0.024622865593015	0	0.205230204875618	0.11727317056129	0	0.118251017468752	0	0.0561005166809832	0	0	0	0.0596382446246264	0.00452622574543799	0.0724073692946724	0.169572234704401	0.0132309230878521	0.0278156269906103	0	0.131331600372741	0	0	0
TCGA-J4-A6G1-01A	0.156841176157654	0.125963588759021	0.0178020227135336	0.104784255437477	0	0.178572736844011	0.0468790587448162	0.0102689401733034	0	0.137030707187471	0.000944320533329806	0	0	0.0887324856347846	0.01163902542183	0.057554684405512	0	0.00898095973037772	0.0540060382568786	0	0	0
TCGA-HC-7736-01A	0.0107954696421725	0	0.0209743306638143	0.0823163723886542	0	0.300019116838959	0	0.0380273437616518	0	0	0	0.041568892863651	0.0540444215461876	0.194449301174647	0.0556232541522818	0.0425522993271238	0.0313123993372161	0.0270613031372199	0.101255495166421	0	0	0
TCGA-ZG-A9LM-01A	0	0.154765464846104	0.0208007668402009	0.219546388903417	0	0	0	0.0669467499560222	0.0190881051714232	0.0642241688178645	0	0.0321677407320771	0.0303203212372596	0.0872965703089741	0.0747851627029183	0.120083828571768	0.00729196000519656	0	0.100118285210722	0	0.00256448669605116	0
TCGA-KK-A7B4-01A	0	0.00100227660173636	0	0.269832894760563	0	0.0508911228566817	0	0	0.00631199367462862	0	0	0.0359008910641476	0.0523494855705536	0.082789223440353	0.160470728370356	0.0510713435905121	0.0697214207143511	0	0.219658619356117	0	0	0
TCGA-ZG-A9LU-01A	0.0323533638283549	0	0.0617443350661532	0.230978844763767	0	0	0	0.087944802240181	0.012449329233298	0	0.0177812377177581	0.0225301015982003	0.0386362306447698	0.116184003022841	0.0748779036297046	0.0673420103865687	0.115730041025564	0	0.116577220300921	0	0.00487057654191924	0
TCGA-FC-A5OB-01A	0.0784292739446723	0	0.0806628437036535	0.134017001470137	0	0.197419061615806	0	0	0.0989339394607949	0	0	0.00442458021424411	0	0	0	0.240486270718584	0	0.026973322513503	0.138653706358605	0	0	0
TCGA-G9-6351-01A	0	0	0.454241687903957	0.212646588841272	0	0.0657121078904857	0	0.0573016752521012	0	0	0.00312895054865299	0.00784013090559201	0.00344831253178793	0.0127683826962706	0.0123729538431697	0.0484905881212758	0.04674862304961	0	0.0752999984158247	0	0	0
TCGA-EJ-5503-01A	0.00163328655232187	0	0.416158089489946	0.150762081129391	0	0.097302288210785	0.00723775627049147	0	0.0131058950732608	0	0.00938850246790968	0	0.00137727207039008	0.0689062368589002	0.00658817886668172	0.0714740415509704	0.0316423396424853	0.00134865426093774	0.116842584275632	0	0	0.00623279327989692
TCGA-J4-AAU2-01A	0.0245889615808669	0	0.333513426770608	0.172404288299328	0	0.0263940239415239	0	0.114653256767483	0	0.0371319975773353	0	0.0363008560097147	0	0.0273266818465844	0.0369600820435655	0.0654613757169374	0.0108600749973466	0.0227136969424618	0.0916912775062445	0	0	0
TCGA-EJ-5511-01A	0	0	0.205805587889475	0.0715796167956922	0	0.0693934534043809	0	0.0783123535890581	0	0	0	0	0.0297440728479682	0.0467415769507863	0.0488002499813704	0.166467864433034	0.0143614500819056	0	0.268793774026329	0	0	0
TCGA-CH-5751-01A	0.112102085870625	0.0388985354078401	0	0.220798776916546	0	0.188269847240147	0.0336535259558386	0	0.0159842040378422	0.15958266270547	0	0	0.00162292137896068	0.0652654272408729	0.0990328371844613	0.0382214755237542	0	0.0105570343717044	0.0160106661659369	0	0	0
TCGA-CH-5792-01A	0.000693493065863361	0.00533233001922092	0.1803854038629	0.117412559837804	0	0.106631642113977	0	0.0541447247907032	0.0273612802771043	0.00663761288408967	0	0.0264478108096251	0.0561244173079639	0.0148581054895787	0.0976617676397249	0.102320424821021	0.146995276667025	0	0.0336421537403376	0.0233509966730612	0	0
TCGA-KC-A7F6-01A	0.0243280147193309	0	0.0241538434944782	0.400145844639509	0	0	0	0.122224459897932	0	0	0.0242800543585135	0	0.041119893110621	0.117838387962173	0.036532539921593	0.0540075727816718	0.013939787346996	0.0063960087327672	0.135033593034415	0	0	0
TCGA-EJ-5510-01A	0	0	0.12336988649244	0.133025719342553	0	0.162526668032172	0	0.0226639130396834	0.0321861317228087	0	0	0.0507212268410273	0.0139541765034	0.0248920215786334	0.081458539893689	0.0315435024844167	0.0518710592571268	0	0.27178715481205	0	0	0
TCGA-HC-7211-01A	0.015221910843647	0	0.291143970530709	0.0577028168226934	0	0.0964550186542349	0	0.0985311695819557	0	0	0	0.0507992016131462	0.0897676481541153	0.0400579937734878	0.00726570493357939	0.00800449316353311	0.0301921339432458	0.0326964765548912	0.0155719233342263	0.166589538096535	0	0
TCGA-HC-7818-01A	0	0	0.272766880668362	0.115475254981158	0	0.0999774931488999	0	0.0619082257104406	0.0106143882535831	0	0	0.0410450189054775	0.150060020587917	0.0224339228456948	0.0457239411240649	0.0688386620801263	0.0617020951074403	0.00131370426124371	0.0462712180415888	0.00186917428400253	0	0
TCGA-J4-A67N-01A	0.00269175155400073	0	0.100230366721	0.109879963389582	0	0.0334272365101714	0.0136232656187359	0.0345672442508183	0.0174838136469357	0	0	0.00273403961946229	0	0.421155979918155	0.0296612875664714	0.0489642230128225	0.128857260430311	0	0.0567235677615333	0	0	0
TCGA-EJ-5506-01A	0.0140538221765605	0	0.138897016671945	0.155509592226478	0	0.206431992520812	0	0.0529385433653468	0	0	0	0.0290695210336959	0.0246695316946651	0.0481894751259826	0.148042665170788	0.0309930192922644	0.00582244331379665	0	0.145382377407664	0	0	0
TCGA-VP-A87H-01A	0.0243279426454444	0	0.202155248487288	0.155355908232376	0	0	0	0.217612476273156	0	0	0	0.00707671378123944	0.0763374887659377	0.137747184993587	0.0105500047924845	0	0	0.028801793886516	0.12604352263992	0	0.0139917155020508	0
TCGA-KK-A7AV-01A	0.00904091208250079	0.0479566455731846	0.120956492896388	0.158782269108483	0	0.197956571110567	0.00317082372594024	0.044171682746534	0.0144319234280092	0.0175084390934752	0	0	0	0.0514316360081581	0.096022472888892	0.0636994142611268	0.0306118034987859	0	0.144258913577955	0	0	0
TCGA-VP-A87B-01A	0.00657997193197259	0	0.0958348022380412	0.133868220335982	0	0.0683510470273126	0	0.143168443295722	0.00727359995721155	0	0	0.053380193849089	0.0474321358275506	0.0562762893785089	0.0292791195499798	0.124108914105615	0.107565494827717	0	0.126881767675297	0	0	0
TCGA-HC-8213-01A	0.0110896277189953	0	0.28893337910093	0.155251944186056	0	0.118488302739379	0	0	0.0177053055219168	0	0.0320963283990469	0	0.00612889634757739	0.195189843187359	0.0590238399417115	0.0528704789134613	0.0153331086666089	0	0.0478889452769574	0	0	0
TCGA-G9-6369-01A	0.0411413826931531	0	0.126811570012785	0.237819875287957	0	0	0	0.134755755139358	0	0	0	0	0.0460804261004818	0.0314355421720871	0.0191349819661936	0.152077896264951	0.0171899223912223	0	0.193552647971811	0	0	0
TCGA-ZG-A9LN-01A	0.0347283997926035	0.0581921262099471	0	0.274818031515194	0	0.13370615596007	0	0	0.0528162788652849	0.10044718249819	0	0.0190925057214134	0.00812568396004022	0.031544767855438	0.162435517287599	0.00986469770175448	0.0157995956086904	0	0.0984290570237746	0	0	0
TCGA-HC-7233-01A	0.0238050384349757	0	0.033475065336391	0.169378621331284	0	0.263896627829261	0.00914557113790291	0.00374242632918601	0.00732329360301382	0	0	0.00871584142922716	0.0508733434165246	0.0717959493186944	0.14888628911262	0.0772546566196177	0.0218891452098963	0	0.105357208628341	0	0.00446092226306477	0
TCGA-VN-A88K-01A	0.0479297138031986	0	0.0212396002911045	0.130732143587583	0	0.252365679872399	0	0	0.0102096536905784	0	0	0.01051131152285	0	0.134097066526058	0.0125279887204084	0	0.0191797260001157	0.0129536503834336	0.348253465602272	0	0	0
TCGA-EJ-7791-01A	0	0	0.317803092455238	0.0786902896007474	0	0.126318706581156	0	0.0416605169789702	0.00604044558202948	0.00139554685861522	0	0.0174399602722746	0.0178151053020176	0.0235020312044428	0.0330663086663311	0.0667072741503292	0.0939438803104953	0	0.175616842037353	0	0	0
TCGA-CH-5746-01A	0.0103077142802973	0	0.37901764327137	0.146987325908892	0	0.0745139622552003	0	0.0888979592010822	0.00142977995959535	0	0.0127013806591432	0	0.0047680815593027	0.138891212903306	0.0135369510865023	0	0.0176390949674544	0	0.111308893947854	0	0	0
TCGA-EJ-7327-01A	0	0	0.223398650451384	0.122260374538544	0	0.172301899729466	0	0.03348198927721	0.0317981653744142	0	0.00823513237604193	0	0.0264435214662959	0	0.0949551943680732	0.125710354294255	0.0311162514970498	0.00357339858797742	0.12672506803929	0	0	0
TCGA-EJ-AB20-01A	0.0336573953481599	0	0.0642155000066347	0.301827292191561	0	0	0.0264757643789843	0.0755529014874671	0	0.133491421856684	0	0.0245903131493432	0.000606936441339693	0.0316726990567919	0.0168782587194398	0.0774924251081878	0	0	0.213539092255407	0	0	0
TCGA-CH-5762-01A	0.02300699109112	0.0342849684812108	0.0476228195495371	0.155447538088728	0	0.263096714882059	0	0.048982281296048	0.0133530868107975	0	0	0.0151140940679644	0.0131867390902765	0.0258040040220229	0.0785192961517654	0.071403705208474	0.082447541865618	0.00483644233140316	0	0.122893777062976	0	0
TCGA-KK-A8I5-01A	0.00280098918461785	0	0.236961066844757	0.13365829326187	0	0.0257836540884389	0	0.0743455402001553	0	0	0	0.0222561672922621	0	0.206034216616115	0.0458481235091947	0.117740099170615	0.0155156804468697	0.0102168050602051	0.108839364324899	0	0	0
TCGA-EJ-5515-01A	0	0	0.399627588086759	0.128546869369442	0	0.0360571032184887	0	0.0663301942974563	0	0	0	0.0450663382473305	0.0278724312561181	0	0.0634502754122806	0.0489753526552611	0.0290353468439205	0	0.155038500612943	0	0	0
TCGA-G9-6367-01A	0.00867644122444027	0	0.320471472441284	0.14219081720973	0	0.164577820941578	0	0	0	0	0.0174559278476064	0.0155745113464936	0	0.0622739197113493	0.0358758670392057	0.0238175804798942	0.0565980304926109	0	0.152487611265807	0	0	0
TCGA-V1-A9O7-01A	0	0	0.136640533853436	0.132837717140887	0	0.168189259175031	0	0.00115391480900122	0	0	0	0.0348667626354426	0.0375156813519669	0.0617962390073993	0.0481677481267458	0.133989180107617	0.0225002466193715	0.0246306860497677	0.194016591702695	0.00369543942063861	0	0
TCGA-G9-6363-01A	0.0437197342045088	0	0.0829125450353475	0.123054767228899	0	0.40752262202867	0	0	0	0.0145429791146124	0	0	0	0.0162793480968686	0.141701714582455	0.0884637722267375	0.0401136282766602	0	0.0416888892052415	0	0	0
TCGA-V1-A9O9-01A	0	0.0753721457331819	0.0402637348702594	0.133775564984641	0.0633538270780572	0.313840447372626	0.0127633620810189	0	0	0.00590712948335827	0	0.000289080524405806	0	0.0784621734296383	0.148115492160987	0.0273134401388663	0.0265752769605248	0.0254631476443211	0.0485051775381136	0	0	0
TCGA-FC-A66V-01A	0.0312555644828811	0	0.2601731900506	0.170790411959351	0.0341721637680137	0	0	0.00134447489704709	0.0082099359629241	0	0.0430124030338467	0	0.00426618994987797	0.141735161262332	0.0175888287012426	0.0863800271957065	0.0178625208246802	0	0.183209127911497	0	0	0
TCGA-EJ-5509-01A	0.0193462846825182	0	0.0541369437631282	0.0922543044081973	0	0.115928234177789	0	0.0298092271801458	0.0200149088563165	0	0.0133371103589546	0	0.0109320622119197	0.303061006024722	0.0542241604918486	0.0916530790318384	0.0622811752449508	0	0.133021503567671	0	0	0
TCGA-HC-A6HX-01A	0.0218821203202098	0	0.197454299594847	0.205459136074383	0	0	0	0.143173897912073	0.0489520203914575	0	0	4.57830601270509e-05	0.0325934175927184	0.105832972687152	0.0257596397467346	0.0996524492102485	0.017194933059797	0	0.101999330350252	0	0	0
TCGA-V1-A9Z7-01A	0.00584524190303607	0	0.0107758219813445	0.135819702289972	0	0.167899574317097	0	0	0.0150815638678876	0	0	0.00678101712471087	0.0315208041227239	0	0.050250574245417	0.254954830857731	0.139172002856816	0	0.181898866433265	0	0	0
TCGA-XJ-A83G-01A	0.00634609572756606	0	0.260430055232895	0.128614433721999	0	0.00286767659222339	0.000191346861744055	0.060077106340301	0.0231447535199244	0	0	0.025698595336228	0	0.13331921441299	0.0369753499205327	0.0709110479622907	0	0	0.251424324371305	0	0	0
TCGA-2A-AAYO-01A	0.0899406905062494	0.0147760318064373	0.106991760570867	0.13859139739836	0	0.104559772656218	0	0.026969429534697	0.0314843361563049	0	0.0302912674308576	0	0.0573800218581122	0.110652402870105	0.0651470008907336	0.00668408112580327	0.0071317544351023	0	0.209400052760153	0	0	0
TCGA-KK-A59X-01A	0	0.0198405000048834	0.0912420121585755	0.122791595969976	0	0.133893518909002	0	0	0.08524021879657	0	0	0.00840160651839182	0	0.119099677805764	0.0085732671259925	0.111184400821284	0.0503687798198496	0.0146943399764518	0.23467008209326	0	0	0
TCGA-CH-5765-01A	0.0563446512327519	0	0.0457457247166552	0.0797378041132658	0	0.150691339146288	0	0.0497124373217324	0	0	0	0.0568367250585416	0.0350459797707538	0.216537777117204	0	0	0	0.0126220415224967	0.290441210255726	0	0.00628430974458385	0
TCGA-VP-A87D-01A	0.0473905672279147	0	0.0465168344384423	0.221472683305433	0	0.0955906480317188	0	0	0.00531295271137552	0	0.00369378253823292	0	0.023881020686837	0.184460478916178	0.0388362830649964	0	0.0677488309192841	0	0.2565894683838	0	0.00850644977578685	0
TCGA-V1-A8WL-01A	0.0431536753140388	0	0.245219322271276	0.213367414184075	0	0	0	0	0.0228948815103643	0.0989321782734909	0	0	0	0.130032257541263	0.0529998878810689	0	0.0119346690073231	0.0275476930518655	0.150643984437484	0	0.00327403652775029	0
TCGA-ZG-A8QW-01A	0	0	0.0251511650087943	0.211828756756594	0	0	0.0230478417568519	0.051604811818561	0.0125723079317975	0.0414855414467482	0	0.0213165866927391	0.0318926963289107	0.148781468185257	0.118851528465808	0.110876618264909	0.0608887751127986	0	0.141701902230231	0	0	0
TCGA-EJ-7785-01A	0.0163156071196939	0	0.205428098593926	0.0869925356673508	0	0.14836914578473	0	0.00632071619031841	0.0048737733567397	0	0	0.0368600536541591	0.0382996340526012	0.0583114557773563	0.0533186480411537	0.0600200160080755	0.119973438288869	0	0.163073276722896	0	0	0.0018436007421316
TCGA-VN-A88R-01A	0.00232330478335729	0	0.185975772317716	0.0824212322894235	0	0.0397133065298848	0	0.0276837008967077	0	0	0.00956136210001791	0.00869976787233568	0.0175036401990196	0	0	0.264482954811672	0.00368533383215304	0.00633682465637309	0.351612799711339	0	0	0
TCGA-G9-6384-01A	0.0390760631490112	0	0.281338037252881	0.139105207712475	0	0.0857376129284812	0	0.0256472804344723	0.00382378262955071	0	0	0.0269950137000093	0.000344041329844492	0.0311607244045307	0.144591708786204	0.0466538622975452	0.0452157211927552	0	0.13031094418224	0	0	0
TCGA-V1-A8MK-01A	0	0	0.438096941358364	0.11646376850096	0	0.073092845222905	0.00626664421301328	0.0812010047662711	0	0	0	0.0176716357270435	0	0.0292091440306368	0.0750793628727401	0.0244795086212363	0.0251875767934629	0.0157441707860786	0.097507397107289	0	0	0
TCGA-ZG-A9L9-01A	0.000803273980298318	0	0	0.169939084317374	0	0.165928662881152	0	0.0174592719356294	0.107496023538154	0.00273120018255261	0	0.0222366871780998	0.0157920945127595	0	0.109425966808129	0.167024329634359	0.131699339091921	0.00678468973711566	0.0826793762024558	0	0	0
TCGA-ZG-A9LY-01A	0.0142456425030619	0	0.0302459018448799	0.131230308652673	0	0.128456044114283	0	0.0693017892360485	0.0214627162914305	0	0	0	0.0316565307114398	0.0389449579228784	0.0182076413174304	0.116528615892924	0.0319514359872028	0	0.367768415525748	0	0	0
TCGA-2A-A8VL-01A	0	0	0.321789863811352	0.128847657562438	0	0	0	0.105552302629154	0	0.0267699598257459	0	0.0100226707999824	0	0.123091654737289	0.0227615090396562	0	0.0281131321532262	0.00419177354993213	0.225846157994548	0	0.0030133178966755	0
TCGA-EJ-5522-01A	0	0	0.178207332045096	0.138069635130936	0	0.239674549423771	0	0.000886218644992869	0	0	0	0.0291711641667486	0.0182178606373478	0.00437572732797573	0.119302315251801	0.0625203112219491	0.0557894557656976	0.0180324836464057	0.135752946737279	0	0	0
TCGA-EJ-A65E-01A	0.0190859239772774	0	0.137752630104791	0.194882957790406	0	0.0159239556377688	0	0.150079759941394	0	0.024572654616537	0	0.0458995815990647	0	0.0745712990279606	0.0603058454254097	0.0705807691318011	0.037887792525244	0	0.168456830222346	0	0	0
TCGA-EJ-A7NK-01A	0	0	0.386192339898749	0.15888874871527	0	0	0	0.145511798531474	0	0	0	0.0123509251418037	0.0221046620883653	0.0190050363165446	0.0622698340642975	0.0590284519484074	0.0572799961282131	0.000183720909908115	0.0771844862569677	0	0	0
TCGA-EJ-5496-01A	0.0108795619200999	0	0.354710255980732	0.190655069666872	0	0.0152485827571849	0	0.0410736544688925	0	0	0	0	0	0.114311679034877	0.0394230107313944	0.00955504745155771	0.0189601895282237	0.0119108475431473	0.193272100917018	0	0	0
TCGA-HC-7081-01A	0.0325088465983923	0	0	0.0791817148802992	0	0.247877537325006	0.0157213479358951	0	0.00864049067959963	0	0	0.0388650378967735	0.0474223633025685	0	0.04170278341271	0.172382663764366	0.181795069443725	0	0.133902144760664	0	0	0
TCGA-EJ-7315-01A	0.0438351263641018	0.109657754126989	0	0.185941275868828	0	0.301640553295019	0.00604753845252697	0	0.054727972317675	0	0	0	0.0125626698119179	0.0524704748427393	0.0783412673662264	0.0645298404742169	0	0	0.0902455270797601	0	0	0
TCGA-HC-7748-01A	0.00514790910644462	0	0.188136611934825	0.0997592884872519	0	0.249233459495012	0	0.0561474803412001	0	0	0	0.0340812033594014	0.0239920586848369	0.0270244388697943	0.0954261746485941	0.102740867851483	0.0430921949167615	0	0.0728359646261377	0	0	0.00238234767825782
TCGA-KK-A8II-01A	0	0.124146064122037	0.0608600011036193	0	0	0.359145629689512	0	0	0	0	0	0.0370201081938443	0	0.253599217830076	0.0492704246162476	0	0.00930392318802235	0.0365674047097492	0.0408367894327847	0	0.0292504371141073	0
TCGA-J9-A8CK-01A	0	0	0.200120706091469	0.131269921002271	0	0.131427846616586	0	0	0.0501778330827877	0	0	0.0500581426435709	0.0308290530198422	0	0.00016580346702522	0.185848927773946	0.0254968236478914	0.0262573499486065	0.168347592706005	0	0	0
TCGA-EJ-5502-01A	0.0106246865900879	0	0.21027241052163	0.0941419570228673	0	0.169030489620999	0	0.0799631452874495	0.0155633735037979	0	0.0204394974702562	0.00568649230140556	0.106232048480143	0.090593446176849	0.0575619167869725	0.060660913259626	0.0380880440185326	0	0.0411415789593836	0	0	0
TCGA-HC-A76X-01A	0.0173662911549693	0	0.211110261957303	0.223729526929023	0	0	0	0.0757509827630041	0.00219727548301067	0	0	0.00645432395692766	0.0180484743639941	0.199210829566366	0	0.050851688543117	0	0	0.195280345282286	0	0	0
TCGA-J9-A8CM-01A	0.0254449253242858	0	0.0358971181156699	0.137389285976134	0	0.0995337416662673	0	0	0.0320959107911135	0	0.0201451367514662	0	0.0416784776163362	0.217252199607278	0.0140647036468946	0.0737400888056021	0.0127448912609258	0	0.290013520438026	0	0	0
TCGA-KK-A7B0-01A	0.015392701016082	0	0.0867873439828803	0.168187988200663	0	0.214372693748303	0.000908755457697274	0.0175298706076206	0.0528162093741376	0	0.0450771630917852	0	0.0061029611290194	0.180165353982738	0.0110557308648794	0.0868641627923967	0	0.0150957560832228	0.0996433096685748	0	0	0
TCGA-J4-A67T-01A	0.0634172193321949	0	0.280791856843656	0.210517473875671	0	0	0	0.0783232829652987	0	0	0	0	0.0742407291253615	0.153788432445123	0.0818237872491346	0	0.00393446171385272	0.00804757938452121	0.045115177065187	0	0	0
TCGA-HI-7168-01A	0.0492117761602193	0	0.2199995121054	0.197945643865297	0	0.0464158129348265	0.0122685930128328	0	0	0	0	0	0.00623363897925202	0	0.0554136770605326	0.233619971024264	0.00225209358111487	0.0218767639318598	0.154762517344401	0	0	0
TCGA-KK-A59Y-01A	0	0.00743644948971206	0.259494640668938	0.15781948264768	0	0.0523138369737436	0	0.034960924375114	0.0613064933537794	0	0	0.0189359053023043	0.000260675507653698	0.158463408693567	0.073671707204224	0.044720716165829	0.00628498713519503	0.0190578509744341	0.105272921507826	0	0	0
TCGA-Y6-A9XI-01A	0.00848081279930075	0.0121095879919776	0.0348586385726209	0.118690355865809	0	0.0818089552679333	0	0.086588063472375	0.00433172638051185	0	0	0.0516123900636028	0.024236226067457	0.0726251147676293	0.0318241803217688	0.119843870865394	0.0644840255872809	0	0.288506051976339	0	0	0
TCGA-V1-A9OY-01A	0	0.00367961430278871	0.206431377703143	0.197705570070869	0	0.167694521191175	0.0107924278762403	0	0	0.0256162634179365	0	0	0	0.0592021790627433	0.0561707141492973	0.0857590217388732	0.0600295207735541	0.0114216833362215	0.115497106377158	0	0	0
TCGA-KC-A4BL-01A	0.0779556474793299	0	0.153084798450927	0.16121028185427	0	0.134355692152919	0	0.0641020118630042	0.0126779097012318	0.0194398063125095	0	0.0278615577804481	0.00211331407256768	0.0361722363090753	0.0539100075227519	0.0624061931602564	0.102630167307656	0.00105151682097935	0.0910288592120746	0	0	0
TCGA-YL-A9WK-01A	0.0416604937651422	0	0.0113735804378926	0.26418929246257	0	0.108913491221002	0.0299745539491524	0	0	0	0	0.0155739109274612	0.0390155423618258	0.0834461789770196	0.0459545203688531	0.11454102092048	0	0.0353278244514032	0.197937123923371	0	0.0120924662338278	0
TCGA-EJ-7788-01A	0.0226905776153447	0	0.0210227414231807	0.109973248718844	0	0.189359056387268	0	0	0.0390507898583079	0.0141178188717606	0	0	0	0.0460339413537368	0.0589663867056636	0.123042599198481	0.0830871908843267	0	0.292655648983086	0	0	0
TCGA-XK-AAJ3-01A	0	0	0.375545686670873	0.147718777863827	0	0.0175802560203183	0	0.0365616870999331	0.0256170647677159	0	0	0.0304016346311561	0.0310260973309627	0	0.0352709809832654	0.153934281176866	0.0744482517317142	0	0.071895281723368	0	0	0
TCGA-G9-6342-01A	0.00300637417475925	0	0.328286233250097	0.185774636803384	0	0.00389147330569152	0	0.0774333518283714	0.00531398112253707	0	0	0.00734812730096894	0	0.111740664287383	0.0754390223732312	0.0460840870083911	0.122313078562549	0	0.0333689699826375	0	0	0
TCGA-EJ-5516-01A	0	0	0.095151850031732	0.162195632813453	0	0.166185268611049	0	0.0268316999508168	0.00456040022109026	0	0	0.0448329260224298	0.0357204269766805	0.094948878873338	0.0742333676703022	0.0267848437239639	0.0309961465088917	0.0116624031395579	0.225896155456695	0	0	0
TCGA-EJ-5501-01A	0.0183158896454237	0	0.328410394702959	0.142200884915206	0	0.00197962450477311	0	0.067486732742364	0.0113418256673747	0.00568657281090904	0	0.0203586849552945	0.0106269911790974	0.0899203688207709	0.0679921887938157	0.015920712595789	0.0897590787212229	0	0.130000049945	0	0	0
TCGA-KK-A8I9-01A	0	0	0.154816036236785	0.167529842457819	0	0.0979112714528848	0	0.0185724372008147	0.0212169858344638	0	0	0.0460646974388134	0.0663242247540695	0.00434870565744623	0.0283026414989006	0.046665003574721	0.132801751229456	0.0268179267693705	0.184417485560426	0.00281733917796554	0	0.00139365115606416
TCGA-EJ-7786-01A	0.0583321701551685	0	0.268952864917591	0.0524633028376223	0	0.131059312141924	0	0.057506947498104	0	0	0	0.041590722347679	0.00993393947431908	0.0725250453130235	0.035252798678597	0.0266057956701345	0	0.00427407886997677	0.241503022095861	0	0	0
TCGA-EJ-5532-01A	0.0391757744649978	0	0.0947372689102361	0.143457560591144	0	0.100561402450522	0	0.0633587820144937	0.0110727016229895	0.0102271933789766	0	0	0.0581323264173815	0.0835378607866444	0.0518730821083408	0.0804048602595777	0	0.0285025307720477	0.234958656222647	0	0	0
TCGA-HC-7210-01A	0.00595108056364037	0	0.291627715795386	0.178964873915777	0	0.162978796165746	0	0.039916749619314	0	0	0	0	0.0285619370353364	0.0328730310813553	0.0775928612084504	0.122148328817343	0.0204878552114162	0	0.0203959924380224	0.0185007781482127	0	0
TCGA-XQ-A8TB-01A	0.0873615305083214	0	0.0425960085709009	0.301280123332427	0	0.146107063300637	0	0	0	0	0	0.0179447792311115	0.0947878500085853	0.0328794466117441	0.0585684241034326	0	0	0.0535915569833364	0.14253559450054	0	0.0223476228489632	0
TCGA-HC-A6HY-01A	0.0129017081623695	0	0.324436340250637	0.239193059942164	0	0	0	0	0.00330881218638911	0.00956515513209596	0	0.00985813676448242	0.00525819686585209	0.0868087695087486	0.0310047134249159	0	0.0128779113595624	0	0.264787196402784	0	0	0
TCGA-J9-A52B-01A	0	0	0.034953851114615	0.298989243172265	0	0.0501003016146114	0.00433472880010939	0	0.0048146934068555	0	0	0.00171042397444683	0.0565314418699854	0.0857841771341781	0.131912945591782	0.0995998088500455	0.022295594963572	0	0.208972789507534	0	0	0
TCGA-EJ-A7NM-01A	0.0149145634425455	0.0983890349245083	0	0.239641191105791	0	0.119533346371236	0	0	0.035448832109828	0	0.0143712775394143	0.00210382603332561	0.0409029725092438	0.0707627705292264	0.134116355064703	0.035443998679274	0.0364910886007961	0	0.157880743090108	0	0	0
TCGA-ZG-A8QY-01A	0.041888788538426	0	0.128615219175366	0.144186751246285	0	0.110735845570912	0	0.0353561127758983	0.00627968197658964	0	0	0.0269638278984352	0.0798181616554895	0	0.0972775829496846	0.147278438783671	0	0.0251747587126802	0.156424830716563	0	0	0
TCGA-J4-A6M7-01A	0.046410610161319	0	0.0830189504356023	0.211394028980044	0	0.0702705856835492	0	0.058423634514156	0	0.0208847966476036	0	0	0	0.209662329398757	0	0.00643285938600965	0	0.0345863249609948	0.258915879831964	0	0	0
TCGA-KK-A8ID-01A	0	0.0246435406184696	0.180647085021675	0.211351823320692	0	0.0785605081174221	0	0.00798813261822204	0	0.018382949659047	0	0	0	0.0728274468594386	0.198157934872199	0	0.0520534311799958	0	0.142303796856223	0	0.0130833508766155	0
TCGA-G9-6498-01A	0.020740060877353	0.0277141350255546	0.0843196686271619	0.22270348864833	0	0.129124824914906	0.0420677218466755	0	0.105215478159641	0.0392271235889541	0.0331462426376202	0	0	0.0418308205444356	0.0194173376487409	0.0909918766755698	0	0.0622045122320305	0.0812967085730268	0	0	0
TCGA-V1-A9ZK-01A	0	0	0.281114457165191	0.185203168516807	0	0.0569483039497208	0	0.0140958829495806	0.0258778600793333	0	0	0.043428649815427	0.0178896286000422	0	0.0278594783805158	0.141843266559673	0.0940587180710549	0	0.111680585912654	0	0	0
TCGA-EJ-7781-01A	0.00897348926659781	0	0.141275834858969	0.124892140906469	0	0.163407154288078	0	0.040401142825901	0	0	0	0.00937564495419605	0.0310805844474843	0.144785011032491	0.0444764688584017	0.0675596111983728	0.0718481086381033	0	0.151924808724937	0	0	0
TCGA-G9-6353-01A	0	0	0.404773394208476	0.221552542863732	0	0.0337901847900176	0	0.012759519514098	0	0	0.0172370564416708	0	0.00577711847544821	0.0252882908029777	0	0.0690639023071395	0.0263995566402263	0	0.183358433956213	0	0	0
TCGA-J9-A52D-01A	0	0.0348316181845316	0.191981847003729	0.154339589287276	0	0.116492848628753	0.0549986341499991	0	0.00609852099780013	0	0	0	0	0.0899836405327887	0	0.00029002637326157	0.0258317433245043	0	0.325151531517356	0	0	0
TCGA-EJ-A46F-01A	0.0420669596354305	0	0.0097562979819123	0.265676624786307	0	0.0379350428014044	0	0.132011668273309	0.00355084962483762	0	0	0.00827149448644821	0.0080157877754492	0.117362634858955	0.0973716491355176	0.0937856091725923	0	0.0302703453646034	0.153925036103234	0	0	0
TCGA-ZG-A9LB-01A	0.0184679405585103	0	0.0596387820581896	0.237287643829976	0	0.0966332001476344	0.0163239453879375	0.0051554465168922	0.0383968374855848	0.0388091618047098	0	0.0361442000912251	0	0	0.0441906706985916	0.169639869062191	0.120457198633302	0.0184239369531831	0.0849749978877661	0.0154561688843064	0	0
TCGA-KK-A6E3-01A	0.0322573629437806	0	0.19044196123523	0.111863383446973	0	0.0259163444963331	0	0.0601520986758074	0	0.138872712724116	0.00721917889901738	0	0.0108632885845361	0.103882613476996	0.0622776719568219	0.0515947889535171	0.0447652452746254	0	0.159893349332247	0	0	0
TCGA-G9-7519-01A	0	0	0.25061422424304	0.16129500501014	0	0.0184811339080813	0	0.0232218891208554	0.0113506821358585	0	0.00804567377286773	0	0.0406571001243904	0.0875668231634434	0.0110945910220689	0.0739658670133131	0.0243911589099659	0	0.289315851575975	0	0	0
TCGA-KK-A8IM-01A	0	0	0.0282773106589884	0.303307460701218	0	0	0.00618878600061975	0.0278326794886936	0.00382418005314956	0.0599008320504456	0	0	0.0338144019482478	0.15911821630664	0.0929056433899282	0	0.0492833934336965	0	0.235547095968373	0	0	0
TCGA-M7-A71Z-01A	0.0624858531473096	0	0.220829002920578	0.197692445302283	0	0	0	0	0	0	0.135585786650822	0	0.0570812885063938	0.0666017227726799	0	0.0686923816050934	0.0343153538144417	0	0.156716165280399	0	0	0
TCGA-G9-6378-01A	0.0103568699841288	0	0.321404256277641	0.115300959099318	0	0.0290390976901016	0	0.0358702651986271	0	0	0	0.0367719957997778	0.0187883641617909	0.0395618745445459	0.0628003472526296	0.0365223230574587	0.0537241637523685	0	0.239859483181612	0	0	0
TCGA-VP-AA1N-01A	0	0.0833953458842192	0.019713660064347	0.243294660089072	0	0	0	0.086237950156156	0	0.0801649295380696	0	0	0.0467625205231624	0.121279272771496	0.0733786422298544	0.125155994696222	0.0340427390991697	0.0104176950561554	0.0627206510591767	0	0.013435938832899	0
TCGA-HC-8266-01A	0	0.0126860546532092	0	0.283597403349146	0	0.242918609653161	0.0082511470328445	0	0.0297601134199513	0.108240105852295	0	0	0	0	0.135061536598041	0.0785594097749757	0.0864265331240443	0	0.0144990865423313	0	0	0
TCGA-V1-A8X3-01A	0.00452470498452539	0	0.203228215641938	0.143973813465977	0	0.145223055794813	0	0.0922884213829097	0.0057070192433053	0	0	0.0339739559408455	0.019931078402893	0.050825855518703	0.0761235611276604	0.0807685447968931	0.0282635077690176	0	0.115168265930519	0	0	0
TCGA-V1-A9ZG-01A	0.022832805216512	0	0.0724323443167347	0.106635422342289	0	0.101417382255123	0	0	0	0.0304447732721737	0	0.0384208750294557	0.035166267654231	0.0855470108099487	0	0.100149378798828	0.0280731951940895	0.0328325879084602	0.346047957202155	0	0	0
TCGA-XK-AAIR-01A	0.0450409775251188	0	0.0331075410313732	0.204101432281633	0	0.116726596097386	0	0.0286317399250626	0.019979739160434	0.00692336265347814	0	0	0.0229818423390719	0.102300357957725	0.0417091889570312	0.0833585624871818	0.0548174613000457	0	0.240321198284458	0	0	0
TCGA-EJ-A8FO-01A	0	0	0.270454651972129	0.159242308869821	0	0.0409485259266653	0	0.0288471188165093	0.0159012763291756	0	0	0.00245946967296623	0	0.151967040880721	0.0296427632328293	0.0860904093890297	0.0716114557571086	0	0.142834979153046	0	0	0
TCGA-CH-5763-01A	0	0	0.287465862668561	0.16649076980888	0	0.05911568666415	0	0.0331889114811905	0	0	0	0.050666781871529	0.0329771202061595	0.0198721975857055	0.00393654932154504	0.125972484735121	0.0770894855893256	0.00830500297576908	0.0615729277031028	0.0431411002401113	0.0169589542669281	0.0132461648819207
TCGA-KK-A7AP-01A	0.0185697175010452	0	0.0527109450416428	0.307753649146214	0	0	0	0.105221824168859	0	0	0	0.0332250173758514	0.0399835548001579	0.09905682910859	0.0671002321824715	0.145676991623616	0	0	0.130701239051552	0	0	0
TCGA-HC-7077-01A	0.0357162873275473	0	0.150295053876077	0.202880675897755	0	0.0379141727166549	0	0.0638515783291821	0.0218635884126769	0	0	0.0110286466573361	0	0.203218658099169	0.0523802769031696	0	0	0.00225447614169828	0.218596585638733	0	0	0
TCGA-EJ-AB27-01A	0.0173065463348356	0.030685880195293	0.296970798757314	0.10227909635341	0	0.191281103130622	0.000968253345162546	0.095487923468548	0.0198923529450026	0	0	0.0266935402361756	0.00344814073855212	0.0522725652256601	0.0579155348757735	0.0151775704401954	0.00476229551388726	0.0132358958448981	0.0716225025946699	0	0	0
TCGA-HC-8256-01A	0.0268066354647647	0	0.158151760374055	0.207546735662967	0	0.0214652550074049	0	0.0660706869673689	0	0.0393965903176994	0	0	0	0.0686293944773952	0.136375277910777	0.0536081505293755	0.015089016306398	0	0.206860496981794	0	0	0
TCGA-YL-A9WH-01A	0.0593017861963688	0	0.046280435340266	0.071457102546706	0	0.306904848593454	0	0.133656770243719	0	0	0	0.0185871970532021	0	0.19555490847754	0.0115000222736872	0	0	0.0320501591628228	0.123690924204499	0	0.00101584590773528	0
TCGA-EJ-A65D-01A	0.182438199322912	0	0.368769513574208	0.171654990684778	0	0.00794720244170748	0.0701752838719768	0	0	0.0179910688382238	0	0	0	0	0	0	0	0	0.157487229579706	0	0	0.0235365116864874
TCGA-G9-6371-01A	0	0	0.262973085479843	0.27784134718993	0	0.0615156882136305	0	0	0.0202072906965266	0.0207486198402066	0	0.00170320668367556	0	0.0634359134310885	0.044939626790653	0.0328474999605448	0.00449698298906543	0	0.209290738724836	0	0	0
TCGA-XK-AAIV-01A	0.0211805064399877	0.0352321117176671	0	0.16863256408455	0	0.223669291547218	0.0390799306267031	0	0.0266043408387095	0.0196886698983873	0	0	0.00544486094495417	0.134028880042	0.067545434556167	0.0850642606201197	0.070389472808165	0.0149105040013361	0.0885291718740352	0	0	0
TCGA-2A-A8VO-01A	0.0102215886423874	0	0.20941662973696	0.146255750170671	0	0.0297056377762195	0	0.0603722457265618	0.00472552284950319	0.00946710058070243	0.00302628970131447	0	0.0631721738050806	0.215157175588407	0.0470680843069363	0	0.00823853938170264	0	0.192712657419361	0	0.000460604314192723	0
TCGA-V1-A8WV-01A	0.13225136617306	0	0	0.196035028656736	0	0.0856408543589452	0	0.0170402016544473	0.0302510559670622	0.0234513375124114	0	0.0176824924297917	0	0.0584594900180556	0.124350833591663	0.0265912222264936	0.125539226510157	0	0.162706890901177	0	0	0
TCGA-M7-A71Y-01A	0.0301843569559282	0	0.0231715865885497	0.251837328641056	0	0.115565823182076	0	0.0297177185856174	0	0	0.0321517402424533	0	0.0224994406518222	0.145046983033602	0.0489312145745588	0.0561809114089515	0.0466720478887939	0	0.198040848246591	0	0	0
TCGA-V1-A9OA-01A	0.0137466722731285	0	0.0699106718395586	0.189344527004125	0	0.129138650596925	0	0.102732753231526	0	0	0	0.0438469900014924	0.0157452717907894	0	0.063717642460303	0.174822698886615	0.106070143999504	0	0.0909239779160333	0	0	0
TCGA-VP-A87E-01A	0.0375964616182853	0	0.0536611386696952	0.2889880376756	0	0.209047631151129	0.0342013490501713	0.0366164875871857	0	0.0254980978619917	0	0	0.0539338808698637	0.0720705965033009	0.0772927207867262	0.0537067126700569	0.0204470251251109	0.00720081324275126	0.00149658164419789	0.020220369400469	0.00802209614346473	0
TCGA-FC-7961-01A	0.0034895029581965	0	0.0574850033345353	0.0929704200409657	0	0.273884021019628	0.00254860304082567	0	0.0152018077384781	0	0.0514554540608869	0	0.0202408837847331	7.88057599479466e-05	0.033829050669214	0.201325636391966	0.0301275059924673	0	0.217363305208155	0	0	0
TCGA-EJ-7331-01A	0.0141081877933193	0	0.239011590832862	0.0834227523688109	0	0.125452307794761	0.00577743082477645	0	0	0	0	0	0.0409029409916361	0.061667479197633	0.0564633287497066	0.0612888735587466	0.0327262712621206	0.00788811412683491	0.264405597894152	0	0	0.00688512460464056
TCGA-G9-6385-01A	0.00985192655481014	0	0.415395064919199	0.110509847603303	0	0	0	0.0263313232703655	0	0.00385570934314406	0.0172551528495566	0	0.0330424151574778	0.0965376994663854	0.0380831182525441	0.0325859781125979	0.0513323825470386	0	0.165219381923578	0	0	0
TCGA-HC-A631-01A	0.0681837379775418	0	0	0.223997716320843	0	0.076974511499727	0.0322427103135482	0.0534086557327711	0.024812716776604	0	0	0.0262796875086394	0.0442930218587206	0.0620510460456847	0.12165901546643	0.0968424823948174	0.0277033421249485	0	0.141551355979724	0	0	0
TCGA-EJ-A46H-01A	0.0137227745636301	0	0.306050929315136	0.154609042365081	0	0.240616940667165	0	0	0	0	0.00692818473643812	0	0.02144856490416	0	0	0.0444843152129497	0.079726648609593	0.024039750243337	0	0.10837284938251	0	0
TCGA-J4-A83I-01A	0.00855707340449567	0	0.179021639308333	0.167988442223082	0	0.146325618263523	0.0440820328363696	0.00366450111686708	0.00950941779455543	0	0	0.0172122403966375	0	0.0399715047107814	0.184847609068006	0.0863317276429029	0.0287638230821799	0.013571794608655	0.0701525755436116	0	0	0
TCGA-V1-A9ZI-01A	0.0804056403679763	0	0	0.121680469673514	0	0.0282134247462536	0.00140154313428704	0.026403752328767	0.047020887112888	0	0	0.00673453680219979	0.00879898579490738	0.190232642772379	0.0407316208732686	0.279437034590802	0.0659709871868552	0	0.102968474615903	0	0	0
TCGA-KK-A7AY-01A	0.0265351099000987	0	0.153465639139523	0.276695504570115	0	0.0478012141126248	0	0.105243765234336	0.00271339983003703	0	0	0.0338356262643498	0.0616098040014075	0.0935838250389103	0.0443567181772374	0.0189451887221994	0	0	0.135214205009161	0	0	0
TCGA-CH-5768-01A	0	0	0.218674393972822	0.12765117019403	0	0.0892116375102467	0	0.0924097629013085	0	0	0	0.0259078540722387	0	0.189206625838955	0.0561346854972462	0.0944587625274207	0.0224254296766638	3.50902666651538e-05	0.0838845875424033	0	0	0
TCGA-EJ-5499-01A	0	0	0.0297673224032655	0.217612608447883	0	0.104388444924113	0.0253639241955017	0	0.000139555077149658	0.0149823921180945	0	0	0.0233472981378514	0.0986829721970086	0.128910631100029	0.0335220720253295	0.0544895900208401	0	0.268793189352935	0	0	0
TCGA-ZG-A9L1-01A	0.0108446638138951	0	0.421444273410142	0.179648457402966	0	0.0283610787187888	0	0.0777802353872353	0	0	0	0.0357828994550648	0.00612437735814765	0	0.0300512823770988	0.11732759432156	0	0	0.0926351377551016	0	0	0
TCGA-V1-A9OH-01A	0	0.0154244938872264	0.201115686729404	0.193877961233069	0	0.0821237849890018	0	0	0.0264428126327985	0	0	0.0427090349005355	0.0130606547501527	0.0025852551940703	0.0714406093074072	0.173990267682412	0.0490369898993563	0	0.128192448794566	0	0	0
TCGA-G9-6365-01A	0.0282032204615979	0	0	0.27689361878949	0	0.0674975103900804	0	0.0882635006882971	0	0	0	0.0264646372536651	0.0278165869255338	0.0827708178683892	0.1152396122523	0.0570989068693954	0.0597539659999785	0	0.169997622501273	0	0	0
TCGA-HC-8265-01A	0.0225640824227282	0	0.216872722267292	0.19244894843642	0	0.0911037350014654	0	0.00934638341338667	0.0457099654434135	0	0	0.0200476804272459	0.0159029996910021	0.0626746958189862	0.073626922143407	0.0911060457464933	0.0179208801462115	0	0.140674939041949	0	0	0
TCGA-KK-A8IB-01A	0.00364007545110327	0.0470857189310173	0.00850448037014089	0.218088892174366	0	0.138659511243963	0.0366160253911015	0	0.100121168373303	0	0	0.00131854637598853	0.0643909313570861	0.083829502799082	0.0180304919827017	0.0777111334031391	0.0517135694317609	0.00954782423695684	0.140742128478291	0	0	0
TCGA-KK-A6E7-01A	0.0525544557153356	0	0.0305943647080816	0.0692826075958344	0	0.148639954588206	0	0.0250838983949445	0.0363889402256645	0	0	0.0583587613555817	0.0184066365000342	0.113621625106573	0	0.115628026466014	0.123748804868987	0.0186303753493253	0.189061549125419	0	0	0
TCGA-CH-5772-01A	0.0114967416496469	0	0.217427771956438	0.108801235059048	0	0.0791111353140484	0	0.0809119624390122	0	0.0536577768649444	0	0.0716637175683766	0.0253242543981313	0.00696578164494995	0.0747628835804121	0.0605239024308159	0	0	0.209352837094176	0	0	0
TCGA-YL-A9WX-01A	0.038765463247976	0	0.310063945234394	0.194057907740696	0	0.0785117922771294	0	0.0566386929623683	0.00775890519562438	0	0	0.0107786773227324	0.0270800356947309	0.0212249560219335	0.0155310621448762	0.0809106042420823	0.0569412168535725	0.00789515768064386	0.0526058735243161	0.0412357098569247	0	0
TCGA-J4-AATV-01A	0.0392816179769355	0	0.233042640660911	0.122939641710293	0	0.0740265585691513	0	0.158887498234522	0	0	0	0.0309890775980621	0.0473153919938488	0	0	0.08599110110643	0.0750506012738005	0.0365800459795883	0.0122634140271995	0.0802529121708087	0	0.00337949869844972
TCGA-G9-7522-01A	0.0152633362728718	0	0.302721688396911	0.180868476690516	0	0.00503066473470161	0	0.0702455415124273	0	0	0	0	0.0228027910684535	0.114121566110595	0.0869855833889847	0.0276573938183316	0.0725321247669403	0	0.101770833239268	0	0	0
TCGA-J4-A6G3-01A	0	0.0113306041548691	0.049650379740458	0.143174013768847	0	0.290402607722262	0	0.0427363306390583	0	0.0375412751426303	0	0.0251130943374278	0	0	0.101231527472309	0.105654301545807	0.0691529089511971	0	0	0.117280015886053	0	0.00673294063908132
TCGA-J4-A83M-01A	0.0294622514089766	0	0	0.258578899538427	0	0.0762896945686534	0	0.177327709214889	0	0	0	0	0.0308722707973323	0.139111241012933	0.122343075402271	0.0427374013036268	0.0196139035637747	0	0.103663553189117	0	0	0
TCGA-CH-5748-01A	0.0349916757851895	0	0.264458065223058	0.124567938041469	0	0.0799288186006405	0	0.0419751678247518	0.0226174962078328	0	0	0.00730157912537677	0	0.126099953883855	0.0774470835609918	0.0321190318056269	0.0149086168393174	0	0.173584573101891	0	0	0
TCGA-XJ-A9DQ-01A	0	0	0.273612905608259	0.216889333886139	0	0.0527618194551252	0	0.00598277649894781	0.000900209630193566	0	0	0	0	0.118772384680798	0.0125044577285954	0	0.0337076019510825	0	0.284868510560859	0	0	0
TCGA-KC-A4BV-01A	0	0.0209488210617223	0	0.258370624892121	0	0	0	0.1063011271416	0.0060042396002602	0.0400348026464842	0	0.044302043274345	0.0274726744975822	0.067825767789827	0.109516997601025	0.0143401460639185	0.0500516902482745	0	0.254831065182839	0	0	0
TCGA-HC-A6AO-01A	0.0398803772322464	0	0.0590302705424513	0.0838545324118685	0	0.0553473566432724	0.0453004565073629	0	0.0362952058054461	0.0523770414294698	0.0215478252057669	0	0.227851831585446	0.0528905197120137	0.027097550016296	0.0494371251878929	0.0426397966516771	0.0158889352194296	0.123977462454241	0.0182482746445095	0	0.0483354387506095
TCGA-VP-A875-01A	0.0424442732151677	0	0.111445343586677	0.125771734191204	0	0.0225123250756897	0	0.215492789514113	0	0	0	0.0319804395347931	0.0578739772336107	0.128218204815897	0.0797264142482323	0.0242455408657228	0	0.00681230724116238	0.15347665047773	0	0	0
TCGA-G9-6329-01A	0.0053004777794691	0.0280819439983248	0.0551772907175094	0.250638664669065	0	0.0676759548403632	0	0.00983730123876389	0.0247952735160073	0.0600247382934683	0	0.0509997992953337	0	0.00940802868310791	0.104896605814756	0.112451104096974	0.047657410718847	0	0.173055406338011	0	0	0
TCGA-YJ-A8SW-01A	0.0486925150996471	0	0.0315787196626954	0.238313375266255	0	0.0666935115759779	0	0	0.0508138544189323	0	0.0329798010189105	0	0.0148318707221102	0.106855637339641	0.0510885703336608	0.10950984014567	0.0374518781902134	0	0.211190426226287	0	0	0
TCGA-MG-AAMC-01A	0.0130768012642057	0	0.370318318099577	0.234189631429501	0	0.0686679994536133	0	0	0.0162753165998565	0	0	0	0	0.0721157214405568	0.122712005966942	0	0.0136730465653528	0	0.0815277202348954	0	0.00744343894550018	0
TCGA-KC-A7F3-01A	0	0	0.357625603433039	0.171199802303246	0	0.121391403201584	0.0247391168911123	0.0174605744959477	0.00883574985490105	0	0	0.00196567441606949	0.014044578232252	0	0.0105011387751179	0.109728404465117	0.0820207843791979	0.00114238320707653	0.0793447863453399	0	0	0
TCGA-EJ-5521-01A	0.00281465178493033	0	0.173096857026908	0.187576451641862	0	0.0514693283205718	2.51967991593519e-05	7.47735945449508e-05	0.0310826849786429	0	0.0166395485936685	0	0.0290719425035373	0.0687978031846786	0.0631114114207672	0.189288949677633	0.0573706596213103	0	0.129579740851786	0	0	0
TCGA-HC-7213-01A	0	0	0.161480539804889	0.0780957024337401	0	0.165170905008646	0	0.0681497386790038	0.01028533688954	0	0	0.053132108012417	0.0397940489832115	0.0451832289824355	0.0461441640112285	0.119639067021366	0.0938270411937885	0.0140854181148435	0.101077488719068	0	0	0.00393521214582246
TCGA-V1-A8MF-01A	0.00854087361156798	0	0.048051199021556	0.184382371451671	0	0.134868317779353	0.00342159897384452	0	0.0341148003213646	0.0239476346137424	0	0	0.0139681642141998	0.0517212024739127	0.0551504889331011	0.0392145593778359	0.100447372067141	0	0.302171417160711	0	0	0
TCGA-VN-A88L-01A	0.0456718334896008	0	0.145946349949908	0.141970726560625	0	0.150074089682881	0.00425942942447371	0.0696607060710277	0	0	0	0	0.00859899607148324	0.15558110598008	0	0	0	0	0.274312051710468	0	0.00392471105945212	0
TCGA-CH-5766-01A	0.0171074344888868	0	0.0529613334010552	0.205855015353145	0	0.0843966082012498	0.0253982294169054	0.0442224983434197	0.00462703018301733	0.0436932944473688	0	0.0724497450528718	0	0.154697560349297	0.0571072144452278	0	0.0317588848461755	0.0354979814879191	0.164849006100307	0	0.00537816388315435	0
TCGA-VP-A872-01A	0.0541801061805652	0.0147039316975907	0.208990313614251	0.131796814371134	0	0.20579251561869	0.00873094966082245	0	0.123676693459367	0	0.00488534198787137	0	0.0185338107198321	0.0536991070203197	0.0023930358428397	0.0697359656967507	0.0254909406924453	0.0673104401254083	0.00668828316015866	0.00339175015195354	0	0
TCGA-KK-A8IH-01A	0	0.0651075670400791	0	0.0979726204430297	0	0.215704540473408	0	0.105252629295594	0.00586705939716947	0	0.0421952798938687	0	0.0594357949318327	0.0546210758333117	0.135689484268326	0.0189141760279	0	0.0401098901011347	0.159129882294346	0	0	0
TCGA-J9-A8CN-01A	0.0306096663808303	0	0.165964671814178	0.182102686916461	0	0.0950886529444242	0	0.015639710944435	0.00596137074957281	0	0	0.0409481565598571	0.0819414164017946	0.0214436089213817	0	0.0785382496946034	0	0	0.281761808672462	0	0	0
TCGA-HC-7079-01A	0	0.147100776381476	0	0.0842751254298241	0	0.261700693241129	0.0234533203336009	0.0818210518698062	0.0150697841622951	0	0	0	0	0.125286466383162	0.0848404811630573	0.0872421814379058	0.0106897239357585	0	0	0.0785203956619856	0	0
TCGA-ZG-A9ND-01A	0	0.0720298208745198	0.0215430148117861	0.264360285987446	0	0.0662278323276084	0	0.0928477105225749	0.00733484768941555	0	0	0.0368207203067291	0.0213978246245643	0.0618536271178008	0.0174785525541774	0	0.00259346492022907	0.0158992267167535	0.319613071546395	0	0	0
TCGA-CH-5739-01A	0	0	0.151507325195697	0.0959396623303512	0	0.163951890547475	0.00860452653730529	0.0910540958008342	0	0.017690014823623	0	0.0487030877962157	0.0378144922040452	0	0.158540080251479	0.115700881228121	0.0634600560014672	0	0.0470338872833861	0	0	0
TCGA-KK-A8I8-01A	0.0254744797860676	0.00179605404082465	0	0.197189278570733	0	0.212758274183516	0.0168997003164671	0	0	0.0601256224484253	0	0	0.00803132425363325	0.0789916638711742	0.122720352459572	0.0725906179970734	0.0582201210810328	0	0.145202510991481	0	0	0
TCGA-EJ-5517-01A	0.0150191308014724	0.00878181242100248	0.22840896762086	0.129788844686097	0	0.161405905060845	0.0148862217898638	0	0	0.0793233843529725	0	0	0	0.0615872282547022	0.0312806984503547	0.0486309689625599	0.00569846253350022	0.00951579375751624	0.205672581308253	0	0	0
TCGA-VN-A88P-01A	0.0358690875598171	0	0.016391848234909	0.203844796351063	0	0.127086912208722	0	0	0.0230912985188426	0.00757181740934428	0	0.00995537954837768	0.0390662629227603	0.136030011706447	0.0799103745187672	0	0.00372241222009659	0	0.317459798800853	0	0	0
TCGA-EJ-7783-01A	0.00558179679272715	0	0.255432447123472	0.181722310836366	0	0.0814072081870158	0	0.0466684111556907	0	0	0	0.00931145027605739	0.0473181518711599	0.0770718885322436	0.0260112872024178	0.0315890021324092	0.0200713404463745	0.018353835450233	0.199460869993833	0	0	0
TCGA-EJ-8474-01A	0.023230631201744	0	0.0342246085716118	0.176157042023187	0	0.0339345478815194	0	0.0182745537788517	0.0276730281264709	0.010772822315652	0	0	0	0.192966948678047	0.0534354117967521	0.164216492589516	0.0581337788016653	0	0.206980134234983	0	0	0
TCGA-EJ-5518-01A	0.0286143870389037	0	0.0808155291573726	0.125108105106984	0	0.134658171039988	0	0	0.000542279161682237	0	0	0.050871593719299	0.0710759719940197	0.134836319981111	0.0291540821194354	0.0461367254697146	0.0377663603732509	0.0193632788710969	0.241057195967142	0	0	0
TCGA-G9-6332-01A	0.04331959255156	0	0.0117612909154272	0.242124513622478	0	0	0	0.0705673348623993	0	0.0189157304908753	0	0	0	0.213972016409359	0.0627958709203149	0.0154149337234554	0.0636358847003235	0	0.257492831803808	0	0	0
TCGA-HC-A6AS-01A	0.00752923383269855	0	0.136534300833786	0.108312023982378	0	0.0206711189336038	0.00734220546659189	0.112082253595128	0.043016164247662	0.0147520531757771	0	0	0.0368620240000051	0.220458947339936	0.0389147612734134	0.149452145956943	0.0182825222404202	0	0.0857902451216565	0	0	0
TCGA-KK-A8I6-01A	0	0	0.146802321265777	0.141645336396427	0	0.168305408358583	0	0.00339417230063756	0	0	0	0.0014690253966863	0	0.0924415351008595	0.127741593669033	0.127261553419004	0.0155047239260246	0	0.175434330166968	0	0	0
TCGA-ZG-A9L2-01A	0.0525408422474438	0.0734260461776131	0.0549648001872139	0.0996423426249693	0	0.154990994028171	0	0.0700907297741781	0.0360657439753111	0.115934348417796	0	0.0713532404427535	0	0	0.0338773669571723	0.110076874811022	0.0274245650078854	0.0142466938488338	0.0853654114996367	0	0	0
TCGA-XJ-A9DX-01A	0.0616432397569452	0	0.0639347258406603	0.165931929831157	0	0.120305832105482	0	0.0131916719085365	0.0207925277986028	0	0	0.0300605239264319	0.0524696761496734	0.0468648296583199	0.015975584042093	0.0904081826138149	0.0378562527778874	0.0296541119905012	0.250910911599895	0	0	0
TCGA-V1-A9OQ-01A	0	0.0291988025676519	0.263116856186993	0.196516549505036	0	0	0	0.0715939528653614	0.0432892823475517	0.0408288143044191	0	0.0614046091560626	0.01135606269136	0.0558604564546991	0.0200129782509054	0.0644860405149746	0.00282227528814381	0.00320401146978632	0.136309308397055	0	0	0
TCGA-V1-A9OX-01A	0.0253133764853198	0	0.185607645766168	0.171250195180372	0	0.134838400610209	0.00610657917664383	0.0935113026864714	0.0320843372305428	0	0.0271907889500022	0	0.00410570819317993	0.116908974984702	0.025940655960224	0.0854018259406976	0.0186210844725257	0.0087859938693633	0.0643331304935783	0	0	0
TCGA-KC-A7F5-01A	0.0312626504024449	0	0.135678709004022	0.154366087558632	0	0	0	0.154457901166912	0	0	0	0.00775618721772508	0.0513468881577655	0.133734182794197	0.0732074047098058	0	0	0	0.258189988988497	0	0	0
TCGA-HI-7171-01A	0.00443461409427991	0	0.00482281321683527	0.308024325581782	0	0.224258018854476	0.0252614377768019	0	0.0371323486328289	0	0	0	0.000331286029030017	0.115675317160205	0.10556213094337	0.0891137468539433	0.00880291809125184	0	0.0765810427651965	0	0	0
TCGA-EJ-8469-01A	0	0	0.145823984284225	0.124432219481613	0	0.0260322453246645	0	0.11526224492713	0	0	0	0.0582249474593102	0.0045762199136031	0.11773924572297	0.114487724540794	0.0815076382271579	0.0904651907398509	0	0.121448339378683	0	0	0
TCGA-KK-A6E4-01A	0.0282935532337893	0	0.222866277974083	0.145496068965773	0	0.0400582219294419	0	0.100110143163408	0	0.0390946315775045	0	0.0400584509717747	0.0241814464298293	0.0531250064575833	0.0771046068906306	0.0693082349936913	0	0.0242854981637665	0.136017859248725	0	0	0
TCGA-V1-A8ML-01A	0.0726772105596213	0	0.357895547599824	0.117688319145594	0	0.0814585575101941	0	0.0399705209902516	0	0	0	0	0	0.0437829732712534	0.039266314246132	0.0625994017190838	0.00796720142855467	0	0.176693953529491	0	0	0
TCGA-CH-5754-01A	0.0156373706643842	0.00074437808254526	0.0687618261233129	0.196851915589123	0	0.122836781724013	0.0062117321361424	0.0724780092444168	0.0319000006125202	0	0	0.0530224520505315	0	0.0559520455109061	0.196550837925032	0.0558556051554401	0.111130396494985	0	0.012066648686648	0	0	0
TCGA-KK-A8IC-01A	0.0500914412876994	0	0.181895961442604	0.123821119316181	0	0.217807028743131	0.000581230326878491	0	0.0340757552442844	0	0.0181641638307463	0	0.0321121726734224	0	0.0348032253951865	0.152871024862178	0.0817276399141631	0.000475889801143667	0.0715733471623823	0	0	0
TCGA-G9-7509-01A	0.00888437707685688	0	0.484751307932677	0.180448714937923	0	0.0108628528427349	0	0.0391055158992214	0	0	0	0	0	0.0621483093639845	0.0154047713299402	0	0.00811162397564112	0	0.190282526641021	0	0	0
TCGA-EJ-7115-01A	0.02354762494872	0	0.0834380580540892	0.14317303735325	0	0.0916058919060961	0	0.0286057375506524	0.0487448126526382	0	0	0.0294502035446248	0.0213738707234052	0	0.0120786365193092	0.130696912002457	0.0877276384822142	0	0.299557576262544	0	0	0
TCGA-HC-A6AQ-01A	0.00209629871996467	0	0.336099426944926	0.187967756064116	0	0	0	0	0.00841236549130735	0.0157684626799493	0	0	0	0.107069956919154	0.0228238781971303	0.0748458720796734	0.00224392408751079	0	0.242672058816268	0	0	0
TCGA-KK-A7AZ-01A	0.0213048541465084	0	0.274650533993767	0.165771596062602	0	0	0	0.090957941257683	0.0191166222164474	0.0472217526345076	0	0.0126447797502128	0	0.0943689876510207	0	0.0247658267019071	0.00595925184217237	0.00954143686143137	0.233696416881741	0	0	0
TCGA-G9-6366-01A	0.0528188855445238	0	0.309760174144363	0.226864216212287	0	0	0	0.0886729764535311	0	0.0327974968871307	0	0.00774316314282604	0.0157310814158155	0.0919629934887186	0.0769745806199107	0	0.00375311663416413	0	0.0929213154567287	0	0	0
TCGA-G9-6354-01A	0	0	0.315971154954679	0.122300575912764	0	0.0433681314770866	0	0.110279391677272	0.00407791723611282	0.00914747905369313	0	0.0367496869723283	0	0.158706762568483	0.0791771080227647	0.0276318036825614	0.0192291606663583	0	0.073360827775896	0	0	0
TCGA-VP-A87K-01A	0.0156613215593314	0	0.23733981672863	0.264691101335043	0	0.027201225631166	0	0.0313867288758708	0.0577551680643232	0	0	0.0349241795529993	0.0114390585958411	0.0534083704390247	0.121493444720602	0.0697004576443639	0	0.000108551763865333	0.0748905750889394	0	0	0
TCGA-KK-A8IL-01A	0.00295418191494294	0	0.153266128268163	0.240826941930597	0	0.086564204445185	0.0726318665962766	0	0.0647421911380595	0	0	0.0390638634675288	0.0226725775205855	0.0114854716284666	0.0773155791208477	0.0760282708319792	0.0624894628339102	0.0342862290344719	0.055673031268986	0	0	0
TCGA-HI-7170-01A	0	0	0.184859014517997	0.141131872472923	0	0.223611025931539	0	0	0.0395083950545387	0.0180412091019212	0	0	0.0105263904159135	0	0.0542323287247135	0.0954182256942822	0.068682843298218	0	0.163988694787953	0	0	0
TCGA-YL-A9WI-01A	0	0	0	0.11460865465953	0	0.139184919291899	0.00503909804631787	0.110849375380786	0.0187871679850718	0	0	0.0686713866987593	0.0107310682770392	0.0395309002136749	0.0765566353441892	0.149489780778701	0.0560684010972144	0	0.210482612226816	0	0	0
TCGA-G9-6339-01A	0.000226733358393538	0	0.235377902476107	0.288585666832619	0	0.0342038967267862	0.0804103458184133	0.0408121523882732	0.00789567752438902	0	0	0.0609520543512219	0.00404092820181404	0.00431859840813824	0.133436688386953	0.0507998884165173	0.0171303447252272	0	0.0418091223851473	0	0	0
TCGA-V1-A8WW-01A	0.0400580467946987	0	0	0.107621165558661	0	0.0984995440022922	0	0	0.00420526959228726	0.0783568103950212	0	0.156347008828166	0.00803375143462915	0.11096989323915	0.11502718722788	0.0411251649435396	0.00184497375974172	0	0.237911184223934	0	0	0
TCGA-CH-5789-01A	0.00487457741175263	0	0.287576097783523	0.100286872814331	0	0.109016710496555	0	0.0793755785656774	0	0	0	0.00999886617284542	0.0871034259060001	0	0.00195947791589037	0.097396103774627	0.0713535328763105	0.0176067710765503	0.0724864317500138	0.0523283097296916	0.00748288642012209	0.00115435730610914
TCGA-FC-A4JI-01A	0	0.0531125555218593	0.0541144280834938	0.377388666058273	0	0	0.145800338546259	0	0	0	0	0.153385576213237	0	0.0525236253499161	0.0153595015477347	0.0556368517674048	0.00725346176014069	0.00595387793648729	0.0295736320180697	0	0	0.0498974851971248
TCGA-EJ-A65M-01A	0	0	0.12813230688219	0.140199955698732	0	0.0823096114480999	0	0.0670668949963623	0.00834793325200197	0.0474465452178265	0	0.0428850620532987	0	0.0750370485330056	0.0356695010883865	0.115652083159412	0.0943690022858143	0	0.162884055384869	0	0	0
TCGA-EJ-A6RA-01A	0	0	0.206783248115532	0.206641941100435	0	0.0823478670527347	0	0.0502651669507087	0.0295914460736212	0.0129839247453036	0	0.0171494813571186	0.0156992515554603	0.0222818429672735	0.0476853154159641	0.0988634472739136	0.0774042491798523	0	0.132302818212082	0	0	0
TCGA-EJ-5512-01A	0.00842887518276176	0	0.383176636766801	0.149158622459344	0	0.0873655923999543	0	0.0706256766262449	0	0	0.0110767600087777	0	0	0.0792034181591643	0.0589746815914254	0	0.0405296179298413	0.00576033969270598	0.10569977918298	0	0	0
TCGA-M7-A723-01A	0.0128090908620164	0	0.167643513004311	0.203588124693624	0	0.106310227140903	0.0245845337821475	0	0.00375823053168719	0.0208683667276938	0	0	0.0157402412213933	0	0.182267173040112	0.121077513114055	0.0511776237995748	0	0.0901753620824821	0	0	0
TCGA-KK-A7AQ-01A	0.00517381828175167	0	0.165869375945351	0.143964007588434	0	0.0931045789158113	0	0.070715255580225	0.0602609434245505	0	0	0.0413461034910491	0.0298887034036641	0.0212398003092141	0.0714710572087632	0.104696729509349	0.0646469416838953	0.0105746042485714	0.11704808040937	0	0	0
TCGA-EJ-A6RC-01A	0.0716502929221025	0.00695983034041683	0.16516171438218	0.109292554397368	0	0.126422094027825	0.00778385846396297	0.0150166942480587	0	0.137039934448829	0	0	0.000236317997329809	0.063544657361469	0.0233266694436885	0.0881084593389423	0.000155878969993686	0	0.185301043657834	0	0	0
TCGA-KK-A8IF-01A	0.0619992811547487	0	0.0580959160796116	0.177486528611523	0	0	0	0.208447932193178	0	0	0.0440395870030446	0	0.0233514442276471	0.117073693829005	0.022493777216037	0.0245913638926651	0.004488549967443	0.0223862164662476	0.235545709358849	0	0	0
TCGA-VP-A879-01A	0	0	0.431946428479639	0.191569621050629	0	0	0	0.0295908303225437	0.0106613047663538	0	0.0204261488495006	0	0.0242154129486056	0.0120111008141307	0.00528244660989292	0.0553158042111569	0.0949220051915099	0	0.124058896756038	0	0	0
TCGA-HC-A48F-01A	0.0265141553081926	0	0.244229494004057	0.0916599582773721	0	0.0837460226821663	0	0	0.0522592475603302	0	0	0.00459257434006835	0.00827377276094564	0.089148255215179	0	0.0964609079007425	0	0	0.303115611950946	0	0	0
TCGA-VN-A88Q-01A	0.00914355011466734	0	0.019438277473822	0.142327016351715	0	0.12101591020083	0.0165753920560409	0.0812801495960393	0.0101060626637971	0	0.0424846587449607	0	0	0.255706739293383	0.0482078874795388	0.0974819742058648	0.0161210821681649	0	0.140111299651176	0	0	0
TCGA-KC-A7FE-01A	0.00603226381257232	0	0.260492270354182	0.0845545283634007	0	0.0953504430130389	0	0	0	0.0168967398441664	0	0.00918104455326139	0	0.0495450152147949	0.0337290898974248	0.0957747665429186	0.0187385575927497	0	0.329705280811491	0	0	0
TCGA-EJ-A46D-01A	0	0	0.347712049306061	0.165961652270771	0	0.0752146920500672	0	0.0193634939050451	0	0	0	0.0104940070349443	0.0286209098212781	0	0.0205405397820827	0.0759439542862459	0.113754058141123	0	0.142394643402382	0	0	0
TCGA-HC-7747-01A	0.0321986822845889	0	0.306001952318873	0.144166334908994	0	0.0392986818664506	0.0150235333324782	0.0598408252994246	0	0.0122754495197894	0	0.0387646279355101	0.0156954125027519	0	0.142294932445342	0.0754205631935778	0.0878105028336727	0	0.0312085015585457	0	0	0
TCGA-HC-7231-01A	0.0146263512400312	0	0.00828048333536975	0.21617370603999	0	0.257815661256235	0.021956276831484	0	0	0	0	0.0303875344625008	0.00930299838987174	0.0960391706829996	0.148630204796725	0.0495774803154694	0.0524823354383623	0.0169639456008562	0.077763851610105	0	0	0
TCGA-J4-8200-01A	0.0374948694611416	0	0.228405328526132	0.0747558921841119	0	0.0617686987256811	0	0.0486743704992355	0	0.0245519399327242	0	0.0365381709880005	0	0.132754248760231	0.0495895908451658	0.163715573311591	0	0	0.141751316765986	0	0	0
TCGA-HC-8260-01A	0.00553872859623801	0	0.261489729617335	0.120708588268761	0	0.119716214002952	0	0.0270074512326848	0	0	0	0.0111730117501053	0.0181879860067248	0.0322168594798	0.125069326184821	0.0215238778271687	0.129500506108528	0	0.127867720924882	0	0	0
TCGA-V1-A9ZR-01A	0.0102974349547147	0.0401834677654089	0	0.176157223761228	0	0.0844469292625622	0	0.0285008522800391	0.0538671308797932	0.00157704379474751	0	0	0.040414365039427	0.114656074770652	0.0626217631765241	0.200406172784134	0.0750689987333591	0	0.11180254279741	0	0	0
TCGA-EJ-A65B-01A	0.00853628491017867	0	0.311121902809703	0.0591236466868557	0	0.0289185843150812	0	0.0409936230436146	0.00374740070759531	0	0.0155565880359209	0	0.014178931476706	0.274776479586962	0	0.106433039380206	0.00435580154406802	0.0276210739968453	0.104636643506263	0	0	0
TCGA-V1-A8MM-01A	0	0	0.139989547640768	0.19460248516357	0	0.0737556526323308	0	0.0121404943318943	0.0556626055925151	0	0	0.0483781209535999	0.0394481692198997	0.0342969368895507	0.0886405878273385	0.0934066315126738	0.0360466387072572	0	0.183632129528602	0	0	0
TCGA-CH-5740-01A	0.0434607830358519	0	0.135964075290143	0.247248902802968	0	0.0443062695223635	0.0327922117185845	0	0.00998059346417439	0	0.0497798881118279	0	0.0513951921446477	0.048311840307706	0.109299632775392	0.0454516420268952	0.0391360597473544	0	0.142872909052092	0	0	0
TCGA-G9-7525-01A	0.019514321877185	0	0.108340783495504	0.148389574712303	0	0.0377515698633899	0	0.0905290533546523	0.00691627316431042	0	0	0.0026099109256503	0.0277163144904042	0	0.00633852661010923	0.238717497140533	0.0934177365824588	0.00225582490520483	0.217502612878295	0	0	0
TCGA-FC-A6HD-01A	0.0271682333588494	0	0.146842720386912	0.184248348638199	0	0.0274626231677399	0.0195339739010607	0	0.027587244824188	0.0378162064303045	0.0439476792384652	0	0	0.093826872948913	0	0.102230924419386	0.025475769161418	0	0.263859403524564	0	0	0
TCGA-V1-A9Z9-01A	0.00492577915180999	0	0.0985513077972783	0.137784251787561	0	0.0930699458767199	0	0.0155675545416356	0.0447350058892298	0	0	0.059243390485829	0.000320705120228983	0.0830639541299208	0.0480070287153704	0.162185519993543	0.0301633911024925	0	0.222382165408381	0	0	0
TCGA-G9-6361-01A	0.0214484702688309	0	0.0369174071088329	0.179822984387137	0	0.150838341421384	0	0	0	0	0	0.00806900779023823	0	0.178495459877466	0.0653334966224272	0	0.0117001765045446	0	0.34737465601914	0	0	0
TCGA-KK-A6E8-01A	0.0203904696648354	0	0.360445924236185	0.200290316075106	0	0	0	0.0679023270546229	0	0	0	0.0326763057384413	0.0381906027562711	0.0164331979451862	0	0.0652898365026773	0.0608951795462217	0	0.137485840480453	0	0	0
TCGA-HC-7740-01A	0.00484474634757545	0	0.407675197293402	0.176024907336031	0	0.125196382473936	0	0.0578749361895816	0	0	0	0.0072945543483267	0.00818176156088087	0.00215005458536716	0.0242881292940267	0.0501545174893476	0.0375707461304716	0.0179396129929084	0.0808044539581442	0	0	0
TCGA-HC-A9TE-01A	0.036029998997125	0	0.06221568513855	0.10649197012108	0	0.186135216005906	0	0.0268427632793012	0.0600885836333265	0.0515533605742389	0	0.0203896957497525	0.0182016879076499	0.0749190957784078	0.0626409242386597	0.10138211916146	0.0785242120636573	0.0272948385326039	0.0872898488182816	0	0	0
GSM3263664	0.00286901956496349	0	0.181663989577891	0.0869365500438858	0	0.189869236524938	0	0.060166559290568	0	0	0	0.0686137090117188	0	0.0625967858895359	0.0619356629227504	0.0243283580038221	0.0209887275175792	0	0.240031401652347	0	0	0
GSM3263665	0.0451249883061575	0	0.0924698770169974	0.129770186050369	0	0.244971084945273	0	0.0764757098279063	0	0.00730625547974474	0	0.0776791454978166	0	0.0779196719565251	0.034130821621337	0.00311919208265485	0.103898068914629	0	0.10713499830059	0	0	0
GSM3263666	0.0442216985106973	0.037601380712544	0.0539200028987177	0.0928145451484905	0	0.195658588135693	0	0.0468292772934764	0.0263549432138458	0.00195748934668047	0	0.0598694244060637	0	0	0.070982570569684	0.151531179308803	0.115057863857229	0	0.100039533051719	0.00316150354635584	0	0
GSM3263667	0.0493712845856168	0	0.253979158510875	0.141960957613022	0	0.0916584913231486	0	0.0528455168201303	0.00658201557508894	0	0	0.0218567618250379	0.0412552634799787	0.0421395410435312	0	0.110485562101953	0	0.00238801174585909	0.179701948886286	0	0	0.00577548648947193
GSM3263668	0.0193226412614655	0	0	0.112265102086836	0	0.171858029649242	0.00497807102768132	0.0580179667896487	0.0552176824985562	0.0311340622866507	0.0124637394539397	0	1.36112501214268e-06	0.0525461027285706	0.0966366439657538	0.0902537812891429	0.153659441683042	0	0.141645374154459	0	0	0
GSM3263669	0.0219911021660524	0	0.191131810629447	0.109835549969858	0	0.296519640999436	0.00527860189352148	0	0.0377920337966956	0	0.0507971709313329	0	0	0.0399440257502127	0.0388413976449612	0.00609082448821369	0.0318275546049959	0	0.164249623592803	0	0	0.0057006635324697
GSM3263670	0	0	0.0791256930230756	0.248279053028793	0	0.366984717061123	0	0	0	0	0	0.0476528833021437	0.0264468992966402	0.0492391515981605	0.114572676322212	0.0165389807028615	0	0	0.0511599456649904	0	0	0
GSM3263671	0	0.0158608466258358	0.0380372852401924	0.106515640467997	0	0.287200024015117	0.00711519432929638	0.0330317583838931	0.026003938446318	0	0.0395784428958261	0	0.00675480785815165	0.0791874596580907	0.115625985351933	0.0333636499957734	0.0259632203465292	0.000346663513306357	0.185415082871741	0	0	0
GSM3263672	0	0	0.229665586043401	0.108637756201608	0	0.0985212931332417	0	0.0768107666419081	0.0598819468887164	0.0145130076685373	0	0.0225983926682143	0.00300359440509213	0.0662969936226824	0.00327824853620422	0.0444547692399048	0.0749811095427947	0.0293229415170252	0.155425046032575	0	0.0126085478580945	0
GSM3263673	0.000282792137629686	0	0.166795602882993	0.125096346943982	0	0.142838343958937	0	0.00114901930626325	0.0558924958661052	0	0	0.0238598848806118	0.00837444511347726	0.014486778781645	0.111657759342318	0.0705989637135606	0.0359867562280382	0	0.24298081084444	0	0	0
GSM3263674	0	0.0408062670150416	0.274113556129519	0.117588695110831	0	0.154141755398142	0.00373355600650222	0.0910385066865844	0.0366271273505157	0	0.032569602251442	0	0	0.0387234314132724	0.050658586255558	0.0770805625799156	0	0.0184677425250874	0.06445061127759	0	0	0
GSM3263675	0.037097225481828	0	0	0.166530799794246	0	0.279395340553045	0	0.0708094690466713	0.0152554188173806	0	0	0.0163336823231686	0.041770908878763	0.0979149433379277	0.10054917305302	0	0.0478193728725063	0.00108358121542874	0.115211639772312	0	0.0102284448537021	0
GSM3263676	0.0288163548299304	0	0.0623700127252831	0.12704860941388	0	0.259214793376142	0.00311410654947615	0.101933816196726	0	0	0	0	0.0164096944551126	0	0.087124557674829	0.073619028536352	0.172973689826454	0	0.0673753364158144	0	0	0
GSM3263677	0.0249339184455659	0	0.0753920294432289	0.0707012237016708	0	0.301446626815052	0	0.00414122932739676	0	0.0772120157413114	0	0	0.019286456350947	0	0.0474537562852297	0.138737805879229	0.0957828301029805	0	0.144912107907388	0	0	0
GSM3263678	0	0.0482992219219294	0.116904888656284	0.0845286827970785	0.0383316730295852	0.180087718634307	0	0	0	0.00903413084728935	0	0.0423953873477228	0	0.117819475676174	0.0342878119979368	0.013806329315536	0.079738525471298	0	0.234766154304858	0	0	0
GSM3263679	0.0291764351491062	0	0.188014509701134	0.210606584335064	0	0.22259765449506	0	0.0182820410247119	0.023597346286556	0	0.0415346490419752	0	0.0260269868931568	0.0902825719912637	0.00754832849387344	0.0383344220683992	0	0.0112146299086785	0.0927838406110199	0	0	0
GSM3263680	0.0457770976914889	0	0	0.039704776277978	0	0.317507095791892	0	0.0343036769225435	0	0.228672370153964	0	0.0489368751552724	0	0.00950202770659159	0.145516893319068	0.0457788755497288	0	0	0.0843003114314731	0	0	0
GSM3263681	0.00714326087362899	0	0.0596045412196422	0.129019133902109	0	0.219169550250004	0.0241266765865525	0	0	0	0	0.0642114142844631	0.0324666940489081	0.0222610778997481	0.0321474544899238	0.135335394123755	0	0.0676824377422813	0.206832364578984	0	0	0
GSM3263682	0.0220994683321395	0	0.293406352887954	0.170072951083709	0	0	0.114198950540361	0.0157432551949722	0	0.0276709557422351	0	0	0.0192972359482123	0.130582307668074	0.0391507148132692	0	0.0101139980797946	0	0.157663809709279	0	0	0
GSM3263683	0.00621616826107141	0	0	0.115896623953555	0	0.440540657488108	0.0111584752890579	0	0	0	0.0394715439876871	0	0.0377114003352812	0.0223035879542929	0.116461621874043	0.0803108623116516	0.0153097156826504	0	0.114619342862602	0	0	0
GSM3263684	0.0327037334409318	0	0.00355105209596476	0.194862589814342	0	0.296282631412601	0	0	0	0	0	0.0171070619733179	0.0746200894720565	0	0.130482684176638	0.14820560281766	0	0.0384428357160978	0.0637417190803897	0	0	0
GSM3263685	0.0610484837960965	0	0.0952773807075402	0.173666171437236	0	0.265072680922007	0	0.0327479773181127	0.0634362983084716	0	0	0.0736274252029647	0.0283814307142144	0.0900097638216915	0.00525182169290646	0	0	0.0436888457919033	0	0.0677917202868557	0	0
GSM3263686	0.0261923609591373	0	0.0472538094122416	0.0971778610749235	0	0.178027439862827	0	0.025381825957707	0.028502348554402	0	0.0533257492349639	0	0.0392490902104225	0.0475968870378833	0.0538189671056517	0.112724832793619	0.127193992643452	0	0.16355483515277	0	0	0
GSM3263687	0.0400372575074779	0	0.409925090151997	0.0715678139519252	0	0.121663882258143	0	0.08563240124261	0	0	0	0.0358438435213733	0.0221883496689544	0	0.0650072855215021	0.0574447969330982	0.0348955667078409	0	0.0557937125350787	0	0	0
GSM3263688	0.0261805989004779	0	0	0.101590183797631	0	0.456085812488435	0	0	0.0183906061813594	0	0	0.0383100312582882	0.0520271407447048	0.0483532266378485	0.151946088165794	0	0.0110751563411639	0	0.0960411554842962	0	0	0
GSM3263689	0.0819057966332353	0	0.0570263733324414	0.135722441488902	0	0.062573297284017	0	0.0191232602144746	0	0.0138719797359036	0	0.062927319543269	0.0407885081882715	0.2332649995972	0	0.0727845420023052	0	0	0.214390751021829	0	0.00562073095815116	0
GSM3263690	0.0442953141574706	0	0	0.189884512369084	0	0.0967579071705954	0	0.108443369922139	0.0307425737501286	0	0	0.0395891554311271	0.0435853851927573	0.12701214795483	0.0242664481797424	0.0688923999875827	0.0817292198670724	0	0.139943838846485	0	0.00485772717098449	0
GSM3263691	0	0	0.0340283058703151	0.0977402152404406	0	0.139876043121434	0	0.0944094082267829	0.0187128903702605	0	0	0.0479084638925016	0.048710905612749	0.141194656934423	0.086624454057287	0.104241298553188	0.0276389470686284	0	0.15891441105199	0	0	0
GSM3263692	0.0492069981459025	0.00811254844898136	0	0.0772410698050865	0	0.279898249914554	0	0.102257236851555	0	0	0.0398585580562086	0	0.016199141802023	0.198942601413637	0.139236760602163	0.0888391236480338	0	0	0	0.000207711311855793	0	0
GSM3263693	0	0.0701146509931962	0	0.147191101316251	0	0.262036513429715	0	0.032333833527175	0	0	0	0.0697867598029715	0	0.0916028637105971	0.0800717031201614	0.0341332077524772	0.0313223927984759	0	0.179498894347826	0	0.0019080792011538	0
GSM3263694	0	0.0130061417896612	0.0845411775819364	0.169878320418592	0	0.096332711741067	0	0.0431981939872492	0	0.155141519627527	0	0.0398240527869449	0	0.0566793848784685	0.0664085154546957	0.0664617243490313	0.0976776192044457	0	0.110850638180381	0	0	0
GSM3263695	0.0905349450776166	0	0.0694136130075478	0.284750972146143	0	0.0667883166626946	0	0.122574353179082	0.0205934899871298	0	0.0254372812959855	0	0	0.167822907135215	0.0109125565157369	0.0995403575503854	0.0115878036608029	0	0.0300434037816601	0	0	0
GSM3263696	0.0956741652272412	0	0.151524197683915	0.122795823472786	0	0	0	0.0862772031194755	0.050894213771905	0	0.0590449996268268	0	0	0.241641286975201	0.0140442079191797	0.0267973925084873	0	0.00348779585802547	0.147818713836956	0	0	0
GSM3263697	0	0.0785489237423953	0.0851811038413242	0.153493346285782	0	0.140039829333759	0	0.107279523275138	0.00259676672502847	0.0100269744419994	0	0.024946194623534	0	0	0.0793878124074096	0.14220558415371	0.0251472847809396	0	0.15114665638898	0	0	0
GSM3263698	0.0413650547968872	0	0.0170891696283829	0.110813642877416	0	0.421815953814372	0.0495428446509805	0	0	0	0	0	0.0160423535047024	0.057580481686959	0.0190065272718945	0.0793138393162908	0.0444089621863578	0.000261131631340645	0.142760038634416	0	0	0
GSM3263699	0	0.00654546621219315	0.121582345391578	0.289372259172288	0	0.197032413845828	0.014494644575847	0	0	0	0	0.0140703653943542	0.0151949174158732	0.0570997523986864	0.0196435657615375	0	0.0989084153700132	0.0327335376907062	0.133322316771095	0	0	0
GSM3263700	0.0175968108308479	0	0.210525243421476	0.155310235563506	0	0.137772967792126	0	0.0351349938860126	0.00717644293686825	0	0	0.0557297572610718	0.0471837226939247	0.109944628794546	0.0907127149467228	0	0.00184657847300566	0	0.131065903399891	0	0	0
GSM3263701	0	0.0749512180431695	0.0246450376758702	0.249051526693556	0	0	0	0.0677848283618782	0.0240955524946165	0	0.0259902801765441	0.0143085085521808	0	0.0948806988014551	0.0306649835633462	0.092093452041466	0.0197463210277503	0	0.281787592568167	0	0	0
GSM3263702	0.039030520532796	0	0.11134757808817	0.220692967134454	0	0.0302366575805013	0	0.0307182531565039	0.0310813134968428	0	0.00634499625352451	0.00106680466912989	0	0.145657815104723	0.0661880631547815	0.130995431454	0.0195362113245271	0	0.167103388050046	0	0	0
GSM3263703	0.0495262488475157	0	0.140619366644716	0.149449161297338	0	0.201846945431087	0.00403196921088298	0.0164466230644387	0.0650338685818631	0	0.0220015905475427	0	0.022637289156126	0.0265003265614187	0.0492730408307548	0.0368848324566316	0.00267852130138574	0	0.213070216068299	0	0	0
GSM3263704	0.0754863008388648	0	0.0661976862605184	0.21165803007144	0	0.155004177901425	0	0.10320640258408	0.0250198527568022	0	0.0255215306871556	0	0.0272743009968836	0.119284425575819	0.0191138170327876	0.0807249959597719	0	0	0.0915084793344521	0	0	0
GSM3263705	0	0.00247540649174896	0.24723042847271	0.177912988192873	0	0.0303746361702156	0	0.0443143274093748	0.0823634016967215	0	0	0.104830859417823	0.0128170084545185	0.0683242615586826	0.0237702218190547	0.0459512311119003	0	0.0142069229195848	0.145428306284792	0	0	0
GSM3263706	0.030322117199975	0	0.250539853201447	0.0546397427556553	0	0.169827777285564	0	0.0895278919050826	0.00841891571711706	0	0	0.0434828717663598	0	0.09786826846876	0.019347789102866	0.0791133918615078	0.0161700062094384	0.0136510028592482	0.127090371666979	0	0	0
GSM3263707	0	0.0333607541669698	0.132256465627019	0.106560376076865	0	0.172468310431077	0	0.0265847078448496	0.012212974974003	0.0277980451915499	0	0.0567312855072799	0.0363120591991025	0.0387035375454593	0.10431438056973	0.0964541690118515	0.0243493355224479	0	0.131893598331795	0	0	0
GSM3263708	0.0200716208332448	0	0.069274046719137	0.17570438509668	0	0.101768347360118	0.0323870713599914	0.134988422929458	0.0320173066005545	0	0.054458561354587	0	0.0402047002929718	0.113937158686363	0.0344003982219636	0	0.0214151847306253	0	0.158085702784643	0	0.0112870930296628	0
GSM3263709	0.00414963256741355	0	0.315647705519099	0.197037203200664	0	0.124869321697632	0	0	0.0602127740387849	0	0.0123502068305534	0.0098790395289795	0.0173526323427784	0.0215558866878094	0.0428509070232931	0.023490575512941	0	0.00793697953849386	0.162667135511558	0	0	0
GSM3263710	0.0387309132309564	0	0.312540492908241	0.143536018985278	0	0	0.0563308558259793	0.106717622904187	0	0.0165760948654817	0	0.0106196665319211	0.0108570979517252	0.0290230464852766	0.0143920130381183	0.0467960556163569	0.0922754222955872	0.0072288553797492	0.114375843981142	0	0	0
GSM3263711	0.038096153529612	0	0.0792469692652498	0.0840833192786863	0	0.220393137825069	0	0.0492735858394301	0	0	0	0.00120986154749072	0.0296559663422512	0.0465057994100471	0.044309007043903	0.132912855384891	0.0432953733325337	0	0.231017971200836	0	0	0
GSM3263712	0.0196880711026101	0	0.260685521771499	0.108738573662126	0	0.0303292527483124	0	0.05163663721976	0	0.0309731026014096	0	0.00862024090103211	0.00982590926874884	0.0885122541191837	0.0359258679102006	0.0567214467199963	0.00968231999101512	0.00827199545581841	0.280388806528287	0	0	0
GSM3263713	0.0802940702910423	0	0.0582056335879691	0.284876872554269	0	0	0	0.0486603841498924	0.102334029034355	0	0.0171493426462884	0	0	0.244911198299457	0.0517025262317789	0.0835970909211085	0	0	0.0255802014488969	0	0	0.00268865083494359
GSM3263714	0.0735609202838159	0	0	0.0919251651889527	0	0.211816758759585	0	0.121775116495219	0.0248030716142913	0	0	0.0478720106193387	0.0175866119352654	0.10822230938617	0.0381984081520019	0.189900881772117	0	0.0357858515869188	0.0317145240082993	0	0	0.00683837019802493
GSM3263715	0	0.0481936675274548	0	0.236458199876401	0	0.163352308595858	0	0.062938332728977	0.0230980788936294	0	0	0	0	0.209123976136713	0.0567823722094261	0.0282003567563087	0.0358905583944149	0	0.123465065768036	0	0.0124970831127811	0
GSM3263716	0.0149934475399221	0	0.0916701045621781	0.116446443344601	0	0.244090451111744	0	0	0	0.0132974184056848	0	0.0152403191522779	0.0375161225567684	0.0543144352997309	0.0497255545907038	0.123713769358068	0.090588257683035	0	0.148403676395286	0	0	0
GSM3263717	0.00440985840235939	0.0463119190153129	0.0282666460769142	0.127676245981166	0	0.298043088853067	0	0.0385247411669119	0	0	0	0.0498941502032554	0.0467644095260767	0.067510588193433	0.00698186845110211	0.0302399895636386	0.0333721400662719	0.0223752362248098	0.199629118275681	0	0	0
GSM3263718	0.0059331050924958	0.0563194250765859	0.236660848013173	0.124873519406581	0	0.303289814606656	0	0.0265003420904039	0.00542630131204434	0	0	0.023090001234938	0.000860505459837007	0	0.0730570522361542	0.0665178931280269	0	0.0152077561157174	0.0622634362273851	0	0	0
GSM3263719	0.0499230511569441	0	0.116824322171007	0.107144848904453	0	0.223830988274543	0	0	0.00340342077793005	0	0.012582666015785	0.0151163448338525	0.010914884421697	0.0835490048343887	0.0359793392652071	0.149109704807901	0	0	0.189014859887287	0	0	0.00260656464900507
GSM3263720	0	0	0.0724569373255295	0.157983937642941	0	0.257344643762216	0	0	0.0514094571261512	0	0.00274212644877639	0.0172572337757997	0.0476147177185415	0.0634503872254676	0.0670223405362165	0.0545812857859279	0.10543151925181	0	0.102705413400623	0	0	0
GSM3263721	0.0103967955469107	0	0.217275383777915	0.159371242866225	0	0.202238174128281	0	0.0135566681999224	0.000187137164630479	0	0.016686746775173	0	0.0264983379925136	0.0289780870311278	0.0345053526215502	0.0374459637080157	0.0631991747141056	0.00430002333384049	0.185360912139789	0	0	0
GSM3263722	0.0401588280439992	0	0.138464317674922	0.105416699048555	0	0.252687737483471	0	0.0894539340749947	0.00270128685028567	0	0.0234422927244031	0	0.0325975498160467	0.0486762887380255	0.037902092482734	0.0614478722593865	0.0167997621540744	0	0.150251338649102	0	0	0
GSM3263723	0.0288592308101057	0	0	0.128322101520115	0	0.275102326249242	0	0.0730554751330036	0.0604430762452604	0	0.022328917186195	0.011142455723773	0.0513002412760617	0.0795101257655328	0.043416337093874	0.0425145650174245	0.00520070834278499	0	0.178804439636627	0	0	0
GSM3263724	0	0	0.36608844371561	0.126158659728809	0	0	0	0.0701633423233525	0.0324430902303267	0	0	0.0543120484671536	0	0.249456087474945	0.030325925515295	0	0	0	0.0508312649451924	0	0.0202211375993149	0
GSM3263725	0.04611399180638	0	0.294847005567054	0.165957588589458	0	0.0233052150234005	0	0.0835187561614101	0.0334796123037337	0	0	0.0213921177423129	0.0219218792973778	0.0919758771658791	0.00148024290730772	0.0287135914443215	0	0.017693593509589	0.169600528481776	0	0	0
GSM3263726	0.0603938213407703	0	0.26261658596394	0.112280603287849	0	0.146436006107471	0.00343966462193272	0.0913578288336524	0.00408817105881138	0	0	0.00939157722974217	0.0180767688352096	0.0365359799366037	0.0350758169930152	0.0551531218703702	0.0489986558133165	0	0.116155398107316	0	0	0
GSM3263727	0	0	0.077824183691624	0.100637640736953	0	0.281330960847721	0	0.105465355506935	0	0	0.0625820517075637	0	0.0538522424604218	0.0438239108194371	0.0473242252314251	0.0117400745658473	0.0700683062723735	0	0.145351048159699	0	0	0
GSM3263728	0	0.0692278457131978	0.256848290631264	0.173003206513211	0	0.181360661598065	0.00641073698512636	0	0	0	0	0	0.0338747859488434	0.00660282064640383	0.0106503586679985	0.0658686476125988	0.042756013509889	0.0159323068014493	0.137464325371953	0	0	0
GSM3263729	0.100230458638285	0	0.0919032599916423	0.180759551638292	0	0	0	0.0890419650067051	0	0	0	0.0859090960651649	0.00649137814047447	0.182935812640455	0.0325396157416006	0.0665190338531021	0	0.0307321599796396	0.13293766830464	0	0	0
GSM3263730	0.0348291814759653	0	0.251866514257894	0.269145169656421	0	0	0	0.0473585938478637	0.0511664810240616	0	0.0109924865632648	0	0.0487762720046458	0.113668705802984	0	0.0712361586999856	0	0.018920559314014	0.0820398773528997	0	0	0
GSM3263731	0	0.0746764949791603	0.020217205417486	0.137714262322138	0	0.429623073604357	0.00793307345843594	0	0	0	0.0153065736634003	0	0.0132926598167932	0.0331438835029252	0.103410822241416	0.0197140015892526	0.098152210394038	0	0.0468157390105978	0	0	0
GSM3263732	0	0.0558971863223171	0.167746232592283	0.121303806313398	0	0.111726000111907	0	0.0586826640693459	0	0.00218734360879755	0	0.0598331767043872	0.0119387077904216	0.017062076100629	0.139416605766588	0.0786389681949055	0.0530706075501971	0.00210430550265198	0.120392319372171	0	0	0
GSM3263733	0.0391588470102115	0.00689549205846133	0.334079657059095	0.24701545725066	0	0.015297499641316	0	0.0680106676499243	0.00147854776647743	0	0	0.0416044165258972	0.00847887864560697	0.0453639500793864	0.0474664313796827	0.0372883482787102	0.00411553256401507	0	0.103746274090556	0	0	0
GSM3263734	0	0.0316333806608924	0.137341021508833	0.222787560486336	0	0.125636992819816	0.0497802337990311	0.0261250881980693	0.0637152401396675	0	0.0624592266284088	0	0.0519562555295252	0.090971281874724	0.0378240005456038	0.0997697178090932	0	0	0	0	0	0
GSM3263735	0.0145504586971991	0.0383865882849518	0	0.180347369669347	0	0.13958429803359	0.0205212740253071	0.017580957667444	0.133473880653465	0	0.0222256139058555	0	0.020245792896927	0.163579133645601	0.0721850563612344	0.0249688558342782	0.073858272901002	0	0.0784924474237979	0	0	0
GSM3263736	0.028858581583347	0	0	0.223193926993746	0	0	0	0.195609719743696	0.00972543073175167	0	0	0.0751901017527927	0	0.238608994430172	0.00159713724752801	0	0.0204925155480706	0.00356954108178409	0.199411826860969	0	0.00374222402614354	0
GSM3263737	0.0433133116534446	0	0.249508950299076	0.146206291480845	0	0	0	0.10875970340014	0.0128456415370998	0	0	0.0707709942004842	0	0.154910940281227	0.0086618075756052	0.050275021563692	0	0	0.145377149412518	0	0	0.00937018859586774
GSM3263738	0.00168275704665432	0	0.0430820260795589	0.362807677439638	0	0	0	0.15467150336178	0.0518350298919195	0	0.0266658770474361	0	0.0923413556717774	0.0877552992868652	0.0286448238724166	0	0.00216311521346697	0.0182801100673849	0.124239042849324	0	0.0058313821717785	0
GSM3263739	0.00258823279222564	0.0621412178879346	0.143345340370519	0.213564148472867	0	0.183635693544017	0.0393153866815757	0.011874710896605	0	0	0	0.0596197912365525	0.0166584510361086	0.00584384772532131	0.0339011415718079	0.0797023187187874	0.0390764488754415	0	0.108733270190238	0	0	0
GSM3263740	0.0474139897352432	0	0.323603251365143	0.105211713284615	0	0	0	0.168423071295598	0	0	0.0212394429853474	0	0.0622927652902894	0.0259910354274056	0	0.0652410837319069	0	0.0271312052233554	0.153452441661096	0	0	0
GSM3263741	0	0.0535346903566141	0.152834505334374	0.225978477034697	0	0.0721891462708838	0	0.00526748927312936	0	0	0.0551055990807977	0.00799947801460785	0	0.152376822082962	0.0321109799701842	0	0.0373441889242746	0	0.197295481945098	0	0	0.00796314171237733
GSM3263742	0.040657253683972	0	0.0971307516832874	0.116921886251621	0	0.185574163031051	0	0.0518723474913139	0	0	0	0.0843650820226551	0.0233820465934736	0.0868652283915935	0.0411125316768129	0.00027632802207815	0.0203455298596457	0	0.251496851292495	0	0	0
GSM3263743	0.0800949407572591	0	0.224691467397144	0.0481700587857796	0	0.131780461081707	0	0.0402298567299265	0.0507320497800746	0	0.0124250159942881	0.00671549174562883	0.0266119610316597	0.156938379563473	0.039483801025	0.0593553907336316	0	0	0.121697763203989	0	0.00107336217043896	0
GSM3263744	0	0	0.229822455442706	0.307928828076887	0	0	0	0.0574394686613852	0.0450361938316732	0	0.0151416524678416	0	0.0353555072154135	0.159939717613056	0	0.0342918665483837	0.0171384510355749	0.00135630220913363	0.0965495568979453	0	0	0
GSM3263745	0.05740066362115	0	0.456135948724615	0.119611009893341	0	0.0622352200123624	0	0.0268983120569418	0	0	0.0189440202540667	0	0	0.0357445038582331	0.0160899156534061	0.087869164226213	0	0.0191780336530139	0.0998932080466572	0	0	0
GSM3263746	0	0	0.362619689778255	0.127477824252034	0	0.122731379614946	0	0.0396796187476911	0.0301438803456326	0	0	0.0621384912950485	0.0161791026485408	0.0237629461470439	0.0733779443905716	0.087672486586562	0.0128468472338309	0	0.0413697889598437	0	0	0
GSM3263747	0	0.0773538233894772	0	0.149512349732031	0	0.261270171301096	0.00473733601220096	0.0250808883951067	0.0786583657526067	0	0.00265736752856156	0	0.0363935975432433	0.0472978066615129	0.0604882476353335	0.0743068121192018	0.0328996806798985	0.0265004379133711	0.122843115336359	0	0	0
GSM3263748	0.0080093346987775	0	0.194439715269374	0.282384244034928	0	0.111370371539912	0	0.0246131655372801	0.0103338882809766	0	0	0.0244032216361603	0.0212203927211067	0.0579322339114475	0.00446961410956892	0.0725855049549445	0.00905745185883256	0.00356739550645412	0.175613465940238	0	0	0
GSM3263749	0	0.0218809574412097	0.127713978719398	0.205189019561948	0	0.170462910918572	0	0	0.0652206071210747	0	0	0.00564547486845874	0.0360999118111528	0.0742846104649695	0.0685872234470686	0.0536286273906602	0	0	0.171286678255488	0	0	0
GSM3263750	0.0276133809143378	0	0.204973734240515	0.179453786257407	0	0.152380176433933	0	0.112758425462866	0.0286629168096141	0	0	0.0693088593152206	0.022078504707148	0.0792707773619676	0.00769426755409113	0.0212111182214878	0.00129719287682872	0.00820957950667063	0.0850872803379121	0	0	0
GSM3263751	0.0289495411784576	0	0.163936356984441	0.119871646649922	0	0.166564431525946	0	0.157174607048637	0.00394444554301746	0	0	0.127860490805825	0	0.081990196808245	0.0183977903410032	0.056622869281002	0	0	0.0607990744374904	0.0138885493960135	0	0
GSM3263752	0.0459676874388367	0	0.100611613553628	0.253471709662956	0	0.176310875036564	0	0.0344838854637726	0	0.0946497152429849	0	0.0319429158220659	0	0.0970841123706269	0.00757152115418926	0.0783242029945457	0	0.0278397135992033	0.0517420476606263	0	0	0
GSM3263753	0.00281154824299517	0.00893308632641212	0.110958852475832	0.171333474900066	0	0.155667187586528	0	0.0349096400428507	0	0.00461815124454433	0	0	0	0.0475535865224082	0.0477130311632675	0.163421145663501	0.067839692496992	0	0.184240603334603	0	0	0
GSM3263754	0.00638152541681996	0	0.410703221480189	0.0764289921210723	0	0.127378777442668	0	0.0761992615643642	0.0145598495556167	0	0	0.0103797495751266	0.0327424270336795	0.0499179910981512	0.0555911195191162	0.0715263410634581	0.0229595113159364	0	0.0452312328138023	0	0	0
GSM3263755	0	0.102648720276062	0.138758107669674	0.25385343250014	0	0.154811576271623	0	0	0.0420052466227596	0	0	0.0606945629908587	0	0.00920620700616216	0.00974018070905043	0.0799866088793688	0	0.028551153154891	0.0849028095815663	0	0	0.034841394337845
GSM3263756	0	0	0.366869175460038	0.128111408108441	0	0.047004883442083	0.0108934542358523	0.0737655705779373	0.0441474517314023	0	0	0	0.00786229319402392	0.0429285584128832	0.0521827406244349	0.106001482959108	0.0512240366491485	0.00412706646447645	0.0648818781401711	0	0	0
GSM3263757	0.0179070033895889	0	0.0526947201324245	0.2056947402167	0	0.208630952772481	0	0.0353785639746028	0.060976459903329	0	0	0.0149534277987985	0.0484780215286536	0.100460138858304	0.0608710982905921	0	0.0385556162114038	0	0.155399256923122	0	0	0
GSM3263758	0.0109255280327619	0.00159829620218314	0.108828142479405	0.0155206421710518	0	0.127638114334098	0	0.0426239479834555	0.164496128044498	0	0.0481618217943119	0.0414463389096923	0.0408977654452055	0.153652376129654	0.0317450737882337	0.0545300979163823	0.0381340390944159	0	0.105102478029062	0	0.0146992096455889	0
GSM3263759	0	0	0.319758920779388	0.154795844356953	0	0.0162374615506764	0	0.127498053929469	0	0	0.0476563787293138	0	0.0157554868351125	0.0348552304683959	0.0459529105745993	0.0759323230937287	0.106678147853683	0	0.0548792418286807	0	0	0
GSM3263760	0.0413185288291564	0.120550991919358	0.0689555827348231	0.109851271247027	0	0.312394470417486	0.0290681224989642	0	0	0.00963522900742602	0.0225581596858193	0	0	0.023477512631679	0.0669837173849766	0.0461496114529632	0	0.0213380393724321	0.127718762817889	0	0	0
GSM3263761	0.00572838939510954	0	0.171669485200902	0.176575953257316	0	0.195066600157461	0	0.0376491029864751	0	0	0.0635877778840566	0	0.0500910784918499	0.106018446558018	0.0743108588218623	0.0295016340504271	0.000278742983354386	0	0.0895219302131679	0	0	0
GSM3263762	0	0.0111078647651719	0.000741764238965851	0.12227356462616	0	0.178987355733559	0	0.110895981931839	0	0	0	0.0578809955705694	0.071054210316986	0.121037459979665	0.0724159651755742	0.0161111547583447	0.0225764448010434	0.0295227703739265	0.185394467728195	0	0	0
GSM3263763	0	0.0339838387411208	0.0458460570244431	0.119769167675115	0	0.186329463472285	0	0.0737090718791281	0	0	0.0138215816496462	0.0133745236172557	0.0319744554062733	0.165865008951203	0.0509845475383075	0	0.0383048886271797	0	0.226037395418043	0	0	0
GSM3263764	0.0823310342593246	0	0.0718613851138438	0.168110159694743	0	0	0	0.0620194315510384	0.0730485865850357	0	0.011721644179136	0	0.0127683404569333	0.225365940293281	0.0552536804298076	0.0463520042095595	0.0550546360919232	0	0.136113157135374	0	0	0
GSM3263765	0.0415999272210045	0	0.107291243786179	0.256712496672631	0	0	0	0.0830725238459284	0	0.041995837945329	0	0	0.0083652212612917	0.0600089056195714	0	0.0742513698177497	0.100746742988195	0.0923202903657556	0.133635440476365	0	0	0
GSM3263766	0.0429711328094795	0	0.176909314787001	0.203891115332163	0	0.0320245997778417	0	0.0309202631101319	0.0978544244523786	0	0	0.0652727917653371	0.0406964542537441	0.0995236519201154	0.0123381517229996	0	0.000455177278148529	0.0104896266499161	0.186653296140744	0	0	0
GSM3263767	0.0246783613371938	0	0.290233082801559	0.154181445745963	0	0.0467725866331652	0	0.0311944673275908	0	0.0408535751565798	0	0	0	0.0376279020123998	0.0861762830999998	0.0555561000192141	0.0234560060297762	0	0.209270189836558	0	0	0
GSM3263768	0.0156798946195433	0.00548486789750609	0	0.211545396803242	0	0.184457548236797	0	0.0712733204881653	0	0.0155124111257409	0	0	0.0266875278555021	0.0606130823747967	0.10515949370977	0.00675325038769768	0.0663634919560138	0	0.230469714545225	0	0	0
GSM3263769	0	0	0.146861994577802	0.0538374644456271	0	0.0065348938892961	0.0898586631067444	0.106340455715207	0	0.0812011709920044	0	0	0.0186415843724622	0	0.0366566251357286	0.109540014451711	0.164447492192584	0	0.186079641120834	0	0	0
GSM3263770	0.0810888721650806	0	0.0872253189405041	0.0520980346404476	0	0.299957964808454	0	0.00391015779421376	0	0	0	0.0377849284840969	0.0264633890725575	0.0721907526633009	0.0311599033342252	0.0431788518810243	0.0144567295291286	0	0.250485096686967	0	0	0
GSM3263771	0	0.00533552257154581	0.194449225796558	0.149538714354611	0	0.194505098702273	0.0146554829466167	0.0390549298552827	0	0	0.0175187540366264	0	0.0149058829042186	0.0976165020092406	0.0227920399368828	0.0186166199887122	0.0267807228266396	0	0.204230504070791	0	0	0
GSM3263772	0.0182579649062457	0	0.0229902970760988	0.215354720215282	0	0.150069567153424	0	0.0317072304810675	0.0537819702931322	0	0	0.0666189260500942	0	0.10093591148562	0.0757064509626735	0.0724994798082328	0.0103557534440428	0	0.181721728124086	0	0	0
GSM3263773	0	0.0250009752443775	0.218344536371007	0.0694998075615363	0	0.114145362629792	0	0.0840028328423631	0.0764065867106714	0	0.0627863026959087	0.00216422163456618	0	0.0960773112303992	0.0388438846367539	0.158886511918899	0.0212715344678599	0	0.0325701320558661	0	0	0
GSM3263774	0.0228972891351315	0	0.112906586067797	0.0847417895527544	0	0.260323522296395	0	0	0.00856631838507354	0	0.00354345768086621	0.0190400216704704	0.0304942888684882	0.107670349111671	0.0502200620249528	0.0863058581750061	0.0320590705615593	0.040580443216093	0.140650943253743	0	0	0
GSM3263775	0	0.164609539085942	0.00144849106395326	0.149474656082321	0	0.140687846110745	0	0.0291425397773392	0.00193054351276187	0	0.0186246996492007	0	0.0258201678807305	0.121414884797275	0.0343062376286887	0.0859313053178369	0.0396454467066742	0.00107634882661538	0.183051362908846	0	0.00283593065107017	0
GSM3263776	0	0.051721478330801	0.0588332801868073	0.0586549211573438	0	0.300221194734991	0	0.0707534863960239	0.00997884166286319	0	0.0176308122143595	0	0.0205914098088476	0.103618257968215	0.0479281439308846	0.0191291077689771	0.102888187909879	0	0.138050877930007	0	0	0
GSM3263777	0	0	0.204201802953731	0.0900760637641883	0	0.150047333138025	0	0.118947960150146	0	0	0.0284481747244375	0	0.0366322672439505	0.0975561230398358	0.0146211272919874	0.0962998936728699	0.0369695598161185	0	0.123193870597665	0	0.0030058236070449	0
GSM3263778	0.0378351919027713	0	0.0538287436355356	0.130684172076404	0	0.261162936981761	0	0.0638550755328302	0.058602187277545	0	0	0.0972603347732029	0.0350312301110529	0.0523860710184384	0.00963290377943174	0.0408834483299296	0.0253995330522795	0	0.133438171528818	0	0	0
GSM3263779	0.0268832675638665	0	0.0113923522720492	0.159530407862401	0	0	0.140422092138689	0.136897040664456	0.0370766663237958	0	0	0.133071504012723	0.0589813731575059	0.170521141154347	0.08737950581062	0.0215042105622681	0.0163404384772782	0	0	0	0	0
GSM3263780	0.0790603195895039	0	0.0027958861300544	0.283376319854605	0	0	0	0.0932293156243001	0.00297529521607235	0	0	0.0139967641065573	0.0081458741351025	0.203058513134926	0.0111995541522324	0.053917375014216	0.0267901495709156	0.0112807198465005	0.210173913625014	0	0	0
GSM3263781	0.0478371519955925	0	0.0781631665045643	0.11842614562292	0	0.239136210213879	0	0.048699163173852	0	0.129599832629807	0	0	0	0	0.054297019393745	0.108408182166947	0	0	0.171031064231321	0	0	0.00440206406737104
GSM3263782	0.0149692579813023	0.00444347665493364	0.0484095537618839	0.274315534592199	0	0.0902938223441387	0	0.0730819540646417	0.0475482546735922	0	0	0.037936742064634	0.0455618053507236	0.0155684077313861	0.0651882146246676	0.0623413066738515	0.0900573051448682	0	0.0894153209794669	0.0408690433577103	0	0
GSM3263783	0.0391900937293731	0	0.195668503913045	0.0946481929559034	0	0.142692369822977	0.0465389144636364	0.0593496343080339	0.0232827254362387	0	0	0.00661598209327631	0.00762765206396268	0.0447875496682372	0.0235768976115003	0.0190651987582025	0.0300999260252306	0.00746780432292392	0.259388554827459	0	0	0
GSM3263784	0.0376069222468645	0	0	0.152779889850342	0	0.290267823772872	0	0.0924802048358623	0	0.00987908330489621	0	0.072976671496289	0.055237011744477	0.0451600571753299	0.0924598614246995	0	0.0800742553288286	0	0.0710782188195391	0	0	0
GSM3263785	0	0.096676054294208	0.0151064899575349	0.172684891807608	0	0.126416750484916	0	0.0187866658899184	0.023060747042188	0	0	0.103579443845163	0.0208759438415939	0.196928835741743	0.038421052930382	0.0496087794098546	0.0231678434077873	0	0.103029015275293	0	0.011657486071809	0
GSM3263786	0.0696572827248055	0	0.310234945435362	0.14915603439833	0	0.105113387071374	0	0.115102048455649	0	0	0	0.000968335463187723	0	0.0324471996572882	0.0200720168152283	0.052065941599629	0	0.0313894104537487	0.113793397925398	0	0	0
GSM3263787	0	0.0228262811782795	0.0749514800046742	0.102811428818932	0	0.204419185343295	0	0.0549479591006398	0	0.0227976777428934	0	0.0721039475286251	0.022783141266368	0	0.0828817122245436	0.0906301792214794	0.190920692911081	0	0.0579263146591891	0	0	0
GSM3263788	0.0141254081224479	0	0.15958598359484	0.134064519463388	0	0.0988613464103916	0	0.0456278837570518	0.0206847059171722	0	0	0.0942039844151368	0.0297933370706556	0.236748303483641	0.0227482162413291	0	0.009975317739832	0.0178025986828368	0.115697453686477	0	8.09414147996517e-05	0
GSM3263789	0	0.0963745831617496	0.252015377383709	0.284639090437435	0	0.0401449765257938	0	0.05432571319229	0.0283441934516031	0	0	0	0.055951409455206	0.0509205559500544	0.01661517157346	0.0561690949355116	0.0309485094836004	0.00554001695301686	0.0280113074965695	0	0	0
GSM3263790	0	0.0239397433125509	0	0.019088660506378	0	0.175722178266324	0	0.0958225723392355	0.0155138056349511	0.00383627443402862	0.0341086098682225	0	0.027324782892709	0.199405776745242	0.0111201514900077	0.0392594186157778	0.0281130114475424	0.0341196693575938	0.292625345089437	0	0	0
GSM3263791	0.0187008118598013	0.0340065077837568	0.245092919347449	0.10117226327801	0	0.125754302950736	0.0153123151358035	0.046191815232536	0.0269797994684627	0	0.0331161371553312	0	0.0132031119781892	0.0478331650055347	0.0565656695713096	0.0392384156426144	0.0292888287113618	0	0.167543936879105	0	0	0
GSM3263792	0	0.0119311263750757	0.047310859966213	0.150960952234391	0	0.277521592938282	0	0.0536684274487035	0	0	0	0.020431155424822	0	0.0751144914371206	0.0372956070572372	0.0833373783254277	0.0774104998710526	0.0440429016766786	0.120975007244997	0	0	0
GSM3263793	0	0.0189366045252478	0.0674742637182236	0.150107556385771	0	0.131147144003867	0	0	0	0	0	0.0240685923524248	0.0718193719711194	0.128721457752504	0.0744483303758765	0.0268705923695965	0.0612992139781295	0	0.245106872567239	0	0	0
GSM3263794	0.102090575888421	0	0.0426440792441035	0.235662761725301	0	0.0930871688128166	0	0.0752700034368346	0.0234820301088514	0.0774643198024919	0	0.0289807247603826	0.0323969456657831	0.0787291010487833	0.0557835188643078	0.0492378157065088	0	0	0.0985065986129116	0	0.00666435632250386	0
GSM3263795	0	0.065390975769626	0.0152488702786035	0.197433238966956	0	0.0820972079652648	0	0.130736658722952	0.00446141849249603	0	0	0.0299359946497425	0	0.157774408177859	0.0608435116917367	0	0.049038707230404	0	0.199633093723626	0	0.00740591433073338	0
GSM3263796	0.0441823654557608	0	0.146832460549705	0.1544616037544	0	0	0	0.136044028488254	0.0212318217397365	0.00206156792889594	0	0.064349019149271	0.0313960029722459	0.211867041730624	0.0311885533959166	0.00580792929945049	0	0.0145296230591589	0.136047982476582	0	0	0
GSM3263797	0	0.0415044283494651	0.197969474914353	0.0628251435258009	0	0.126320850964476	0	0.147087899352107	0.0603838809717593	0	0	0.0352528174871949	0.0127153513921754	0.0352478040046489	0.0128298617160579	0.0412817168608846	0.0527587578395451	0.00698508187939507	0.166836930742137	0	0	0
GSM3263798	0	0.0159711441994569	0.0149633358353876	0.0637274588289263	0	0.0962530036582949	0	0.0567330248437269	0.0300447373654787	0	0	0.141428836152157	0.0603164546857654	0	0.031123804283139	0.1479411024936	0.140869059046275	0	0.200628038607792	0	0	0
GSM3263799	0	0.00447908120345592	0.152799208239925	0.110837857749223	0	0.177194199787374	0	0.159335664399304	0	0.034046859818978	0	0.00690057910878316	0.0127704980892016	0.088908885765115	0.023351172907805	0.0218787839863372	0.059228978536616	0	0.148268230407883	0	0	0
GSM3263800	0.0855712665493158	0	0.00747527297025372	0.233495674336156	0	0	0	0.0764346493347305	0.0453405351394877	0	0	0.016107792166207	0.0182278724109439	0.24520101377971	0.0151236648638781	0.15452880742255	0.0236404102277694	0	0.0788530407989982	0	0	0
GSM3263801	0.021666098081985	0	0.277878675901126	0.125396010133199	0	0.031804038383475	0	0.0896733727972893	0	0.0195920661937758	0	0	0	0.129811386115823	0.0701249117290401	0.00168546232297288	0.0414589915875724	0	0.190908986753741	0	0	0
GSM3263802	0.068829351046064	0	0.123818285854278	0.23177179292577	0	0	0	0.0880523162134037	0.0615878912229223	0	0	0.0753698777870343	0	0.161006438186347	0.0161896245503948	0.101695305273676	0	0.010272786679219	0.0614063302608909	0	0	0
GSM3263803	0.0143437126464942	0	0.0270513097530284	0.32841866961068	0	0.197503579114906	0	0.0661181860892449	0	0	0	0.00468096784218581	0.000485465997981306	0.0758273968666247	0.165456619654799	0	0.000709855137693443	0.0116607919613829	0.107743445324979	0	0	0
GSM3263804	0.0382321124541399	0	0.132945603873456	0.177347114300067	0	0.224807984173691	0	0	0	0	0.0882238228375483	0	0.0166713918484329	0.0811253128947876	0.0308476610725642	0.00526418395777101	0.00956616515735707	0	0.194968647430186	0	0	0
GSM3263805	0	0	0.132137232911686	0.18545431802667	0	0.140114149553869	0	0.0959935336419612	0.0497587963281087	0	0	0.00670726769529757	0.020337183520956	0.118380825220583	0.0595138896880749	0.0420920652783665	0.0274615833650705	0	0.120451628733655	0	0	0.00159752603570168
GSM3263806	0.00482158701793194	0	0.0486233220202095	0.164493181008714	0	0.29764596407874	0.0677772232633166	0.00633449510795517	0	0	0	0.0453378061282242	0.0307124755668889	0.0395428605184822	0.0655956730225572	0.0230653554049453	0.0461443053088433	0.0371710060035872	0.122734745549604	0	0	0
GSM3263807	0.0516836128757506	0	0.149778008057056	0.114975926950148	0	0.243274824171769	0.0590484245679418	0.00549013403237344	0	0	0.0374355458848635	0	0	0.134083609521581	0.036481297792791	0.0447816447974783	0.0680850558857756	0	0.0548819154624726	0	0	0
GSM3263808	0.00409417958522496	0	0.152263326084659	0.119695080894007	0	0.210938823906176	0	0.0531485793347269	0	0	0	0.0259541578375784	0	0.0364309801826823	0.191292714146891	0.0247795190870326	0.0402029194890836	0.0247124385480882	0.116487280903849	0	0	0
GSM3263809	0	0.0157568772039524	0.094604757412759	0.160295257338721	0	0.100026913759443	0	0.121414653779413	0	0.0258098928483985	0	0.0607511017622856	0.0142275355630634	0.0169978924026336	0.0110574959958782	0.0221729625865673	0.0080686914609746	0.0614726155180682	0.287343352367842	0	0	0
GSM3263810	0.0109028327986382	0.0461379384925999	0	0.0742786018898693	0	0.190798263485128	0.0136908136361053	0.0277298844067784	0.0219120097959833	0.0533655429679579	0.00610322449520618	0	0	0.152034609233997	0.097198962801128	0.0455405066491301	0.0408242077647864	0	0.219482601582693	0	0	0
GSM3263811	0	0	0.184427889686829	0.143843811425816	0	0.129051672098261	0	0.0207422409242519	0	0	0.016183290950161	0	0.0295511679532714	0.0145392195191531	0.086022338342078	0.0652490011575621	0.0284856856456121	0	0.281903682297005	0	0	0
GSM3263812	0	0.0858542476212757	0	0.0807688005380434	0	0.399609728250574	0	0	0.0123030546105404	0	0	0.0438701952095396	0.0154534352538374	0.0769596134892753	0.0603328059058885	0.0292156033034512	0.0386177109178348	0	0.15701480489974	0	0	0
GSM3263813	0	0	0.360325243504492	0.168463983629868	0	0.0697486111090811	0	0.101181566833448	0	0	0.011839803359385	0	0	0.0857726627936524	0.0180524191010459	0.0347465337937564	0	0.00721561220007012	0.0672939558007786	0.0753596078744226	0	0
GSM3263814	0.00689214943682098	0	0.139894008827807	0.166724056683211	0	0.166602944040698	0	0.0767921017535953	0	0	0.035209319849869	0	0.00546752542434599	0.106904050484596	0	0.00816931876425398	0	0.00639216101135626	0.280952363723446	0	0	0
GSM3263815	0.00157110246184698	0	0.201330349906293	0.104395096655392	0	0.223250275272773	0	0.0980526701418913	0	0	0	0.0273462244293153	0	0.0803480725719375	0.107474577870545	0	0.0195466844579916	0	0.136684946232014	0	0	0
GSM3263816	0.0591244799607486	0	0.068541116701459	0.165030688793854	0	0.173719865777014	0	0.0891205150194181	0.023970335873884	0	0	0.0303038263723443	0.0427349004071451	0.0460892747953052	0.0881493935822796	0.0700320368923639	0.0876016622006337	0	0.0555819036235506	0	0	0
GSM3263817	0.00228720991318024	0	0.155394149750704	0.203671255211532	0	0.0378407619099031	0	0.130873520380846	0.0342619517886054	0	0	0.0971577619135478	0.00399999397460835	0.066470404760413	0.0529881156061229	0.0664385178499393	0.0928325121171174	0	0.0557838448234809	0	0	0
GSM3263818	0.0321681147549147	0.0730157169940079	0.0740910142627089	0.122562246083504	0	0.29509390092895	0.0196972730332794	0.023420452649057	0	0	0.0165428106113632	0	0.004226544640451	0	0.0379252678769059	0.00588504643756749	0.136270343787328	0.00278534002924545	0.156315927910717	0	0	0
GSM3263819	0.0471245846974464	0.0249636072944301	0	0.237728581131362	0	0	0.141563770109463	0.00427638362520071	0.0557107934684879	0	0	0.0359477294895884	0	0.202065873948027	0.000388659252314079	0.17196256217625	0	0	0.0782674548074311	0	0	0
GSM3263820	0	0.0147446996696096	0.00294785861195291	0.160259810178304	0	0.215744488272831	0.0207174696157452	0.0296391323533853	0	0	0	0	0.0207067261216103	0	0.0840311196505223	0.119793728042891	0.173425969703773	0	0.157988997779376	0	0	0
GSM3263821	0.0656170369582279	0	0.261189109763967	0.139105326258937	0	0.0950379548179617	0.00779450335716148	0	0.092518978678971	0	0	0	0.0116876985444554	0.0514077966354411	0.0189595439511755	0.070150559107603	0.0440615235689401	0.00678227140325299	0.135687696953906	0	0	0
GSM3263822	0.100680340008959	0	0.105145075129652	0.138069367823645	0	0.150237506786138	0	0.0180380998476149	0	0	0	0.0761584428509355	0.0129191198584044	0	0.0624704771543413	0.136594721296746	0.0890820489622427	0.00694056945092726	0.103664230830394	0	0	0
GSM3263823	0.0623538002432458	0	0.00560317689577156	0.138253387443621	0	0.356072736264046	0	0.0470606856527421	0	0.014973721744103	0	0	0.0100460801122633	0.101266315832269	0.113524433970568	0.0646779596304949	0.0229168911750331	0	0.0632508110358424	0	0	0
GSM3263824	0	0.0368696071233446	0	0.142909014116621	0	0.327180370701207	0	0.049586785758528	0	0	0	0.017736149965244	0.0280452900113618	0.00626490291912799	0.197634613188293	0	0.0736330943294699	0	0.120140171886803	0	0	0
GSM3263825	0	0	0.181723631247326	0.149891232399109	0	0	0.00589317953868879	0.173078074743735	0	0.0608563811998441	0	0.00843291411563628	0	0.126107750829533	0.0543178167525818	0.0412182703547466	0.092590762386821	0	0.105889986431979	0	0	0
GSM3263826	0	0.042065941816005	0	0.0840961253567843	0	0.246624809213405	0.00315117679948243	0.063680918892604	0.0110177844327874	0.0998556711952184	0	0.00632174219780673	0.0175233801426595	0.00560893299577248	0.0570887481457762	0.0941640867867105	0.0608531393729971	0	0.207947542651991	0	0	0
GSM3263827	0.0172022528916491	0	0.246128020874801	0.135275510376175	0	0.16873449016246	0.00407496956851124	0.0761970959947153	0.0398869041422315	0	0.0118933969348368	0	0.019022672902973	0.010756408143607	0.0775833574729639	0.0483412506195506	0.0166963732618119	0	0.128207296653714	0	0	0
GSM3263828	0.036295992497237	0	0.176022634931805	0.145888788336562	0	0.00688688601589769	0.0223366197472888	0.117813277769123	0.0429520781159049	0	0.0045837896385105	0	0.0149157645067848	0.163411189514889	0.0189801976985258	0.104674276387257	0.0109727412749686	0	0.134265763565246	0	0	0
GSM3263829	0	0	0.334414347491938	0.146890326822316	0	0	0.0304544795982442	0.109811294349361	0.0123825658286324	0.0444434482080329	0	0	0	0.0424327471864344	0.0204168850014163	0.121018250804606	0.0715356932326893	0.0134444403724879	0.0527555211038417	0	0	0
GSM3263830	0	0.116558144049611	0	0.160207891396616	0	0	0	0.0962729901783308	0.0335225959743191	0	0	0	0	0.276302611319458	0	0.0534064800171229	0.0391319000414576	0.0237991985381605	0.184459751287489	0	0.0163384371974346	0
GSM3263831	0.0372684752039852	0	0.305358261298545	0.14472094397325	0	0.112133212380299	0	0.0186618454214909	0.0089574450061564	0.00788043486081468	0	0.0168151392222115	0.00354734429984662	0.0406300558753036	0.0253005131006874	0.0845442672519472	0.035897757320769	0	0.158284304784693	0	0	0
GSM3263832	0	0.0947032668937826	0.0947184875094109	0.181028532117312	0	0.162123764783107	0	0	0.0104140804964384	0	0	0.0395191752073868	0.024542534509833	0.0534516861380716	0.0782709874657971	0.0297335853411824	0.0423412483927075	0	0.189152651144971	0	0	0
GSM3263833	0	0.00317498682796012	0.388828067094199	0.19146687763148	0	0	0	0.0320824707964102	0.0651814779504772	0	0	0.0524413517849383	0.0208889520108389	0.0301799782785475	0.0397785312006155	0.0692057706266351	0	0	0.106771535797898	0	0	0
GSM3263834	0	0	0.129317098672987	0.113561457948722	0	0.0466978497306468	0	0.0627468075832573	0	0	0	0.0599042784676421	0.015690690694983	0.177203176056162	0.00850590138984173	0.0502051587720183	0	0	0.33616758068374	0	0	0
GSM3263835	0.0433017656503136	0	0.297514712174099	0.0647597719408802	0	0.200923792961296	0	0	0	0.0321309024715883	0	0.0124737506319936	0	0.0430176882294081	0.00645149011724118	0.0655543218751164	0.0353057905750274	0.0197901652073736	0.171216882000519	0	0.00755896616514355	0
GSM3263836	0.0373817602439769	0	0.119826873108061	0.332383753737518	0	0.0706097173884119	0	0	0.028185024443985	0	0	0.041192689613957	0.00686886574152382	0.109665188827574	0.0613969115775512	0.0599863484460996	0.0238698762106144	0	0.108632990660727	0	0	0
GSM3263837	0.00938393374242224	0.00917122583474989	0	0.0861085733911939	0	0.304435729345643	0.041013894457434	0.0617624747194244	0	0.115048197560576	0.01793265146302	0	0.0109472186491062	0	0.152978478484391	0.0604176067884904	0.11012865764728	0.012737703774129	0	0.00793365414213923	0	0
GSM3263838	0	0.0530095633157465	0.0124365934350656	0.19144583751617	0	0.198604965866629	0	0	0.0548452515825763	0	0.00449719200280939	0.0301691773074853	0.0473680411649309	0.0641723933087305	0.0969829584461338	0.0105455255771913	0.0564818310314121	0	0.172018814730705	0	0.00742185471441435	0
GSM3263839	0.0909609875812633	0	0.0312278633423805	0.34253657765477	0	0.0974210888939443	0.00813312273663732	0.0634567695401723	0.00964511052938567	0	0	0	0.0175281983300991	0	0.0395181302875343	0.157378142651071	0.0262449749600195	0	0.0984607066915129	0	0.0174883268012103	0
GSM3263840	0.014297952091555	0	0	0.235150141884829	0	0.100439923635849	0	0.0790267507591729	0.0748848764730879	0	0	0.0778782781473348	0	0.0931916103379157	0.102378718239147	0.0851638815447086	0.0133909146866985	0	0.124196952199703	0	0	0
GSM3263841	0.0403431467407414	0	0.0540575915394547	0.197504455036228	0	0.168885680843537	0.0124727396165039	0.0639627054454071	0.0156383067188362	0	0	0	0.01579378519572	0.109820314200808	0.0934919436495721	0.0498350963652075	0.0204199130214767	0	0.157774321626508	0	0	0
GSM3263842	0.0243025313660647	0	0	0.178998301460163	0	0.208454348700747	0	0.00984622133878284	0.0017515040188803	0	0	0.0682526858019573	0.0520221392749237	0.0336698187656275	0.102832833961729	0.0519463460884726	0.0146644032612831	0	0.253258865961369	0	0	0
GSM3263843	0.117183457039073	0	0.180241971808058	0.162220166290403	0	0.045889514733727	0.00924197443986839	0.0521942764464519	0	0.0387673098771924	0.0210521450347527	0	0.00877528058886685	0.0704602112478478	0.0955342562533154	0.0117152579851958	0.0379294778390308	0.0140269628960831	0.134767737520134	0	0	0
GSM3263844	0.0547318342617726	0	0.0226653225325099	0.158343357070686	0	0.226560085491856	0	0.0218955496683709	0.0310424813216143	0	0	0.0134666841440436	0	0.124093064649512	0.176945713183673	0.0826728352869881	0.0609169597868447	0	0	0.0266661126021292	0	0
GSM3263845	0	0	0.349934736397974	0.155561726841806	0	0.0900112602369338	0.0252672676775534	0.0902010739109791	0	0	0.0178731323353658	0	0.00923108917393045	0	0.0280210421995021	0.0787993872366596	0.019746034394775	0.00593405830586248	0.129419191288658	0	0	0
GSM3263846	0	0	0.22527291992278	0.178648668594541	0	0.0578276675629188	0	0.0741314041251296	0.0318595025246586	0.0508236070868762	0.0700492058971535	0	0.0660708076136115	0.0407020558923546	0.0128500075344232	0.148141759978288	0.00631539579564884	0	0	0.0373069974716158	0	0
GSM3263847	0	0.0619449618318777	0.0774787817123369	0.209951738104403	0	0.205757104516584	0.0384419619084591	0.0238743472744092	0	0.0539927964042882	0	0	0	0	0.132732678583366	0.0957176403727609	0.0369856352346638	0.00486184361253492	0.0582605104443167	0	0	0
GSM3263848	0.0120229478290225	0	0	0.181919148189852	0	0.144525649292398	0	0.0683186340636672	0.00801342950342946	0	0.0093211903404018	0.01591859135657	0.0803246080731335	0.117135520925369	0.092325019053469	0.0514624481245669	0.0377329189016769	0	0.180979894346445	0	0	0
GSM3263849	0.029958098753425	0	0.315141645612	0.149684780587197	0	0.0468765942642416	0	0.00352178306588066	0.0385026904854287	0.0703764498643921	0	0	0.0044826497996226	0.04854275349867	0.0173410799655218	0.0899855642906713	0.0956117705173452	0.00719122258461685	0.0822653158650239	0.000517600845963256	0	0
GSM3263850	0.0758953252033353	0	0.240559548830181	0.174001290177493	0	0.103947607936469	0.000739193561296645	0.0992123257647257	0.00265992497648906	0	0.00811243386984999	0	0.0454447090383491	0	0.0227069857217884	0.0823372572106671	0.0367780632616875	0.0221739868257962	0.0420728148736405	0.0433585327482322	0	0
GSM3263851	0.00392560538749296	0	0	0.170127560082328	0	0.276841856188078	0	0.0137342422651912	0.0489655853696832	0	0	0.0306601972443563	0.0386861941388324	0.0451584615375283	0.0769108596621091	0.054396495310484	0.00728853481286024	0	0.233304408001057	0	0	0
GSM3263852	0	0.0125708125973938	0.323522228615278	0.110811945664997	0	0.119988758264907	0	0.0397338567715672	0.00125851985555781	0	0.00321901230242311	0.0501309066714102	0.0406136518081944	0.126534368455126	0.0207323360896228	0.0742217572542064	0	0	0.076661845649316	0	0	0
GSM3263853	0	0	0.195724887544425	0.122571147977112	0	0.0764844000186369	0	0.0426296972539162	0.0647261769803949	0	0	0.0381303187917982	0.0216361057066585	0.0727508084188812	0.0228941213206517	0.0648768228490969	0	0.0125990299186687	0.264976483219759	0	0	0
GSM3263854	0.0169075080714337	0.0215949260937562	0	0.191464486135908	0	0.230370500594464	0.0145099322796584	0.038956798051648	0.0337810481512437	0	0.0158615238957702	0	0.022618200928059	0.0262298354620733	0.0964212605421998	0.021651358318833	0.150612483713355	0	0.119020137761598	0	0	0
GSM3263855	0.0176486519221835	0	0.302758131382518	0.0557446503328269	0	0.216608644076001	0	0.0797765772838886	0	0.0466610713739377	0	0	0	0.0542692119347573	0.00770456572145981	0.0323350269382997	0.00937626205274291	0.0149424114918294	0.162174795489555	0	0	0
GSM3263856	0	0	0.130191275757838	0.157368948619528	0	0.261631345611091	0	0.0225697256912086	0	0	0	0.0335212551869425	0.0317272493550457	0	0.145095033474331	0.115809070516904	0.00768423940597108	0	0.0944018563811405	0	0	0
GSM3263857	0.0291966632633682	0	0.0608069774408344	0.201969431677528	0	0.167920242810545	0	0.086832493336176	0.0124121370508893	0	0.0276270639332373	0	0	0.188160224211608	0.0148030603847213	0.0279183888445176	0	0	0.16799341848915	0	0.0143598985574251	0
GSM3263858	0	0.0194872002488831	0.0342169689289031	0.118708019450741	0	0.244099974532634	0	0.0175423564248358	0	0.0227858290784142	0	0.0363291827208696	0.0135698746768766	0.105868343518235	0.0620422408391552	0.0485113810916795	0.061234395197674	0	0.215604233291099	0	0	0
GSM3263859	0.0366185700462893	0	0.216246007143714	0.163821718406771	0	0.0461572138891741	0	0.0877115950647241	0.000480790052196287	0	0	0.0785762058497582	0.0104756788463788	0.110734877769101	0.0409389133071382	0.0936632046100581	0	0	0.114575225014696	0	0	0
GSM3263860	0.0996587110608322	0	0.303923077779786	0.0907921360709093	0	0.10103128651656	0	0.0816229157907946	0	0	0	0.0216452362927617	0.0131711539362836	0.0375084477747415	0.0425249900868319	0.0742343280106329	0	0	0.133887716679866	0	0	0
GSM3263861	0.0113259017704558	0	0.268989376358048	0.165613149446579	0	0.0826359500399595	0	0.10830819647336	0.0061109167551146	0	0	0.0620977353685773	0.0320908982370366	0.0517644237117458	0.044949010395772	0.0268504152435142	0.0647891323507814	0	0.0744748938490552	0	0	0
GSM3263862	0.000208733588016252	0	0.422628561272175	0.211184164410302	0	0.00277941779269881	0	0.0443041694770473	0.00530346270748787	0	0	0.0597221102750421	0.0196772941000372	0.0297349129276058	0.0512342562680973	0.0644256670707873	0.00464300221268132	0	0.0841542478980214	0	0	0
GSM3263863	0.0279147429599084	0	0.12845797116042	0.155203163184179	0	0.0761738331228843	0	0.0988040186399242	0	0	0	0.0538351642397985	0.00156676940875476	0.113594531918054	0.0494767065855866	0.0478213160068538	0.018633636014592	0.0367799607867632	0.191738185972281	0	0	0
GSM3263864	0	0.0296832618425993	0.266072788247256	0.262737664979496	0	0	0	0	0.0170306961004294	0	0	0.023583578240067	0.0163971699967645	0.00881853541761832	0.0327717767962842	0.102391512365823	0.11170526801247	0	0.128807748001192	0	0	0
GSM3263865	0	0.0256199536411367	0	0.142673346415389	0	0.284043473449218	0	0.0929854897041106	0	0	0.0333664613561672	0.0063908194035764	0.0662194014338958	0.0680543441641783	0.107368432212389	0	0.0418792197676303	0	0.131399058452308	0	0	0
GSM3263866	0.0171439083541742	0.0726541396180587	0.0919745360136118	0.133471382201361	0	0.108260708921113	0	0.0218157384190761	0.0182768665405278	0	0	0.0419360400187187	0.0458511617738887	0.0893796049653244	0.0149796678733732	0.0376158888988326	0.0824572140175613	0.00683098912017031	0.217352153264208	0	0	0
GSM3263867	0.0086526053115947	0.0352147978427286	0.0524232586704749	0.109523178803522	0	0.242736441216595	0	0.0439372547286357	0	0	0.0165674146117262	0	0.0435449261496917	0	0.125625394829802	0.0766986608274266	0.199815517868726	0	0	0.0452605491390775	0	0
GSM3263868	0.0133826396451832	0	0.0331045196751446	0.181785973749194	0	0.218367144072019	0	0.0804478130604865	0	0.0105037835163416	0	0	0.00534034700922424	0	0.0487438631867572	0.116455347390356	0.0299226084087873	0.0185445891037741	0.243401371182733	0	0	0
GSM3263869	0	0.0428932516338765	0.0152786562250334	0.0978184055860675	0	0.0395117497447263	0.00299284988355005	0.0488873742278334	0.0150907936499291	0.0509872075471541	0	0	0.0792251702062225	0.130504732000756	0.0915830721952883	0.140004128017395	0.0288971284761056	0	0.208975828434777	0	0.0073496521712844	0
GSM3263870	0.00410389461962356	0	0.0427941928214623	0.229876735012724	0	0.211388036728854	0.0410604001101792	0.024637702092743	0	0	0	0	0	0.049780935532458	0.149230404613017	0.0020253607095927	0.145130271211484	0	0.0999720665478621	0	0	0
GSM3263871	0.0246223867070881	0	0.0403093835550242	0.215419360145146	0	0.238832363947454	0	0	0.024568963583325	0	0	0.0643362267457943	0.0534577530740171	0.023286310990141	0.0639552429168773	0.0445281207369009	0.0387372415062669	0	0.167946646091965	0	0	0
GSM3263872	0.0193445054796324	0.0152052533660238	0.0877218698551199	0.0614749267156509	0	0.218860511906383	0.0105888126772428	0.0128410377315144	0	0.105425182995992	0	0.00601013089230437	0.073190385219095	0.0581145507996858	0.0696458477890135	0.078834109389449	0.0136734655654939	0.00573129425912412	0.163338115358275	0	0	0
GSM3263873	0	0.00588328635775125	0.0736569130386687	0.0522810755279089	0	0.313865770608899	0.0315166059431398	0.0547919083031667	0.0134521685147382	0	0.0143998769291399	0	0.0142755618645225	0	0.0716457431979712	0.0835174059359711	0.0932014511673327	0.0330487551276228	0.144463477483167	0	0	0
GSM3263874	0.0478996197669541	0	0	0.175344644436079	0	0.219342462551482	0	0.18949842801619	0	0	0	0.0172409637359363	0.0469255042893582	0.0648130205653025	0.0459785425077493	0.110825175997991	0	0	0	0.0821316381329586	0	0
GSM3263875	0.0195240927518541	0	0.158701987774445	0.143759079088728	0	0.0586047692123766	0	0.133366144922191	0	0	0.0267457702492862	0	0.0450119212321638	0.109332859294191	0.0393291371249173	0.0515525606742942	0.0456655568247366	0	0.168406120850816	0	0	0
GSM3263876	0	0	0.218759769264022	0.0968754566505518	0	0.133879310847971	0	0.0775086450337131	0.00623060064206356	0	0	0.0128426947922624	0.0317209947811929	0.100536443227094	0.0359540463942534	0.0665956337577717	0.00892510886757262	0	0.210171295741531	0	0	0
GSM3263877	0	0.0271067737096778	0	0.354222822040337	0	0.137297227194824	0.00822484503128298	0.0639327411065795	0	0.018612549922244	0.0549120402431328	0	0.0254611699791894	0.052289677756104	0.142641529611538	3.06007447096396e-07	0.0351898670942833	0	0.0801084503033593	0	0	0
GSM3263878	0.00445260377323583	0	0.134989129522605	0.198241346647362	0	0.0141335485688979	0	0.111779190366544	0.0428096854386416	0	0	0.0656318496960793	0	0.0510547368974907	0.0241281594194012	0.0254800922260317	0.131487711113248	0	0.195811946330463	0	0	0
GSM3263879	0.0060340761589037	0	0.366248622219859	0.117719302273406	0	0.136849008969264	0.00895745879660676	0.0689106107698487	0.0219441003246433	0	0.00950095834553651	0	0.00605639572345025	0.0850161755332681	0.0190824213620851	0.0519309633900354	0.023546933224934	0	0.0782029729081597	0	0	0
GSM3263880	0.0188028084243455	0	0.197385010507313	0.160389435046314	0	0.282655577239744	0.0103540834678174	0.0491742325785129	0	0	0.0357459807826867	0	0.0204858076548889	0	0.0312109696578605	0.0754444551613016	0.0463940501445989	0.000987048725355409	0.0709278233724206	0	0	4.27172368396951e-05
GSM3263881	0.00817324011033695	0	0.0805204236575383	0.168176839981251	0	0.360823464034692	0.00589865979537276	0.0132335348395912	0	0	0.04085101022669	0	0.0914589010953707	0	0.0687010329269009	0.0303565665648107	0.043568471366874	0	0.0882378554005714	0	0	0
GSM3263882	0	0.0130012959222135	0	0.325678086623273	0	0.0102432334151611	0	0.0548978577789341	0	0	0	0.0107936145826653	0.0228851608105958	0.135065920744384	0.057887092857376	0	0.0332670979732553	0	0.336280639292142	0	0	0
GSM3263883	0	0.0105408325047557	0.0730167678736183	0.0954662477586981	0	0.250733922572832	0	0.0672895359827472	0.0298173224999794	0	0	0.0486580517028671	0.0294924018944094	0.0338151911017074	0.0799328307487624	0.148064558866612	0.0277246805581717	0	0.105447655934839	0	0	0
GSM3263884	0.0479055402771287	0	0.00576386818961377	0.327486405975868	0	0.190530999563277	0.0135988151564081	0	0.027630537017879	0.0559432537459703	0	0	0.017933388480682	0.059904461870821	0.105628900327239	0.00502782022260047	0.0171343629372626	0	0.12551164623525	0	0	0
GSM3263885	0	0	0.210799894058035	0.215149420678533	0	0.0661908410615266	0	0.122796616600844	0.0380471731208544	0	0	0.06209688289159	0.00861917105570452	0.0462595674093067	0.0390095723014063	0.109757235268017	0	0	0.0528199221214872	0	0.0284537034326952	0
GSM3263886	0.00170595956345581	0	0.146559685274037	0.127119947004237	0	0.286119970466027	0.00321701101839075	0.0102745471750016	0.0257744593206899	0	0	0.0140128184724331	0	0.0540785860989437	0.125653175801423	0.08992158503494	0.0115348041526269	0	0.104027450617795	0	0	0
GSM3263887	0	0	0.135218748320382	0.0916788229815572	0	0.134451663795273	0	0.0487249580927627	0.0354687895550253	0	0	0.0424197720937648	0.0102514791337751	0.126943370854856	0.0366527788348587	0.130498056847125	0.0922997449370379	0	0.115391814553582	0	0	0
GSM3263888	0.010916007466427	0	0.167667993078064	0.0870102090831789	0	0.268363783665376	0	0.0485144859969533	0.00317830893437707	0	0	0.068176053749496	0.00524451247947019	0.0282717616097861	0.0801561998895654	0.108118019564953	0.00379820033380803	0	0.115802735897667	0	0	0.00478172825087778
GSM3263889	0	0.113534652003039	0.00918222362931913	0.19901151753581	0	0.173250814176053	0	0.0423019462912039	0	0	0.0102583978039915	0	0.0470832379784382	0.0875488838244223	0.0888432810465686	0	0.0893511383798568	0	0.139633907331298	0	0	0
GSM3263890	0.023254300685174	0	0.148601129697645	0.181434504695215	0	0.087342834036968	0	0.0701431348624524	0	0	0	0.0424842577363194	0.0280351667102395	0.0164472074252197	0.0348096343732887	0.149972193735721	0.0469900141495586	0	0.170485621892199	0	0	0
GSM3263891	0.0676923871800969	0	0.000725791726147655	0.0721618905405991	0	0.244357436373477	0	0.0424136915696963	0.0584320576615475	0	0	0.0402404891439079	0.0244327214253384	0.0587524767875052	0.0777198984662869	0.187576787247831	0.0472671762218152	0	0.0782271956557507	0	0	0
GSM3263892	0.0143487482475133	0	0.0493729147920535	0.133009943573718	0	0.237334456519603	0.00602330128475866	0.0897584835725934	0	0	0.0229941506923341	0	0.0354353828285175	0.0148117453992733	0.117866139434245	0.133305310741111	0.0192619299907158	0	0.126477492923564	0	0	0
GSM3263893	0.01436834672849	0	0.179238106987409	0.210707460653934	0	0	0	0.0671015787469941	0.000782635567712774	0.0625727780350984	0	0	0.029324463161163	0.190092515760208	0.0113326509719198	0.0696024725875277	0	0.000558914872457951	0.164318075927086	0	0	0
GSM3263894	0	0.0129091158219825	0.311265145757575	0.0925279315321072	0	0.151636315127657	0	0.0333530235580178	0	0	0	0.0702309075106426	0.0262366475996271	0.0274704101517965	0.0295195019974986	0.0308617285951213	0.0292280700980903	0	0.184761202249884	0	0	0
GSM3263895	0.03837435185696	0	0.10346041567968	0.0911823206706117	0	0.205443247552502	0.0677783271571418	0.0278042484201206	0	0	0.0564179263332547	0	0.0305018119978923	0.0873930412912454	0.061302064820574	0.0504222932880277	0	0.0113027575056967	0.168617193426293	0	0	0
GSM3263896	0.00511391191273814	0.0147036483043422	0.114550835783165	0.139196144195884	0	0	0	0.122979138497195	0.013067656598009	0	0	0.0787187684777331	0.0182931306132586	0.350955472675648	0.0575297855484839	0.0628443754532944	0	0.0104614249096572	0.011585707030592	0	0	0
GSM3263897	0.0142598647007296	0	0.0963929931587794	0.211195354330468	0	0.0891287748130445	0.00716677604702789	0.0864638875498969	0.00467784552887229	0	0.0201441673210398	0	0.0558551429067727	0.0454660015483718	0.0582997109710872	0.0701664293052126	0.0301892988072725	0	0.210593753011425	0	0	0
GSM3263898	0	0.0372781217673852	0.00595522961028785	0.167278440906101	0	0.127066625852061	0	0.0934569706585469	0.0163054040190736	0	0	0.0368682347637316	0.0644533245371957	0.0658301027871805	0.0405556762980184	0.00773820447662299	0.0979081210865903	0.0014386023762466	0.224237994532672	0	0.0136289463282865	0
GSM3263899	0	0.0818354814755622	0.118092301930648	0.155023692252871	0	0.188676192938714	0	0.0870434911352276	0	0	0.0256981794894706	0	0	0.0370814957669359	0.0468659680084196	0.0224285221277737	0.0614968835503632	0	0.175757791324015	0	0	0
GSM3263900	0.00720942042246109	0	0.169198497222038	0.15520990252759	0	0.170853594815609	0	0.0284874733137151	0	0.0202279440313322	0.0178671542732523	0	0	0.210343079836663	0.00947056403530279	0.0991457629398572	0	0	0.11198660658218	0	0	0
GSM3263901	0.00147029845685538	0	0.0527189854269129	0.148380640388955	0	0.131912403709218	0.00633021469591095	0.0914695811684244	0	0.121347359424928	0.0124351519189586	0	0	0.0284091516454875	0.178668421617964	0.0615674171859816	0.0635707072448581	0.00473332895027923	0.096986338165267	0	0	0
GSM3263902	0	0.0519128441381373	0.160741636054921	0.221187867397325	0	0.187474255211948	0.019631721736118	0.0379355418782474	0	0	0	0.0262112630184619	0.0157395850535839	0.0380520586357745	0.020269489646436	0.055721447762476	0.0399505068710446	0.0150540896518378	0.109185915275566	0	0	0.000931777668122504
GSM3263903	0.0686667760349656	0	0.431105153266447	0.214974869090069	0	0.0307452806456265	0.0171805652087048	0.0412527183108682	0.0206386736948445	0.0116839011241942	0.00206824131351487	0	0	0.0247459672381164	0.00518072237911612	0.0547801442136327	0.021307629960088	0.000615210884655931	0.0550541466351557	0	0	0
GSM3263904	0	0	0.195252652091643	0.193610032694934	0	0.0712323087038026	0	0.124984638338519	0.0580360066254348	0	0	0.013943524763329	0.0228545926084412	0.113150390487215	0.100241431799415	0.0268914845082394	0.0537392243537564	0	0.026063713025271	0	0	0
GSM3263905	0.0369239416794892	0	0	0.307987305487978	0	0.217497044656922	0.00322071754572844	0.0868813970893108	0	0.0112575911192429	0	0	0.0193986436816135	0.0465521760434119	0.186816215458247	0.0167732569461669	0.0198933514133811	0.00367147700140376	0.0431268818771038	0	0	0
GSM3263906	0.0301868046889316	0	0.0268410762309656	0.139629337777432	0	0.176254639557178	0	0.122655109542845	0	0	0	0.00326833588346902	0.0164909651286938	0.152300671846264	0	0.0685084261973316	0.014220897433024	0	0.249643735713866	0	0	0
GSM3263907	0.124738699950742	0	0.0565136351911912	0.051023813514463	0	0.131691761550372	0.00267067615849759	0.115090504474438	0	0.016510456204175	0	0.0188122137351401	0.0180163541024077	0.0256110401214488	0.0405820706799494	0.0524260744763322	0	0	0.346024622050406	0	0	0.000288077790436407
GSM3263908	0.0415294562990699	0	0.277441663846608	0.108411060354215	0	0	0.00324726877603871	0.0545346560330262	0.0396660845041257	0	0.0442706386977305	0	0.0256950498333074	0.0567277790628848	0.0191606875990029	0.211696279670756	0	0.00158368782786243	0.116035687495372	0	0	0
GSM3263909	0	0.000146313137523006	0.204668288424372	0.161719527571165	0	0.0323227082964543	0	0.126434686592185	0	0	0	0.0437747721816089	0.038689618604445	0.164433362265443	0.0200526611393338	0.0683944954262349	0.0197354772523619	0	0.119628089108873	0	0	0
GSM3263910	0	0.171409933208426	0.296108860671638	0.223284360794972	0	0	0.0283819400740958	0.0939944171318321	0	0	0.0114489464566366	0	0.0151808563749988	0	0.057295035211059	0.00706801537747786	0.0260148675889296	0.0116365449999966	0.0552832352560095	0	0.00289298685392852	0
GSM3263911	0.0211569075149861	0	0.0167916886765788	0.196487477548539	0	0.10289996241353	0	0.123095197664041	0.00868325990135332	0	0	0.0903649521309914	0.0647820899522621	0.128010077889728	0.0240611947847603	0.0242058862322215	0.0315995333091359	0	0.167861771981872	0	0	0
GSM1817707	0.129160212569304	0	0.0200812287266992	0.327769313343969	0	0	0	0.148220253368227	0.0157436175081202	0	0.0214631813638675	0	0.0471111679706295	0.111005426852683	0.0249406347936786	0.0477672212457473	0.00530065068640037	0.0216528043907744	0.0774034147972995	0	0.00238087238260064	0
GSM1817708	0	0.0809019825867059	5.50101602376337e-05	0.0125656422386543	0	0.0781655055886391	0	0.0307614241759059	0.00741812194398119	0	0	0	0	0.0490398815090105	9.22545488285389e-05	0.0221738311927475	0.00225665069869394	0.0107379753125982	0	0.673802618038623	0	0.0320291020053746
GSM1817709	0.0718827937739305	0	0.0775525709903075	0.122064071579419	0	0.323575594041365	0	0.1215402644058	0.0357757910806338	0	0.00154889290612696	0.0119558381715132	0.0983020631067123	0.0418897510443574	0	0	0.0138014401996967	0.0332132825912804	0	0.0245206576472205	0.0223769884616376	0
GSM1817710	0.043215847413137	0	0	0.148692374531229	0	0.189319290266992	0.00190676946433425	0.0602186461094197	0.0660037517249636	0	0	0.0103278867353128	0.0722776497795854	0.118060338740648	0.0197632960680769	0.143018508474388	0	0.0171007501560422	0.110094890535871	0	0	0
GSM1817711	0.00717503397740227	0	0	0.146155354124359	0	0.0665614238578666	0.094428412052107	0.0180695036118656	0.0389065864198177	0.0253115959586794	0	0.063641965976656	0.0348022775205018	0.288214306613178	0.0252298978407482	0.09246758918071	0.043354367888232	0	0.0556816849778765	0	0	0
GSM1817712	0.0707995353200601	0	0	0.18776532446346	0	0.127982427733147	0.0115932462440829	0.0445388419189053	0.0720137752877945	0	0	0	0	0.031347096210456	0.054656376539762	0.112921200511654	0.0767923026411136	0	0.209589873129564	0	0	0
GSM1817713	0.00752693342925952	0.0380430068456951	0	0.0944042493461366	0	0.0610420329163582	0	0.061750010008396	0.0388969444495732	0	0	0.0373538620457792	0	0.0521165008801298	0.0242820760355484	0.222128493607959	0.0363443755774874	0	0.326111514857678	0	0	0
GSM1817714	0.0384984644160097	0	0.0389394720044445	0.187482733507668	0	0.0509352548093535	0	0	0.101523325331292	0	0	0.0489025516139723	0.031066332762561	0.13358104226427	0.0229342378979152	0.0426901757055349	0.0941966391122641	0.0149184270150996	0.194331343559615	0	0	0
GSM1817715	0.0569053401225532	0	0.101446278030716	0.298170677889279	0	0.0044444026456409	0	0	0.029775431624292	0	0.0432111696538041	0	0.0903114836619189	0	0.00788253611970537	0.160673003826248	0	0.0189514289316958	0.188228247494148	0	0	0
GSM1817716	0.00888428682322287	0.00284436861358142	0.0579147005932782	0.232925675342224	0	0.00256300217935187	0	0.0920005510127067	0.130361924752032	0.0174228686097869	0	0.0175635109340234	0	0.26822701825662	0.00685703558839469	0.061088797328792	0.0327709422347618	0	0.0609819483199054	0	0.00759336941131835	0
GSM1817717	0.0533958820464551	0	0	0.11233017060624	0	0.0936662554576159	0	0.0712434650685458	0.0887985485356484	0	0.0639384130904515	0	0.0708212450647086	0.0977216569699418	0.027138856020884	0	0.00720645083053378	0	0.313739056308975	0	0	0
GSM1817718	0	0.0135563341361395	0	0.33465221668687	0	0.194558895370032	0	0.0169686287406257	0.0745477025119696	0.0563297681396286	0	0.0132168168915831	0.00695991050221326	0.017471919297903	0.0955091966585976	0.0504681155687993	0.00954869884898906	0	0.11621179664665	0	0	0
GSM1817719	0.0467147868593262	0	0.10522412243218	0.154099601296244	0	0.122098506492963	0	0	0.056457715238616	0	0	0.0379149635349054	0.0213384184023647	0.00422912268174253	0.0381391789434289	0.0927967688581313	0.00994023113502391	0	0.311046584125075	0	0	0
GSM1817720	0.0207687219612281	0.0135133567033123	0.0407627185981064	0.249840037197025	0	0.145953236614488	0	0.0862824534097181	0.0624904623129864	0	0	0	0.0134428592526867	0.209884692305914	0.0239993482652674	0.0205643441186545	0	0.0522872885493681	0.0602104807112455	0	0	0
GSM1817721	0	0.0428972505060713	0	0.212608694404184	0	0.171890805106803	0	0.151841336955796	0.0108977315180114	0	0	0.072997394252976	0.0403610981555748	0.0992470762492342	0.0690973517997862	0.0172874841576145	0.0289004141936781	0.00646428561650634	0	0.0755090770837639	0	0
GSM1817722	0.0309890954710491	0	0.0606020016450397	0.142659707308587	0	0.359695598033736	0.0144783640887113	0	0	0	0.0273039025406869	0	0.00710252560521259	0.10335502813753	0.058181853936226	0.0299625439022095	0.0294234392312458	0	0.136245940099766	0	0	0
GSM1817723	0	0.00280828025963222	0.350196750467167	0.163436506980234	0	0.0175062298238282	0	0.00218351754478998	0.0354710261093149	0	0	0.0388023541358014	0.0106519840968126	0.168054817873514	0.0135775175851711	0	0.0238677202757447	0.00654509278383111	0.165893783079494	0	0.00100441898466464	0
GSM1817724	0.009347491641924	0	0.180045997208432	0.115456098268336	0	0.0974764195059091	0	0.0714760780336588	0.0582351872288815	0	0.00772762686256744	0.00655008591319732	0.04711989541582	0.205668779612884	0.0446985885042636	0.0439072722211219	0.0593202815083566	0.00120915713806885	0	0.051761040936578	0	0
GSM1817725	0	0.075746978015322	0	0.0981555014276816	0	0.176012199557434	0	0.00874057419286736	0.125764252209589	0	0	0.0710648983708304	0.0162707331765438	0.0638393243942847	0.00708085400951088	0.0985683882842234	0.0908133655430025	0.0251458466606076	0.142797084158103	0	0	0
GSM1817726	0	0.0202435211848622	0.274756016753236	0.154783845587209	0	0.131302656918393	0	0.0616961045104143	0	0	0.00483580830629629	0	0.0220364248128422	0.0234583026290828	0.00742561340311275	0.0773962381467936	0.0499594306577396	0	0.172106037090018	0	0	0
GSM1817727	0.0394199368811452	0	0.169586265250571	0.13606224235471	0	0.164179492228624	0	0.0105600286363452	0	0	0	0	0.0132736487825054	0.108342949373843	0.0671145184568724	0.038333097433442	0.0487302152896414	0	0.204397605312299	0	0	0
GSM1817729	0.000723100485945394	0.0404307438135542	0.0834484495018924	0.0904957389946818	0	0.205167750686508	0.000575668882992424	0.039795392569123	0.0266707489833009	0.0338899292643048	0	0.0113874138355612	0.0240310737414482	0.0659906866958734	0.0360516478894878	0.140131339438439	0.0252816610999168	0.0366682099857179	0.139260444131253	0	0	0
GSM1817730	0	0	0.226383136154031	0.141633083171603	0	0	0.0170268539038238	0.0889309867267287	0	0	0.0147240098796019	0	0.0382176906999824	0.191355013134785	0.0278621724956059	0	0.0134673568681488	0.0272971236170852	0.206892501319895	0	0.00621007202870886	0
GSM1817731	0.0073319040475007	0.0806223850942178	0	0.104926746157311	0	0.169090846519839	0	0.0516413656702773	0.0994903282697307	0	0	0.0201380200452068	0.0261560891578677	0.171148052051364	0.0509989460109033	0.0432725734553184	0.0189696015719741	0	0.156213141948489	0	0	0
GSM1817732	0.0268914975151543	0	0.333843776091411	0.250745598403317	0	0.0231851098672419	0.0178613033211118	0.0390498963246599	0.00469508783544697	0	0.021546581842281	0	0.00335162698733467	0.0906349033863356	0.0151695175800305	0.00106599328702382	0.0229718169807231	0	0.148987290577928	0	0	0
GSM1817733	0.0588059165314232	0	0.0982151167806789	0.131861662308653	0	0.149231219836062	0.00642494867016461	0.119897239521058	0.110813626625131	0	0.0298493270184162	0	0.033052513433549	0.170613526367629	0.00028595579129473	0.0234405827071986	0	0.010234979895422	0.0572733845133201	0	0	0
GSM1817734	0.0150958007878469	0	0.171744164276393	0.245728848441688	0	0.0971544537477558	0	0.0346525134928831	0.019057258580595	0	0.0002587212231015	0.0323794029473818	0.0447296236942113	0.107877705714708	0.0155171037365377	0.0458694743057387	0.0209421078320296	0.0169906320578365	0.132002189161293	0	0	0
GSM1817735	0.0162003468983601	0	0.273277997731959	0.186211998936281	0	0.149717202520757	0	0.0267076674585992	0	0	0	0.0325675229815341	0	0.0826891920881451	0.0214891318833664	0.0508256417032776	0.0715197741565447	0	0.0887935236411763	0	0	0
GSM1817736	0	0.117949893495436	0.0208972650122032	0.184100142909427	0	0.0552058420069489	0	0.0600863143309	0	0	0	0.0221095017361879	0.0485877748529667	0.104925758557117	0.0404172315915858	0.0650120886431725	0.0115546383451248	0	0.269153548518929	0	0	0
GSM1817737	0.0377322360969196	0	0.107806510385653	0.173029038228807	0	0.242963764658241	0	0.0413600505012388	0	0.011469973856827	0	0.00606693573774826	0.0128276827418699	0	0.0411850810112638	0.0776126954801931	0.0690494933222809	0	0.178896537978958	0	0	0
GSM1817738	0	0	0.353450110409118	0.187507750179111	0	0.0821661298417646	0	0.0467925211997517	0	0	0	0.0496521650991137	0	0.0116412334699745	0.0570630915725512	0.0630978400966945	0.0812348178783602	0	0.0673943402535599	0	0	0
GSM1817739	0	0.0838234794367183	0.074837351586349	0.226280489260626	0	0.205986003759718	0.00688767556252431	0.00425453880404818	0.042565553964547	0	0	0.036859838595549	0.0110643166281577	0.0691768259464685	0.00989710001820605	0.0287558849008176	0.105895196531216	0.012137123224026	0.0815786217810289	0	0	0
GSM1817740	0.0131204107723806	0	0.146664898564062	0.191222999309708	0	0.136358614532281	0	0.0937855330851658	0.0533397353470833	0	0	0.0564633222569016	0.0249544731155592	0	0.0121394977865337	0.0742625402780763	0	0	0.197687974952248	0	0	0
GSM1817741	0.0208328879422377	0	0.389622047827292	0.163391166660386	0	0.123079925051149	0	0.040549788699628	0	0	0	0.00628913776517731	0	0.0111714056046699	0.0197327552723724	0.0651163360355862	0.0688480046832163	0.0137280745811918	0.0765437863468824	0	0	0.00109468353021172
GSM1817742	0.0183702064815004	0	0.172055704803277	0.151832086917957	0	0.347527617488717	0	0	0.00350598813865058	0	0	0.0401992136720516	0	0.0890577018589539	0.0388726826721161	0.0236898814062599	0.0110307959238413	0	0.103858120636675	0	0	0
GSM1817743	0.00715902961733624	0.0136314082049257	0.136402408256444	0.295690976868569	0	0.0850265864407752	0	0.0755276341633054	0.0575238412147774	0	0	0.0197373987131465	0.0278971475900431	0.0837478762072022	0.0566973465371436	0.0174471947262479	0.0181307380625227	0.0210668142956628	0.0843135991018983	0	0	0
GSM1817744	0	0.000687620590097494	0.113489065288109	0.127669649367304	0	0.167659625460299	0	0.0259948894440432	0.053951703933752	0	0	0.0111906344877132	0.0248993409060212	0.126287317694031	0.118707863859882	0.0511254598049228	0.0208623014875524	0	0.157474527676273	0	0	0
GSM1817745	0.0290529193150073	0.0686028171548697	0	0.211810401341139	0	0.156945297968894	0.00472215265507422	0.0554201199467341	0.0183109963100137	0	0	0	0.00125926541245849	0.0466116933070048	0.0758187212798323	0.109589830996271	0.0932958598300146	0	0.128559924482687	0	0	0
GSM1817746	0	0.0265547047922301	0.296453245776575	0.26454541740036	0	0.0533121220481512	0	0.00469451267944039	0.112639145532718	0	0	0.00887671388279207	0.0246125347651415	0.0615810471142317	0.0014924668303675	0.00960936198325936	0.0105795296912247	0.0107145893448283	0.11433460815868	0	0	0
GSM1817747	0.0195584732282898	0.0196561643123518	0.19875359745258	0.141826389231868	0	0.157944949101133	0.0315244970009338	0	0.040779485109055	0	0	0.0047360671549853	0.0359460564397361	0.118066256751786	0.0510880490933103	0.0464955928819722	0.0233591104417764	0.0325172920860933	0.0777480197141287	0	0	0
GSM1817748	0.0256181457127437	0	0.365792911869037	0.132482034846643	0	0.12872557010477	0	0.0680071825796216	0	0.0165211101970118	0	0.0453780842426342	0.0206170989884545	0.00394989527017802	0.0109013714887787	0.0741305520840126	0	0.0178896876766285	0.0899863549394865	0	0	0
GSM1817749	0.0513277398871168	0	0.0495857223141108	0.170033552682931	0	0.0529671699588521	0	0.084910582260847	0	0	0.0369759037259827	0	0.0636382288721727	0.17520154985922	0.018685932971706	0.0101995765846414	0.0436798138896399	0.00799422717012322	0.234799999822656	0	0	0
GSM1817750	0.00746671566564191	0.0120846322873267	0.225226865329254	0.250326936075743	0	0.0298876859068898	0.0192591166798539	0	0.0520604465595434	0	0.0350315552558869	0	0.0424082767154941	0.156007725255399	0.00364265891308474	0.0196324164553264	0.0765408374338985	0.0252522527090252	0.045171878757632	0	0	0
GSM1817751	0	0.042102978255892	0.248589844155119	0.129037143504666	0	0.0982344413996268	0	0.0313383633970962	0.0149469447186445	0	0	0	0	0.07168516112274	0.0317575130558546	0.0960660134970303	0.0225665365736597	0	0.213675060319671	0	0	0
GSM1817752	0	0	0.334028368465485	0.145302134818856	0	0.0771843246397198	0	0.0722819846552027	0	0	0	0.0225307570224782	0.00866144002499045	0.0591298471593021	0.0146422587760326	0.0200540025579605	0.105165007994893	0	0.141019873885079	0	0	0
GSM1817753	9.16483501576369e-05	0.0018053408520076	0.145417646963274	0.186124168420377	0	0.10916934479871	0	0.109681157564045	0.0444738596097675	0	0.0501663455973007	0	0.0491275732866937	0.0784379816828085	0.06505690082983	0.0704496569792853	0.000355034017810831	0.0225542321373932	0.0670891089105391	0	0	0
GSM1817754	0.00532488908248677	0.0233843882531391	0.0131266827825387	0.171441833513668	0	0.179700018282385	0	0.00699513337288543	0.0858778169034527	0	0.00540762200738091	0.00327409830644371	0.0304328046556528	0.168541095645358	0.0257818611394724	0.0559491689864373	0.0343326603142372	0.00973389306166545	0.180696033692797	0	0	0
GSM1817755	0.00916079262518143	0	0.157478226593934	0.158843384022849	0	0.147973165096065	0	0.0413749507907718	0.0174985355875476	0.00630289093791349	0	0.00413062888766615	0.0211246237261242	0.0794596766769912	0.0459706030744456	0.0302697180790015	0.0292187571730112	0	0.251194046728499	0	0	0
GSM1817756	0.0666807706212043	0	0.19993261100188	0.112104416201064	0	0.194528782151974	0	0.0203520609592021	0.00727048369460365	0	0.0217030559154401	0	0	0.122505147858159	0.13512449979118	0.0236944907478029	0.0130888381089884	0	0.0830148429485018	0	0	0
GSM1817757	0.000568351264349714	0	0.236075637014998	0.194154291582438	0	0.0359484844472985	0.0399177432718512	0.0481272051162079	0	0	0	0.0336565043937568	0.0336453379193773	0.0184053547177583	0.0244196684125099	0.0625137398336065	0.120037911019545	0.00213055293301078	0.150399218073292	0	0	0
GSM1817758	0.0102847775868045	0	0.318014058135096	0.157172397481252	0	0.116004720112113	0.00513996017432405	0.0309161481950611	0.105406242340839	0	0.0421379072550465	0	0.048487204536268	0.0537214228552328	0	0.011121971540463	0.0471856929535968	0	0.0544074968339037	0	0	0
GSM1817759	0.0482238272594384	0	0.337283811710597	0.112039004722256	0	0.170952989338089	0	0.0258867410218351	0	0	0	0.0303888859550461	0	0.00942743586698043	0.0240764123025078	0.0529600410944582	0.0434292827343924	0	0.1453315679944	0	0	0
GSM1817760	0.0540691060648302	0	0.10983103970807	0.15726364515899	0	0.18558357396757	0	0.000932609409032559	0.04569014947156	0	0.0237841299053062	0	0.0393173619528603	0.0510045288136457	0.0365976117115838	0.0675682623236416	0.0623288334640804	0	0.166029148048829	0	0	0
GSM1817761	0.0407901244428642	0	0.0954227277348368	0.115776169253722	0	0.188977696326252	0	0.0968854418122611	0.00867835422412289	0	0	0.0682020267106143	0.0388404223342104	0.039314472066198	0.102571629204647	0.0648330421746481	0.0108473949923747	0	0.128860498723249	0	0	0
GSM1817762	0.033902851841061	0	0.284411829737345	0.175524357154773	0	0.127656137321298	0.0170660997306302	0.0159440657508688	0	0	0	0.0152455731082173	0	0.0369781908499468	0.102595381033831	0.0444287945062698	0.0285339177156152	0	0.117712801250143	0	0	0
GSM1817763	0.00265149890848194	0	0.0375690613977247	0.156205209097412	0	0.328707192215105	0.0113037063533468	0	0	0.0254126022812923	0	0	0.0126636816950345	0	0.0579733342502044	0.114968945245614	0.0552644539290026	0.00445817217450419	0.192822142452278	0	0	0
GSM1817764	0.000720077285293114	0	0.319474936407709	0.146449773407627	0	0.148047636365515	0	0.048980468083073	0	0	0	0	0.0018649452400224	0.0582676305974435	0.0679961634092318	0.037787219318008	0.0210744586871867	0	0.149336691198891	0	0	0
GSM1817765	0.0372152358886234	0	0.250707063612889	0.108525188678449	0	0.0653001245996584	0	0.048976626717016	0.0150389551456364	0	0	0.0255382497762828	0.0460148888798009	0.0962810026465001	0	0.0550153876143465	0.0355953907511742	0	0.215791885689623	0	0	0
GSM1817766	0.0188992003441442	0	0.174974081884183	0.201371197933218	0	0.125827624942051	0	0.0316053948973193	0	0	0	0	0.0463141378493998	0.0916550191499365	0.0794377731174185	0	0.0774538290654619	0	0.152461740816869	0	0	0
GSM1817767	0.0345202327973227	0	0.251943306979083	0.267478111051864	0	0.104250753729269	0	0.0996957134265197	0	0.0286422459402357	0	0.00498269627914703	0	0.00832955942954786	0.0503290433229591	0.0833463997784578	0	0	0.0664819372655948	0	0	0
GSM1817768	0.0371443944302299	0	0.3870955709943	0.18043745553458	0	0.0479507195567696	0	0.090955969193146	0.013890142033572	0	0	0.0258000399820225	0.0312283752595904	0.0344294651703714	0.0289552260058146	0.0607172001897416	0	0.00119127200610856	0.0602041696437531	0	0	0
GSM1817769	0.0578046033876121	0	0.179751381259142	0.273037572310286	0	0.0898410530162542	0.00474742460568195	0.0667561373340919	0	0	0	0.0697992827277327	0.0717833739215446	0.0579667626807709	0.00178580659401654	0.00987924608031809	0.0207388795575995	0.0177203985666513	0.0783880779582987	0	0	0
GSM1817770	0.0720854603374489	0	0.104653895662549	0.174161779301957	0	0.133385679095064	0	0.117954363446197	0.056941260358566	0	0	0.0372321553442607	0.0150239631727797	0.0533059477141954	0.100575324153245	0.0474626288987139	0.0259372858286635	0	0	0.0612802566863598	0	0
GSM1817771	0.0345061792341804	0	0.0401845534289796	0.180167067009398	0	0.171903428383965	0	0.0463788966421484	0.0105642606752282	0	0	0.0327769525319526	0.0894397888943909	0.0691314395131638	0.160987177214153	0	0.0326272083737198	0	0.112295381091384	0	0.0190376670073371	0
GSM1817772	0.0300372163675619	0	0.253026333730707	0.186985922277867	0	0.134299893420572	0	0.0339726043632026	0.00748827680819653	0	0	0.0111514892636029	0.00724340685772712	0.0629732556784825	0.0855257289929598	0.0234819279186998	0.0227561040219712	0	0.14105784029845	0	0	0
GSM1817773	0.0252157568257238	0	0.0732947294117162	0.145291262799394	0	0.197723149600836	0	0.0544503212129118	0	0	0	0.06992884802095	0.0329536791660852	0.160756616999876	0.0254508423068272	0	0.0256040542664662	0.0151084343698097	0.163326290677966	0	0.0108960143414373	0
GSM1817774	0.0353875158770219	0	0.244192803830258	0.290992134889545	0	0.0257799256672606	0	0.13087370935909	0	0	0	0.0358180636603926	0	0.0519629811196259	0.00443360661441579	0.0195307994176602	0.0167681585013989	0.0198060844491896	0.124454216614141	0	0	0
GSM1817775	0.0449178656816675	0	0.297582534908183	0.0979433443033363	0	0.135158269788666	0	0.0609726957540144	0	0	0	0	0.0425488176129995	0.0564727313814955	0.0478201380540409	0.0280154278823547	0.0213390797672204	0	0.167229094866021	0	0	0
GSM1817776	0.0142140276843225	0.0420685771527558	0.108847102306039	0.180311927984061	0	0.197401278556959	0	0.0474928443831128	0.0142170378952572	0.0521953349508047	0	0	0	0.122232215128498	0.0636751462057967	0.0554775371484701	0.0158331521232461	0	0.0860338184806765	0	0	0
GSM1817777	0.0264244101014868	0	0.0023109402755032	0.121257154975448	0	0.174404491346004	0	0.0450939493425068	0.0267831117318447	0	0.00274925998008107	0.00370575107345655	0.0157810163018205	0.0106423559524858	0.00740312078092414	0.218270572114826	0.0377712458018112	0	0.307402620221801	0	0	0
GSM1817778	0.0575580632610165	0	0.228587353050502	0.191392613923305	0	0.139470669298831	0	0.00907385207850878	0.0266231095066784	0	0	0	0.00956451664422826	0.0561081610355945	0.0436276759521522	0.00711286195308294	0.0839764009365554	0	0.146904722359545	0	0	0
GSM1817779	0.0226322371609556	0.00366814977988671	0.182897454541636	0.16625373510694	0	0.265472801187091	0	0	0.00319014647333882	0	0.0207904686436607	0	0.0222004415882932	0.0610639947025641	0.0622048939547654	0.0701154981979484	0.0094348184803748	0.00932216875540809	0.100753191427137	0	0	0
GSM1817780	0	0	0.0938766798441335	0.140907878793979	0	0.127304704066877	0	0.142229311070609	0.00828075415625329	0	0	0.0746853909351322	0.0372820259442154	0.0751666584091668	0	0	0.00342833391821592	0.0352580872581994	0.261580175603218	0	0	0
GSM1817781	0.00837097538812769	0.0122600559650383	0.126329722092395	0.154651111605809	0	0.230943142010764	0	0	0.0233389531403521	0	0	0.00174671571185909	0.0137511760299046	0.11640144232562	0.114112273534266	0.0402140513516998	0.0429064211745274	0	0.114973959669637	0	0	0
GSM1817782	0.0593416351772617	0	0.0515025988199654	0.234662906462934	0	0.0127117800997714	0	0.0909428400039759	0.00165335758951342	0	0.0190090891509827	0.00795195305145804	0.0666856721266898	0.102638044333123	0.039107164323075	0.0456646417827875	0.0294659453868137	0	0.238662371691648	0	0	0
GSM1817783	0.00791202296809606	0.0193191254655318	0.204973942277801	0.119366767781588	0	0.171630622900073	0.0111662726762496	0	0.00973453788243784	0	0	0.00864599489232623	0.0140210159914504	0.0870939251672182	0.0500106676150122	0.0460422188027494	0.0597902609770514	0.00720374047316248	0.183088884129253	0	0	0
GSM1817784	0.0288914375358296	0	0.288962236349854	0.136503060975738	0	0.132675853481305	0	0.0424601595759722	0	0	0	0.0511773225908621	0.0230872606508668	0.0461313396913979	0.0366352196832371	0	0.0904799594745601	0	0.122996149990377	0	0	0
GSM1817785	0.0252527717542901	0	0.24621153710152	0.198261840764775	0	0.0635039913670545	0	0.0924441572048609	0	0	0	0.0693723229446298	0.0345675659726968	0.0285127228520197	0.0296773788127228	0.049686677503066	0.0999277322064504	0	0.0500906850406941	0	0.0124906164752202	0
GSM1817786	0.0166371506442049	0.00689881270326291	0.101627114009079	0.186647479797457	0	0.295791009273927	0.0294544500851457	0	0	0.041936705971947	0	0	0	0.0974685585638118	0.0495502306270126	0.0604787430811065	0.00975972944340506	0.00843674582078521	0.0953132699788549	0	0	0
GSM1817787	0.0563110903622373	0	0.296002794790751	0.230243346100207	0	0.0904303461237739	0	0.0582781776406518	0.0217515069424803	0	0.00391882559516482	0	0.0418821878742942	0.0220778801613918	0.0117970808409656	0.0363816397494697	0	0.0372687827295452	0.0936563410890675	0	0	0
GSM1817788	0.027391610510011	0	0.187046974975174	0.184375357194746	0	0.118125447333315	0	0.0617626591354191	0.0162570686533926	0	0	0.0481681528547023	0.0295765507913352	0.125052123313202	0.0108725651140284	0.014315957544475	0.0193064403553506	0.01737359667751	0.123743036967152	0	0.016632458580187	0
GSM1817789	0.0137187772663314	0	0.212561257769724	0.239641113989594	0	0.0866781569488491	0	0.09633039132567	0.0410603810367918	0	0	0.0379978173024502	0.0057996836994602	0	0.0478352763054265	0.103981423141221	0.0353261530828329	0	0.0790695681316495	0	0	0
GSM1817790	0.0483862404006717	0	0.16073682770114	0.234774204392723	0	0.180001787716898	0	0	0	0.0465079489304164	0	0	0.0122292305519287	0.0662017656226278	0.0765639547783572	0.0139991630936307	0.037530155577248	0	0.123068721234359	0	0	0
GSM1817791	0.03965536046089	0	0.00931606250017776	0.11002393856275	0	0.183332889585864	0	0.0763876767546131	0.0443213209451467	0	0	0.0320022102623304	0.0283147320368383	0.27768318768077	0.0636348604106481	0.0484138945613186	0.0245109104145192	0.00301669651206696	0.0593862593120675	0	0	0
GSM1817792	0	0.0423438816498851	0.0061995209103751	0.147868898258085	0	0.107359885256157	0	0.0795098890792008	0	0	0	0.0414038358216507	0.0554368939356567	0.127518960366702	0.0440332176259458	0	0.0626061835005446	0	0.285718833595798	0	0	0
GSM1817793	0.060604339765637	0	0.116172000219303	0.262473147868072	0	0.125041710503016	0	0.0774088824553872	0.00908734952363654	0	0	0.0080949283215001	0.0594011535304584	0.110491501720254	0.0030562155833325	0.0109999518055139	0.00848266772991377	0	0.148686150973976	0	0	0
GSM1817794	0	0.11584551895458	0.00365888385343284	0.107760692530571	0	0.0999620841757751	0	0.0845280083432166	0.0118518266551758	0	0.0174895043002423	0.0170935461082406	0.0506324143228106	0.108220465937869	0.00967219192878875	0.0586766801508398	0.0355803714654306	0	0.277526970504755	0	0.00150084076827223	0
GSM1817795	0.0455518508471057	0	0.132631988299593	0.114898915307661	0	0.148004283275505	0	0.0632626369212071	0.00154591757770824	0	0.0166708852493545	0	0.0123835842659741	0.116814967594984	0.0247224024188475	0.0586202603658698	0.00301265593580818	0	0.261879651940382	0	0	0
GSM1817796	0.00648847925511489	0	0.289750612297827	0.130832198045564	0	0.0930798366666515	0	0.0391860723052405	0.0418899968153582	0	0	0.00730898570812118	0.0234565350030535	0.0332143452089675	0.0170011011491104	0.0855770415489732	0.119841343789902	0	0.10701387856567	0	0	0.00535957364044703
GSM1817797	0	0	0.346360700188816	0.16408217023156	0	0.161671860331973	0	0.0182048406183591	0.0229184282488401	0	0	0.0523518837419597	0.0209800206664911	0.0870258930663248	0	0.00323583782956054	0	0.00488304170576789	0.118285323370348	0	0	0
GSM1817798	0	0.0161845423380099	0.188376830591775	0.13549421284472	0	0.191515131242407	0	0.0658076627113734	0.0699602644092014	0	0	0.0289745898653703	0	0.0943366900655611	0.0663607871630412	0.0292380500170609	0.000688078011720637	0.0188492356383084	0.0937999942284734	0	0	0.000413930872977736
GSM1817799	0	0.0556845720279511	0.0486770128910172	0.204332138215258	0	0.00459008210603362	0.0133369513141118	0.112181626338986	0.0187541686767655	0	0.0517850660654516	0	0.0421144864522538	0.227530543831505	0.0198006814241511	0	0.0694796206071828	0	0.131733050049332	0	0	0
GSM1817800	0.0291398725574408	0	0.167659221929632	0.0733071274277141	0	0.214054781900636	0	0.108496743004305	0	0	0	0.0197313088041733	0.0287114649736768	0.11190989497169	0.0118972006710796	0.0305861425849424	0.00442814005972909	0.00298878778428093	0.197089313330701	0	0	0
GSM1817801	0.0318784474657548	0	0.215769736509313	0.142275718592348	0	0.178134964245001	0	0.0254090396862545	0	0	0	0.0123861569044078	0.0323239712238977	0.0179869423443178	0.0342165933402593	0.0589139110481414	0.107345632353463	0	0.143358886286843	0	0	0
GSM1817802	0.0149579318333279	0	0.226083297321792	0.179786460949735	0	0.108908266305503	0	0.055692288662908	0	0	0	0.0198126942966984	0.0297405127900148	0.0629848050948248	0.0512083970385354	0.024995581232683	0.0710517314730221	0	0.154778033000956	0	0	0
GSM1817803	0.0367564841627042	0.0387181013546057	0.0563018172482526	0.0977422600066516	0	0.130537261449825	0.0481645751039625	0.111699583796045	0.0382697867825454	0	0.00363744880116377	0	0	0.267436358857364	0.0962771129738366	0.0367910642054422	0.0102872662526484	0	0.0273808790049532	0	0	0
GSM1817804	0.00344991398697382	0.00487107422549741	0.153821841870377	0.190099617522692	0	0.0973000180177407	0	0.0383476396310224	0.0181009259455569	0	0	0.011243874305429	0.00805694411738975	0.0209038392207091	0.0209776140294553	0.108613596778411	0.0213872549553584	0.0287295557905118	0.274096289602875	0	0	0
GSM1817805	0	0	0.239431126825983	0.224433573019491	0	0	0	0.0968843606728022	0	0	0	0.00621751619199947	0.0482417773398314	0.0625662642573111	0.0352778144586528	0.0614306445559808	0.0115203664468492	0	0.208582573890985	0	0.00541398234011305	0
GSM1817806	0	0.057553082335546	0.164243218960905	0.17061295507027	0	0.0921909863294416	0	0.0507446857132823	0	0	0.00453094848284302	0.00112885676210246	0.0739802797230027	0.0798685839590574	0.044998201196415	0.0382317638076813	0.020392333514012	0	0.201142729334604	0	0.000381374810837536	0
GSM1817807	0.0211643142832391	0.00604217415082378	0.064555686357325	0.219844275688747	0	0.217318484220189	0.0252314444489096	0.0185223344891373	0	0.0152043317610981	0	0	0.0162610207545512	0.0827185610754862	0.0266719179085702	0.118271612147796	0.0118605270806745	0.0177949146573744	0.138538400976079	0	0	0
GSM1817808	0.0232931519713064	0	0.212177170457669	0.134174893372895	0	0.182938151467216	0	0.0532438390637961	0.0194044263492154	0.00308858605366622	0	0.0630338163782346	0	0.0623525984644773	0.0480988079116705	0.0372685053045602	0.0522388976006291	0.017752400973098	0.090934754631566	0	0	0
GSM1817809	0.0510162736108149	0	0.015995213915834	0.187334715126938	0	0.120197910172857	0	0.15619930459905	0	0.0481389079205	0	0	0.00818779458642417	0.117219911380993	0.0951424506662878	0.0405356043747535	0.0537357682290688	0	0.106296145416479	0	0	0
GSM1817810	0.00605894540885179	0	0.438591652809601	0.179610988552793	0	0.0813504274942609	0	0.026901981132332	0	0	0	0.0258712919998632	0.0151444398892957	0	0.0302991446331739	0.033510732526886	0.0909127862339114	0	0.0710733008635637	0	0	0.000674308455466878
GSM1817811	0	0.0640872381917652	0	0.214222490364942	0	0.298853763089162	0	0	0.0106862075478712	0	0.0266101911438515	0	0.0450497085222675	0.0470154444828217	0.062094735970452	0.0259492471540889	0.00628458055820923	0.0166329450462444	0.182513447928324	0	0	0
GSM1817812	0.0502059211198155	0	0.222476216799405	0.158433103330666	0	0.242156381571815	0	0	0.00558548104710912	0	0.0156590234234311	0	0.0119702462299626	0.0791066386484313	0	0	0.0256404859523745	0.012678115158515	0.176088386718475	0	0	0
GSM1817813	0.00391063145064215	0.0519784874092788	0.0188677961198983	0.146396435204565	0	0.16594273387919	0	0	0.0714224341756732	0	0	0.0240276023852314	0.0366951951119527	0	0.0260669579250999	0.119580465915613	0.0639865314563273	0	0.271124728966528	0	0	0
GSM1817814	0	0.00310010798835465	0.184741227021743	0.180230058758095	0	0.202690148106573	0.0301188493786156	0	0.0422886452326325	0	0.0292055625766146	0	0.0083320238906408	0.0735552149454048	0.0798440922983391	0.0830282713187696	0	0.0210276468851176	0.0618381515991003	0	0	0
GSM1817815	0.0452982141564047	0	0	0.203464900330428	0	0.366103059574136	0	0.0452072864026139	0.0154726153301764	0	0	0.0272598179275884	0.0421928451345312	0.0504244218176105	0.111490082987615	0	0.0187395664866314	0	0.0690962043322891	0	0.00525098551997601	0
GSM1817816	0.0163755458306494	0	0.23709061729723	0.208568996917291	0	0.235567581557795	0.0208268691440501	0	0	0	0.0229970347734188	0	0.0267713120644424	0.0376936020457094	0.0432349717016954	0.0272101879814765	0.0446421136997091	0.0259334115786196	0.0530877554079135	0	0	0
GSM1817817	0	0.0905790709562221	0.0139949638903546	0.125103469553424	0	0.128824237040729	0	0.0949943069046107	0.000364724985166853	0	0	0.0148004399699736	0	0.192409669397199	0.0479378752202647	0.0281539173817527	0.00954461015826565	0	0.24906231216869	0	0.00423040237334711	0
GSM1817818	0.00748253962097951	0	0.336814592707923	0.157487569560407	0	0.116555452077334	0	0.0141703188635688	0.0233797581951549	0	0	0	0.0376254029948341	0.0802174278026852	0.0222791476357232	0.0031958796202828	0.0390802233313658	0	0.161711687589741	0	0	0
GSM1817819	0	0.077972320031762	0.013712986541844	0.194268348130835	0	0.167518143214297	0	0.0672629024630145	0.0101978125767243	0	0	0.00335511520332583	0.00931792830219386	0.121357936880527	0.114243713589377	0	0.0193480607491062	0	0.1996993834182	0	0.00174534889879366	0
GSM1817820	0.0254662765483506	0	0.357896408406091	0.155884070232353	0	0	0	0.0862263364880529	0.00594203634706746	0	0	0.0106044665699855	0	0.0882234106159704	0.0201498195257928	0.068066674121465	0.0292213304322896	0.0050214324240462	0.147297738288536	0	0	0
GSM1817821	0.0385107651096973	0	0	0.206895338308059	0	0.229465439499004	0	0.0308080844792455	0.0132160481243404	0	0.014135211728265	0	0.0304123143628421	0.176794953061068	0.0926105923668299	0	0	0.0138841138112682	0.15110396723244	0	0.00216317191694093	0
GSM1817822	0.0336971448492159	0	0.0354137470963318	0.12977626022236	0	0.136005664520379	0	0.18844260216552	0	0	0	0.0853609659238384	0.0422709331015238	0.0377936442143719	0.0145727183285614	0.0300361197578763	0.0161089063337758	0.0313609604116834	0.219160333074562	0	0	0
GSM1817823	0.050483166026	0	0.0978608126044279	0.260220744184626	0	0.131028546212102	0	0.0588380122262864	0	0	0	0.00987324008803755	0.0159373191652521	0.107601195891319	0.0335070048145362	0.0319859869178342	0.00917605305608974	0	0.193487918813489	0	0	0
GSM1817824	0.011499036824687	0.0067781505258246	0.0146207398017642	0.119451631758488	0	0.139521826484244	0	0.0395897484146219	0.055301478365324	0	0	0.0559188279409708	0.0385242466687786	0	0.0177224934865816	0.135589372553121	0.0861528249429656	0	0.279329622232628	0	0	0
GSM1817825	0.0466498740612354	0	0.0366755317960589	0.168560270279168	0	0.156021223584409	0	0.0214554309458654	0	0	0.0116700052958271	0	0.0325465120518754	0.12158616577284	0.031492694692278	0.0659610413806401	0	0.00662600809205712	0.300755242047746	0	0	0
GSM1817826	0.0463957751326458	0	0	0.142036198124947	0	0.331372735326601	0	0.0363990792936655	0.0154316451849774	0	0	0.0234026849806624	0	0.165937993447495	0.182451135267613	0.0304721111311256	0.00755985006085812	0	0.0156720302273397	0.00286876182206925	0	0
GSM1817827	0	0.0455019928733005	0	0.180883003568719	0	0.123415593704853	0	0.0974023125664375	0	0	0	0.0429041029946947	0.0471963581916353	0.122121681329138	0.0570423471412022	0.0260687483700683	0.00709197569081756	0	0.250371883569134	0	0	0
GSM1817828	0.0384950097630681	0	0.226017639708293	0.100882471410715	0	0.0714879180239774	0	0.0268241584960345	0.0677297054458785	0	0.0280913126743407	0	0.013457256025179	0.077021903019307	0.0069372470212146	0.121772177524454	0.0156599916682674	0.0134879365177227	0.192135272701549	0	0	0
GSM1817829	0.0204648949405927	0	0.141123873580148	0.156968099677643	0	0.121758128578276	0	0.136378472851355	0	0	0	0	0.0150652542329563	0.0722761707091776	0.0231290054797364	0.0302176441834451	0.0561449081371544	0.0147030582708655	0.21177048935865	0	0	0
GSM1817830	0.00261440340348504	0.051090548860371	0.0196441862676373	0.266089653873091	0	0.333410769248813	0.0187931715429348	0.0168884428081362	0.0243995856129304	0	0	0	0.0173930430428501	0.0685991668951225	0.0308322004375718	0.0737592464644853	0.00615779079011012	0.0198827750733348	0.0504450156791275	0	0	0
GSM1817831	0.0731518849806522	0	0.120016497988585	0.130904213097528	0	0.128063001730357	0.00609913423690748	0.113780903971072	0.0345742657810159	0.0558488411854374	0.00296855931125888	0	0	0.105057796653	0.086528449521649	0.0326651039044556	0.0554876938044173	0	0.0548536538336648	0	0	0
GSM1817832	0.0368681236613962	0	0.117421347020498	0.117872806644962	0	0.2176342335782	0	0.114503456400155	0.0185732256825532	0.0174264936520025	0	0.0298687288587328	0.0119287979680021	0.00651149746826155	0.0279189010349959	0.112151973762855	0.0393798176075406	0.0231990059582954	0.10874159070155	0	0	0
GSM1817906	0.0200171729974042	0.035311265122982	0	0.0501700644807256	0	0.143556847060649	0	0.0517766483673499	0.0216859461568337	0	0	0.067518033531753	0.017647948329553	0	0.054055338643624	0.204277559412786	0.139853919165243	0	0.194129256731097	0	0	0
GSM1817907	0.00652002655863596	0	0.185173284818616	0.1708202513001	0	0.221099638317271	0.0122411921738033	0	0	0.0117037920094176	0	0	0.00830980487735022	0.0175839837663461	0.0929001861351997	0.148322099017448	0.036593814282554	0.0071370766661508	0.0815948500771074	0	0	0
GSM1817908	0	0.0907729862964077	0	0.135483231319466	0	0.124131010943134	0	0	0.0931510946932377	0	0.00946268296178902	0.0318092887114162	0.050198343167635	0.0476742954986144	0.0534935855964434	0.145754933647683	0.0266238431514785	0	0.191444704012694	0	0	0
GSM1817909	0.026448878940416	0	0	0.154621601973374	0	0.127258154581368	0	0.0388941968856335	0.00753737029995162	0	0	0.0449413372344783	0.0406016551436742	0.111385958528417	0.190677479016986	0	0.0521798781640211	0	0.20545348923168	0	0	0
GSM1817910	0.0069752434648425	0	0.130205723594453	0.0487790699094284	0	0.143804630428304	0	0.127028548124583	0.0216253619737631	0	0	0.0870675617369515	0	0.10871458415948	0.102802211824674	0.0751033072247477	0	0	0.147893757558772	0	0	0
GSM1817911	0	0.00784690018317857	0.0300680605313229	0.204406591068248	0	0.147359958687962	0	0.040476649128286	0	0.167559638574528	0	0.0553861678271318	0	0.0245377215923494	0.138227455057109	0.0796139673245639	0.0217698750602038	0.00343721606315026	0.0785262957139423	0.000783503188023639	0	0
GSM1817912	0.0134205425729387	0	0.0405750846411821	0.197793451192433	0	0.0316237133223095	0	0.134369450063024	0.0482333565471368	0	0	0.0107941913870055	0.0128771078414545	0.0862870953735042	0.0138621944996423	0.0935393250261068	0.0192071565181638	0.00104270894507734	0.296374622070022	0	0	0
GSM1817913	0	0	0.260155582906763	0.104962946524616	0	0.0327718674542985	0	0.0944502350942821	0	0.0272079260017192	0	0.0597050396729378	0.0387120356827861	0	0.0101826203296681	0.0829626196648799	0.0848656552790149	0.0147770607448384	0.189246410644195	0	0	0
GSM1817914	0.0289325225552025	0	0	0.269259970438504	0	0.0643593622971858	0	0.167657726351508	0	0.0970046145199325	0	0.0334147341765375	0.00820971487101509	0.0205033886239695	0.0912144402698108	0.101990683380797	0	0.021032144541547	0.0964206979739902	0	0	0
GSM1817915	0.0165025525505695	0	0	0.101075753415992	0	0.162427459303433	0	0.0681573779458803	0	0.00886982982380292	0	0.0834761937477589	0.0316894618617853	0.0041405377811162	0.0897477553054068	0.136914088752832	0.00906759495750729	0.0046104996600974	0.283320894893818	0	0	0
GSM1817916	0.0158619745722757	0	0.0639405576216784	0.173941407405912	0	0.181606345596097	0	0.124276732145823	0.0162189960143157	0.0570572947062119	0	0	0	0.0653415574482327	0.206831434210092	0.00138038072069355	0.0560688408493091	0	0	0.0216375278765229	0	0.0158369508328352
GSM1817917	0.0291867701756552	0	0.089756829489986	0.204862763616633	0	0.172688502956254	0	0.0208931208716752	0	0	0	0.0220766581656997	0.0162238332631439	0.0722939261246702	0.0338159321885571	0.107811715281775	0.0250213545010295	0	0.205368593364921	0	0	0
GSM1817918	0.0420986049278914	0	0.00542229699926453	0.133542932087667	0	0.142428618461503	0	0.172135881441807	0.0181055575303945	0	0	0.0804684858672625	0.0393715290263644	0.19660445472675	0.0640634836372576	0	0	0	0.105758155293839	0	0	0
GSM1817919	0.0342161920796908	0	0.0763433100711979	0.125810386628461	0	0.312582074954017	0	0	0.0091154472568103	0.00748324969566471	0	0.0302941573657966	0.0304041453268934	0.053230230683757	0.157893476001151	0.0601405728214086	0.0044985062157321	0	0.0979882508994194	0	0	0
GSM1817920	0	0	0.0372743119904465	0.310609456344972	0	0.1297314326557	0.015419724724475	0	0.00996124622887469	0	0	0.00855141608242639	0.0565719771199953	0.0387760382302773	0.0637856549971743	0.105166674883001	0.0417474930684924	0	0.182404573674165	0	0	0
GSM1817921	0.00852788846015296	0	0.141785219744825	0.0922149280687984	0	0.33854944770301	0	0.0224734398542582	0.00802263877717215	0	0	0.0414137418639027	0.000286778827670345	0.0934483603636304	0.0582542290232536	0	0.00300874593560228	0	0.192014581377724	0	0	0
GSM1817922	0.00850952451885955	0	0.0869192015458039	0.15487537096353	0	0.130909853622227	0	0.0529221102168618	0.023171189010373	0	0	0.0484328130523611	0.0100224711773179	0.0193729594992671	0.154131355617423	0.133725885454614	0.0449560881934693	0	0.132051177127892	0	0	0
GSM1817923	0.0218447640280149	0	0	0.166629532619349	0	0.063114199193858	0	0.0690741667690568	0.00544920626928476	0	0	0.039275268439366	0.0354855072422719	0.182433348902354	0.102480994834575	0.0250800211936145	0.00481084066682733	0	0.284322149841428	0	0	0
GSM1817924	0.0171676585536073	0	0.164507966936913	0.146521222936551	0	0.0739538357489898	0	0.0981876363258707	0	0	0	0	0.0171503838738995	0.111833481721028	0.0376985084223433	0.0495993552007391	0.0708720043599427	0.00900012847981295	0.203507817440303	0	0	0
GSM1817925	0.00220352171170505	0	0.309252233848257	0.0424621178108341	0	0.0521902857017632	0	0.0913753524171736	0.0236165929470819	0	0	0.0880110046598363	0.0197801816129008	0.053834406919226	0.0219752755831293	0.107933507471945	0.016472458075783	0.00760288623971976	0.163290175000646	0	0	0
GSM1817926	0.0266355276066377	0	0.232650132600004	0.23026446369058	0	0	0	0.0508115364249737	0	0.107086042314152	0	0.0203282680634564	0	0.040636672274037	0.0559468822389602	0.0723300086336834	0.012329240608856	0	0.150981225544659	0	0	0
GSM1817927	0.0562424229130737	0	0.210285417158549	0.186282376538335	0	0.156596514178376	0	0.0610892370774113	0	0	0	0	0.0122126381027657	0.0334685861420349	0.043249801511959	0.112805408518764	0	0.00169345048048662	0.126074147378245	0	0	0
GSM1817928	0	0.0975143414891687	7.65325238395285e-05	0.163580962151391	0	0.184935552257415	0	0.120907271537067	0	0	0	0.0666657307569696	0	0.0841416012460691	0.0275302479923913	0.0415329537981639	0.0419355596198349	0	0.17117924662769	0	0	0
GSM1817929	0.030623594947472	0	0	0.118980499124076	0	0.197175621042785	0	0	0.0308586945684124	0	0	0.0639144714077058	0.0495643157255634	0.0840309777045479	0.0858293014194131	0.10132862575044	0.044622818078076	0	0.193071080231509	0	0	0
GSM1817930	0.0133940576962444	0	0.0453489783212519	0.218750331295247	0	0.115144768109819	0	0.0429167338286598	0.0138256769419377	0	0.0139524386058801	0.0236653525584305	0.0446574237385393	0.0359905066180163	0.139464461777158	0.0899351588337362	0.0108729257082463	0	0.192081185966833	0	0	0
GSM1817931	0.0259427914817689	0	0.0215291446255734	0.186867400089892	0	0.210861132090363	0	0.0667123260687466	0	0.0605295025063781	0	0.0104929899388891	0.0296420995722159	0.0816993432670516	0.050594832825225	0.0939639419795557	0.0253670145458139	0.00986101212576301	0.125936468882764	0	0	0
GSM1817932	0.0591733133033154	0	0.104821713171555	0.0838437380211817	0	0.133691452056569	0	0.0880594023077919	0.0252423138721187	0.0106980264388782	0	0.0553435019550074	0.0279861316218898	0.153993365892423	0.0601913848706162	0.0676790719403827	0	0.021040962863804	0.108235621684468	0	0	0
GSM1817933	0	0	0.112101603784599	0.191825614522461	0	0.122540492236707	0	0.013030330731966	0.069399598425446	0.000673788652435881	0	0.0821562010128883	0	0.0381677819395369	0.0647170788538457	0.0773974231972883	0.0771114051629258	0	0.1508786814799	0	0	0
GSM1817934	0.0502439138368923	0	0.124127994827553	0.163390305901074	0	0.226755796216511	0	0	0	0.0113666109896123	0	0	0.0263611253617192	0.0934688567370156	0.03496412896313	0.0749430656323882	0.0556166545440283	0.00537239764800329	0.133389149342073	0	0	0
GSM1817935	0.0126614130767575	0	0.305475199427915	0.0892631312874039	0	0.0857875955109613	0	0.0916745576729096	0	0	0	0.0514320491907641	0.000680050076633194	0.0273189433679119	0.069633694951827	0.0554911012424564	0	0.000447036964661461	0.210135227229799	0	0	0
GSM1817936	0.0559733209197479	0	0	0.113666950964507	0	0.199354764526175	0	0.0730316914988665	0	0.0175154874041246	0	0.0307151217489689	0.0122186495191773	0	0.0773787040596819	0.266731154024152	0.0304944532466685	0.00284049623191142	0.120079205856019	0	0	0
GSM1817937	0	0.0381171064453662	0.116024992801692	0.146602862202452	0	0.170619231719204	0	0.0222466443308682	0	0.070321509899466	0	0	0.00201318089146553	0.0690181842794374	0.051023614629628	0.0131502357352407	0.00640644213132379	0	0.294455994933856	0	0	0
GSM1817938	0.0273216031275137	0	0.199071398090256	0.139905428378675	0	0.19105357492446	0	0.0190742604447774	0	0	0.0132402979487442	0	0	0.096830853374116	0.0470193945138222	0.0624184222666041	0.00661019807048612	0	0.197454568860546	0	0	0
GSM1817939	0.0740775961192455	0	0.0361675058060551	0.137206991908799	0	0.162028844921463	0	0.0901067814282282	0	0	0.0167779174812612	0	0.020960144587741	0.116545130085265	0.0518652439430953	0.15650045564993	0.00635408880585282	0.0097964275841732	0.121612871678891	0	0	0
GSM1817940	0.0488405707587249	0	0.0406985164199442	0.138614286079044	0	0.268326898979242	0	0	0	0	0.00187203786697523	0	0	0.180225359465353	0.0753956785013343	0.0978384273361041	0.01756330476376	0	0.130624919829518	0	0	0
GSM1817941	0	0	0.055451573850933	0.162776112316096	0	0.220615441755194	0	0.109402186018426	0	0	0.0203615463115363	0.0177817866972324	0	0.0765581704718501	0.00916968468533663	0	0.0425781250464418	0.0199250952679418	0.265380277579012	0	0	0
GSM1817942	0.0505254241863764	0.0152789976632879	0	0.120776382362129	0	0.265607734185702	0	0.0854075609025801	0.0426517937430885	0	0	0.0489458636291266	0.0133614839712297	0.0360948483457797	0.0528707070312735	0.14639591877806	0.0412862007515541	0.0145975444493116	0	0.0535507906991945	0	0.0126487493013059
GSM1817943	0.00660519539820206	0	0.170124545603407	0.128665029990611	0	0.0368063178704606	0	0.0686154587326351	0.00384241499404415	0	0	0.018435255377103	0.0218061663572139	0.0904962457006703	0.0318992772853484	0.117830145130556	0.0360848787329656	0	0.253664094499941	0	0	0.0151249743268413
GSM1817944	0.0868975786538656	0	0.134279643224936	0.19008380651437	0	0.210836473620562	0.00719576928067044	0.0389082897500429	0	0.0063152833707863	0.00691181429812791	0	0.0239157775900841	0.0528853873012052	0.0702435953982406	0.0552498228528382	0.0407543673303142	0.0201572721146989	0.0553651186992589	0	0	0
GSM1817945	0.0248933820296865	0	0.0406356774685751	0.120813518988708	0	0.268596291023981	0	0	0.00255325337675803	0	0	0.0597145420201197	0.0489179294042322	0.0611976453723507	0.109617036657333	0.0902180597302641	0.0374915764252391	0	0.135351087502753	0	0	0
GSM1817946	0.0278938138342284	0	0.0813905191105387	0.199544299453567	0	0.0265101860843311	0	0.071985940152261	0.0288290831859635	0	0	0	0	0.229744307557375	0.0887038114557913	0.0415402047391814	0.019489537126567	0	0.184368297300196	0	0	0
GSM1817947	0	0	0.149190682520066	0.0835721847847354	0	0.058894301651097	0	0.117415470723897	0.0191187165323241	0.0166540344000993	0	0.0784189259051106	0.0400592101568445	0.136315671191561	0.044373997116655	0.10191296071283	0.018917928504332	0.0166241513116392	0.11853176448881	0	0	0
GSM1817948	0.00690036157702364	0	0.19867031767191	0.172834140661012	0	0.0386124559298249	0	0.0372187926512629	0.00893252873590476	0	0	0	0.0368738701975999	0.125758169136529	0.081835717456159	0.108700079088279	0.0239164492984308	0	0.159747117596064	0	0	0
GSM1817949	0.0400030262139784	0	0	0.168688968389384	0	0.110953586493253	0	0.0472909394397036	0.0100211999554996	0	0.0141282455209402	0	0.0443122863394808	0.0615737236498204	0.109587922372215	0.156769890933422	0.0679603061144012	0	0.168709904577902	0	0	0
GSM1817950	0.0341396282774775	0	0.0427515960776728	0.213750206252826	0	0.0501923682803398	0	0.0705434273785433	0.043392609346322	0	0.0132034976398508	0	0.0112987308890761	0.176417288520229	0.0409689994661347	0	0	0	0.303341647871528	0	0	0
GSM1817951	0.0537920009366993	0	0.232822762389644	0.170822222039294	0	0.0816779833092383	0	0.0476317657859586	0.0294014151131812	0	0	0.00700766088705379	0.0325891298366411	0.0765909547538043	0.0506604935347318	0.085557974130424	0.00252247589242844	0.0120728135434417	0.116850347847459	0	0	0
GSM1817952	0.0261705881346152	0	0.145127108837747	0.138373570847008	0	0.228517365660503	0	0.00283738512577006	0.0268078535725099	0	0	0.0277351447620901	0.0275831970656963	0.0477411345673085	0.125949743359319	0.0659168013513972	0.0209733283324229	0	0.116266778383613	0	0	0
GSM1817953	0.0231609095788785	0.0100634619986295	0.19638571630464	0.142600084790873	0	0.0450832948622892	0	0.115453630114732	0	0	0	0.00215916798524344	0.026157969899252	0.109480088013154	0.037876272172199	0.0443110872630044	0	0.0199215184865527	0.227346798530553	0	0	0
GSM1817954	0.0881964869677105	0.0423703709561537	0.089235036799563	0.158663309039838	0	0.18695468239219	0	0.0120507800140688	0.0392075365957276	0	0.015393546226485	0	0.0291331940877471	0.0257046086588158	0.0407986289436907	0.15542407589702	0.00167162884796447	0.00858663388020063	0.103584508505866	0	0	0.00302497218695898
GSM1817955	0	0	0.125929584034941	0.219600892862511	0	0.11713524346586	0	0.0913369263581888	0.0150431324828385	0	0.0101409652160058	0.0290510029031384	0.0347402845807169	0.088754113687298	0.0964735901093981	0	0.0133185496221977	0	0.158475714676906	0	0	0
GSM1817956	0	0.0279049515625343	0.183401948799669	0.12362185094585	0	0.103926623458847	0.0200722413635366	0.0295619943821261	0.00101799989370219	0	0	0	0.0279362623922212	0.026694022191123	0.0230458705262985	0.107924371632906	0.0473756380098264	0.0122984957491938	0.265217729092166	0	0	0
GSM1817957	0	0.0359998871712595	0.0512740760393579	0.203814049786833	0	0.0917279127278734	0	0.0248560232883108	0.0326758295106549	0	0	0.075412571724819	0.0365989976858765	0	0.0493559926384037	0.191720917954882	0.109437929518366	0	0.0971258119533634	0	0	0
GSM1817958	0.0394727904807957	0	0.0687036751883814	0.136343751901823	0	0.17314560348022	0	0.0219681841939535	0	0.098192053425791	0	0	0.0059212608390097	0	0.0955088719948672	0.127977513558822	0.0521938475955802	0	0.180572447340757	0	0	0
GSM1817959	0	0.0736293611932021	0.153487291439397	0.105996302313993	0	0.104115093502614	0.00116360079664206	0.0913609738364132	0.0381283012128872	0	0	0.0348594144323662	0.00283022022657599	0.154416071516157	0.0772082017393656	0.0751777617652643	0	0.0115018947650125	0.0761255112601091	0	0	0
GSM1817960	0.00143877834288621	0	0.203908665234549	0.153141744068493	0	0.178428414581354	0	0.0346816650885209	0.00645198307085504	0	0	0.0151460854861944	0.0436361686338264	0.000483424451006018	0.0409113186652182	0.123271581635822	0.0460166456917504	0	0.149117500323578	0.00336602472594592	0	0
GSM1817961	0.0055790462186443	0	0.119608714541749	0.125469099167884	0	0.053900755880768	0	0.0575518297763205	0.0363559018528288	0	0	0.0301779488674897	0	0.215497409111079	0.108536937262068	0.0752557692212981	0.0149594782227755	0	0.157107109877095	0	0	0
GSM1817962	0.0301236159239606	0	0.0622620694269212	0.227397753979828	0	0.00604599156500054	0	0.106951284199819	0.0276178708377855	0	0	0.0654166927747888	0.0250454062688912	0.0629430187451992	0.0603601832742708	0.0887906923879977	0	0	0.237045420615537	0	0	0
GSM1817963	0	0.0482928438904562	0.066624894388754	0.254698552969705	0	0	0	0.283501913071014	0	0	0	0.0993828115510147	0.0445354788750655	0.0420683784449683	0	0.056137805769765	0.00566422049490992	0.0385206975963048	0.0451189718133189	0	0.0154534311347234	0
GSM1817964	0.0194363705919681	0.0207421274620017	0.143040219294611	0.159652907664689	0	0.0580715626408576	0.0106759728189091	0	0.0353722206756941	0.0270531437388105	0	0	0.00494686482103588	0.0645624710616065	0.0325633638214489	0.132190294972944	0.0153801128313574	0.011453800217711	0.264858567386356	0	0	0
GSM1817965	0.0658942723161842	0	0.04658548521907	0.130793735692756	0	0.0853108273365289	0	0	0.0444359739100842	0	0.0274856074515155	0	0.0544446876884203	0	0.0169234283481192	0.267291958739543	0.0107509682592945	0.0229911685743665	0.227091886464117	0	0	0
GSM1817966	0.0167069584638958	0	0.0931661783270646	0.202093583710876	0	0.11032051617129	0	0.0292114669839226	0	0	0	0.00310267042590551	0.019469921002762	0.0939442342805986	0.0344784920255884	0.174964823459945	0.0173012741083678	0	0.205239881039783	0	0	0
GSM1817967	0.0464611436853588	0	0.223245487688767	0.144871651645456	0	0.142402720889341	0	0.0176847160472949	0	0.0496355139462591	0	0.0232729990350258	0	0	0.0365331976800745	0.0967194414102821	0.0168358667822309	0.00134629501258123	0.200990966177329	0	0	0
GSM1817968	0.0167103817381125	0	0.137944156180299	0.188583679550314	0	0.108640030804544	0	0.0406544813616908	0	0.0527441055062278	0	0.0211543898644294	0.00895921114447938	0.00541325650581047	0.0670826522799691	0.115756979176501	0.0130518422717091	0.00495994056807757	0.218344893047836	0	0	0
GSM1817969	0.0430592899140899	0	0	0.165509808546289	0	0.291463064608024	0	0.0887070960619625	0	0	0	0	0.0304895158563403	0.0688033783098277	0.0311154731245776	0.144711694646578	0.00632015263462343	0	0.129820526297688	0	0	0
GSM1817970	0.0220268887059203	0	0.253821185068766	0.156076710705236	0	0.0764471273506078	0.0034756667929819	0.0339694543524732	0.00822886464587233	0	0	0	0.0126882508608479	0.0303062179467017	0.0371681996018982	0.126661294374446	0.0637998508363736	0	0.175330288757874	0	0	0
GSM1817971	0.0285155088995123	0	0.37652821064148	0.101326308136589	0	0.107284679331102	0	0.0821726913370903	0	0	0	0.0433221860791347	0.0249405741492533	0.0286308598415469	0	0.0442010393763776	0.0346774413799603	0.0179116003434154	0.110488900484539	0	0	0
GSM1817972	0	0.0232252361999327	0.060585375851341	0.160770505067387	0	0.134748393640207	0.0043847656658925	0.0166025494163587	0.0202393726727858	0	0	0.0135436639571414	0.032748018635865	0.0289488129676208	0.0383635593076347	0.129019104293584	0.0413222140395992	0	0.295498428284652	0	0	0
GSM1817973	0	0	0.188204825718838	0.123219301823073	0	0.115590870830378	0	0.037318046387033	0.0544075771403149	0	0	0.049646360100304	0.00678450706012426	0.00691259819810382	0.0664553165407328	0.130279204463023	0.0887574124505204	0	0.132423979287555	0	0	0
GSM1817974	0.00330575793886583	0.0054393078258522	0.130248092771545	0.128384019861086	0	0.117610685860917	0	0.0297339474957103	0.00226602832439523	0	0	0.0170700568569261	0.0199439494833217	0.000547419245053539	0.054304120419411	0.107829675250243	0.00109703074393294	0.00277023807035572	0.379449669852384	0	0	0
GSM1817975	0	0	0.174570705770885	0.15080893348582	0	0.123297423952782	0	0.0460344258562156	0	0	0	0.0501792158732231	0.0419308025626367	0.108559059431233	0.0872422267608685	0.0623824715529933	0.0141743594810552	0	0.140820375272287	0	0	0
GSM1817976	0.0312370666186978	0	0.166629221006871	0.12905358579108	0	0.195499503944587	0.00448051260836578	0	0	0.0475533681563583	0	0	0	0	0.0842113383034911	0.176284344452937	0.0822804858132688	0	0.0827705733043431	0	0	0
GSM1817977	0.00795958299089253	0.0327822663442185	0.0425752097177447	0.111523797990871	0	0.15169232861906	0	0.11132705464774	0	0	0.0159230259722457	0.0151701068175369	0.0503819292598562	0.0817708092064771	0.0202902333455028	0.119529889594306	0.0132277329278209	0	0.225846032565728	0	0	0
GSM1817978	0.0162325493518328	0	0.107994373416044	0.226530845438813	0	0.230100075139137	0	0.0198157364956911	0	0	0	0	0.0391210236106554	0.0254553464943933	0.083637436077202	0.0768389600736864	0.021994622877625	0	0.15227903102492	0	0	0
GSM1817979	0.000855945415494736	0.0128342044399748	0.0654961865192254	0.219772805842828	0	0.0391963586183346	0.0134305614553347	0.0370657925091687	0.0493520821576325	0	0	0.0709296311458207	0.022144207802486	0.0467050463244342	0.15327792088708	0.129255903580044	0.00984428494361548	0.000308206732097207	0.129530861626429	0	0	0
GSM1817980	0.0116447137875761	0	0.142284011323823	0.125016665529177	0	0.261263038264009	0	0.035340575387334	0	0	0	0.0336863902967346	0.0649168939545763	0.0721406326375626	0.0407611379601627	0.0759750177772666	0.00714414825120009	0	0.123308779763315	0	0.00651799506726328	0
GSM1817981	0.0497044075332672	0	0.135950050638528	0.0699092633331128	0	0.141026558856723	0	0.0698386910659952	0	0.0652341391076196	0	0.0476198271167354	0.0035151363877738	0.0215762231554359	0.0176143380461179	0.0880090383166236	0	0.0141844559992526	0.275817870442814	0	0	0
GSM1817982	0.0153572189372529	0	0.080952633408964	0.100525794867502	0	0.139921849573337	0	0.0900877140325793	0.0173885694297341	0	0	0.0731289967188275	0.00138412949065301	0.110307205532122	0.0605059284371518	0.0895967203443766	0.0339313693744494	0	0.18691186985305	0	0	0
GSM1817983	0	0	0.429517756916071	0.123950795715917	0	0.0398882750229895	0	0.0604713111044311	0.0222248527559333	0	0	0.0439501858804713	0.0298289868648191	0.00278932993220063	0.0239659890556077	0.0967527372139086	0.0986549299083231	0	0.0280048496293271	0	0	0
GSM1817984	0.0159572055738753	0.015038117645575	0.0278259572942577	0.0990433023510626	0	0.155830586505988	0	0.0995180479732394	0.0424813956095815	0	0	0.0849749015880992	0.06786901650353	0	0.0715236579843064	0.254733322655347	0.0242482544455171	0	0.0409562338696205	0	0	0
GSM1817985	0.0237496562091248	0	0	0.140434912757895	0	0.257958415026853	0	0.0229497137074518	0	0	0	0.00851095469255902	0.00237213425694806	0.0574294881472447	0.17089253317651	0.106739126502622	0.0255618372779312	0	0.175870845904136	0	0	0.00753038234072382
GSM1817986	0	0.0773740327732179	0.0317240484324261	0.250696118873102	0	0.124767860250028	0	0.105341495238537	0.00712663515086585	0	0.00484184501316564	0.00196288283670771	0.0692512534052492	0.032792686031414	0.0138463454524525	0.0881283603771051	0.025919030426097	0.00576073583377821	0.153248498977241	0	0.0072181709286127	0
GSM1817987	0.0233497881058229	0.0727342616552338	0.021391549382081	0.141791593120446	0	0.0538222764799403	0	0.056717479113778	0.0390284079082865	0.0337924495100943	0	0.0341373989783698	0.0208042308238624	0.039421511483295	0.0408022173699664	0.0740020164677193	0	0.0313423674999414	0.316862452101163	0	0	0
GSM1817988	0.0572338443505192	0	0.0879019055561589	0.280310627250458	0	0.0346941767760969	0	0.058074038634046	0.105572822927262	0	0.00370921962952181	0.0101966205687086	0	0.0973220238219419	0.0195794570957488	0.00895692158983095	0	0	0.236448341799707	0	0	0
GSM1817989	0.0243522318564376	0	0.13561085078052	0.156063997891873	0	0.167365288690073	0	0.125573480528626	0	0	0	0.0266584099070946	0.0625989954892348	0.0857033096939223	0.0539543080831892	0.0569247466681347	0.0197805688822042	0	0.0854138115286899	0	0	0
GSM1817990	0.055356546172737	0	0.188126455275768	0.189033937004344	0	0	0	0.0317751381310399	0.0355172049390303	0	0	0.0453565782363894	0.00255883467487072	0.0786166600403832	0.0637550851497523	0.10877522074314	0.0277276812514187	0	0.173400658381127	0	0	0
GSM1817991	0.0206403271543791	0	0.229684153991831	0.143689703879918	0	0.0612840002185421	0	0.0477220542347176	0	0.0887455172174048	0	0.0323361846512747	0	0	0.102458273977717	0.136641753327683	0.0769023836923751	0	0.0537414921190306	0.00615415553512709	0	0
GSM1817992	0.0326678455959225	0	0.00609758702502673	0.199359588877498	0	0.166511923505598	0	0.0709671092703546	0	0	0	0.0153133115765323	0.0186132822326972	0.0867279392184547	0.0794661051034968	0.0917132829478232	0.00574001906096612	0	0.226822005585629	0	0	0
GSM1817993	0.00422494302001531	0	0.165947417512215	0.118551068503588	0	0.0817909095759737	0	0.0822747254698468	0	0	0	0	0.0317889224710498	0.0723147856156124	0.098232625001504	0.135753931601732	0.0162173179211455	0	0.192903353307317	0	0	0
GSM1817994	0.00512847101258509	0	0.168287199251566	0.120898228991221	0	0.14573848790212	0	0.105463385510353	0	0	0	0.0368540079471088	0.0362533654935109	0.0252679475452939	0.0379102934641991	0.103730060485599	0.00578676012549286	0	0.208681792270952	0	0	0
GSM1817995	0.0279692876339117	0	0.018967806774646	0.224628585364911	0	0.149607347946635	0.00704768012585382	0.0408724952814366	0.00950204548470939	0	0.00953703262263373	0.0237709048194285	0.0434052207591795	0.0900741999580831	0.113204003247042	0	0.0189825310946877	0	0.222430858886842	0	0	0
GSM1817996	0.033533220644853	0	0.204002802084914	0.187154707096976	0	0	0	0.0798228556869878	0.00525419156765343	0	0	0.0206584247628965	0.0223181516672255	0.0907168445918711	0.0177149217794861	0.0970270655033089	0.0148734291490524	0	0.226923385464776	0	0	0
GSM1817997	0.00180955617234314	0	0.241999508513436	0.144492494036457	0	0.0690552427519643	0	0.0721991512147491	0.00312374762002528	0.003581963503672	0	0.0543641801415802	0	0.00449677634727697	0.0602067098168949	0.123800474975638	0.0346227553980358	0	0.186247439507928	0	0	0
GSM1817998	0	0.00905929595720604	0.0916530133116546	0.196154257331439	0	0.0271398789445188	0	0.151952087499225	0.00243250096107375	0	0	0.0348374190870421	0.0268347966579293	0.1661683452452	0.065023978293954	0	0.0285201202926473	0.0262654438035399	0.152518936930629	0	0.0214399256839425	0
GSM1817999	0.0455128571015185	0	0.0566754274943077	0.10487319836759	0	0.0521390848419829	0	0.208191352664083	0	0	0.0872023817443303	0	0.0419195803863532	0.140521977702489	0	0	0	0.0187930426962385	0.244171097001107	0	0	0
