# Supplementary material for: RNA modification writers pattern in relation to tumor microenvironment and prognosis in prostate cancer
Source: Front Genet. 2023 Jan 18;13:1065424. doi: 10.3389/fgene.2022.1065424 (PMC9889935; doi:10.3389/fgene.2022.1065424)
Supplement: Supplementary file 1 [file DataSheet1.ZIP › SupplementaryTable10_cors.txt]

	CSTF2	METTL3	ADARB1	WTAP	CLP1	CPSF4	RBM15	RBM15B	CPSF2	TRMT61A	CSTF1	ADAR	CFI	KIAA1429	ADARB2	PABPN1	CSTF3	TRMT6	PCF11	NUDT21	CPSF3	METTL14	ZC3H13
B cells naive	-0.0488735586144338	-0.0481703668856426	-0.0191997011562291	-0.0493039382938203	-0.0381909374742317	0.0485800260393763	0.0102480860482541	-0.0408906871001098	-0.0549654593169691	0.0149124205491928	-0.0809919060704879	-0.0386684362901052	-0.018893303758757	-0.0308003857835739	0.0222334597415708	0.0837888153117433	-0.0128512228409898	-0.0164485077119141	-0.00865700901767035	0.0133311887232372	0.00662601012113789	-0.0148940702229869	-0.00757727289070308
B cells memory	0.0772885829963069	0.0288921442861875	0.0206169601760753	-0.0107716407825452	-0.0106496843473785	0.0779298942836944	0.00793495501641636	0.0563892490689217	0.0152493587713441	0.00729474174926327	-0.0372579834017008	0.0479548784044431	0.0936127324924705	0.0284079323569876	-0.0372018156060599	0.0414008471321341	0.0426918857125839	0.0580509944244588	0.0186246215210065	-0.0611397104566966	0.0845949424236962	-0.0654815352267311	-0.00532589086539179
Plasma cells	-0.00467882368543511	-0.025188153615516	0.0921030363448274	0.115810496567771	-0.0399615170322533	-0.0833778688590406	-0.113952110383757	-0.152217806778417	-0.0477197616406726	0.0246306710184311	0.170970660045058	-0.154593282909004	-0.15119934451963	-0.183757839531404	-0.0256767731622813	-0.045599417121971	-0.124324301920352	-0.0767360294771374	-0.144786936328403	-0.0531874877338754	-0.251733136357319	-0.0327694063582273	0.0273686171091038
T cells CD8	-0.0956036874424576	0.012592346877204	-0.00691285338453216	-0.075915903719916	-0.0126991606341444	0.160069306638884	0.0311088999073713	0.0628010386502476	-0.142097367386075	0.136461117350453	-0.0410907123414215	-0.063872456460289	-0.0769136434959435	-0.105672532046979	0.116227286110582	0.146462782994582	-0.022166137953423	-0.0236143225932868	-0.00610825494553933	-0.118002742292662	0.0227537007441785	-0.0947744332212023	-0.0503634436398972
T cells CD4 naive	-0.0157130772887085	-0.0300750074294532	-0.0123319474183671	0.0198069155374821	-0.03189673576567	0.0199282931126198	-0.0178302510172353	-0.0392801215384797	-0.0312816318500955	0.0471207901893089	0.0503817972707407	-0.0339860582257818	0.0470027378009347	-0.0587772270762355	8.78182990748568e-07	0.0348799857861551	-0.0157087491564409	-0.0388504398305881	-0.0227132622253435	0.0140003068752961	0.0117845257764207	-0.0147650160261773	-0.0401498363361032
T cells CD4 memory resting	0.10779180654957	0.038682564010139	-0.0942993507835292	0.0469520766026699	0.0118125054649074	-0.128057705252316	0.17749815741116	0.0728826910172842	0.186740083307041	-0.0994098921957746	-0.0158878086695667	0.29196596403302	0.284465723184391	0.194172529393172	0.0329821717385901	-0.0585322312676764	0.143829756853443	0.214250413526889	0.179474370379562	0.22933589459249	0.0546356777267291	0.192187225945881	0.21110236062907
T cells CD4 memory activated	0.0244013957435364	-0.0233152134952975	-0.0797731715379099	0.0206626531830829	0.0167093080313321	0.0458548562241455	0.108645948407242	0.0187421098631654	-0.0165003520113271	0.0920365924308675	-0.0201895395061987	0.0779832043709136	0.113081060532375	0.0342184378742104	-0.00750660748950834	0.0615540074526079	0.043930149533123	0.115229031529623	-0.0663142855754179	-0.0361610881744733	0.0504689776983377	-0.106606246214523	-0.0136235033670799
T cells follicular helper	-0.03218880731692	0.0536495770431931	0.0902487378933816	0.0264148748527539	-0.0902180265141914	0.0436405806540385	-0.00340302818430428	0.0294395358831554	-0.0449104124612606	-0.0425739904307587	0.0203623716319889	-0.100149568116784	-0.215670958709424	-0.0223897957259241	0.00959028888766667	-0.00145397390812792	-0.0244190575080328	-0.0246904957184345	0.0595785701709116	-0.0531077371361023	-0.0553003942501347	-0.0313110970095049	-0.0667965547571803
T cells regulatory (Tregs)	-0.0544365352107149	-0.107644818215475	0.048373796741541	-0.107128583133785	-0.0653323780315606	0.109915359987011	-0.0333377935117365	-0.0192175740877164	-0.124553248473005	0.126400028332306	-0.0875280137708025	-0.0198404775334791	0.0858554692213491	-0.139888499233539	0.0146800633564663	0.104838850148675	-0.0991896166830809	-0.0556330698883339	-0.134336108393568	-0.153313337055796	0.0103553286235902	-0.192644846249521	-0.137561002694319
T cells gamma delta	-0.0629984106545748	-0.0684601278510593	-0.0448991992535225	0.0816560492306127	0.00220222078293231	-0.00403014018567507	0.0192547324291852	-0.0859887249609498	0.00421426097481832	-0.0297526914424314	-0.0834618865100933	-0.0167819887267403	0.0964645937140994	0.0261656749116784	-0.107525589067014	0.0194522860505801	0.0663679588543417	-0.0201154315200754	-0.0260533698785063	0.00846447270996066	0.0712303242088747	0.0146773862148886	0.0274683838740227
NK cells resting	-0.0359103793167063	-0.0774795834642745	-0.0211651193822953	-0.0435497452833791	-0.00355686309116215	0.111168884534472	-0.0772585190552914	-0.0564748549250768	-0.0836158509491206	0.145188920769988	0.0389158552668712	-0.067332690177891	-0.00308604582430812	-0.0746706428156752	0.00637157694113261	0.0371612961198491	-0.0334646144084961	-0.0671768643012341	-0.0790087355508649	-0.130454521264056	-0.00158826250184305	-0.109666333894429	-0.0714961763586678
NK cells activated	-0.00808312113163351	0.0455029941652232	0.0128869106637796	0.0142300929593372	-0.0456915174743035	-0.100909002952498	0.0588202231705617	0.0470052900414971	0.0166550175210164	-0.114438712419836	-0.0427987449655176	0.0351208107553771	-0.0833186997310744	0.00598527233081439	0.0168714783323821	-0.0674511079339119	0.0255923611087071	0.00829664535414909	0.0599219287207133	0.067911096191247	0.0281524694515356	0.0729834791233405	-0.0303600664335204
Monocytes	0.0503849639562135	-0.00282375178013813	0.0365154840519375	-0.0747975371126929	-0.0163884392671867	0.0422104022248039	0.102027854028112	0.00242936432265745	-0.0318620037339642	0.0497953227904034	-0.0520535340919932	0.0234837322622435	0.135575479261026	0.0330948707033843	-0.0302601108791152	-0.00503344929297472	-0.102639107071005	0.0191572159324346	-0.0190585567370972	-0.0567191082794433	-0.0119781581586775	-0.00936466826142952	-0.0572768113667406
Macrophages M0	0.00422705510508993	0.0182090100214502	0.0312288779914992	-0.0402410139674264	0.0323916077652447	0.155049810284225	-0.053205825307407	0.0313188015807867	-0.0408324850284618	0.0756618752464075	0.0624447192578095	-0.0973900725886952	-0.159565754954424	-0.0948609345193987	0.196180377904545	0.0855718463209802	-0.0384294259627683	-0.0654940294587063	0.040190263346309	-0.149823636309225	0.0890855438855274	-0.0956909783744008	-0.0737393078248133
Macrophages M1	0.042424631048883	0.0373984372400777	-0.155325477872992	0.045044850483488	0.103544457068294	-0.0992420959823415	0.0959363943287938	0.14794682582556	0.147250752092459	-0.147835628807661	-0.0561625800707006	0.300802345645355	0.149637815185626	0.196798124115013	0.0514434228647257	-0.0523544046358312	0.148672272437429	0.132419133451871	0.133165029239532	0.173440117438326	0.180048420130191	0.173917418068775	0.104739378045776
Macrophages M2	-0.117102977371283	-0.0837830862220221	-0.0581334909061306	-0.0771935132931001	0.0232881537948631	-0.0639614406646189	-0.0740512429449189	-0.102538858339461	0.0116265462813185	-0.0842609534860614	-0.202853518926566	-0.124039601492223	0.213287393393634	0.00864519296208643	-0.226052788490308	-0.1050506676325	-0.0644995923582588	-0.127240086278726	-0.1830553349107	-0.0346332900670651	0.0664916223761436	-0.0447023448666874	-0.186088430507761
Dendritic cells resting	0.0499094003863972	-0.0794742422024834	-0.0404028374605021	0.0207953106370974	0.104601786582851	-0.0120680039434752	0.0994414226487727	0.0440262997673582	0.0803280888734077	0.00477536781367547	0.0511231811445357	0.105945005689085	0.246886999262084	0.118043333521217	-0.0135990378678979	-0.0770127861690058	0.0388099845593491	0.0771078588170225	0.0155265787181085	0.140407984067782	-0.00539250360397781	0.0783938114028524	0.11725404603015
Dendritic cells activated	-0.0151293317019837	-0.0113072559402762	0.0719313407333951	-0.00637361666243489	-0.081848500610972	0.00625668549337451	0.107359722402839	-0.0141781053936199	-0.0260355007634891	0.0147779436797418	-0.0156750643026382	0.00587132617197181	-0.00388137086162813	-0.0407190530678278	-0.0246780728654569	0.0204606006898396	-0.0512796607727969	0.0621880712357612	-0.00258962895103318	-0.0473166312947322	-0.0466457460039359	-0.0831613274613865	-0.0100006330755918
Mast cells resting	-0.00973344176089166	0.0671927168084669	0.0356830634072479	-0.0585281427499973	-0.0362668345142653	-0.0648153436337968	-0.183302674965624	-0.0197399705219916	0.0223204002924373	-0.0222588755322351	-0.0186841738294891	-0.112688197869095	-0.162320778019431	0.0745564689615809	-0.0895886058993125	-0.0646035586844638	0.016461585728962	-0.130662540546864	-0.0192753393371	0.0257903885612121	-0.0128120389624055	0.02681126800569	-0.0648161249046547
Mast cells activated	-0.0175726900261323	-0.0519843629599871	0.0485119277878098	0.0904153786733079	0.0149063929921513	-0.0233230742067538	0.143565387034166	-0.0349808231377189	0.00729300679148323	-0.0722360452469156	-0.0628119235635784	0.06274876155587	0.136043208783105	0.0150630454041405	-0.0590777269198763	0.01567931873354	-0.0391834161447487	0.107797967716301	0.0135429448770933	0.0591984146803281	-0.0233737057955508	0.0623576926736898	0.0657156852128753
Eosinophils	0.0478396612979776	0.0289564207567455	0.00656254926893677	-0.0464525285280943	-0.0168673317320321	0.0278347321369361	0.0643974549035691	0.0482987320844416	-0.0253616131147193	-0.00776616968294728	0.00790702152162191	0.03188347144411	-0.0225093834845261	-0.0275694533639698	0.0730855140144779	0.0251055933069753	-0.0132536040920755	0.0346893061583782	0.114158583003029	-0.0201574937554003	-0.0418466377246485	0.0234634194343545	0.0419705408969363
Neutrophils	-0.0385489778587965	-0.0416228403384256	0.0102726661795662	0.0520334117241687	0.0350349853393947	-0.0481820195911862	0.0653009264596988	0.0122476149138454	0.0151274056980546	-0.0647512706312827	-0.016838490534268	0.0807203161195177	0.0818582689777143	0.0320196529785912	-0.0257594091028772	-0.0698822467859312	0.011375926619086	0.0273852622500238	-0.00349292597790918	0.0617132401085463	-0.0135759782413574	0.0192194250782044	0.037244777559564
