# Supplementary material for: RNA modification writers pattern in relation to tumor microenvironment and prognosis in prostate cancer
Source: Front Genet. 2023 Jan 18;13:1065424. doi: 10.3389/fgene.2022.1065424 (PMC9889935; doi:10.3389/fgene.2022.1065424)
Supplement: Supplementary file 1 [file DataSheet1.ZIP › SupplementaryTable11_gene_cors.txt]

	CSTF2	METTL3	ADARB1	WTAP	CLP1	CPSF4	RBM15	RBM15B	CPSF2	TRMT61A	CSTF1	ADAR	CFI	KIAA1429	ADARB2	PABPN1	CSTF3	TRMT6	PCF11	NUDT21	CPSF3	METTL14	ZC3H13
CSTF2	1	0.243171661867551	0.160230080659207	0.060361453314787	0.112307806401576	0.0807342240696416	0.192200343513325	0.224254794304536	0.198709491806367	0.000946300436261262	0.281094202891483	0.273556864892066	0.0541619430285581	0.243728323741657	0.0970604871020402	-0.0352036510449908	0.166485776001236	0.298789631930252	0.232995105400594	0.1568612730779	0.0531452383562633	0.171919231507989	0.304337938879267
METTL3	0.243171661867551	1	0.171347565599503	0.203742217168338	0.125652016470346	0.0585839063485246	0.0815033558188904	0.22047841054316	0.0247437748163768	0.0275337652032476	0.074774164875425	0.0508943435343505	-0.136937118975992	0.172165890376815	0.000910285105455737	0.199716810595663	0.37180073142397	0.19375914180063	0.378519156008037	0.104987642775464	0.0814094305983752	0.140919558029596	0.0207132398178351
ADARB1	0.160230080659207	0.171347565599503	1	-0.0211598680651401	-0.154408754633493	0.148485815579874	0.0704063513527684	0.0405924085851641	-0.0969912842324919	0.119368388646022	0.127333165029371	0.156802991022111	-0.0125851974115355	0.00158384370404011	0.0323088887468261	0.170487163103801	0.0759237402410566	0.0806719381172882	0.126615830724041	-0.0410796438024284	-0.25669961982906	-0.0392039236459986	0.233221945078411
WTAP	0.060361453314787	0.203742217168338	-0.0211598680651401	1	0.187348693251472	-0.0752197301607763	0.0581456299608873	-0.0500429828294113	0.067899111580766	-0.0844169149446474	0.18583546205156	0.0284389164278922	-0.00723521590677181	0.0167538490349862	-0.0549446881160447	-0.0419412300381057	0.170618772103452	0.0921988485508728	0.0338388291607795	0.231562210612758	0.0336978172253125	0.189422909802571	0.0290745017610576
CLP1	0.112307806401576	0.125652016470346	-0.154408754633493	0.187348693251472	1	0.0212597979634082	0.136553549325126	0.172343200560814	0.180647209316952	-0.173938854539535	0.154520926997529	0.0245368588341241	-0.000348582525958762	0.213423198425128	0.00823135614334106	-0.243132454376295	0.080797297534363	0.140013299123835	0.0792995979392116	0.16454643696752	0.249315492962835	0.306702159025287	0.0340635767561256
CPSF4	0.0807342240696416	0.0585839063485246	0.148485815579874	-0.0752197301607763	0.0212597979634082	1	0.0778257428616053	0.027942575359235	-0.201369452498764	0.394849956482997	0.0885900321949201	-0.146268971032562	-0.0415961270993559	-0.169826683631856	0.0769610511553528	0.281206238908088	-0.014579667947913	0.0484937225232317	0.00753033178338165	-0.269127910298183	0.0605606300920099	-0.244801304636821	-0.107111090446857
RBM15	0.192200343513325	0.0815033558188904	0.0704063513527684	0.0581456299608873	0.136553549325126	0.0778257428616053	1	0.202522913585449	0.214415213249412	-0.00306954311340949	0.096184358114368	0.299890081397402	0.0699117290493011	0.214731000612715	0.0494450252881485	0.0189141633104411	0.145287146176941	0.264243362362909	0.317221725010135	0.174573584765953	0.0656994908548693	0.194614187813304	0.168955079980292
RBM15B	0.224254794304536	0.22047841054316	0.0405924085851641	-0.0500429828294113	0.172343200560814	0.027942575359235	0.202522913585449	1	0.195754713833601	0.0135653016636711	0.198735106815995	0.396386702080806	-0.0642007493900942	0.341663952253216	0.328404324282435	0.0141245675972312	0.24302268572375	0.389614701448386	0.292668507916005	0.238621004828808	0.151662495189754	0.192361223011022	0.264589673474093
CPSF2	0.198709491806367	0.0247437748163768	-0.0969912842324919	0.067899111580766	0.180647209316952	-0.201369452498764	0.214415213249412	0.195754713833601	1	-0.319187634322667	0.0928187868721653	0.296896297834795	0.0608763507256207	0.364819570229086	-0.00942534141599432	-0.334586610430723	0.118882452597289	0.168135490003575	0.0788986980871759	0.325935312323893	0.230703273440455	0.379307798357421	0.23396127309872
TRMT61A	0.000946300436261262	0.0275337652032476	0.119368388646022	-0.0844169149446474	-0.173938854539535	0.394849956482997	-0.00306954311340949	0.0135653016636711	-0.319187634322667	1	0.0907661000322173	-0.142168940404605	-0.00837829079159272	-0.313218031960997	0.0688577060698437	0.509600190527738	0.00934014802048801	0.117663112819117	-0.121509815067702	-0.326927589945322	-0.131741740545257	-0.405833840425457	-0.0976411413936877
CSTF1	0.281094202891483	0.074774164875425	0.127333165029371	0.18583546205156	0.154520926997529	0.0885900321949201	0.096184358114368	0.198735106815995	0.0928187868721653	0.0907661000322173	1	0.244748260542633	-0.0818311500339644	0.0386788986592436	0.262154849555942	-0.0266680592032516	0.18645455395484	0.326986111817171	0.0900139545335279	0.113814061703394	-0.0303345385453428	0.215172929925629	0.322259977288085
ADAR	0.273556864892066	0.0508943435343505	0.156802991022111	0.0284389164278922	0.0245368588341241	-0.146268971032562	0.299890081397402	0.396386702080806	0.296896297834795	-0.142168940404605	0.244748260542633	1	0.156763793582666	0.36959621517568	0.200489309232896	-0.0594307174265879	0.216099766419712	0.398541921208955	0.307953032341855	0.425699835464361	0.0312237737377252	0.327374922367905	0.550025198937801
CFI	0.0541619430285581	-0.136937118975992	-0.0125851974115355	-0.00723521590677181	-0.000348582525958762	-0.0415961270993559	0.0699117290493011	-0.0642007493900942	0.0608763507256207	-0.00837829079159272	-0.0818311500339644	0.156763793582666	1	0.0370534130619696	-0.0157729629369566	-0.0513818962068057	-0.121531992749481	0.123341311239477	-0.0857455115466649	0.143195808031971	0.00801806000716743	0.0863658564150734	0.160901647913886
KIAA1429	0.243728323741657	0.172165890376815	0.00158384370404011	0.0167538490349862	0.213423198425128	-0.169826683631856	0.214731000612715	0.341663952253216	0.364819570229086	-0.313218031960997	0.0386788986592436	0.36959621517568	0.0370534130619696	1	0.0281666746857243	-0.317813305231513	0.192306025944337	0.166780917699399	0.312585412515532	0.393813786720711	0.252490608450449	0.394993910792221	0.252263712363201
ADARB2	0.0970604871020402	0.000910285105455737	0.0323088887468261	-0.0549446881160447	0.00823135614334106	0.0769610511553528	0.0494450252881485	0.328404324282435	-0.00942534141599432	0.0688577060698437	0.262154849555942	0.200489309232896	-0.0157729629369566	0.0281666746857243	1	0.0389652042327032	0.0403453928292287	0.190047329847271	0.216868377598103	0.0604127229118718	0.0161938436279189	0.0466301388970372	0.285781098897706
PABPN1	-0.0352036510449908	0.199716810595663	0.170487163103801	-0.0419412300381057	-0.243132454376295	0.281206238908088	0.0189141633104411	0.0141245675972312	-0.334586610430723	0.509600190527738	-0.0266680592032516	-0.0594307174265879	-0.0513818962068057	-0.317813305231513	0.0389652042327032	1	0.183694874341502	0.110964299676038	0.084830577782305	-0.159765135512009	-0.101409808081227	-0.302899002699904	-0.0543449139758001
CSTF3	0.166485776001236	0.37180073142397	0.0759237402410566	0.170618772103452	0.080797297534363	-0.014579667947913	0.145287146176941	0.24302268572375	0.118882452597289	0.00934014802048801	0.18645455395484	0.216099766419712	-0.121531992749481	0.192306025944337	0.0403453928292287	0.183694874341502	1	0.320680709827881	0.292584174003644	0.226674942446771	0.180036599509465	0.139458669317848	0.13927656489884
TRMT6	0.298789631930252	0.19375914180063	0.0806719381172882	0.0921988485508728	0.140013299123835	0.0484937225232317	0.264243362362909	0.389614701448386	0.168135490003575	0.117663112819117	0.326986111817171	0.398541921208955	0.123341311239477	0.166780917699399	0.190047329847271	0.110964299676038	0.320680709827881	1	0.212211304237534	0.240799591701319	0.0789242753287139	0.172005977587771	0.379865574277101
PCF11	0.232995105400594	0.378519156008037	0.126615830724041	0.0338388291607795	0.0792995979392116	0.00753033178338165	0.317221725010135	0.292668507916005	0.0788986980871759	-0.121509815067702	0.0900139545335279	0.307953032341855	-0.0857455115466649	0.312585412515532	0.216868377598103	0.084830577782305	0.292584174003644	0.212211304237534	1	0.311352219634241	0.00981111513503793	0.284774078041426	0.271465877803612
NUDT21	0.1568612730779	0.104987642775464	-0.0410796438024284	0.231562210612758	0.16454643696752	-0.269127910298183	0.174573584765953	0.238621004828808	0.325935312323893	-0.326927589945322	0.113814061703394	0.425699835464361	0.143195808031971	0.393813786720711	0.0604127229118718	-0.159765135512009	0.226674942446771	0.240799591701319	0.311352219634241	1	0.120841658079368	0.493965848751788	0.417366868778609
CPSF3	0.0531452383562633	0.0814094305983752	-0.25669961982906	0.0336978172253125	0.249315492962835	0.0605606300920099	0.0656994908548693	0.151662495189754	0.230703273440455	-0.131741740545257	-0.0303345385453428	0.0312237737377252	0.00801806000716743	0.252490608450449	0.0161938436279189	-0.101409808081227	0.180036599509465	0.0789242753287139	0.00981111513503793	0.120841658079368	1	0.121732266020244	-0.0918491731464837
METTL14	0.171919231507989	0.140919558029596	-0.0392039236459986	0.189422909802571	0.306702159025287	-0.244801304636821	0.194614187813304	0.192361223011022	0.379307798357421	-0.405833840425457	0.215172929925629	0.327374922367905	0.0863658564150734	0.394993910792221	0.0466301388970372	-0.302899002699904	0.139458669317848	0.172005977587771	0.284774078041426	0.493965848751788	0.121732266020244	1	0.327687678544707
ZC3H13	0.304337938879267	0.0207132398178351	0.233221945078411	0.0290745017610576	0.0340635767561256	-0.107111090446857	0.168955079980292	0.264589673474093	0.23396127309872	-0.0976411413936877	0.322259977288085	0.550025198937801	0.160901647913886	0.252263712363201	0.285781098897706	-0.0543449139758001	0.13927656489884	0.379865574277101	0.271465877803612	0.417366868778609	-0.0918491731464837	0.327687678544707	1
