# Supplementary material for: RNA modification writers pattern in relation to tumor microenvironment and prognosis in prostate cancer
Source: Front Genet. 2023 Jan 18;13:1065424. doi: 10.3389/fgene.2022.1065424 (PMC9889935; doi:10.3389/fgene.2022.1065424)
Supplement: Supplementary file 1 [file DataSheet1.ZIP › SupplementaryTable12_cluster1.txt]

sample	cluster
TCGA-EJ-5505-01A	cluster1
TCGA-ZG-A9L6-01A	cluster1
TCGA-HC-A8D0-01A	cluster1
TCGA-VN-A88I-01A	cluster2
TCGA-KK-A8IA-01A	cluster1
TCGA-KC-A7FA-01A	cluster2
TCGA-KK-A6E1-01A	cluster1
TCGA-H9-7775-01A	cluster1
TCGA-HC-8262-01A	cluster1
TCGA-EJ-7797-01A	cluster1
TCGA-HC-7738-01A	cluster1
TCGA-V1-A8MG-01A	cluster1
TCGA-ZG-A8QX-01A	cluster2
TCGA-XK-AAJP-01A	cluster2
TCGA-G9-6379-01A	cluster2
TCGA-EJ-7314-01A	cluster1
TCGA-EJ-7125-01A	cluster2
TCGA-VP-A87J-01A	cluster1
TCGA-EJ-8468-01A	cluster1
TCGA-EJ-5527-01A	cluster1
TCGA-G9-6333-01A	cluster2
TCGA-HC-7749-01A	cluster1
TCGA-G9-6338-01A	cluster2
TCGA-ZG-A9L0-01A	cluster1
TCGA-J4-AATZ-01A	cluster1
TCGA-HC-7232-01A	cluster1
TCGA-EJ-A7NN-01A	cluster1
TCGA-CH-5750-01A	cluster1
TCGA-QU-A6IP-01A	cluster2
TCGA-J4-A67Q-01A	cluster2
TCGA-G9-6348-01A	cluster2
TCGA-YL-A8SC-01A	cluster1
TCGA-VP-A878-01A	cluster1
TCGA-KK-A7B1-01A	cluster1
TCGA-EJ-5525-01A	cluster1
TCGA-HC-7752-01A	cluster2
TCGA-FC-7708-01A	cluster1
TCGA-2A-A8W3-01A	cluster1
TCGA-G9-6362-01A	cluster2
TCGA-WW-A8ZI-01A	cluster1
TCGA-EJ-A8FP-01A	cluster1
TCGA-G9-6370-01A	cluster1
TCGA-G9-6377-01A	cluster2
TCGA-ZG-A9N3-01A	cluster1
TCGA-Y6-A8TL-01A	cluster2
TCGA-CH-5790-01A	cluster1
TCGA-ZG-A9L4-01A	cluster1
TCGA-EJ-5519-01A	cluster1
TCGA-XK-AAK1-01A	cluster2
TCGA-EJ-5495-01A	cluster1
TCGA-VN-A88O-01A	cluster2
TCGA-HC-8216-01A	cluster1
TCGA-2A-AAYF-01A	cluster2
TCGA-HI-7169-01A	cluster2
TCGA-EJ-5498-01A	cluster1
TCGA-CH-5738-01A	cluster1
TCGA-KK-A7B2-01A	cluster2
TCGA-J4-A67S-01A	cluster2
TCGA-YL-A9WJ-01A	cluster1
TCGA-HC-7819-01A	cluster1
TCGA-ZG-A8QZ-01A	cluster1
TCGA-KK-A7AW-01A	cluster2
TCGA-ZG-A9LS-01A	cluster1
TCGA-KK-A7B3-01A	cluster2
TCGA-TP-A8TT-01A	cluster1
TCGA-G9-A9S7-01A	cluster1
TCGA-EJ-5514-01A	cluster1
TCGA-H9-A6BX-01A	cluster2
TCGA-EJ-7328-01A	cluster1
TCGA-J4-A67K-01A	cluster2
TCGA-2A-AAYU-01A	cluster1
TCGA-2A-A8W1-01A	cluster1
TCGA-G9-A9S0-01A	cluster2
TCGA-EJ-A46E-01A	cluster1
TCGA-EJ-A65J-01A	cluster1
TCGA-EJ-5526-01A	cluster1
TCGA-HC-7075-01A	cluster1
TCGA-KK-A8IK-01A	cluster1
TCGA-EJ-5531-01A	cluster1
TCGA-EJ-5542-01A	cluster1
TCGA-CH-5767-01A	cluster2
TCGA-KK-A6E6-01A	cluster1
TCGA-CH-5743-01A	cluster1
TCGA-HC-7821-01A	cluster1
TCGA-M7-A720-01A	cluster2
TCGA-HC-A4ZV-01A	cluster1
TCGA-HC-8261-01A	cluster2
TCGA-G9-6356-01A	cluster1
TCGA-ZG-A9NI-01A	cluster2
TCGA-HC-7078-01A	cluster2
TCGA-EJ-7782-01A	cluster1
TCGA-HC-7737-01A	cluster1
TCGA-H9-A6BY-01A	cluster2
TCGA-J9-A8CP-01A	cluster2
TCGA-EJ-A46B-01A	cluster2
TCGA-VN-A943-01A	cluster2
TCGA-HC-A9TH-01A	cluster1
TCGA-G9-6499-01A	cluster2
TCGA-CH-5764-01A	cluster1
TCGA-EJ-5504-01A	cluster1
TCGA-J4-A67M-01A	cluster2
TCGA-HC-7742-01A	cluster1
TCGA-CH-5794-01A	cluster1
TCGA-YL-A8HO-01A	cluster2
TCGA-KC-A7FD-01A	cluster1
TCGA-EJ-7794-01A	cluster1
TCGA-YL-A8HM-01A	cluster1
TCGA-HC-7080-01A	cluster1
TCGA-HC-8259-01A	cluster1
TCGA-XJ-A83H-01A	cluster2
TCGA-J4-A83J-01A	cluster1
TCGA-G9-A9S4-01A	cluster1
TCGA-X4-A8KQ-01A	cluster2
TCGA-EJ-5507-01A	cluster1
TCGA-CH-5745-01A	cluster1
TCGA-HC-8258-01A	cluster1
TCGA-HC-8257-01A	cluster1
TCGA-XK-AAJR-01A	cluster2
TCGA-EJ-A7NG-01A	cluster1
TCGA-J4-8198-01A	cluster1
TCGA-ZG-A9KY-01A	cluster1
TCGA-V1-A9O5-01A	cluster1
TCGA-KC-A4BR-01A	cluster2
TCGA-EJ-5524-01A	cluster1
TCGA-EJ-7792-01A	cluster1
TCGA-ZG-A9L5-01A	cluster1
TCGA-FC-A8O0-01A	cluster1
TCGA-EJ-7784-01A	cluster1
TCGA-HC-7209-01A	cluster1
TCGA-J9-A52C-01A	cluster2
TCGA-KK-A7AU-01A	cluster1
TCGA-V1-A9OF-01A	cluster1
TCGA-G9-7510-01A	cluster2
TCGA-J4-A67R-01A	cluster2
TCGA-EJ-A65G-01A	cluster2
TCGA-HC-A8D1-01A	cluster1
TCGA-EJ-8472-01A	cluster1
TCGA-HC-7820-01A	cluster1
TCGA-EJ-5494-01A	cluster1
TCGA-EJ-A7NH-01A	cluster2
TCGA-XJ-A9DK-01A	cluster1
TCGA-EJ-7123-01A	cluster1
TCGA-G9-6496-01A	cluster2
TCGA-EJ-7330-01A	cluster1
TCGA-KK-A8I4-01A	cluster1
TCGA-TK-A8OK-01A	cluster2
TCGA-HC-7744-01A	cluster1
TCGA-HC-A6AL-01A	cluster2
TCGA-KK-A6E5-01A	cluster2
TCGA-EJ-5530-01A	cluster1
TCGA-2A-A8VX-01A	cluster2
TCGA-HC-A632-01A	cluster1
TCGA-CH-5769-01A	cluster1
TCGA-ZG-A9MC-01A	cluster1
TCGA-M7-A724-01A	cluster2
TCGA-EJ-5508-01A	cluster1
TCGA-YL-A8SI-01A	cluster2
TCGA-M7-A725-01A	cluster1
TCGA-YL-A9WL-01A	cluster1
TCGA-KK-A8IJ-01A	cluster1
TCGA-V1-A9Z8-01A	cluster2
TCGA-YL-A8HL-01A	cluster1
TCGA-EJ-7789-01A	cluster1
TCGA-ZG-A9LZ-01A	cluster1
TCGA-EJ-5497-01A	cluster1
TCGA-QU-A6IN-01A	cluster2
TCGA-CH-5752-01A	cluster1
TCGA-M7-A722-01A	cluster2
TCGA-EJ-A46I-01A	cluster1
TCGA-M7-A721-01A	cluster2
TCGA-KK-A59Z-01A	cluster2
TCGA-VP-A876-01A	cluster1
TCGA-EJ-7317-01A	cluster2
TCGA-EJ-A8FN-01A	cluster2
TCGA-XJ-A83F-01A	cluster2
TCGA-V1-A9OT-01A	cluster2
TCGA-4L-AA1F-01A	cluster1
TCGA-EJ-A8FU-01A	cluster1
TCGA-CH-5761-01A	cluster1
TCGA-YL-A8HJ-01A	cluster1
TCGA-QU-A6IL-01A	cluster2
TCGA-KK-A6E2-01A	cluster1
TCGA-CH-5741-01A	cluster1
TCGA-EJ-A7NJ-01A	cluster1
TCGA-EJ-A8FS-01A	cluster1
TCGA-XK-AAJU-01A	cluster1
TCGA-VN-A88N-01A	cluster2
TCGA-XK-AAJA-01A	cluster2
TCGA-HC-7745-01A	cluster1
TCGA-KK-A8I7-01A	cluster2
TCGA-J4-A83L-01A	cluster1
TCGA-EJ-7321-01A	cluster1
TCGA-V1-A8WN-01A	cluster1
TCGA-EJ-A65F-01A	cluster1
TCGA-XK-AAIW-01A	cluster1
TCGA-CH-5737-01A	cluster2
TCGA-CH-5744-01A	cluster1
TCGA-J4-A67L-01A	cluster2
TCGA-KK-A6DY-01A	cluster1
TCGA-XK-AAJT-01A	cluster2
TCGA-KK-A6E0-01A	cluster2
TCGA-HC-A6AN-01A	cluster2
TCGA-J9-A52E-01A	cluster1
TCGA-YL-A8SB-01A	cluster1
TCGA-VP-A87C-01A	cluster1
TCGA-YL-A8S9-01A	cluster2
TCGA-QU-A6IM-01A	cluster2
TCGA-ZG-A9M4-01A	cluster1
TCGA-HC-A8CY-01A	cluster1
TCGA-CH-5753-01A	cluster1
TCGA-2A-A8VT-01A	cluster1
TCGA-KK-A5A1-01A	cluster1
TCGA-G9-6336-01A	cluster2
TCGA-J4-A83N-01A	cluster1
TCGA-KK-A59V-01A	cluster1
TCGA-J4-A67O-01A	cluster2
TCGA-X4-A8KS-01A	cluster2
TCGA-HC-7230-01A	cluster1
TCGA-XJ-A9DI-01A	cluster1
TCGA-KC-A4BN-01A	cluster1
TCGA-YL-A8S8-01A	cluster1
TCGA-EJ-A7NF-01A	cluster2
TCGA-YL-A8SA-01A	cluster2
TCGA-XA-A8JR-01A	cluster2
TCGA-EJ-8470-01A	cluster1
TCGA-V1-A9OL-01A	cluster1
TCGA-CH-5791-01A	cluster1
TCGA-TP-A8TV-01A	cluster2
TCGA-G9-6364-01A	cluster1
TCGA-J9-A8CL-01A	cluster2
TCGA-G9-6494-01A	cluster2
TCGA-G9-7523-01A	cluster2
TCGA-KK-A8IG-01A	cluster2
TCGA-SU-A7E7-01A	cluster1
TCGA-VN-A88M-01A	cluster2
TCGA-G9-7521-01A	cluster1
TCGA-V1-A8WS-01A	cluster1
TCGA-G9-6347-01A	cluster2
TCGA-V1-A8MU-01A	cluster2
TCGA-G9-6373-01A	cluster2
TCGA-CH-5788-01A	cluster1
TCGA-QU-A6IO-01A	cluster2
TCGA-YL-A8HK-01A	cluster1
TCGA-HC-7212-01A	cluster1
TCGA-CH-5771-01A	cluster1
TCGA-YL-A9WY-01A	cluster1
TCGA-HC-7750-01A	cluster2
TCGA-2A-A8VV-01A	cluster2
TCGA-HC-A76W-01A	cluster2
TCGA-J4-A83K-01A	cluster1
TCGA-G9-6343-01A	cluster2
TCGA-EJ-7793-01A	cluster1
TCGA-HC-A6AP-01A	cluster2
TCGA-XQ-A8TA-01A	cluster1
TCGA-EJ-A46G-01A	cluster1
TCGA-J4-A6G1-01A	cluster1
TCGA-HC-7736-01A	cluster1
TCGA-ZG-A9LM-01A	cluster2
TCGA-KK-A7B4-01A	cluster1
TCGA-ZG-A9LU-01A	cluster2
TCGA-FC-A5OB-01A	cluster1
TCGA-G9-6351-01A	cluster2
TCGA-EJ-5503-01A	cluster1
TCGA-J4-AAU2-01A	cluster2
TCGA-EJ-5511-01A	cluster1
TCGA-CH-5751-01A	cluster1
TCGA-CH-5792-01A	cluster1
TCGA-KC-A7F6-01A	cluster1
TCGA-EJ-5510-01A	cluster1
TCGA-HC-7211-01A	cluster1
TCGA-HC-7818-01A	cluster1
TCGA-J4-A67N-01A	cluster2
TCGA-EJ-5506-01A	cluster1
TCGA-VP-A87H-01A	cluster1
TCGA-KK-A7AV-01A	cluster1
TCGA-VP-A87B-01A	cluster2
TCGA-HC-8213-01A	cluster1
TCGA-G9-6369-01A	cluster2
TCGA-ZG-A9LN-01A	cluster2
TCGA-HC-7233-01A	cluster1
TCGA-VN-A88K-01A	cluster1
TCGA-EJ-7791-01A	cluster1
TCGA-CH-5746-01A	cluster1
TCGA-EJ-7327-01A	cluster1
TCGA-EJ-AB20-01A	cluster2
TCGA-CH-5762-01A	cluster1
TCGA-KK-A8I5-01A	cluster1
TCGA-EJ-5515-01A	cluster1
TCGA-G9-6367-01A	cluster2
TCGA-V1-A9O7-01A	cluster1
TCGA-G9-6363-01A	cluster1
TCGA-V1-A9O9-01A	cluster1
TCGA-FC-A66V-01A	cluster2
TCGA-EJ-5509-01A	cluster1
TCGA-HC-A6HX-01A	cluster2
TCGA-V1-A9Z7-01A	cluster2
TCGA-XJ-A83G-01A	cluster2
TCGA-2A-AAYO-01A	cluster2
TCGA-KK-A59X-01A	cluster1
TCGA-CH-5765-01A	cluster1
TCGA-VP-A87D-01A	cluster1
TCGA-V1-A8WL-01A	cluster1
TCGA-ZG-A8QW-01A	cluster1
TCGA-EJ-7785-01A	cluster1
TCGA-VN-A88R-01A	cluster2
TCGA-G9-6384-01A	cluster1
TCGA-V1-A8MK-01A	cluster1
TCGA-ZG-A9L9-01A	cluster2
TCGA-ZG-A9LY-01A	cluster1
TCGA-2A-A8VL-01A	cluster2
TCGA-EJ-5522-01A	cluster1
TCGA-EJ-A65E-01A	cluster1
TCGA-EJ-A7NK-01A	cluster1
TCGA-EJ-5496-01A	cluster1
TCGA-HC-7081-01A	cluster1
TCGA-EJ-7315-01A	cluster1
TCGA-HC-7748-01A	cluster1
TCGA-KK-A8II-01A	cluster1
TCGA-J9-A8CK-01A	cluster2
TCGA-EJ-5502-01A	cluster1
TCGA-HC-A76X-01A	cluster1
TCGA-J9-A8CM-01A	cluster2
TCGA-KK-A7B0-01A	cluster2
TCGA-J4-A67T-01A	cluster1
TCGA-HI-7168-01A	cluster2
TCGA-KK-A59Y-01A	cluster1
TCGA-Y6-A9XI-01A	cluster1
TCGA-V1-A9OY-01A	cluster1
TCGA-KC-A4BL-01A	cluster1
TCGA-YL-A9WK-01A	cluster2
TCGA-EJ-7788-01A	cluster1
TCGA-XK-AAJ3-01A	cluster2
TCGA-G9-6342-01A	cluster1
TCGA-EJ-5516-01A	cluster1
TCGA-EJ-5501-01A	cluster1
TCGA-KK-A8I9-01A	cluster1
TCGA-EJ-7786-01A	cluster1
TCGA-EJ-5532-01A	cluster1
TCGA-HC-7210-01A	cluster1
TCGA-XQ-A8TB-01A	cluster1
TCGA-HC-A6HY-01A	cluster2
TCGA-J9-A52B-01A	cluster1
TCGA-EJ-A7NM-01A	cluster1
TCGA-ZG-A8QY-01A	cluster2
TCGA-J4-A6M7-01A	cluster1
TCGA-KK-A8ID-01A	cluster1
TCGA-G9-6498-01A	cluster2
TCGA-V1-A9ZK-01A	cluster1
TCGA-EJ-7781-01A	cluster1
TCGA-G9-6353-01A	cluster2
TCGA-J9-A52D-01A	cluster1
TCGA-EJ-A46F-01A	cluster2
TCGA-ZG-A9LB-01A	cluster2
TCGA-KK-A6E3-01A	cluster2
TCGA-G9-7519-01A	cluster2
TCGA-KK-A8IM-01A	cluster1
TCGA-M7-A71Z-01A	cluster2
TCGA-G9-6378-01A	cluster2
TCGA-VP-AA1N-01A	cluster1
TCGA-HC-8266-01A	cluster1
TCGA-V1-A8X3-01A	cluster1
TCGA-V1-A9ZG-01A	cluster1
TCGA-XK-AAIR-01A	cluster1
TCGA-EJ-A8FO-01A	cluster1
TCGA-CH-5763-01A	cluster1
TCGA-KK-A7AP-01A	cluster2
TCGA-HC-7077-01A	cluster1
TCGA-EJ-AB27-01A	cluster1
TCGA-HC-8256-01A	cluster1
TCGA-YL-A9WH-01A	cluster1
TCGA-EJ-A65D-01A	cluster2
TCGA-G9-6371-01A	cluster2
TCGA-XK-AAIV-01A	cluster1
TCGA-2A-A8VO-01A	cluster2
TCGA-V1-A8WV-01A	cluster1
TCGA-M7-A71Y-01A	cluster2
TCGA-V1-A9OA-01A	cluster2
TCGA-VP-A87E-01A	cluster2
TCGA-FC-7961-01A	cluster1
TCGA-EJ-7331-01A	cluster1
TCGA-G9-6385-01A	cluster2
TCGA-HC-A631-01A	cluster1
TCGA-EJ-A46H-01A	cluster1
TCGA-J4-A83I-01A	cluster1
TCGA-V1-A9ZI-01A	cluster2
TCGA-KK-A7AY-01A	cluster2
TCGA-CH-5768-01A	cluster1
TCGA-EJ-5499-01A	cluster1
TCGA-ZG-A9L1-01A	cluster1
TCGA-V1-A9OH-01A	cluster2
TCGA-G9-6365-01A	cluster2
TCGA-HC-8265-01A	cluster2
TCGA-KK-A8IB-01A	cluster2
TCGA-KK-A6E7-01A	cluster2
TCGA-CH-5772-01A	cluster1
TCGA-YL-A9WX-01A	cluster1
TCGA-J4-AATV-01A	cluster1
TCGA-G9-7522-01A	cluster1
TCGA-J4-A6G3-01A	cluster1
TCGA-J4-A83M-01A	cluster2
TCGA-CH-5748-01A	cluster1
TCGA-XJ-A9DQ-01A	cluster2
TCGA-KC-A4BV-01A	cluster1
TCGA-HC-A6AO-01A	cluster2
TCGA-VP-A875-01A	cluster1
TCGA-G9-6329-01A	cluster2
TCGA-YJ-A8SW-01A	cluster1
TCGA-MG-AAMC-01A	cluster2
TCGA-KC-A7F3-01A	cluster2
TCGA-EJ-5521-01A	cluster2
TCGA-HC-7213-01A	cluster1
TCGA-V1-A8MF-01A	cluster2
TCGA-VN-A88L-01A	cluster2
TCGA-CH-5766-01A	cluster1
TCGA-VP-A872-01A	cluster2
TCGA-KK-A8IH-01A	cluster1
TCGA-J9-A8CN-01A	cluster2
TCGA-HC-7079-01A	cluster1
TCGA-ZG-A9ND-01A	cluster2
TCGA-CH-5739-01A	cluster1
TCGA-KK-A8I8-01A	cluster1
TCGA-EJ-5517-01A	cluster1
TCGA-VN-A88P-01A	cluster2
TCGA-EJ-7783-01A	cluster1
TCGA-EJ-8474-01A	cluster1
TCGA-EJ-5518-01A	cluster1
TCGA-G9-6332-01A	cluster1
TCGA-HC-A6AS-01A	cluster2
TCGA-KK-A8I6-01A	cluster1
TCGA-ZG-A9L2-01A	cluster1
TCGA-XJ-A9DX-01A	cluster2
TCGA-V1-A9OQ-01A	cluster2
TCGA-V1-A9OX-01A	cluster2
TCGA-KC-A7F5-01A	cluster2
TCGA-HI-7171-01A	cluster1
TCGA-EJ-8469-01A	cluster1
TCGA-KK-A6E4-01A	cluster2
TCGA-V1-A8ML-01A	cluster2
TCGA-CH-5754-01A	cluster1
TCGA-KK-A8IC-01A	cluster1
TCGA-G9-7509-01A	cluster1
TCGA-EJ-7115-01A	cluster2
TCGA-HC-A6AQ-01A	cluster2
TCGA-KK-A7AZ-01A	cluster2
TCGA-G9-6366-01A	cluster2
TCGA-G9-6354-01A	cluster2
TCGA-VP-A87K-01A	cluster1
TCGA-KK-A8IL-01A	cluster1
TCGA-HI-7170-01A	cluster2
TCGA-YL-A9WI-01A	cluster1
TCGA-G9-6339-01A	cluster2
TCGA-V1-A8WW-01A	cluster1
TCGA-CH-5789-01A	cluster1
TCGA-FC-A4JI-01A	cluster1
TCGA-EJ-A65M-01A	cluster2
TCGA-EJ-A6RA-01A	cluster2
TCGA-EJ-5512-01A	cluster1
TCGA-M7-A723-01A	cluster2
TCGA-KK-A7AQ-01A	cluster2
TCGA-EJ-A6RC-01A	cluster2
TCGA-KK-A8IF-01A	cluster1
TCGA-VP-A879-01A	cluster1
TCGA-HC-A48F-01A	cluster1
TCGA-VN-A88Q-01A	cluster1
TCGA-KC-A7FE-01A	cluster2
TCGA-EJ-A46D-01A	cluster1
TCGA-HC-7747-01A	cluster1
TCGA-HC-7231-01A	cluster1
TCGA-J4-8200-01A	cluster1
TCGA-HC-8260-01A	cluster1
TCGA-V1-A9ZR-01A	cluster1
TCGA-EJ-A65B-01A	cluster2
TCGA-V1-A8MM-01A	cluster2
TCGA-CH-5740-01A	cluster1
TCGA-G9-7525-01A	cluster2
TCGA-FC-A6HD-01A	cluster2
TCGA-V1-A9Z9-01A	cluster2
TCGA-G9-6361-01A	cluster1
TCGA-KK-A6E8-01A	cluster2
TCGA-HC-7740-01A	cluster1
TCGA-HC-A9TE-01A	cluster2
GSM3263664	cluster1
GSM3263665	cluster1
GSM3263666	cluster1
GSM3263667	cluster1
GSM3263668	cluster1
GSM3263669	cluster1
GSM3263670	cluster1
GSM3263671	cluster1
GSM3263672	cluster1
GSM3263673	cluster1
GSM3263674	cluster1
GSM3263675	cluster1
GSM3263676	cluster1
GSM3263677	cluster1
GSM3263678	cluster1
GSM3263679	cluster1
GSM3263680	cluster1
GSM3263681	cluster1
GSM3263682	cluster1
GSM3263683	cluster1
GSM3263684	cluster2
GSM3263685	cluster2
GSM3263686	cluster1
GSM3263687	cluster1
GSM3263688	cluster1
GSM3263689	cluster2
GSM3263690	cluster1
GSM3263691	cluster2
GSM3263692	cluster2
GSM3263693	cluster2
GSM3263694	cluster2
GSM3263695	cluster2
GSM3263696	cluster2
GSM3263697	cluster1
GSM3263698	cluster1
GSM3263699	cluster2
GSM3263700	cluster1
GSM3263701	cluster2
GSM3263702	cluster2
GSM3263703	cluster2
GSM3263704	cluster2
GSM3263705	cluster1
GSM3263706	cluster2
GSM3263707	cluster1
GSM3263708	cluster1
GSM3263709	cluster2
GSM3263710	cluster1
GSM3263711	cluster2
GSM3263712	cluster2
GSM3263713	cluster2
GSM3263714	cluster2
GSM3263715	cluster2
GSM3263716	cluster1
GSM3263717	cluster1
GSM3263718	cluster1
GSM3263719	cluster2
GSM3263720	cluster1
GSM3263721	cluster1
GSM3263722	cluster1
GSM3263723	cluster1
GSM3263724	cluster2
GSM3263725	cluster1
GSM3263726	cluster2
GSM3263727	cluster1
GSM3263728	cluster1
GSM3263729	cluster2
GSM3263730	cluster2
GSM3263731	cluster2
GSM3263732	cluster2
GSM3263733	cluster1
GSM3263734	cluster2
GSM3263735	cluster2
GSM3263736	cluster2
GSM3263737	cluster2
GSM3263738	cluster1
GSM3263739	cluster1
GSM3263740	cluster1
GSM3263741	cluster1
GSM3263742	cluster2
GSM3263743	cluster2
GSM3263744	cluster2
GSM3263745	cluster1
GSM3263746	cluster2
GSM3263747	cluster1
GSM3263748	cluster1
GSM3263749	cluster1
GSM3263750	cluster1
GSM3263751	cluster2
GSM3263752	cluster2
GSM3263753	cluster1
GSM3263754	cluster1
GSM3263755	cluster2
GSM3263756	cluster1
GSM3263757	cluster1
GSM3263758	cluster2
GSM3263759	cluster1
GSM3263760	cluster1
GSM3263761	cluster1
GSM3263762	cluster2
GSM3263763	cluster2
GSM3263764	cluster2
GSM3263765	cluster2
GSM3263766	cluster2
GSM3263767	cluster1
GSM3263768	cluster1
GSM3263769	cluster2
GSM3263770	cluster1
GSM3263771	cluster1
GSM3263772	cluster1
GSM3263773	cluster2
GSM3263774	cluster1
GSM3263775	cluster2
GSM3263776	cluster1
GSM3263777	cluster2
GSM3263778	cluster2
GSM3263779	cluster2
GSM3263780	cluster2
GSM3263781	cluster1
GSM3263782	cluster2
GSM3263783	cluster1
GSM3263784	cluster1
GSM3263785	cluster1
GSM3263786	cluster2
GSM3263787	cluster1
GSM3263788	cluster2
GSM3263789	cluster2
GSM3263790	cluster2
GSM3263791	cluster1
GSM3263792	cluster1
GSM3263793	cluster2
GSM3263794	cluster2
GSM3263795	cluster1
GSM3263796	cluster2
GSM3263797	cluster2
GSM3263798	cluster1
GSM3263799	cluster1
GSM3263800	cluster2
GSM3263801	cluster2
GSM3263802	cluster2
GSM3263803	cluster1
GSM3263804	cluster1
GSM3263805	cluster2
GSM3263806	cluster1
GSM3263807	cluster1
GSM3263808	cluster1
GSM3263809	cluster1
GSM3263810	cluster2
GSM3263811	cluster2
GSM3263812	cluster2
GSM3263813	cluster2
GSM3263814	cluster2
GSM3263815	cluster1
GSM3263816	cluster1
GSM3263817	cluster2
GSM3263818	cluster1
GSM3263819	cluster2
GSM3263820	cluster1
GSM3263821	cluster1
GSM3263822	cluster1
GSM3263823	cluster1
GSM3263824	cluster1
GSM3263825	cluster1
GSM3263826	cluster2
GSM3263827	cluster1
GSM3263828	cluster2
GSM3263829	cluster2
GSM3263830	cluster2
GSM3263831	cluster1
GSM3263832	cluster1
GSM3263833	cluster1
GSM3263834	cluster2
GSM3263835	cluster1
GSM3263836	cluster2
GSM3263837	cluster1
GSM3263838	cluster1
GSM3263839	cluster2
GSM3263840	cluster1
GSM3263841	cluster1
GSM3263842	cluster1
GSM3263843	cluster1
GSM3263844	cluster1
GSM3263845	cluster1
GSM3263846	cluster1
GSM3263847	cluster1
GSM3263848	cluster1
GSM3263849	cluster2
GSM3263850	cluster2
GSM3263851	cluster1
GSM3263852	cluster2
GSM3263853	cluster1
GSM3263854	cluster1
GSM3263855	cluster1
GSM3263856	cluster1
GSM3263857	cluster1
GSM3263858	cluster1
GSM3263859	cluster1
GSM3263860	cluster1
GSM3263861	cluster2
GSM3263862	cluster1
GSM3263863	cluster1
GSM3263864	cluster1
GSM3263865	cluster1
GSM3263866	cluster1
GSM3263867	cluster1
GSM3263868	cluster1
GSM3263869	cluster2
GSM3263870	cluster1
GSM3263871	cluster1
GSM3263872	cluster1
GSM3263873	cluster1
GSM3263874	cluster1
GSM3263875	cluster1
GSM3263876	cluster2
GSM3263877	cluster1
GSM3263878	cluster1
GSM3263879	cluster1
GSM3263880	cluster1
GSM3263881	cluster1
GSM3263882	cluster1
GSM3263883	cluster1
GSM3263884	cluster1
GSM3263885	cluster2
GSM3263886	cluster1
GSM3263887	cluster2
GSM3263888	cluster1
GSM3263889	cluster1
GSM3263890	cluster2
GSM3263891	cluster1
GSM3263892	cluster1
GSM3263893	cluster2
GSM3263894	cluster1
GSM3263895	cluster1
GSM3263896	cluster2
GSM3263897	cluster1
GSM3263898	cluster1
GSM3263899	cluster1
GSM3263900	cluster1
GSM3263901	cluster2
GSM3263902	cluster1
GSM3263903	cluster1
GSM3263904	cluster2
GSM3263905	cluster1
GSM3263906	cluster1
GSM3263907	cluster1
GSM3263908	cluster2
GSM3263909	cluster2
GSM3263910	cluster1
GSM3263911	cluster2
GSM1817707	cluster2
GSM1817708	cluster1
GSM1817709	cluster1
GSM1817710	cluster1
GSM1817711	cluster2
GSM1817712	cluster1
GSM1817713	cluster1
GSM1817714	cluster1
GSM1817715	cluster2
GSM1817716	cluster2
GSM1817717	cluster1
GSM1817718	cluster1
GSM1817719	cluster1
GSM1817720	cluster1
GSM1817721	cluster1
GSM1817722	cluster1
GSM1817723	cluster2
GSM1817724	cluster1
GSM1817725	cluster1
GSM1817726	cluster1
GSM1817727	cluster1
GSM1817729	cluster1
GSM1817730	cluster1
GSM1817731	cluster1
GSM1817732	cluster1
GSM1817733	cluster1
GSM1817734	cluster1
GSM1817735	cluster1
GSM1817736	cluster1
GSM1817737	cluster1
GSM1817738	cluster1
GSM1817739	cluster1
GSM1817740	cluster1
GSM1817741	cluster1
GSM1817742	cluster1
GSM1817743	cluster1
GSM1817744	cluster1
GSM1817745	cluster1
GSM1817746	cluster1
GSM1817747	cluster1
GSM1817748	cluster1
GSM1817749	cluster2
GSM1817750	cluster2
GSM1817751	cluster2
GSM1817752	cluster1
GSM1817753	cluster1
GSM1817754	cluster1
GSM1817755	cluster1
GSM1817756	cluster1
GSM1817757	cluster2
GSM1817758	cluster2
GSM1817759	cluster1
GSM1817760	cluster1
GSM1817761	cluster1
GSM1817762	cluster1
GSM1817763	cluster1
GSM1817764	cluster1
GSM1817765	cluster1
GSM1817766	cluster1
GSM1817767	cluster1
GSM1817768	cluster1
GSM1817769	cluster1
GSM1817770	cluster1
GSM1817771	cluster1
GSM1817772	cluster1
GSM1817773	cluster1
GSM1817774	cluster1
GSM1817775	cluster1
GSM1817776	cluster1
GSM1817777	cluster1
GSM1817778	cluster1
GSM1817779	cluster1
GSM1817780	cluster1
GSM1817781	cluster1
GSM1817782	cluster1
GSM1817783	cluster1
GSM1817784	cluster1
GSM1817785	cluster1
GSM1817786	cluster1
GSM1817787	cluster1
GSM1817788	cluster1
GSM1817789	cluster1
GSM1817790	cluster1
GSM1817791	cluster1
GSM1817792	cluster1
GSM1817793	cluster1
GSM1817794	cluster1
GSM1817795	cluster1
GSM1817796	cluster1
GSM1817797	cluster1
GSM1817798	cluster1
GSM1817799	cluster1
GSM1817800	cluster1
GSM1817801	cluster1
GSM1817802	cluster1
GSM1817803	cluster1
GSM1817804	cluster1
GSM1817805	cluster2
GSM1817806	cluster1
GSM1817807	cluster1
GSM1817808	cluster1
GSM1817809	cluster1
GSM1817810	cluster1
GSM1817811	cluster1
GSM1817812	cluster2
GSM1817813	cluster1
GSM1817814	cluster1
GSM1817815	cluster1
GSM1817816	cluster1
GSM1817817	cluster1
GSM1817818	cluster1
GSM1817819	cluster1
GSM1817820	cluster2
GSM1817821	cluster1
GSM1817822	cluster1
GSM1817823	cluster1
GSM1817824	cluster2
GSM1817825	cluster1
GSM1817826	cluster1
GSM1817827	cluster1
GSM1817828	cluster1
GSM1817829	cluster1
GSM1817830	cluster1
GSM1817831	cluster2
GSM1817832	cluster1
GSM1817906	cluster2
GSM1817907	cluster2
GSM1817908	cluster2
GSM1817909	cluster2
GSM1817910	cluster2
GSM1817911	cluster2
GSM1817912	cluster2
GSM1817913	cluster2
GSM1817914	cluster2
GSM1817915	cluster2
GSM1817916	cluster1
GSM1817917	cluster2
GSM1817918	cluster1
GSM1817919	cluster2
GSM1817920	cluster1
GSM1817921	cluster2
GSM1817922	cluster2
GSM1817923	cluster2
GSM1817924	cluster2
GSM1817925	cluster2
GSM1817926	cluster2
GSM1817927	cluster2
GSM1817928	cluster2
GSM1817929	cluster2
GSM1817930	cluster2
GSM1817931	cluster2
GSM1817932	cluster2
GSM1817933	cluster2
GSM1817934	cluster2
GSM1817935	cluster2
GSM1817936	cluster2
GSM1817937	cluster2
GSM1817938	cluster2
GSM1817939	cluster2
GSM1817940	cluster2
GSM1817941	cluster2
GSM1817942	cluster2
GSM1817943	cluster2
GSM1817944	cluster2
GSM1817945	cluster2
GSM1817946	cluster1
GSM1817947	cluster2
GSM1817948	cluster2
GSM1817949	cluster2
GSM1817950	cluster2
GSM1817951	cluster2
GSM1817952	cluster2
GSM1817953	cluster2
GSM1817954	cluster2
GSM1817955	cluster2
GSM1817956	cluster2
GSM1817957	cluster2
GSM1817958	cluster2
GSM1817959	cluster2
GSM1817960	cluster2
GSM1817961	cluster2
GSM1817962	cluster2
GSM1817963	cluster2
GSM1817964	cluster2
GSM1817965	cluster2
GSM1817966	cluster2
GSM1817967	cluster2
GSM1817968	cluster2
GSM1817969	cluster2
GSM1817970	cluster2
GSM1817971	cluster2
GSM1817972	cluster2
GSM1817973	cluster2
GSM1817974	cluster2
GSM1817975	cluster2
GSM1817976	cluster2
GSM1817977	cluster1
GSM1817978	cluster2
GSM1817979	cluster2
GSM1817980	cluster2
GSM1817981	cluster2
GSM1817982	cluster2
GSM1817983	cluster2
GSM1817984	cluster2
GSM1817985	cluster2
GSM1817986	cluster2
GSM1817987	cluster2
GSM1817988	cluster2
GSM1817989	cluster1
GSM1817990	cluster2
GSM1817991	cluster2
GSM1817992	cluster2
GSM1817993	cluster2
GSM1817994	cluster2
GSM1817995	cluster2
GSM1817996	cluster1
GSM1817997	cluster2
GSM1817998	cluster2
GSM1817999	cluster2
