# Supplementary material for: RNA modification writers pattern in relation to tumor microenvironment and prognosis in prostate cancer
Source: Front Genet. 2023 Jan 18;13:1065424. doi: 10.3389/fgene.2022.1065424 (PMC9889935; doi:10.3389/fgene.2022.1065424)
Supplement: Supplementary file 1 [file DataSheet1.ZIP › SupplementaryTable13_GSVA_KEGG.txt]

wilcox_result	wilcox_result_adjust
KEGG_N_GLYCAN_BIOSYNTHESIS	0.0880712901670212	1
KEGG_OTHER_GLYCAN_DEGRADATION	0.0461465575774196	1
KEGG_O_GLYCAN_BIOSYNTHESIS	1.19496463062717e-12	2.22263421296654e-10
KEGG_GLYCOSAMINOGLYCAN_DEGRADATION	0.129096343407008	1
KEGG_GLYCOSAMINOGLYCAN_BIOSYNTHESIS_KERATAN_SULFATE	0.221057587233482	1
KEGG_GLYCEROLIPID_METABOLISM	0.00399170680336727	0.742457465426312
KEGG_GLYCOSYLPHOSPHATIDYLINOSITOL_GPI_ANCHOR_BIOSYNTHESIS	6.69930787755953e-07	0.000124607126522607
KEGG_GLYCEROPHOSPHOLIPID_METABOLISM	1.0346710204274e-05	0.00192448809799496
KEGG_ETHER_LIPID_METABOLISM	0.028069748364748	1
KEGG_ARACHIDONIC_ACID_METABOLISM	3.61806934143073e-35	6.72960897506116e-33
KEGG_LINOLEIC_ACID_METABOLISM	0.000981010209083024	0.182467898889442
KEGG_ALPHA_LINOLENIC_ACID_METABOLISM	4.76002095982009e-08	8.85363898526537e-06
KEGG_SPHINGOLIPID_METABOLISM	0.182586074802128	1
KEGG_GLYCOSPHINGOLIPID_BIOSYNTHESIS_LACTO_AND_NEOLACTO_SERIES	0.599579888349872	1
KEGG_GLYCOSPHINGOLIPID_BIOSYNTHESIS_GLOBO_SERIES	0.194621599015248	1
KEGG_GLYCOSPHINGOLIPID_BIOSYNTHESIS_GANGLIO_SERIES	0.00138184764949949	0.257023662806905
KEGG_RIBOFLAVIN_METABOLISM	4.22079580702217e-06	0.000785068020106124
KEGG_NICOTINATE_AND_NICOTINAMIDE_METABOLISM	0.101539782961208	1
KEGG_PANTOTHENATE_AND_COA_BIOSYNTHESIS	0.960057762168386	1
KEGG_AMINOACYL_TRNA_BIOSYNTHESIS	0.00695869011475841	1
KEGG_BASAL_TRANSCRIPTION_FACTORS	1.40153006146863e-07	2.60684591433165e-05
KEGG_NON_HOMOLOGOUS_END_JOINING	6.30943990800091e-26	1.17355582288817e-23
KEGG_SNARE_INTERACTIONS_IN_VESICULAR_TRANSPORT	0.0874869306794929	1
KEGG_LYSOSOME	8.79698987453228e-08	1.636240116663e-05
KEGG_CARDIAC_MUSCLE_CONTRACTION	3.35907512635452e-63	6.2478797350194e-61
KEGG_RENIN_ANGIOTENSIN_SYSTEM	0.000238947755254958	0.0444442824774223
KEGG_CIRCADIAN_RHYTHM_MAMMAL	4.3942774741318e-16	8.17335610188514e-14
KEGG_TASTE_TRANSDUCTION	0.0253842727501605	1
KEGG_PROXIMAL_TUBULE_BICARBONATE_RECLAMATION	2.18573815089495e-06	0.000406547296066461
KEGG_PATHOGENIC_ESCHERICHIA_COLI_INFECTION	0.00465208193521344	0.8652872399497
KEGG_SYSTEMIC_LUPUS_ERYTHEMATOSUS	0.00138998590190334	0.258537377754022
KEGG_PRIMARY_IMMUNODEFICIENCY	0.0013958259749726	0.259623631344903
KEGG_HYPERTROPHIC_CARDIOMYOPATHY_HCM	0.552379071483498	1
KEGG_ARRHYTHMOGENIC_RIGHT_VENTRICULAR_CARDIOMYOPATHY_ARVC	0.0300114680555125	1
KEGG_DILATED_CARDIOMYOPATHY	0.817275587097292	1
KEGG_GLYCOLYSIS_GLUCONEOGENESIS	2.40959433413379e-19	4.48184546148884e-17
KEGG_CITRATE_CYCLE_TCA_CYCLE	0.00619490065145583	1
KEGG_PENTOSE_PHOSPHATE_PATHWAY	5.91385290127761e-17	1.09997663963763e-14
KEGG_PENTOSE_AND_GLUCURONATE_INTERCONVERSIONS	4.45158111962282e-05	0.00827994088249844
KEGG_FRUCTOSE_AND_MANNOSE_METABOLISM	4.41546011294248e-24	8.21275581007301e-22
KEGG_GALACTOSE_METABOLISM	0.000264355221205239	0.0491700711441744
KEGG_ASCORBATE_AND_ALDARATE_METABOLISM	1.00151744858513e-09	1.86282245436833e-07
KEGG_FATTY_ACID_METABOLISM	5.39634805534232e-12	1.00372073829367e-09
KEGG_STEROID_BIOSYNTHESIS	8.51213092113752e-13	1.58325635133158e-10
KEGG_PRIMARY_BILE_ACID_BIOSYNTHESIS	4.25446830750133e-18	7.91331105195247e-16
KEGG_STEROID_HORMONE_BIOSYNTHESIS	8.80201815454776e-13	1.63717537674588e-10
KEGG_OXIDATIVE_PHOSPHORYLATION	5.75643623243298e-47	1.07069713923253e-44
KEGG_PURINE_METABOLISM	2.90463348629581e-20	5.4026182845102e-18
KEGG_PYRIMIDINE_METABOLISM	7.14116306348801e-17	1.32825632980877e-14
KEGG_ALANINE_ASPARTATE_AND_GLUTAMATE_METABOLISM	5.51774359872094e-06	0.00102630030936209
KEGG_GLYCINE_SERINE_AND_THREONINE_METABOLISM	3.14329241551152e-28	5.84652389285142e-26
KEGG_CYSTEINE_AND_METHIONINE_METABOLISM	0.00977602625018632	1
KEGG_VALINE_LEUCINE_AND_ISOLEUCINE_DEGRADATION	8.08941877569494e-09	1.50463189227926e-06
KEGG_VALINE_LEUCINE_AND_ISOLEUCINE_BIOSYNTHESIS	0.188451702815378	1
KEGG_LYSINE_DEGRADATION	1.85193535308765e-08	3.44459975674302e-06
KEGG_ARGININE_AND_PROLINE_METABOLISM	2.93342504561089e-26	5.45617058483626e-24
KEGG_HISTIDINE_METABOLISM	2.01110527659157e-29	3.74065581446032e-27
KEGG_TYROSINE_METABOLISM	8.40135790831464e-40	1.56265257094652e-37
KEGG_PHENYLALANINE_METABOLISM	5.37538611094804e-36	9.99821816636335e-34
KEGG_TRYPTOPHAN_METABOLISM	1.73758983280216e-20	3.23191708901202e-18
KEGG_BETA_ALANINE_METABOLISM	1.57790278136315e-17	2.93489917333546e-15
KEGG_TAURINE_AND_HYPOTAURINE_METABOLISM	0.000448869222112609	0.0834896753129453
KEGG_SELENOAMINO_ACID_METABOLISM	0.736832085272963	1
KEGG_GLUTATHIONE_METABOLISM	5.02196959682889e-47	9.34086345010174e-45
KEGG_STARCH_AND_SUCROSE_METABOLISM	0.0493002818553722	1
KEGG_AMINO_SUGAR_AND_NUCLEOTIDE_SUGAR_METABOLISM	2.78129538524689e-13	5.17320941655922e-11
KEGG_GLYCOSAMINOGLYCAN_BIOSYNTHESIS_CHONDROITIN_SULFATE	6.94444538424962e-05	0.0129166684147043
KEGG_GLYCOSAMINOGLYCAN_BIOSYNTHESIS_HEPARAN_SULFATE	0.0789260963685767	1
KEGG_INOSITOL_PHOSPHATE_METABOLISM	2.06711873808939e-23	3.84484085284626e-21
KEGG_PYRUVATE_METABOLISM	3.26212201720509e-16	6.06754695200147e-14
KEGG_GLYOXYLATE_AND_DICARBOXYLATE_METABOLISM	2.5597965529344e-07	4.76122158845798e-05
KEGG_PROPANOATE_METABOLISM	6.70185561917753e-06	0.00124654514516702
KEGG_BUTANOATE_METABOLISM	8.95316741878847e-12	1.66528913989466e-09
KEGG_ONE_CARBON_POOL_BY_FOLATE	0.651486821635645	1
KEGG_FOLATE_BIOSYNTHESIS	2.72269973419856e-32	5.06422150560932e-30
KEGG_RETINOL_METABOLISM	1.50776110381191e-12	2.80443565309015e-10
KEGG_PORPHYRIN_AND_CHLOROPHYLL_METABOLISM	1.08689913845002e-22	2.02163239751703e-20
KEGG_TERPENOID_BACKBONE_BIOSYNTHESIS	2.9989320097504e-07	5.57801353813574e-05
KEGG_LIMONENE_AND_PINENE_DEGRADATION	3.00335506401769e-10	5.5862404190729e-08
KEGG_NITROGEN_METABOLISM	0.363243627021991	1
KEGG_SULFUR_METABOLISM	3.87527599670471e-11	7.20801335387075e-09
KEGG_METABOLISM_OF_XENOBIOTICS_BY_CYTOCHROME_P450	8.48159706204884e-33	1.57757705354108e-30
KEGG_DRUG_METABOLISM_CYTOCHROME_P450	4.08752981100459e-29	7.60280544846853e-27
KEGG_DRUG_METABOLISM_OTHER_ENZYMES	2.71355376090261e-18	5.04720999527886e-16
KEGG_BIOSYNTHESIS_OF_UNSATURATED_FATTY_ACIDS	3.76064134123803e-07	6.99479289470274e-05
KEGG_ABC_TRANSPORTERS	8.30099864019802e-09	1.54398574707683e-06
KEGG_RIBOSOME	2.77324088703008e-39	5.15822804987595e-37
KEGG_RNA_DEGRADATION	0.0160825002960452	1
KEGG_RNA_POLYMERASE	6.79531963488457e-18	1.26392945208853e-15
KEGG_DNA_REPLICATION	0.00110516963349406	0.205561551829896
KEGG_SPLICEOSOME	0.264500668658049	1
KEGG_PROTEASOME	2.21974541431218e-11	4.12872647062065e-09
KEGG_PROTEIN_EXPORT	1.12868520201916e-05	0.00209935447575565
KEGG_PPAR_SIGNALING_PATHWAY	2.63163763931451e-12	4.89484600912499e-10
KEGG_BASE_EXCISION_REPAIR	1.98166689931712e-06	0.000368590043272984
KEGG_NUCLEOTIDE_EXCISION_REPAIR	0.845391566205905	1
KEGG_MISMATCH_REPAIR	0.0946613612367211	1
KEGG_HOMOLOGOUS_RECOMBINATION	0.827628652413567	1
KEGG_MAPK_SIGNALING_PATHWAY	0.513606905332878	1
KEGG_ERBB_SIGNALING_PATHWAY	5.12272465464652e-07	9.52826785764254e-05
KEGG_CALCIUM_SIGNALING_PATHWAY	0.137860992087902	1
KEGG_CYTOKINE_CYTOKINE_RECEPTOR_INTERACTION	0.0951399608658255	1
KEGG_CHEMOKINE_SIGNALING_PATHWAY	0.000521648942343647	0.0970267032759184
KEGG_PHOSPHATIDYLINOSITOL_SIGNALING_SYSTEM	3.5554721835108e-16	6.61317826133009e-14
KEGG_NEUROACTIVE_LIGAND_RECEPTOR_INTERACTION	0.00739010936674058	1
KEGG_CELL_CYCLE	9.38638693824281e-06	0.00174586797051316
KEGG_OOCYTE_MEIOSIS	0.00203753910724952	0.378982273948412
KEGG_P53_SIGNALING_PATHWAY	0.114695782583509	1
KEGG_UBIQUITIN_MEDIATED_PROTEOLYSIS	6.24085611970827e-22	1.16079923826574e-19
KEGG_REGULATION_OF_AUTOPHAGY	0.00195939879032513	0.364448175000475
KEGG_ENDOCYTOSIS	0.0782684697734749	1
KEGG_PEROXISOME	3.1538467381128e-17	5.86615493288981e-15
KEGG_MTOR_SIGNALING_PATHWAY	0.000231586238049568	0.0430750402772196
KEGG_APOPTOSIS	7.3574441467762e-22	1.36848461130037e-19
KEGG_VASCULAR_SMOOTH_MUSCLE_CONTRACTION	0.000194665731956051	0.0362078261438255
KEGG_WNT_SIGNALING_PATHWAY	4.47873624929058e-14	8.33044942368048e-12
KEGG_DORSO_VENTRAL_AXIS_FORMATION	4.24504102785159e-21	7.89577631180396e-19
KEGG_NOTCH_SIGNALING_PATHWAY	4.17140693615499e-15	7.75881690124829e-13
KEGG_HEDGEHOG_SIGNALING_PATHWAY	6.33045599406092e-06	0.00117746481489533
KEGG_TGF_BETA_SIGNALING_PATHWAY	2.13266794348788e-07	3.96676237488746e-05
KEGG_AXON_GUIDANCE	0.224085197928381	1
KEGG_VEGF_SIGNALING_PATHWAY	3.85456277110741e-06	0.000716948675425978
KEGG_FOCAL_ADHESION	0.0293218174534125	1
KEGG_ECM_RECEPTOR_INTERACTION	0.0493841851590975	1
KEGG_CELL_ADHESION_MOLECULES_CAMS	0.00611787667105553	1
KEGG_ADHERENS_JUNCTION	7.05883153656126e-13	1.31294266580039e-10
KEGG_TIGHT_JUNCTION	0.831967124569218	1
KEGG_GAP_JUNCTION	0.00149115337717549	0.27735452815464
KEGG_COMPLEMENT_AND_COAGULATION_CASCADES	0.000775933447491656	0.144323621233448
KEGG_ANTIGEN_PROCESSING_AND_PRESENTATION	0.0591775556828598	1
KEGG_TOLL_LIKE_RECEPTOR_SIGNALING_PATHWAY	2.21196378396135e-06	0.000411425263816811
KEGG_NOD_LIKE_RECEPTOR_SIGNALING_PATHWAY	1.71156515421514e-06	0.000318351118684016
KEGG_RIG_I_LIKE_RECEPTOR_SIGNALING_PATHWAY	3.04717641075557e-16	5.66774812400536e-14
KEGG_CYTOSOLIC_DNA_SENSING_PATHWAY	0.256810540895335	1
KEGG_JAK_STAT_SIGNALING_PATHWAY	1.53302925809972e-11	2.85143442006548e-09
KEGG_HEMATOPOIETIC_CELL_LINEAGE	0.431693253186603	1
KEGG_NATURAL_KILLER_CELL_MEDIATED_CYTOTOXICITY	0.00239486800144415	0.445445448268612
KEGG_T_CELL_RECEPTOR_SIGNALING_PATHWAY	8.24025681875772e-17	1.53268776828894e-14
KEGG_B_CELL_RECEPTOR_SIGNALING_PATHWAY	0.00160704342846962	0.298910077695348
KEGG_FC_EPSILON_RI_SIGNALING_PATHWAY	0.192053641693095	1
KEGG_FC_GAMMA_R_MEDIATED_PHAGOCYTOSIS	5.21710654580475e-05	0.00970381817519684
KEGG_LEUKOCYTE_TRANSENDOTHELIAL_MIGRATION	0.997297468490073	1
KEGG_INTESTINAL_IMMUNE_NETWORK_FOR_IGA_PRODUCTION	0.0791738622609786	1
KEGG_LONG_TERM_POTENTIATION	0.084830303158959	1
KEGG_NEUROTROPHIN_SIGNALING_PATHWAY	7.3445998624025e-11	1.36609557440686e-08
KEGG_LONG_TERM_DEPRESSION	0.536794948670963	1
KEGG_OLFACTORY_TRANSDUCTION	9.26839563734449e-05	0.0172392158854608
KEGG_REGULATION_OF_ACTIN_CYTOSKELETON	0.0411081197511797	1
KEGG_INSULIN_SIGNALING_PATHWAY	0.022549134330161	1
KEGG_GNRH_SIGNALING_PATHWAY	0.00326394727065399	0.607094192341642
KEGG_PROGESTERONE_MEDIATED_OOCYTE_MATURATION	4.4279969025728e-08	8.23607423878541e-06
KEGG_MELANOGENESIS	0.500594600005118	1
KEGG_ADIPOCYTOKINE_SIGNALING_PATHWAY	0.000673385368750639	0.125249678587619
KEGG_TYPE_II_DIABETES_MELLITUS	8.46198473979128e-07	0.000157392916160118
KEGG_TYPE_I_DIABETES_MELLITUS	0.000577329341726771	0.107383257561179
KEGG_MATURITY_ONSET_DIABETES_OF_THE_YOUNG	0.0286106432078745	1
KEGG_ALDOSTERONE_REGULATED_SODIUM_REABSORPTION	0.441678558822888	1
KEGG_VASOPRESSIN_REGULATED_WATER_REABSORPTION	0.329795958336419	1
KEGG_ALZHEIMERS_DISEASE	7.10311942849116e-38	1.32118021369936e-35
KEGG_PARKINSONS_DISEASE	3.42773410862717e-41	6.37558544204655e-39
KEGG_AMYOTROPHIC_LATERAL_SCLEROSIS_ALS	9.89885909167364e-14	1.8411877910513e-11
KEGG_HUNTINGTONS_DISEASE	4.7433689228728e-36	8.82266619654341e-34
KEGG_PRION_DISEASES	5.75453191409993e-11	1.07034293602259e-08
KEGG_VIBRIO_CHOLERAE_INFECTION	1.47201404976465e-20	2.73794613256226e-18
KEGG_EPITHELIAL_CELL_SIGNALING_IN_HELICOBACTER_PYLORI_INFECTION	6.34191820756253e-05	0.0117959678660663
KEGG_LEISHMANIA_INFECTION	0.950228432279591	1
KEGG_PATHWAYS_IN_CANCER	5.04588787735723e-11	9.38535145188445e-09
KEGG_COLORECTAL_CANCER	1.02920912285698e-09	1.91432896851398e-07
KEGG_RENAL_CELL_CARCINOMA	2.77456677747162e-09	5.16069420609722e-07
KEGG_PANCREATIC_CANCER	0.0120035869703177	1
KEGG_ENDOMETRIAL_CANCER	3.28787125683755e-08	6.11544053771785e-06
KEGG_GLIOMA	0.801338524031208	1
KEGG_PROSTATE_CANCER	0.000103957639852654	0.0193361210125936
KEGG_THYROID_CANCER	0.797413559052687	1
KEGG_BASAL_CELL_CARCINOMA	0.000244670220569001	0.0455086610258342
KEGG_MELANOMA	0.75110680503896	1
KEGG_BLADDER_CANCER	3.71776949304159e-07	6.91505125705735e-05
KEGG_CHRONIC_MYELOID_LEUKEMIA	2.15214134850524e-07	4.00298290821975e-05
KEGG_ACUTE_MYELOID_LEUKEMIA	0.041084148252691	1
KEGG_SMALL_CELL_LUNG_CANCER	6.64765781284991e-21	1.23646435319008e-18
KEGG_NON_SMALL_CELL_LUNG_CANCER	0.0013772169720228	0.256162356796242
KEGG_ASTHMA	8.54613337743227e-07	0.00015895808082024
KEGG_AUTOIMMUNE_THYROID_DISEASE	0.313264286018494	1
KEGG_ALLOGRAFT_REJECTION	0.0228225839668581	1
KEGG_GRAFT_VERSUS_HOST_DISEASE	0.0139867741150637	1
KEGG_VIRAL_MYOCARDITIS	0.78697225136461	1
