# Supplementary material for: RNA modification writers pattern in relation to tumor microenvironment and prognosis in prostate cancer
Source: Front Genet. 2023 Jan 18;13:1065424. doi: 10.3389/fgene.2022.1065424 (PMC9889935; doi:10.3389/fgene.2022.1065424)
Supplement: Supplementary file 1 [file DataSheet1.ZIP › SupplementaryTable14_tme_diff.txt]

cell	wilcox	wilcox_adj	Difference
B cells naive	B cells naive	0.182111199635281	1	-0.00291339319565684
B cells memory	B cells memory	0.0683029768735746	1	0.00369976879319219
Plasma cells	Plasma cells	0.00815174100013321	0.179338302002931	-0.0171464949394164
T cells CD8	T cells CD8	0.176624306457912	1	-0.00425862663443929
T cells CD4 naive	T cells CD4 naive	0.692525427616637	1	5.92404590849609e-05
T cells CD4 memory resting	T cells CD4 memory resting	1.10665976490424e-16	2.43465148278932e-15	0.0479585338427512
T cells CD4 memory activated	T cells CD4 memory activated	0.0364094603565081	0.801008127843179	0.000933482951209348
T cells follicular helper	T cells follicular helper	0.0501125371528851	1	-0.00572438781007552
T cells regulatory (Tregs)	T cells regulatory (Tregs)	0.00459429856206727	0.10107456836548	-0.00413739435442135
T cells gamma delta	T cells gamma delta	0.308316588022668	1	-0.00194753869533013
NK cells resting	NK cells resting	0.012951230436104	0.284927069594289	-0.0023430613863329
NK cells activated	NK cells activated	0.959512901993458	1	-0.000820795216043439
Monocytes	Monocytes	0.744410418034896	1	0.000426341756208197
Macrophages M0	Macrophages M0	0.0704739597417499	1	-0.00966409322653881
Macrophages M1	Macrophages M1	4.36487528568784e-07	9.60272562851324e-06	0.015174859121911
Macrophages M2	Macrophages M2	2.20363298859915e-08	4.84799257491814e-07	-0.0196497810426686
Dendritic cells resting	Dendritic cells resting	0.000106954967206361	0.00235300927853994	0.00915526440811627
Dendritic cells activated	Dendritic cells activated	0.797026571413866	1	0.000397471257758035
Mast cells resting	Mast cells resting	0.00563309829676738	0.123928162528882	-0.0140226204657679
Mast cells activated	Mast cells activated	0.15327878607185	1	0.00464581351874912
Eosinophils	Eosinophils	0.383234051188823	1	0.000280671106917956
Neutrophils	Neutrophils	0.352335142587772	1	-0.000103260249207169
