# Supplementary material for: RNA modification writers pattern in relation to tumor microenvironment and prognosis in prostate cancer
Source: Front Genet. 2023 Jan 18;13:1065424. doi: 10.3389/fgene.2022.1065424 (PMC9889935; doi:10.3389/fgene.2022.1065424)
Supplement: Supplementary file 1 [file DataSheet1.ZIP › SupplementaryTable15_degs.txt]

ZC3H13
BPTF
GTF2I
AHCTF1
SMG1
KIAA2018
ARHGAP5
LATS1
DDI2
ATXN1L
NEK4
CRYBG3
ASH1L
TAOK1
SMAD1
NOTCH2
DPP8
BCOR
USP34
NFAT5
OCLN
MPDZ
PHF2
CTR9
AKAP9
PRKDC
ZNF675
ARID4A
NCOA6
RANBP2
UTP20
ZNF550
UTRN
BTAF1
ZNF320
GOLIM4
HSPA13
APOOL
KIAA1033
LBR
GCC2
UBR5
SCAND1
MCM9
BCL9L
ADAM9
PARP8
MYCBP2
NOL8
FAM195A
ANKRD27
RALGAPA2
CCDC113
ATP11A
SEC24C
WRN
DYNC1LI2
ARL13B
LAMC1
DTWD2
DSP
SERINC5
SRRM2
INO80
MAGT1
ITPRIPL2
AMOTL1
MEGF9
AMPD3
TDRD6
N4BP2
WASF1
PTPRC
CACNA1D
FRK
MOSPD2
ARRDC3
RAB11FIP1
TRIM56
TNFAIP3
ZNF738
HYOU1
ITPR3
KIF21A
ALOX15
SAMD9
IL7R
EHF
FBXO45
MESP1
ERG
SLC26A2
NFKBIZ
COX7A1
CP
MYO6
CXCL11
TDRD1
RAMP1
ACSL5
ZNF385B
GNMT
SLC5A1
TFF3
LRRN1
F5
SCUBE2
CXCL9
COL2A1
PLA1A
HLA-DMB
PLA2G7
PIGR
CRISP3
RLN1
XBP1
