# Supplementary material for: RNA modification writers pattern in relation to tumor microenvironment and prognosis in prostate cancer
Source: Front Genet. 2023 Jan 18;13:1065424. doi: 10.3389/fgene.2022.1065424 (PMC9889935; doi:10.3389/fgene.2022.1065424)
Supplement: Supplementary file 1 [file DataSheet1.ZIP › SupplementaryTable16_cluster2.txt]

sample	cluster_DEG
TCGA-EJ-5505-01A	gene.clusterA
TCGA-ZG-A9L6-01A	gene.clusterA
TCGA-HC-A8D0-01A	gene.clusterB
TCGA-VN-A88I-01A	gene.clusterB
TCGA-KK-A8IA-01A	gene.clusterB
TCGA-KC-A7FA-01A	gene.clusterB
TCGA-KK-A6E1-01A	gene.clusterB
TCGA-H9-7775-01A	gene.clusterB
TCGA-HC-8262-01A	gene.clusterB
TCGA-EJ-7797-01A	gene.clusterB
TCGA-HC-7738-01A	gene.clusterA
TCGA-V1-A8MG-01A	gene.clusterA
TCGA-ZG-A8QX-01A	gene.clusterA
TCGA-XK-AAJP-01A	gene.clusterA
TCGA-G9-6379-01A	gene.clusterA
TCGA-EJ-7314-01A	gene.clusterB
TCGA-EJ-7125-01A	gene.clusterA
TCGA-VP-A87J-01A	gene.clusterB
TCGA-EJ-8468-01A	gene.clusterA
TCGA-EJ-5527-01A	gene.clusterB
TCGA-G9-6333-01A	gene.clusterA
TCGA-HC-7749-01A	gene.clusterB
TCGA-G9-6338-01A	gene.clusterA
TCGA-ZG-A9L0-01A	gene.clusterA
TCGA-J4-AATZ-01A	gene.clusterB
TCGA-HC-7232-01A	gene.clusterB
TCGA-EJ-A7NN-01A	gene.clusterB
TCGA-CH-5750-01A	gene.clusterB
TCGA-QU-A6IP-01A	gene.clusterB
TCGA-J4-A67Q-01A	gene.clusterA
TCGA-G9-6348-01A	gene.clusterB
TCGA-YL-A8SC-01A	gene.clusterB
TCGA-VP-A878-01A	gene.clusterB
TCGA-KK-A7B1-01A	gene.clusterB
TCGA-EJ-5525-01A	gene.clusterB
TCGA-HC-7752-01A	gene.clusterA
TCGA-FC-7708-01A	gene.clusterB
TCGA-2A-A8W3-01A	gene.clusterB
TCGA-G9-6362-01A	gene.clusterB
TCGA-WW-A8ZI-01A	gene.clusterA
TCGA-EJ-A8FP-01A	gene.clusterB
TCGA-G9-6370-01A	gene.clusterB
TCGA-G9-6377-01A	gene.clusterB
TCGA-ZG-A9N3-01A	gene.clusterB
TCGA-Y6-A8TL-01A	gene.clusterA
TCGA-CH-5790-01A	gene.clusterB
TCGA-ZG-A9L4-01A	gene.clusterB
TCGA-EJ-5519-01A	gene.clusterB
TCGA-XK-AAK1-01A	gene.clusterA
TCGA-EJ-5495-01A	gene.clusterB
TCGA-VN-A88O-01A	gene.clusterA
TCGA-HC-8216-01A	gene.clusterB
TCGA-2A-AAYF-01A	gene.clusterA
TCGA-HI-7169-01A	gene.clusterA
TCGA-EJ-5498-01A	gene.clusterB
TCGA-CH-5738-01A	gene.clusterB
TCGA-KK-A7B2-01A	gene.clusterA
TCGA-J4-A67S-01A	gene.clusterA
TCGA-YL-A9WJ-01A	gene.clusterB
TCGA-HC-7819-01A	gene.clusterB
TCGA-ZG-A8QZ-01A	gene.clusterB
TCGA-KK-A7AW-01A	gene.clusterA
TCGA-ZG-A9LS-01A	gene.clusterB
TCGA-KK-A7B3-01A	gene.clusterA
TCGA-TP-A8TT-01A	gene.clusterB
TCGA-G9-A9S7-01A	gene.clusterB
TCGA-EJ-5514-01A	gene.clusterB
TCGA-H9-A6BX-01A	gene.clusterB
TCGA-EJ-7328-01A	gene.clusterB
TCGA-J4-A67K-01A	gene.clusterA
TCGA-2A-AAYU-01A	gene.clusterB
TCGA-2A-A8W1-01A	gene.clusterA
TCGA-G9-A9S0-01A	gene.clusterB
TCGA-EJ-A46E-01A	gene.clusterB
TCGA-EJ-A65J-01A	gene.clusterA
TCGA-EJ-5526-01A	gene.clusterB
TCGA-HC-7075-01A	gene.clusterA
TCGA-KK-A8IK-01A	gene.clusterA
TCGA-EJ-5531-01A	gene.clusterB
TCGA-EJ-5542-01A	gene.clusterB
TCGA-CH-5767-01A	gene.clusterA
TCGA-KK-A6E6-01A	gene.clusterB
TCGA-CH-5743-01A	gene.clusterB
TCGA-HC-7821-01A	gene.clusterB
TCGA-M7-A720-01A	gene.clusterB
TCGA-HC-A4ZV-01A	gene.clusterB
TCGA-HC-8261-01A	gene.clusterA
TCGA-G9-6356-01A	gene.clusterB
TCGA-ZG-A9NI-01A	gene.clusterA
TCGA-HC-7078-01A	gene.clusterA
TCGA-EJ-7782-01A	gene.clusterB
TCGA-HC-7737-01A	gene.clusterA
TCGA-H9-A6BY-01A	gene.clusterA
TCGA-J9-A8CP-01A	gene.clusterA
TCGA-EJ-A46B-01A	gene.clusterA
TCGA-VN-A943-01A	gene.clusterA
TCGA-HC-A9TH-01A	gene.clusterB
TCGA-G9-6499-01A	gene.clusterA
TCGA-CH-5764-01A	gene.clusterB
TCGA-EJ-5504-01A	gene.clusterA
TCGA-J4-A67M-01A	gene.clusterA
TCGA-HC-7742-01A	gene.clusterB
TCGA-CH-5794-01A	gene.clusterB
TCGA-YL-A8HO-01A	gene.clusterA
TCGA-KC-A7FD-01A	gene.clusterA
TCGA-EJ-7794-01A	gene.clusterB
TCGA-YL-A8HM-01A	gene.clusterB
TCGA-HC-7080-01A	gene.clusterA
TCGA-HC-8259-01A	gene.clusterB
TCGA-XJ-A83H-01A	gene.clusterB
TCGA-J4-A83J-01A	gene.clusterA
TCGA-G9-A9S4-01A	gene.clusterB
TCGA-X4-A8KQ-01A	gene.clusterA
TCGA-EJ-5507-01A	gene.clusterB
TCGA-CH-5745-01A	gene.clusterA
TCGA-HC-8258-01A	gene.clusterA
TCGA-HC-8257-01A	gene.clusterB
TCGA-XK-AAJR-01A	gene.clusterB
TCGA-EJ-A7NG-01A	gene.clusterB
TCGA-J4-8198-01A	gene.clusterB
TCGA-ZG-A9KY-01A	gene.clusterB
TCGA-V1-A9O5-01A	gene.clusterB
TCGA-KC-A4BR-01A	gene.clusterB
TCGA-EJ-5524-01A	gene.clusterB
TCGA-EJ-7792-01A	gene.clusterB
TCGA-ZG-A9L5-01A	gene.clusterB
TCGA-FC-A8O0-01A	gene.clusterA
TCGA-EJ-7784-01A	gene.clusterB
TCGA-HC-7209-01A	gene.clusterB
TCGA-J9-A52C-01A	gene.clusterB
TCGA-KK-A7AU-01A	gene.clusterB
TCGA-V1-A9OF-01A	gene.clusterA
TCGA-G9-7510-01A	gene.clusterA
TCGA-J4-A67R-01A	gene.clusterA
TCGA-EJ-A65G-01A	gene.clusterA
TCGA-HC-A8D1-01A	gene.clusterB
TCGA-EJ-8472-01A	gene.clusterB
TCGA-HC-7820-01A	gene.clusterB
TCGA-EJ-5494-01A	gene.clusterA
TCGA-EJ-A7NH-01A	gene.clusterA
TCGA-XJ-A9DK-01A	gene.clusterB
TCGA-EJ-7123-01A	gene.clusterA
TCGA-G9-6496-01A	gene.clusterA
TCGA-EJ-7330-01A	gene.clusterB
TCGA-KK-A8I4-01A	gene.clusterB
TCGA-TK-A8OK-01A	gene.clusterA
TCGA-HC-7744-01A	gene.clusterB
TCGA-HC-A6AL-01A	gene.clusterA
TCGA-KK-A6E5-01A	gene.clusterA
TCGA-EJ-5530-01A	gene.clusterB
TCGA-2A-A8VX-01A	gene.clusterA
TCGA-HC-A632-01A	gene.clusterB
TCGA-CH-5769-01A	gene.clusterB
TCGA-ZG-A9MC-01A	gene.clusterB
TCGA-M7-A724-01A	gene.clusterA
TCGA-EJ-5508-01A	gene.clusterB
TCGA-YL-A8SI-01A	gene.clusterA
TCGA-M7-A725-01A	gene.clusterB
TCGA-YL-A9WL-01A	gene.clusterB
TCGA-KK-A8IJ-01A	gene.clusterA
TCGA-V1-A9Z8-01A	gene.clusterB
TCGA-YL-A8HL-01A	gene.clusterB
TCGA-EJ-7789-01A	gene.clusterB
TCGA-ZG-A9LZ-01A	gene.clusterB
TCGA-EJ-5497-01A	gene.clusterB
TCGA-QU-A6IN-01A	gene.clusterA
TCGA-CH-5752-01A	gene.clusterB
TCGA-M7-A722-01A	gene.clusterA
TCGA-EJ-A46I-01A	gene.clusterB
TCGA-M7-A721-01A	gene.clusterA
TCGA-KK-A59Z-01A	gene.clusterB
TCGA-VP-A876-01A	gene.clusterB
TCGA-EJ-7317-01A	gene.clusterA
TCGA-EJ-A8FN-01A	gene.clusterA
TCGA-XJ-A83F-01A	gene.clusterB
TCGA-V1-A9OT-01A	gene.clusterA
TCGA-4L-AA1F-01A	gene.clusterB
TCGA-EJ-A8FU-01A	gene.clusterB
TCGA-CH-5761-01A	gene.clusterB
TCGA-YL-A8HJ-01A	gene.clusterB
TCGA-QU-A6IL-01A	gene.clusterA
TCGA-KK-A6E2-01A	gene.clusterB
TCGA-CH-5741-01A	gene.clusterB
TCGA-EJ-A7NJ-01A	gene.clusterA
TCGA-EJ-A8FS-01A	gene.clusterA
TCGA-XK-AAJU-01A	gene.clusterB
TCGA-VN-A88N-01A	gene.clusterB
TCGA-XK-AAJA-01A	gene.clusterA
TCGA-HC-7745-01A	gene.clusterB
TCGA-KK-A8I7-01A	gene.clusterB
TCGA-J4-A83L-01A	gene.clusterA
TCGA-EJ-7321-01A	gene.clusterB
TCGA-V1-A8WN-01A	gene.clusterB
TCGA-EJ-A65F-01A	gene.clusterB
TCGA-XK-AAIW-01A	gene.clusterB
TCGA-CH-5737-01A	gene.clusterA
TCGA-CH-5744-01A	gene.clusterB
TCGA-J4-A67L-01A	gene.clusterA
TCGA-KK-A6DY-01A	gene.clusterB
TCGA-XK-AAJT-01A	gene.clusterB
TCGA-KK-A6E0-01A	gene.clusterA
TCGA-HC-A6AN-01A	gene.clusterA
TCGA-J9-A52E-01A	gene.clusterA
TCGA-YL-A8SB-01A	gene.clusterA
TCGA-VP-A87C-01A	gene.clusterB
TCGA-YL-A8S9-01A	gene.clusterA
TCGA-QU-A6IM-01A	gene.clusterA
TCGA-ZG-A9M4-01A	gene.clusterB
TCGA-HC-A8CY-01A	gene.clusterB
TCGA-CH-5753-01A	gene.clusterB
TCGA-2A-A8VT-01A	gene.clusterB
TCGA-KK-A5A1-01A	gene.clusterA
TCGA-G9-6336-01A	gene.clusterB
TCGA-J4-A83N-01A	gene.clusterB
TCGA-KK-A59V-01A	gene.clusterA
TCGA-J4-A67O-01A	gene.clusterA
TCGA-X4-A8KS-01A	gene.clusterA
TCGA-HC-7230-01A	gene.clusterB
TCGA-XJ-A9DI-01A	gene.clusterB
TCGA-KC-A4BN-01A	gene.clusterB
TCGA-YL-A8S8-01A	gene.clusterB
TCGA-EJ-A7NF-01A	gene.clusterB
TCGA-YL-A8SA-01A	gene.clusterB
TCGA-XA-A8JR-01A	gene.clusterB
TCGA-EJ-8470-01A	gene.clusterB
TCGA-V1-A9OL-01A	gene.clusterB
TCGA-CH-5791-01A	gene.clusterB
TCGA-TP-A8TV-01A	gene.clusterA
TCGA-G9-6364-01A	gene.clusterB
TCGA-J9-A8CL-01A	gene.clusterB
TCGA-G9-6494-01A	gene.clusterB
TCGA-G9-7523-01A	gene.clusterA
TCGA-KK-A8IG-01A	gene.clusterA
TCGA-SU-A7E7-01A	gene.clusterB
TCGA-VN-A88M-01A	gene.clusterA
TCGA-G9-7521-01A	gene.clusterB
TCGA-V1-A8WS-01A	gene.clusterB
TCGA-G9-6347-01A	gene.clusterA
TCGA-V1-A8MU-01A	gene.clusterA
TCGA-G9-6373-01A	gene.clusterB
TCGA-CH-5788-01A	gene.clusterB
TCGA-QU-A6IO-01A	gene.clusterA
TCGA-YL-A8HK-01A	gene.clusterB
TCGA-HC-7212-01A	gene.clusterB
TCGA-CH-5771-01A	gene.clusterB
TCGA-YL-A9WY-01A	gene.clusterB
TCGA-HC-7750-01A	gene.clusterB
TCGA-2A-A8VV-01A	gene.clusterB
TCGA-HC-A76W-01A	gene.clusterB
TCGA-J4-A83K-01A	gene.clusterB
TCGA-G9-6343-01A	gene.clusterA
TCGA-EJ-7793-01A	gene.clusterB
TCGA-HC-A6AP-01A	gene.clusterA
TCGA-XQ-A8TA-01A	gene.clusterA
TCGA-EJ-A46G-01A	gene.clusterA
TCGA-J4-A6G1-01A	gene.clusterB
TCGA-HC-7736-01A	gene.clusterB
TCGA-ZG-A9LM-01A	gene.clusterA
TCGA-KK-A7B4-01A	gene.clusterB
TCGA-ZG-A9LU-01A	gene.clusterB
TCGA-FC-A5OB-01A	gene.clusterA
TCGA-G9-6351-01A	gene.clusterB
TCGA-EJ-5503-01A	gene.clusterB
TCGA-J4-AAU2-01A	gene.clusterA
TCGA-EJ-5511-01A	gene.clusterB
TCGA-CH-5751-01A	gene.clusterB
TCGA-CH-5792-01A	gene.clusterB
TCGA-KC-A7F6-01A	gene.clusterB
TCGA-EJ-5510-01A	gene.clusterB
TCGA-HC-7211-01A	gene.clusterB
TCGA-HC-7818-01A	gene.clusterB
TCGA-J4-A67N-01A	gene.clusterA
TCGA-EJ-5506-01A	gene.clusterB
TCGA-VP-A87H-01A	gene.clusterB
TCGA-KK-A7AV-01A	gene.clusterB
TCGA-VP-A87B-01A	gene.clusterA
TCGA-HC-8213-01A	gene.clusterB
TCGA-G9-6369-01A	gene.clusterA
TCGA-ZG-A9LN-01A	gene.clusterB
TCGA-HC-7233-01A	gene.clusterB
TCGA-VN-A88K-01A	gene.clusterB
TCGA-EJ-7791-01A	gene.clusterA
TCGA-CH-5746-01A	gene.clusterB
TCGA-EJ-7327-01A	gene.clusterB
TCGA-EJ-AB20-01A	gene.clusterA
TCGA-CH-5762-01A	gene.clusterB
TCGA-KK-A8I5-01A	gene.clusterB
TCGA-EJ-5515-01A	gene.clusterA
TCGA-G9-6367-01A	gene.clusterB
TCGA-V1-A9O7-01A	gene.clusterB
TCGA-G9-6363-01A	gene.clusterB
TCGA-V1-A9O9-01A	gene.clusterB
TCGA-FC-A66V-01A	gene.clusterA
TCGA-EJ-5509-01A	gene.clusterA
TCGA-HC-A6HX-01A	gene.clusterA
TCGA-V1-A9Z7-01A	gene.clusterA
TCGA-XJ-A83G-01A	gene.clusterA
TCGA-2A-AAYO-01A	gene.clusterA
TCGA-KK-A59X-01A	gene.clusterA
TCGA-CH-5765-01A	gene.clusterB
TCGA-VP-A87D-01A	gene.clusterB
TCGA-V1-A8WL-01A	gene.clusterA
TCGA-ZG-A8QW-01A	gene.clusterB
TCGA-EJ-7785-01A	gene.clusterB
TCGA-VN-A88R-01A	gene.clusterA
TCGA-G9-6384-01A	gene.clusterB
TCGA-V1-A8MK-01A	gene.clusterA
TCGA-ZG-A9L9-01A	gene.clusterA
TCGA-ZG-A9LY-01A	gene.clusterB
TCGA-2A-A8VL-01A	gene.clusterB
TCGA-EJ-5522-01A	gene.clusterB
TCGA-EJ-A65E-01A	gene.clusterA
TCGA-EJ-A7NK-01A	gene.clusterB
TCGA-EJ-5496-01A	gene.clusterB
TCGA-HC-7081-01A	gene.clusterB
TCGA-EJ-7315-01A	gene.clusterB
TCGA-HC-7748-01A	gene.clusterB
TCGA-KK-A8II-01A	gene.clusterB
TCGA-J9-A8CK-01A	gene.clusterB
TCGA-EJ-5502-01A	gene.clusterB
TCGA-HC-A76X-01A	gene.clusterB
TCGA-J9-A8CM-01A	gene.clusterA
TCGA-KK-A7B0-01A	gene.clusterA
TCGA-J4-A67T-01A	gene.clusterB
TCGA-HI-7168-01A	gene.clusterB
TCGA-KK-A59Y-01A	gene.clusterB
TCGA-Y6-A9XI-01A	gene.clusterB
TCGA-V1-A9OY-01A	gene.clusterB
TCGA-KC-A4BL-01A	gene.clusterB
TCGA-YL-A9WK-01A	gene.clusterA
TCGA-EJ-7788-01A	gene.clusterB
TCGA-XK-AAJ3-01A	gene.clusterA
TCGA-G9-6342-01A	gene.clusterB
TCGA-EJ-5516-01A	gene.clusterB
TCGA-EJ-5501-01A	gene.clusterB
TCGA-KK-A8I9-01A	gene.clusterA
TCGA-EJ-7786-01A	gene.clusterA
TCGA-EJ-5532-01A	gene.clusterA
TCGA-HC-7210-01A	gene.clusterA
TCGA-XQ-A8TB-01A	gene.clusterB
TCGA-HC-A6HY-01A	gene.clusterB
TCGA-J9-A52B-01A	gene.clusterB
TCGA-EJ-A7NM-01A	gene.clusterB
TCGA-ZG-A8QY-01A	gene.clusterA
TCGA-J4-A6M7-01A	gene.clusterB
TCGA-KK-A8ID-01A	gene.clusterB
TCGA-G9-6498-01A	gene.clusterA
TCGA-V1-A9ZK-01A	gene.clusterA
TCGA-EJ-7781-01A	gene.clusterB
TCGA-G9-6353-01A	gene.clusterB
TCGA-J9-A52D-01A	gene.clusterA
TCGA-EJ-A46F-01A	gene.clusterA
TCGA-ZG-A9LB-01A	gene.clusterA
TCGA-KK-A6E3-01A	gene.clusterA
TCGA-G9-7519-01A	gene.clusterA
TCGA-KK-A8IM-01A	gene.clusterB
TCGA-M7-A71Z-01A	gene.clusterB
TCGA-G9-6378-01A	gene.clusterA
TCGA-VP-AA1N-01A	gene.clusterA
TCGA-HC-8266-01A	gene.clusterB
TCGA-V1-A8X3-01A	gene.clusterA
TCGA-V1-A9ZG-01A	gene.clusterB
TCGA-XK-AAIR-01A	gene.clusterB
TCGA-EJ-A8FO-01A	gene.clusterB
TCGA-CH-5763-01A	gene.clusterB
TCGA-KK-A7AP-01A	gene.clusterA
TCGA-HC-7077-01A	gene.clusterB
TCGA-EJ-AB27-01A	gene.clusterA
TCGA-HC-8256-01A	gene.clusterA
TCGA-YL-A9WH-01A	gene.clusterB
TCGA-EJ-A65D-01A	gene.clusterA
TCGA-G9-6371-01A	gene.clusterA
TCGA-XK-AAIV-01A	gene.clusterB
TCGA-2A-A8VO-01A	gene.clusterA
TCGA-V1-A8WV-01A	gene.clusterB
TCGA-M7-A71Y-01A	gene.clusterB
TCGA-V1-A9OA-01A	gene.clusterB
TCGA-VP-A87E-01A	gene.clusterB
TCGA-FC-7961-01A	gene.clusterA
TCGA-EJ-7331-01A	gene.clusterA
TCGA-G9-6385-01A	gene.clusterB
TCGA-HC-A631-01A	gene.clusterB
TCGA-EJ-A46H-01A	gene.clusterB
TCGA-J4-A83I-01A	gene.clusterB
TCGA-V1-A9ZI-01A	gene.clusterB
TCGA-KK-A7AY-01A	gene.clusterA
TCGA-CH-5768-01A	gene.clusterB
TCGA-EJ-5499-01A	gene.clusterB
TCGA-ZG-A9L1-01A	gene.clusterB
TCGA-V1-A9OH-01A	gene.clusterB
TCGA-G9-6365-01A	gene.clusterB
TCGA-HC-8265-01A	gene.clusterB
TCGA-KK-A8IB-01A	gene.clusterB
TCGA-KK-A6E7-01A	gene.clusterA
TCGA-CH-5772-01A	gene.clusterA
TCGA-YL-A9WX-01A	gene.clusterB
TCGA-J4-AATV-01A	gene.clusterB
TCGA-G9-7522-01A	gene.clusterB
TCGA-J4-A6G3-01A	gene.clusterB
TCGA-J4-A83M-01A	gene.clusterA
TCGA-CH-5748-01A	gene.clusterA
TCGA-XJ-A9DQ-01A	gene.clusterB
TCGA-KC-A4BV-01A	gene.clusterB
TCGA-HC-A6AO-01A	gene.clusterA
TCGA-VP-A875-01A	gene.clusterB
TCGA-G9-6329-01A	gene.clusterA
TCGA-YJ-A8SW-01A	gene.clusterB
TCGA-MG-AAMC-01A	gene.clusterA
TCGA-KC-A7F3-01A	gene.clusterA
TCGA-EJ-5521-01A	gene.clusterB
TCGA-HC-7213-01A	gene.clusterB
TCGA-V1-A8MF-01A	gene.clusterB
TCGA-VN-A88L-01A	gene.clusterB
TCGA-CH-5766-01A	gene.clusterB
TCGA-VP-A872-01A	gene.clusterB
TCGA-KK-A8IH-01A	gene.clusterB
TCGA-J9-A8CN-01A	gene.clusterA
TCGA-HC-7079-01A	gene.clusterB
TCGA-ZG-A9ND-01A	gene.clusterA
TCGA-CH-5739-01A	gene.clusterB
TCGA-KK-A8I8-01A	gene.clusterB
TCGA-EJ-5517-01A	gene.clusterA
TCGA-VN-A88P-01A	gene.clusterA
TCGA-EJ-7783-01A	gene.clusterB
TCGA-EJ-8474-01A	gene.clusterB
TCGA-EJ-5518-01A	gene.clusterB
TCGA-G9-6332-01A	gene.clusterB
TCGA-HC-A6AS-01A	gene.clusterA
TCGA-KK-A8I6-01A	gene.clusterB
TCGA-ZG-A9L2-01A	gene.clusterB
TCGA-XJ-A9DX-01A	gene.clusterA
TCGA-V1-A9OQ-01A	gene.clusterA
TCGA-V1-A9OX-01A	gene.clusterA
TCGA-KC-A7F5-01A	gene.clusterA
TCGA-HI-7171-01A	gene.clusterB
TCGA-EJ-8469-01A	gene.clusterB
TCGA-KK-A6E4-01A	gene.clusterA
TCGA-V1-A8ML-01A	gene.clusterA
TCGA-CH-5754-01A	gene.clusterB
TCGA-KK-A8IC-01A	gene.clusterB
TCGA-G9-7509-01A	gene.clusterB
TCGA-EJ-7115-01A	gene.clusterB
TCGA-HC-A6AQ-01A	gene.clusterA
TCGA-KK-A7AZ-01A	gene.clusterA
TCGA-G9-6366-01A	gene.clusterB
TCGA-G9-6354-01A	gene.clusterA
TCGA-VP-A87K-01A	gene.clusterB
TCGA-KK-A8IL-01A	gene.clusterB
TCGA-HI-7170-01A	gene.clusterB
TCGA-YL-A9WI-01A	gene.clusterA
TCGA-G9-6339-01A	gene.clusterB
TCGA-V1-A8WW-01A	gene.clusterB
TCGA-CH-5789-01A	gene.clusterB
TCGA-FC-A4JI-01A	gene.clusterA
TCGA-EJ-A65M-01A	gene.clusterA
TCGA-EJ-A6RA-01A	gene.clusterB
TCGA-EJ-5512-01A	gene.clusterB
TCGA-M7-A723-01A	gene.clusterA
TCGA-KK-A7AQ-01A	gene.clusterA
TCGA-EJ-A6RC-01A	gene.clusterB
TCGA-KK-A8IF-01A	gene.clusterA
TCGA-VP-A879-01A	gene.clusterB
TCGA-HC-A48F-01A	gene.clusterB
TCGA-VN-A88Q-01A	gene.clusterB
TCGA-KC-A7FE-01A	gene.clusterB
TCGA-EJ-A46D-01A	gene.clusterB
TCGA-HC-7747-01A	gene.clusterB
TCGA-HC-7231-01A	gene.clusterB
TCGA-J4-8200-01A	gene.clusterA
TCGA-HC-8260-01A	gene.clusterB
TCGA-V1-A9ZR-01A	gene.clusterB
TCGA-EJ-A65B-01A	gene.clusterA
TCGA-V1-A8MM-01A	gene.clusterA
TCGA-CH-5740-01A	gene.clusterB
TCGA-G9-7525-01A	gene.clusterB
TCGA-FC-A6HD-01A	gene.clusterA
TCGA-V1-A9Z9-01A	gene.clusterA
TCGA-G9-6361-01A	gene.clusterA
TCGA-KK-A6E8-01A	gene.clusterA
TCGA-HC-7740-01A	gene.clusterB
TCGA-HC-A9TE-01A	gene.clusterB
GSM3263664	gene.clusterA
GSM3263665	gene.clusterB
GSM3263666	gene.clusterA
GSM3263667	gene.clusterA
GSM3263668	gene.clusterB
GSM3263669	gene.clusterA
GSM3263670	gene.clusterA
GSM3263671	gene.clusterA
GSM3263672	gene.clusterB
GSM3263673	gene.clusterA
GSM3263674	gene.clusterA
GSM3263675	gene.clusterB
GSM3263676	gene.clusterB
GSM3263677	gene.clusterB
GSM3263678	gene.clusterA
GSM3263679	gene.clusterA
GSM3263680	gene.clusterB
GSM3263681	gene.clusterB
GSM3263682	gene.clusterA
GSM3263683	gene.clusterB
GSM3263684	gene.clusterA
GSM3263685	gene.clusterA
GSM3263686	gene.clusterB
GSM3263687	gene.clusterA
GSM3263688	gene.clusterB
GSM3263689	gene.clusterA
GSM3263690	gene.clusterB
GSM3263691	gene.clusterB
GSM3263692	gene.clusterA
GSM3263693	gene.clusterB
GSM3263694	gene.clusterB
GSM3263695	gene.clusterA
GSM3263696	gene.clusterA
GSM3263697	gene.clusterA
GSM3263698	gene.clusterB
GSM3263699	gene.clusterA
GSM3263700	gene.clusterB
GSM3263701	gene.clusterA
GSM3263702	gene.clusterA
GSM3263703	gene.clusterA
GSM3263704	gene.clusterA
GSM3263705	gene.clusterA
GSM3263706	gene.clusterA
GSM3263707	gene.clusterB
GSM3263708	gene.clusterA
GSM3263709	gene.clusterA
GSM3263710	gene.clusterB
GSM3263711	gene.clusterB
GSM3263712	gene.clusterA
GSM3263713	gene.clusterA
GSM3263714	gene.clusterA
GSM3263715	gene.clusterB
GSM3263716	gene.clusterB
GSM3263717	gene.clusterA
GSM3263718	gene.clusterA
GSM3263719	gene.clusterA
GSM3263720	gene.clusterA
GSM3263721	gene.clusterB
GSM3263722	gene.clusterB
GSM3263723	gene.clusterB
GSM3263724	gene.clusterA
GSM3263725	gene.clusterA
GSM3263726	gene.clusterA
GSM3263727	gene.clusterB
GSM3263728	gene.clusterA
GSM3263729	gene.clusterA
GSM3263730	gene.clusterA
GSM3263731	gene.clusterA
GSM3263732	gene.clusterA
GSM3263733	gene.clusterA
GSM3263734	gene.clusterA
GSM3263735	gene.clusterA
GSM3263736	gene.clusterA
GSM3263737	gene.clusterA
GSM3263738	gene.clusterB
GSM3263739	gene.clusterA
GSM3263740	gene.clusterA
GSM3263741	gene.clusterB
GSM3263742	gene.clusterB
GSM3263743	gene.clusterB
GSM3263744	gene.clusterA
GSM3263745	gene.clusterA
GSM3263746	gene.clusterA
GSM3263747	gene.clusterB
GSM3263748	gene.clusterA
GSM3263749	gene.clusterB
GSM3263750	gene.clusterA
GSM3263751	gene.clusterA
GSM3263752	gene.clusterA
GSM3263753	gene.clusterB
GSM3263754	gene.clusterB
GSM3263755	gene.clusterA
GSM3263756	gene.clusterA
GSM3263757	gene.clusterB
GSM3263758	gene.clusterA
GSM3263759	gene.clusterA
GSM3263760	gene.clusterA
GSM3263761	gene.clusterB
GSM3263762	gene.clusterA
GSM3263763	gene.clusterA
GSM3263764	gene.clusterA
GSM3263765	gene.clusterA
GSM3263766	gene.clusterA
GSM3263767	gene.clusterA
GSM3263768	gene.clusterA
GSM3263769	gene.clusterA
GSM3263770	gene.clusterB
GSM3263771	gene.clusterA
GSM3263772	gene.clusterA
GSM3263773	gene.clusterA
GSM3263774	gene.clusterA
GSM3263775	gene.clusterA
GSM3263776	gene.clusterB
GSM3263777	gene.clusterA
GSM3263778	gene.clusterB
GSM3263779	gene.clusterA
GSM3263780	gene.clusterA
GSM3263781	gene.clusterA
GSM3263782	gene.clusterB
GSM3263783	gene.clusterA
GSM3263784	gene.clusterB
GSM3263785	gene.clusterA
GSM3263786	gene.clusterA
GSM3263787	gene.clusterB
GSM3263788	gene.clusterB
GSM3263789	gene.clusterA
GSM3263790	gene.clusterA
GSM3263791	gene.clusterB
GSM3263792	gene.clusterA
GSM3263793	gene.clusterB
GSM3263794	gene.clusterA
GSM3263795	gene.clusterB
GSM3263796	gene.clusterA
GSM3263797	gene.clusterA
GSM3263798	gene.clusterB
GSM3263799	gene.clusterB
GSM3263800	gene.clusterA
GSM3263801	gene.clusterA
GSM3263802	gene.clusterA
GSM3263803	gene.clusterA
GSM3263804	gene.clusterA
GSM3263805	gene.clusterB
GSM3263806	gene.clusterB
GSM3263807	gene.clusterB
GSM3263808	gene.clusterB
GSM3263809	gene.clusterA
GSM3263810	gene.clusterA
GSM3263811	gene.clusterA
GSM3263812	gene.clusterB
GSM3263813	gene.clusterA
GSM3263814	gene.clusterA
GSM3263815	gene.clusterB
GSM3263816	gene.clusterB
GSM3263817	gene.clusterA
GSM3263818	gene.clusterB
GSM3263819	gene.clusterA
GSM3263820	gene.clusterB
GSM3263821	gene.clusterB
GSM3263822	gene.clusterA
GSM3263823	gene.clusterB
GSM3263824	gene.clusterA
GSM3263825	gene.clusterB
GSM3263826	gene.clusterA
GSM3263827	gene.clusterB
GSM3263828	gene.clusterA
GSM3263829	gene.clusterA
GSM3263830	gene.clusterA
GSM3263831	gene.clusterB
GSM3263832	gene.clusterA
GSM3263833	gene.clusterA
GSM3263834	gene.clusterA
GSM3263835	gene.clusterA
GSM3263836	gene.clusterA
GSM3263837	gene.clusterB
GSM3263838	gene.clusterB
GSM3263839	gene.clusterA
GSM3263840	gene.clusterA
GSM3263841	gene.clusterA
GSM3263842	gene.clusterB
GSM3263843	gene.clusterB
GSM3263844	gene.clusterB
GSM3263845	gene.clusterA
GSM3263846	gene.clusterB
GSM3263847	gene.clusterB
GSM3263848	gene.clusterB
GSM3263849	gene.clusterA
GSM3263850	gene.clusterA
GSM3263851	gene.clusterB
GSM3263852	gene.clusterA
GSM3263853	gene.clusterA
GSM3263854	gene.clusterB
GSM3263855	gene.clusterB
GSM3263856	gene.clusterB
GSM3263857	gene.clusterB
GSM3263858	gene.clusterB
GSM3263859	gene.clusterA
GSM3263860	gene.clusterA
GSM3263861	gene.clusterB
GSM3263862	gene.clusterA
GSM3263863	gene.clusterB
GSM3263864	gene.clusterB
GSM3263865	gene.clusterB
GSM3263866	gene.clusterA
GSM3263867	gene.clusterB
GSM3263868	gene.clusterB
GSM3263869	gene.clusterA
GSM3263870	gene.clusterB
GSM3263871	gene.clusterB
GSM3263872	gene.clusterA
GSM3263873	gene.clusterA
GSM3263874	gene.clusterA
GSM3263875	gene.clusterB
GSM3263876	gene.clusterA
GSM3263877	gene.clusterB
GSM3263878	gene.clusterB
GSM3263879	gene.clusterB
GSM3263880	gene.clusterA
GSM3263881	gene.clusterA
GSM3263882	gene.clusterB
GSM3263883	gene.clusterB
GSM3263884	gene.clusterB
GSM3263885	gene.clusterA
GSM3263886	gene.clusterA
GSM3263887	gene.clusterA
GSM3263888	gene.clusterA
GSM3263889	gene.clusterB
GSM3263890	gene.clusterA
GSM3263891	gene.clusterB
GSM3263892	gene.clusterB
GSM3263893	gene.clusterA
GSM3263894	gene.clusterA
GSM3263895	gene.clusterB
GSM3263896	gene.clusterA
GSM3263897	gene.clusterA
GSM3263898	gene.clusterB
GSM3263899	gene.clusterB
GSM3263900	gene.clusterA
GSM3263901	gene.clusterA
GSM3263902	gene.clusterB
GSM3263903	gene.clusterA
GSM3263904	gene.clusterA
GSM3263905	gene.clusterB
GSM3263906	gene.clusterB
GSM3263907	gene.clusterA
GSM3263908	gene.clusterA
GSM3263909	gene.clusterB
GSM3263910	gene.clusterB
GSM3263911	gene.clusterA
GSM1817707	gene.clusterB
GSM1817708	gene.clusterB
GSM1817709	gene.clusterB
GSM1817710	gene.clusterB
GSM1817711	gene.clusterB
GSM1817712	gene.clusterB
GSM1817713	gene.clusterB
GSM1817714	gene.clusterB
GSM1817715	gene.clusterB
GSM1817716	gene.clusterB
GSM1817717	gene.clusterB
GSM1817718	gene.clusterB
GSM1817719	gene.clusterB
GSM1817720	gene.clusterB
GSM1817721	gene.clusterB
GSM1817722	gene.clusterB
GSM1817723	gene.clusterB
GSM1817724	gene.clusterB
GSM1817725	gene.clusterB
GSM1817726	gene.clusterB
GSM1817727	gene.clusterB
GSM1817729	gene.clusterB
GSM1817730	gene.clusterB
GSM1817731	gene.clusterB
GSM1817732	gene.clusterB
GSM1817733	gene.clusterB
GSM1817734	gene.clusterB
GSM1817735	gene.clusterB
GSM1817736	gene.clusterB
GSM1817737	gene.clusterB
GSM1817738	gene.clusterB
GSM1817739	gene.clusterB
GSM1817740	gene.clusterB
GSM1817741	gene.clusterB
GSM1817742	gene.clusterB
GSM1817743	gene.clusterB
GSM1817744	gene.clusterB
GSM1817745	gene.clusterB
GSM1817746	gene.clusterB
GSM1817747	gene.clusterB
GSM1817748	gene.clusterB
GSM1817749	gene.clusterB
GSM1817750	gene.clusterB
GSM1817751	gene.clusterB
GSM1817752	gene.clusterB
GSM1817753	gene.clusterB
GSM1817754	gene.clusterB
GSM1817755	gene.clusterB
GSM1817756	gene.clusterB
GSM1817757	gene.clusterB
GSM1817758	gene.clusterB
GSM1817759	gene.clusterB
GSM1817760	gene.clusterB
GSM1817761	gene.clusterB
GSM1817762	gene.clusterB
GSM1817763	gene.clusterB
GSM1817764	gene.clusterB
GSM1817765	gene.clusterB
GSM1817766	gene.clusterB
GSM1817767	gene.clusterB
GSM1817768	gene.clusterB
GSM1817769	gene.clusterB
GSM1817770	gene.clusterB
GSM1817771	gene.clusterB
GSM1817772	gene.clusterB
GSM1817773	gene.clusterB
GSM1817774	gene.clusterB
GSM1817775	gene.clusterB
GSM1817776	gene.clusterB
GSM1817777	gene.clusterB
GSM1817778	gene.clusterB
GSM1817779	gene.clusterB
GSM1817780	gene.clusterB
GSM1817781	gene.clusterB
GSM1817782	gene.clusterB
GSM1817783	gene.clusterB
GSM1817784	gene.clusterB
GSM1817785	gene.clusterB
GSM1817786	gene.clusterB
GSM1817787	gene.clusterB
GSM1817788	gene.clusterB
GSM1817789	gene.clusterB
GSM1817790	gene.clusterB
GSM1817791	gene.clusterB
GSM1817792	gene.clusterB
GSM1817793	gene.clusterB
GSM1817794	gene.clusterB
GSM1817795	gene.clusterB
GSM1817796	gene.clusterB
GSM1817797	gene.clusterB
GSM1817798	gene.clusterB
GSM1817799	gene.clusterB
GSM1817800	gene.clusterB
GSM1817801	gene.clusterB
GSM1817802	gene.clusterB
GSM1817803	gene.clusterB
GSM1817804	gene.clusterB
GSM1817805	gene.clusterB
GSM1817806	gene.clusterB
GSM1817807	gene.clusterB
GSM1817808	gene.clusterB
GSM1817809	gene.clusterB
GSM1817810	gene.clusterB
GSM1817811	gene.clusterB
GSM1817812	gene.clusterB
GSM1817813	gene.clusterB
GSM1817814	gene.clusterB
GSM1817815	gene.clusterB
GSM1817816	gene.clusterB
GSM1817817	gene.clusterB
GSM1817818	gene.clusterB
GSM1817819	gene.clusterB
GSM1817820	gene.clusterB
GSM1817821	gene.clusterB
GSM1817822	gene.clusterB
GSM1817823	gene.clusterB
GSM1817824	gene.clusterB
GSM1817825	gene.clusterB
GSM1817826	gene.clusterB
GSM1817827	gene.clusterB
GSM1817828	gene.clusterB
GSM1817829	gene.clusterB
GSM1817830	gene.clusterB
GSM1817831	gene.clusterB
GSM1817832	gene.clusterB
GSM1817906	gene.clusterB
GSM1817907	gene.clusterB
GSM1817908	gene.clusterB
GSM1817909	gene.clusterB
GSM1817910	gene.clusterB
GSM1817911	gene.clusterB
GSM1817912	gene.clusterA
GSM1817913	gene.clusterA
GSM1817914	gene.clusterB
GSM1817915	gene.clusterB
GSM1817916	gene.clusterB
GSM1817917	gene.clusterB
GSM1817918	gene.clusterB
GSM1817919	gene.clusterB
GSM1817920	gene.clusterB
GSM1817921	gene.clusterA
GSM1817922	gene.clusterB
GSM1817923	gene.clusterB
GSM1817924	gene.clusterA
GSM1817925	gene.clusterA
GSM1817926	gene.clusterA
GSM1817927	gene.clusterA
GSM1817928	gene.clusterA
GSM1817929	gene.clusterB
GSM1817930	gene.clusterB
GSM1817931	gene.clusterA
GSM1817932	gene.clusterA
GSM1817933	gene.clusterA
GSM1817934	gene.clusterB
GSM1817935	gene.clusterB
GSM1817936	gene.clusterA
GSM1817937	gene.clusterA
GSM1817938	gene.clusterA
GSM1817939	gene.clusterB
GSM1817940	gene.clusterB
GSM1817941	gene.clusterB
GSM1817942	gene.clusterB
GSM1817943	gene.clusterA
GSM1817944	gene.clusterA
GSM1817945	gene.clusterB
GSM1817946	gene.clusterB
GSM1817947	gene.clusterA
GSM1817948	gene.clusterB
GSM1817949	gene.clusterB
GSM1817950	gene.clusterB
GSM1817951	gene.clusterB
GSM1817952	gene.clusterB
GSM1817953	gene.clusterA
GSM1817954	gene.clusterB
GSM1817955	gene.clusterB
GSM1817956	gene.clusterA
GSM1817957	gene.clusterB
GSM1817958	gene.clusterB
GSM1817959	gene.clusterA
GSM1817960	gene.clusterA
GSM1817961	gene.clusterA
GSM1817962	gene.clusterB
GSM1817963	gene.clusterA
GSM1817964	gene.clusterA
GSM1817965	gene.clusterB
GSM1817966	gene.clusterA
GSM1817967	gene.clusterA
GSM1817968	gene.clusterB
GSM1817969	gene.clusterA
GSM1817970	gene.clusterB
GSM1817971	gene.clusterA
GSM1817972	gene.clusterB
GSM1817973	gene.clusterA
GSM1817974	gene.clusterA
GSM1817975	gene.clusterA
GSM1817976	gene.clusterA
GSM1817977	gene.clusterA
GSM1817978	gene.clusterB
GSM1817979	gene.clusterB
GSM1817980	gene.clusterA
GSM1817981	gene.clusterA
GSM1817982	gene.clusterB
GSM1817983	gene.clusterA
GSM1817984	gene.clusterA
GSM1817985	gene.clusterB
GSM1817986	gene.clusterA
GSM1817987	gene.clusterA
GSM1817988	gene.clusterA
GSM1817989	gene.clusterB
GSM1817990	gene.clusterB
GSM1817991	gene.clusterB
GSM1817992	gene.clusterB
GSM1817993	gene.clusterB
GSM1817994	gene.clusterA
GSM1817995	gene.clusterB
GSM1817996	gene.clusterB
GSM1817997	gene.clusterA
GSM1817998	gene.clusterA
GSM1817999	gene.clusterA
