# Supplementary material for: RNA modification writers pattern in relation to tumor microenvironment and prognosis in prostate cancer
Source: Front Genet. 2023 Jan 18;13:1065424. doi: 10.3389/fgene.2022.1065424 (PMC9889935; doi:10.3389/fgene.2022.1065424)
Supplement: Supplementary file 1 [file DataSheet1.ZIP › SupplementaryTable17_GO_enrich_BP.csv]

ID	Description	GeneRatio	BgRatio	pvalue	p.adjust	qvalue	geneID	Count
GO:0060249	anatomical structure homeostasis	10/110	439/18670	0.000269213515583347	0.000269213515583347	0.210798897034482	SMG1/TAOK1/PRKDC/ZNF675/WRN/CACNA1D/TNFAIP3/TFF3/COL2A1/PIGR	10
GO:0051568	histone H3-K4 methylation	4/110	56/18670	0.000330948535049257	0.000330948535049257	0.210798897034482	ASH1L/BCOR/CTR9/ARID4A	4
GO:0045785	positive regulation of cell adhesion	9/110	403/18670	0.000633419843675606	0.000633419843675606	0.210798897034482	NFAT5/UTRN/ADAM9/PTPRC/ALOX15/IL7R/NFKBIZ/HLA-DMB/XBP1	9
GO:0051642	centrosome localization	3/110	29/18670	0.000650356456634548	0.000650356456634548	0.210798897034482	AKAP9/RANBP2/DYNC1LI2	3
GO:0061842	microtubule organizing center localization	3/110	30/18670	0.000719531857105533	0.000719531857105533	0.210798897034482	AKAP9/RANBP2/DYNC1LI2	3
GO:0022409	positive regulation of cell-cell adhesion	7/110	255/18670	0.000786837936955051	0.000786837936955051	0.210798897034482	NFAT5/PTPRC/ALOX15/IL7R/NFKBIZ/HLA-DMB/XBP1	7
GO:0060795	cell fate commitment involved in formation of primary germ layer	3/110	34/18670	0.0010425206435663	0.0010425206435663	0.210798897034482	SMAD1/CTR9/MESP1	3
GO:0007492	endoderm development	4/110	76/18670	0.00105630997715558	0.00105630997715558	0.210798897034482	BPTF/CTR9/LAMC1/MESP1	4
GO:0071222	cellular response to lipopolysaccharide	6/110	205/18670	0.00135348567428313	0.00135348567428313	0.210798897034482	CTR9/ADAM9/TNFAIP3/CXCL11/CXCL9/XBP1	6
GO:0086091	regulation of heart rate by cardiac conduction	3/110	38/18670	0.00144479552578236	0.00144479552578236	0.210798897034482	AKAP9/DSP/CACNA1D	3
GO:0045582	positive regulation of T cell differentiation	4/110	83/18670	0.00146604293935005	0.00146604293935005	0.210798897034482	PTPRC/IL7R/NFKBIZ/XBP1	4
GO:0033182	regulation of histone ubiquitination	2/110	10/18670	0.00150093272819088	0.00150093272819088	0.210798897034482	CTR9/UBR5	2
GO:0071219	cellular response to molecule of bacterial origin	6/110	212/18670	0.00160564865066385	0.00160564865066385	0.210798897034482	CTR9/ADAM9/TNFAIP3/CXCL11/CXCL9/XBP1	6
GO:0006310	DNA recombination	7/110	292/18670	0.00171971068868878	0.00171971068868878	0.210798897034482	PRKDC/NCOA6/MCM9/WRN/INO80/PTPRC/IL7R	7
GO:1903039	positive regulation of leukocyte cell-cell adhesion	6/110	218/18670	0.00184896958365051	0.00184896958365051	0.210798897034482	NFAT5/PTPRC/IL7R/NFKBIZ/HLA-DMB/XBP1	6
GO:0010452	histone H3-K36 methylation	2/110	12/18670	0.00218448404964685	0.00218448404964685	0.210798897034482	ASH1L/BCOR	2
GO:0043312	neutrophil degranulation	9/110	485/18670	0.00228715096907301	0.00228715096907301	0.210798897034482	ATP11A/DSP/MAGT1/AMPD3/PTPRC/FRK/MOSPD2/PIGR/CRISP3	9
GO:0045621	positive regulation of lymphocyte differentiation	4/110	94/18670	0.00231553491553142	0.00231553491553142	0.210798897034482	PTPRC/IL7R/NFKBIZ/XBP1	4
GO:0002820	negative regulation of adaptive immune response	3/110	45/18670	0.0023587398361454	0.0023587398361454	0.210798897034482	PTPRC/ALOX15/IL7R	3
GO:0016574	histone ubiquitination	3/110	45/18670	0.0023587398361454	0.0023587398361454	0.210798897034482	BCOR/CTR9/UBR5	3
GO:0002283	neutrophil activation involved in immune response	9/110	488/18670	0.00238383978651516	0.00238383978651516	0.210798897034482	ATP11A/DSP/MAGT1/AMPD3/PTPRC/FRK/MOSPD2/PIGR/CRISP3	9
GO:0061042	vascular wound healing	2/110	13/18670	0.00257175024024462	0.00257175024024462	0.210798897034482	TNFAIP3/XBP1	2
GO:0002819	regulation of adaptive immune response	5/110	160/18670	0.00257937305368437	0.00257937305368437	0.210798897034482	PTPRC/TNFAIP3/ALOX15/IL7R/NFKBIZ	5
GO:0042119	neutrophil activation	9/110	498/18670	0.00272990460459384	0.00272990460459384	0.210798897034482	ATP11A/DSP/MAGT1/AMPD3/PTPRC/FRK/MOSPD2/PIGR/CRISP3	9
GO:0071216	cellular response to biotic stimulus	6/110	236/18670	0.00274852956627347	0.00274852956627347	0.210798897034482	CTR9/ADAM9/TNFAIP3/CXCL11/CXCL9/XBP1	6
GO:0002446	neutrophil mediated immunity	9/110	499/18670	0.00276659551368316	0.00276659551368316	0.210798897034482	ATP11A/DSP/MAGT1/AMPD3/PTPRC/FRK/MOSPD2/PIGR/CRISP3	9
GO:1902570	protein localization to nucleolus	2/110	14/18670	0.00298886002657225	0.00298886002657225	0.211467465037931	NOL8/WRN	2
GO:2000345	regulation of hepatocyte proliferation	2/110	14/18670	0.00298886002657225	0.00298886002657225	0.211467465037931	TNFAIP3/XBP1	2
GO:0001711	endodermal cell fate commitment	2/110	15/18670	0.00343545478031313	0.00343545478031313	0.226336726146226	CTR9/MESP1	2
GO:0080182	histone H3-K4 trimethylation	2/110	16/18670	0.003911178996205	0.003911178996205	0.226336726146226	CTR9/ARID4A	2
GO:0048732	gland development	8/110	434/18670	0.00415851830604525	0.00415851830604525	0.226336726146226	ARHGAP5/LATS1/ASH1L/PHF2/PRKDC/TNFAIP3/MESP1/XBP1	8
GO:0002285	lymphocyte activation involved in immune response	5/110	181/18670	0.00436899659438311	0.00436899659438311	0.226336726146226	NOTCH2/PTPRC/NFKBIZ/HLA-DMB/XBP1	5
GO:0010332	response to gamma radiation	3/110	56/18670	0.00439697664926652	0.00439697664926652	0.226336726146226	PRKDC/WRN/PTPRC	3
GO:0034968	histone lysine methylation	4/110	114/18670	0.00463238610961078	0.00463238610961078	0.226336726146226	ASH1L/BCOR/CTR9/ARID4A	4
GO:1903708	positive regulation of hemopoiesis	5/110	185/18670	0.00479029094283333	0.00479029094283333	0.226336726146226	ATXN1L/PTPRC/IL7R/NFKBIZ/XBP1	5
GO:0001911	negative regulation of leukocyte mediated cytotoxicity	2/110	18/18670	0.00494860926600656	0.00494860926600656	0.226336726146226	PTPRC/IL7R	2
GO:0072574	hepatocyte proliferation	2/110	18/18670	0.00494860926600656	0.00494860926600656	0.226336726146226	TNFAIP3/XBP1	2
GO:0072575	epithelial cell proliferation involved in liver morphogenesis	2/110	18/18670	0.00494860926600656	0.00494860926600656	0.226336726146226	TNFAIP3/XBP1	2
GO:0090026	positive regulation of monocyte chemotaxis	2/110	18/18670	0.00494860926600656	0.00494860926600656	0.226336726146226	MOSPD2/PLA2G7	2
GO:0045165	cell fate commitment	6/110	271/18670	0.00538904075074507	0.00538904075074507	0.226336726146226	LATS1/SMAD1/NOTCH2/CTR9/PRKDC/MESP1	6
GO:1902105	regulation of leukocyte differentiation	6/110	272/18670	0.00548475990760207	0.00548475990760207	0.226336726146226	NOTCH2/ZNF675/PTPRC/IL7R/NFKBIZ/XBP1	6
GO:0001710	mesodermal cell fate commitment	2/110	19/18670	0.00550961971126382	0.00550961971126382	0.226336726146226	SMAD1/MESP1	2
GO:0002313	mature B cell differentiation involved in immune response	2/110	19/18670	0.00550961971126382	0.00550961971126382	0.226336726146226	NOTCH2/XBP1	2
GO:0002710	negative regulation of T cell mediated immunity	2/110	19/18670	0.00550961971126382	0.00550961971126382	0.226336726146226	PTPRC/IL7R	2
GO:0072576	liver morphogenesis	2/110	19/18670	0.00550961971126382	0.00550961971126382	0.226336726146226	TNFAIP3/XBP1	2
GO:0034113	heterotypic cell-cell adhesion	3/110	61/18670	0.00558879859404959	0.00558879859404959	0.226336726146226	DSP/PTPRC/ALOX15	3
GO:1905268	negative regulation of chromatin organization	3/110	62/18670	0.00584809954501288	0.00584809954501288	0.226336726146226	BCOR/PHF2/UBR5	3
GO:0032259	methylation	7/110	366/18670	0.00595896819165696	0.00595896819165696	0.226336726146226	ZC3H13/ASH1L/BCOR/CTR9/ARID4A/TDRD1/GNMT	7
GO:1902236	negative regulation of endoplasmic reticulum stress-induced intrinsic apoptotic signaling pathway	2/110	20/18670	0.00609836835459454	0.00609836835459454	0.226336726146226	HYOU1/XBP1	2
GO:0002637	regulation of immunoglobulin production	3/110	63/18670	0.00611450312359365	0.00611450312359365	0.226336726146226	PRKDC/PTPRC/XBP1	3
GO:0051209	release of sequestered calcium ion into cytosol	4/110	124/18670	0.00622784332420631	0.00622784332420631	0.226336726146226	PTPRC/ITPR3/CXCL11/CXCL9	4
GO:0051283	negative regulation of sequestering of calcium ion	4/110	126/18670	0.00658558250859442	0.00658558250859442	0.226336726146226	PTPRC/ITPR3/CXCL11/CXCL9	4
GO:0050870	positive regulation of T cell activation	5/110	202/18670	0.00690645664034804	0.00690645664034804	0.226336726146226	PTPRC/IL7R/NFKBIZ/HLA-DMB/XBP1	5
GO:0051282	regulation of sequestering of calcium ion	4/110	128/18670	0.00695670567593086	0.00695670567593086	0.226336726146226	PTPRC/ITPR3/CXCL11/CXCL9	4
GO:1903706	regulation of hemopoiesis	8/110	475/18670	0.00706963012802559	0.00706963012802559	0.226336726146226	ATXN1L/NOTCH2/CTR9/ZNF675/PTPRC/IL7R/NFKBIZ/XBP1	8
GO:0018022	peptidyl-lysine methylation	4/110	129/18670	0.00714735109246699	0.00714735109246699	0.226336726146226	ASH1L/BCOR/CTR9/ARID4A	4
GO:0031396	regulation of protein ubiquitination	5/110	204/18670	0.00719227961108318	0.00719227961108318	0.226336726146226	CTR9/UBR5/MYCBP2/ARRDC3/TNFAIP3	5
GO:0031342	negative regulation of cell killing	2/110	22/18670	0.0073577222433618	0.0073577222433618	0.226336726146226	PTPRC/IL7R	2
GO:1901522	positive regulation of transcription from RNA polymerase II promoter involved in cellular response to chemical stimulus	2/110	22/18670	0.0073577222433618	0.0073577222433618	0.226336726146226	SMAD1/XBP1	2
GO:0030183	B cell differentiation	4/110	131/18670	0.00753893704276959	0.00753893704276959	0.226336726146226	NOTCH2/PRKDC/PTPRC/XBP1	4
GO:0051208	sequestering of calcium ion	4/110	131/18670	0.00753893704276959	0.00753893704276959	0.226336726146226	PTPRC/ITPR3/CXCL11/CXCL9	4
GO:0032703	negative regulation of interleukin-2 production	2/110	23/18670	0.00802765592674692	0.00802765592674692	0.226336726146226	PTPRC/TNFAIP3	2
GO:0060055	angiogenesis involved in wound healing	2/110	23/18670	0.00802765592674692	0.00802765592674692	0.226336726146226	TNFAIP3/XBP1	2
GO:0032970	regulation of actin filament-based process	7/110	388/18670	0.00810207228976115	0.00810207228976115	0.226336726146226	LATS1/TAOK1/NOTCH2/AKAP9/DSP/WASF1/ALOX15	7
GO:0033077	T cell differentiation in thymus	3/110	70/18670	0.00818217744369048	0.00818217744369048	0.226336726146226	PRKDC/PTPRC/IL7R	3
GO:0001889	liver development	4/110	135/18670	0.00836398682433903	0.00836398682433903	0.226336726146226	PHF2/TNFAIP3/MESP1/XBP1	4
GO:0071677	positive regulation of mononuclear cell migration	2/110	24/18670	0.00872398463863909	0.00872398463863909	0.226336726146226	MOSPD2/PLA2G7	2
GO:0061008	hepaticobiliary system development	4/110	138/18670	0.00902018114712455	0.00902018114712455	0.226336726146226	PHF2/TNFAIP3/MESP1/XBP1	4
GO:0002312	B cell activation involved in immune response	3/110	73/18670	0.00917933844745412	0.00917933844745412	0.226336726146226	NOTCH2/PTPRC/XBP1	3
GO:0007189	adenylate cyclase-activating G protein-coupled receptor signaling pathway	4/110	139/18670	0.00924616349278775	0.00924616349278775	0.226336726146226	ARRDC3/CXCL11/RAMP1/CXCL9	4
GO:0016571	histone methylation	4/110	139/18670	0.00924616349278775	0.00924616349278775	0.226336726146226	ASH1L/BCOR/CTR9/ARID4A	4
GO:0045580	regulation of T cell differentiation	4/110	139/18670	0.00924616349278775	0.00924616349278775	0.226336726146226	PTPRC/IL7R/NFKBIZ/XBP1	4
GO:1903037	regulation of leukocyte cell-cell adhesion	6/110	304/18670	0.00925381280502391	0.00925381280502391	0.226336726146226	NFAT5/PTPRC/IL7R/NFKBIZ/HLA-DMB/XBP1	6
GO:0002335	mature B cell differentiation	2/110	25/18670	0.00944637993000678	0.00944637993000678	0.226336726146226	NOTCH2/XBP1	2
GO:0021952	central nervous system projection neuron axonogenesis	2/110	25/18670	0.00944637993000678	0.00944637993000678	0.226336726146226	MYCBP2/FBXO45	2
GO:0033522	histone H2A ubiquitination	2/110	25/18670	0.00944637993000678	0.00944637993000678	0.226336726146226	BCOR/UBR5	2
GO:0090025	regulation of monocyte chemotaxis	2/110	25/18670	0.00944637993000678	0.00944637993000678	0.226336726146226	MOSPD2/PLA2G7	2
GO:0097553	calcium ion transmembrane import into cytosol	4/110	140/18670	0.00947580957705967	0.00947580957705967	0.226336726146226	PTPRC/ITPR3/CXCL11/CXCL9	4
GO:0086001	cardiac muscle cell action potential	3/110	74/18670	0.00952680702580136	0.00952680702580136	0.226336726146226	AKAP9/DSP/CACNA1D	3
GO:0086003	cardiac muscle cell contraction	3/110	74/18670	0.00952680702580136	0.00952680702580136	0.226336726146226	AKAP9/DSP/CACNA1D	3
GO:0051651	maintenance of location in cell	5/110	219/18670	0.00960445336853998	0.00960445336853998	0.226336726146226	AKAP9/PTPRC/ITPR3/CXCL11/CXCL9	5
GO:0022407	regulation of cell-cell adhesion	7/110	402/18670	0.00973399359119129	0.00973399359119129	0.226336726146226	NFAT5/PTPRC/ALOX15/IL7R/NFKBIZ/HLA-DMB/XBP1	7
GO:0007188	adenylate cyclase-modulating G protein-coupled receptor signaling pathway	5/110	221/18670	0.00996339494815333	0.00996339494815333	0.226336726146226	CACNA1D/ARRDC3/CXCL11/RAMP1/CXCL9	5
GO:0043414	macromolecule methylation	6/110	309/18670	0.00997718329017398	0.00997718329017398	0.226336726146226	ZC3H13/ASH1L/BCOR/CTR9/ARID4A/TDRD1	6
GO:0042113	B cell activation	6/110	310/18670	0.0101265618030775	0.0101265618030775	0.226336726146226	NOTCH2/PRKDC/PTPRC/TNFAIP3/IL7R/XBP1	6
GO:0030048	actin filament-based movement	4/110	143/18670	0.0101869544964717	0.0101869544964717	0.226336726146226	AKAP9/DSP/CACNA1D/MYO6	4
GO:0001835	blastocyst hatching	2/110	26/18670	0.0101945162442601	0.0101945162442601	0.226336726146226	BCOR/CTR9	2
GO:0035188	hatching	2/110	26/18670	0.0101945162442601	0.0101945162442601	0.226336726146226	BCOR/CTR9	2
GO:0071684	organism emergence from protective structure	2/110	26/18670	0.0101945162442601	0.0101945162442601	0.226336726146226	BCOR/CTR9	2
GO:1902107	positive regulation of leukocyte differentiation	4/110	144/18670	0.0104314783879043	0.0104314783879043	0.226336726146226	PTPRC/IL7R/NFKBIZ/XBP1	4
GO:0002822	regulation of adaptive immune response based on somatic recombination of immune receptors built from immunoglobulin superfamily domains	4/110	145/18670	0.0106797760579403	0.0106797760579403	0.226336726146226	PTPRC/TNFAIP3/IL7R/NFKBIZ	4
GO:0051235	maintenance of location	6/110	315/18670	0.0108974622411695	0.0108974622411695	0.226336726146226	LATS1/AKAP9/PTPRC/ITPR3/CXCL11/CXCL9	6
GO:0061337	cardiac conduction	4/110	146/18670	0.0109318686787751	0.0109318686787751	0.226336726146226	AKAP9/DSP/CACNA1D/ITPR3	4
GO:0051569	regulation of histone H3-K4 methylation	2/110	27/18670	0.0109680708950775	0.0109680708950775	0.226336726146226	BCOR/CTR9	2
GO:0060143	positive regulation of syncytium formation by plasma membrane fusion	2/110	27/18670	0.0109680708950775	0.0109680708950775	0.226336726146226	ADAM9/CXCL9	2
GO:0071514	genetic imprinting	2/110	27/18670	0.0109680708950775	0.0109680708950775	0.226336726146226	CTR9/ARID4A	2
GO:0010212	response to ionizing radiation	4/110	147/18670	0.0111877771415134	0.0111877771415134	0.228490467502204	PRKDC/WRN/INO80/PTPRC	4
GO:0001894	tissue homeostasis	5/110	229/18670	0.011491515505667	0.011491515505667	0.232298949319713	ZNF675/TNFAIP3/TFF3/COL2A1/PIGR	5
GO:0045761	regulation of adenylate cyclase activity	2/110	28/18670	0.0117667240443897	0.0117667240443897	0.234952886360273	AKAP9/CACNA1D	2
GO:1903320	regulation of protein modification by small protein conjugation or removal	5/110	231/18670	0.0118971596201328	0.0118971596201328	0.234952886360273	CTR9/UBR5/MYCBP2/ARRDC3/TNFAIP3	5
GO:0050777	negative regulation of immune response	4/110	150/18670	0.011978602256253	0.011978602256253	0.234952886360273	PTPRC/TNFAIP3/ALOX15/IL7R	4
GO:0110110	positive regulation of animal organ morphogenesis	3/110	81/18670	0.0121734823298454	0.0121734823298454	0.236434403970785	TNFAIP3/MESP1/XBP1	3
GO:0010390	histone monoubiquitination	2/110	29/18670	0.0125901586805197	0.0125901586805197	0.239824682558078	BCOR/CTR9	2
GO:0060142	regulation of syncytium formation by plasma membrane fusion	2/110	29/18670	0.0125901586805197	0.0125901586805197	0.239824682558078	ADAM9/CXCL9	2
GO:0051607	defense response to virus	5/110	238/18670	0.0133935739451997	0.0133935739451997	0.249193088539683	SERINC5/PTPRC/TRIM56/TNFAIP3/CXCL9	5
GO:0003209	cardiac atrium morphogenesis	2/110	30/18670	0.0134380605964779	0.0134380605964779	0.249193088539683	NOTCH2/MESP1	2
GO:0032496	response to lipopolysaccharide	6/110	330/18670	0.0134593397715509	0.0134593397715509	0.249193088539683	CTR9/ADAM9/TNFAIP3/CXCL11/CXCL9/XBP1	6
GO:0030217	T cell differentiation	5/110	240/18670	0.0138434311923419	0.0138434311923419	0.253740607262644	PRKDC/PTPRC/IL7R/NFKBIZ/XBP1	5
GO:0019827	stem cell population maintenance	4/110	157/18670	0.0139611263985371	0.0139611263985371	0.253740607262644	ZC3H13/NOTCH2/CTR9/BCL9L	4
GO:0060402	calcium ion transport into cytosol	4/110	158/18670	0.0142603067011108	0.0142603067011108	0.255287563915891	PTPRC/ITPR3/CXCL11/CXCL9	4
GO:0006658	phosphatidylserine metabolic process	2/110	31/18670	0.0143101183684108	0.0143101183684108	0.255287563915891	SERINC5/PLA1A	2
GO:0002683	negative regulation of immune system process	7/110	435/18670	0.0145171265092767	0.0145171265092767	0.255287563915891	CTR9/PRKDC/ZNF675/PTPRC/TNFAIP3/ALOX15/IL7R	7
GO:0098727	maintenance of cell number	4/110	159/18670	0.0145635313221304	0.0145635313221304	0.255287563915891	ZC3H13/NOTCH2/CTR9/BCL9L	4
GO:0007159	leukocyte cell-cell adhesion	6/110	337/18670	0.0147886556567118	0.0147886556567118	0.255287563915891	NFAT5/PTPRC/IL7R/NFKBIZ/HLA-DMB/XBP1	6
GO:0019932	second-messenger-mediated signaling	7/110	439/18670	0.015193929845019	0.015193929845019	0.255287563915891	NFAT5/PTPRC/ARRDC3/ITPR3/CXCL11/RAMP1/CXCL9	7
GO:0061311	cell surface receptor signaling pathway involved in heart development	2/110	32/18670	0.0152060233342037	0.0152060233342037	0.255287563915891	NOTCH2/MESP1	2
GO:0099623	regulation of cardiac muscle cell membrane repolarization	2/110	32/18670	0.0152060233342037	0.0152060233342037	0.255287563915891	AKAP9/CACNA1D	2
GO:1902235	regulation of endoplasmic reticulum stress-induced intrinsic apoptotic signaling pathway	2/110	32/18670	0.0152060233342037	0.0152060233342037	0.255287563915891	HYOU1/XBP1	2
GO:0006302	double-strand break repair	5/110	248/18670	0.0157447197121721	0.0157447197121721	0.259918475752897	PRKDC/UBR5/MCM9/WRN/INO80	5
GO:0002237	response to molecule of bacterial origin	6/110	343/18670	0.0159988061893458	0.0159988061893458	0.259918475752897	CTR9/ADAM9/TNFAIP3/CXCL11/CXCL9/XBP1	6
GO:0001914	regulation of T cell mediated cytotoxicity	2/110	33/18670	0.0161254695722338	0.0161254695722338	0.259918475752897	PTPRC/IL7R	2
GO:0045736	negative regulation of cyclin-dependent protein serine/threonine kinase activity	2/110	33/18670	0.0161254695722338	0.0161254695722338	0.259918475752897	LATS1/TNFAIP3	2
GO:0046849	bone remodeling	3/110	90/18670	0.0161378713558587	0.0161378713558587	0.259918475752897	NOTCH2/ZNF675/TNFAIP3	3
GO:0070050	neuron cellular homeostasis	2/110	34/18670	0.0170681538802755	0.0170681538802755	0.266570986011859	TAOK1/CACNA1D	2
GO:0098901	regulation of cardiac muscle cell action potential	2/110	34/18670	0.0170681538802755	0.0170681538802755	0.266570986011859	AKAP9/DSP	2
GO:1904030	negative regulation of cyclin-dependent protein kinase activity	2/110	34/18670	0.0170681538802755	0.0170681538802755	0.266570986011859	LATS1/TNFAIP3	2
GO:0051668	localization within membrane	3/110	93/18670	0.0176018601494051	0.0176018601494051	0.266570986011859	SEC24C/PTPRC/PIGR	3
GO:0051052	regulation of DNA metabolic process	6/110	351/18670	0.0177169944045037	0.0177169944045037	0.266570986011859	SMG1/PRKDC/UBR5/WRN/PTPRC/IL7R	6
GO:0007187	G protein-coupled receptor signaling pathway, coupled to cyclic nucleotide second messenger	5/110	256/18670	0.0178133383186484	0.0178133383186484	0.266570986011859	CACNA1D/ARRDC3/CXCL11/RAMP1/CXCL9	5
GO:0045619	regulation of lymphocyte differentiation	4/110	169/18670	0.0178218489395855	0.0178218489395855	0.266570986011859	PTPRC/IL7R/NFKBIZ/XBP1	4
GO:0003230	cardiac atrium development	2/110	35/18670	0.0180337757545551	0.0180337757545551	0.266570986011859	NOTCH2/MESP1	2
GO:0021955	central nervous system neuron axonogenesis	2/110	35/18670	0.0180337757545551	0.0180337757545551	0.266570986011859	MYCBP2/FBXO45	2
GO:0048333	mesodermal cell differentiation	2/110	35/18670	0.0180337757545551	0.0180337757545551	0.266570986011859	SMAD1/MESP1	2
GO:0071108	protein K48-linked deubiquitination	2/110	35/18670	0.0180337757545551	0.0180337757545551	0.266570986011859	USP34/TNFAIP3	2
GO:0030098	lymphocyte differentiation	6/110	353/18670	0.0181656370648358	0.0181656370648358	0.266570986011859	NOTCH2/PRKDC/PTPRC/IL7R/NFKBIZ/XBP1	6
GO:0003007	heart morphogenesis	5/110	259/18670	0.0186333419498196	0.0186333419498196	0.271423758123533	NOTCH2/ARL13B/DSP/MESP1/COL2A1	5
GO:0051480	regulation of cytosolic calcium ion concentration	6/110	357/18670	0.019086253160286	0.019086253160286	0.275991766789537	GTF2I/PTPRC/CACNA1D/ITPR3/CXCL11/CXCL9	6
GO:0002697	regulation of immune effector process	7/110	462/18670	0.0195290191328266	0.0195290191328266	0.280347932936535	PRKDC/PTPRC/TNFAIP3/IL7R/NFKBIZ/HLA-DMB/XBP1	7
GO:0051567	histone H3-K9 methylation	2/110	37/18670	0.0200326435543621	0.0200326435543621	0.283832133811259	ASH1L/ARID4A	2
GO:0001824	blastocyst development	3/110	98/18670	0.0202015485249831	0.0202015485249831	0.283832133811259	LATS1/BCOR/CTR9	3
GO:0019886	antigen processing and presentation of exogenous peptide antigen via MHC class II	3/110	98/18670	0.0202015485249831	0.0202015485249831	0.283832133811259	SEC24C/DYNC1LI2/HLA-DMB	3
GO:0060401	cytosolic calcium ion transport	4/110	176/18670	0.0203526441850952	0.0203526441850952	0.283941262834315	PTPRC/ITPR3/CXCL11/CXCL9	4
GO:0001825	blastocyst formation	2/110	38/18670	0.0210653017781721	0.0210653017781721	0.286407409956879	LATS1/CTR9	2
GO:0002707	negative regulation of lymphocyte mediated immunity	2/110	38/18670	0.0210653017781721	0.0210653017781721	0.286407409956879	PTPRC/IL7R	2
GO:0035329	hippo signaling	2/110	38/18670	0.0210653017781721	0.0210653017781721	0.286407409956879	LATS1/AMOTL1	2
GO:0006479	protein methylation	4/110	179/18670	0.0215016507992788	0.0215016507992788	0.286407409956879	ASH1L/BCOR/CTR9/ARID4A	4
GO:0008213	protein alkylation	4/110	179/18670	0.0215016507992788	0.0215016507992788	0.286407409956879	ASH1L/BCOR/CTR9/ARID4A	4
GO:0000018	regulation of DNA recombination	3/110	101/18670	0.0218574725538807	0.0218574725538807	0.286407409956879	WRN/PTPRC/IL7R	3
GO:0002027	regulation of heart rate	3/110	101/18670	0.0218574725538807	0.0218574725538807	0.286407409956879	AKAP9/DSP/CACNA1D	3
GO:0002495	antigen processing and presentation of peptide antigen via MHC class II	3/110	101/18670	0.0218574725538807	0.0218574725538807	0.286407409956879	SEC24C/DYNC1LI2/HLA-DMB	3
GO:0045911	positive regulation of DNA recombination	2/110	39/18670	0.022119722123928	0.022119722123928	0.286407409956879	WRN/PTPRC	2
GO:0060306	regulation of membrane repolarization	2/110	39/18670	0.022119722123928	0.022119722123928	0.286407409956879	AKAP9/CACNA1D	2
GO:2000648	positive regulation of stem cell proliferation	2/110	39/18670	0.022119722123928	0.022119722123928	0.286407409956879	ATXN1L/PTPRC	2
GO:0002504	antigen processing and presentation of peptide or polysaccharide antigen via MHC class II	3/110	102/18670	0.0224254867544631	0.0224254867544631	0.288480971099792	SEC24C/DYNC1LI2/HLA-DMB	3
GO:0001709	cell fate determination	2/110	40/18670	0.0231956172711119	0.0231956172711119	0.291468849882152	NOTCH2/MESP1	2
GO:0002823	negative regulation of adaptive immune response based on somatic recombination of immune receptors built from immunoglobulin superfamily domains	2/110	40/18670	0.0231956172711119	0.0231956172711119	0.291468849882152	PTPRC/IL7R	2
GO:0051281	positive regulation of release of sequestered calcium ion into cytosol	2/110	40/18670	0.0231956172711119	0.0231956172711119	0.291468849882152	CXCL11/CXCL9	2
GO:0070838	divalent metal ion transport	7/110	479/18670	0.0232462669326839	0.0232462669326839	0.291468849882152	MAGT1/PTPRC/CACNA1D/ITPR3/CXCL11/RAMP1/CXCL9	7
GO:0019933	cAMP-mediated signaling	4/110	184/18670	0.0235036830974484	0.0235036830974484	0.292026715636509	ARRDC3/CXCL11/RAMP1/CXCL9	4
GO:0030593	neutrophil chemotaxis	3/110	104/18670	0.02358557958382	0.02358557958382	0.292026715636509	MOSPD2/CXCL11/CXCL9	3
GO:1902275	regulation of chromatin organization	4/110	185/18670	0.0239172387251746	0.0239172387251746	0.294293842960305	BCOR/PHF2/CTR9/UBR5	4
GO:0006111	regulation of gluconeogenesis	2/110	41/18670	0.0242927024750779	0.0242927024750779	0.294839711851798	RANBP2/GNMT	2
GO:0045005	DNA-dependent DNA replication maintenance of fidelity	2/110	41/18670	0.0242927024750779	0.0242927024750779	0.294839711851798	MCM9/WRN	2
GO:0030522	intracellular receptor signaling pathway	5/110	278/18670	0.0244080909173805	0.0244080909173805	0.294839711851798	LATS1/NCOA6/UBR5/TNFAIP3/ALOX15	5
GO:0048871	multicellular organismal homeostasis	7/110	486/18670	0.0249105244756739	0.0249105244756739	0.29728349437678	ZNF675/AMPD3/ARRDC3/TNFAIP3/TFF3/COL2A1/PIGR	7
GO:0072511	divalent inorganic cation transport	7/110	486/18670	0.0249105244756739	0.0249105244756739	0.29728349437678	MAGT1/PTPRC/CACNA1D/ITPR3/CXCL11/RAMP1/CXCL9	7
GO:0002639	positive regulation of immunoglobulin production	2/110	42/18670	0.025410695547128	0.025410695547128	0.297869380378044	PTPRC/XBP1	2
GO:0031057	negative regulation of histone modification	2/110	42/18670	0.025410695547128	0.025410695547128	0.297869380378044	BCOR/UBR5	2
GO:0099622	cardiac muscle cell membrane repolarization	2/110	42/18670	0.025410695547128	0.025410695547128	0.297869380378044	AKAP9/CACNA1D	2
GO:0031279	regulation of cyclase activity	2/110	43/18670	0.0265493168347301	0.0265493168347301	0.305788337105031	AKAP9/CACNA1D	2
GO:0060612	adipose tissue development	2/110	43/18670	0.0265493168347301	0.0265493168347301	0.305788337105031	ARRDC3/XBP1	2
GO:0086004	regulation of cardiac muscle cell contraction	2/110	43/18670	0.0265493168347301	0.0265493168347301	0.305788337105031	AKAP9/DSP	2
GO:0032508	DNA duplex unwinding	3/110	110/18670	0.0272582379178842	0.0272582379178842	0.311788792828328	MCM9/WRN/INO80	3
GO:0002377	immunoglobulin production	4/110	193/18670	0.0273850624094169	0.0273850624094169	0.311788792828328	PRKDC/PTPRC/IL7R/XBP1	4
GO:0018023	peptidyl-lysine trimethylation	2/110	44/18670	0.0277082892018768	0.0277082892018768	0.31188397295414	CTR9/ARID4A	2
GO:1903573	negative regulation of response to endoplasmic reticulum stress	2/110	44/18670	0.0277082892018768	0.0277082892018768	0.31188397295414	HYOU1/XBP1	2
GO:0010906	regulation of glucose metabolic process	3/110	112/18670	0.0285464696573121	0.0285464696573121	0.31950315727066	RANBP2/GNMT/TFF3	3
GO:0035987	endodermal cell differentiation	2/110	45/18670	0.0288873380095852	0.0288873380095852	0.319705793202231	CTR9/MESP1	2
GO:0050913	sensory perception of bitter taste	2/110	45/18670	0.0288873380095852	0.0288873380095852	0.319705793202231	ITPR3/PIGR	2
GO:0031648	protein destabilization	2/110	46/18670	0.0300861910965348	0.0300861910965348	0.325461038750603	PRKDC/XBP1	2
GO:0051339	regulation of lyase activity	2/110	46/18670	0.0300861910965348	0.0300861910965348	0.325461038750603	AKAP9/CACNA1D	2
GO:0071675	regulation of mononuclear cell migration	2/110	46/18670	0.0300861910965348	0.0300861910965348	0.325461038750603	MOSPD2/PLA2G7	2
GO:0007569	cell aging	3/110	116/18670	0.0312186057655212	0.0312186057655212	0.325461038750603	NEK4/PRKDC/WRN	3
GO:1903115	regulation of actin filament-based movement	2/110	47/18670	0.0313045787598439	0.0313045787598439	0.325461038750603	AKAP9/DSP	2
GO:0031398	positive regulation of protein ubiquitination	3/110	117/18670	0.0319065145100977	0.0319065145100977	0.325461038750603	CTR9/MYCBP2/ARRDC3	3
GO:0051153	regulation of striated muscle cell differentiation	3/110	117/18670	0.0319065145100977	0.0319065145100977	0.325461038750603	MESP1/CXCL9/XBP1	3
GO:0061647	histone H3-K9 modification	2/110	48/18670	0.0325422337359836	0.0325422337359836	0.325461038750603	ASH1L/ARID4A	2
GO:1990266	neutrophil migration	3/110	118/18670	0.0326023505381102	0.0326023505381102	0.325461038750603	MOSPD2/CXCL11/CXCL9	3
GO:0035637	multicellular organismal signaling	4/110	204/18670	0.0326213288650808	0.0326213288650808	0.325461038750603	AKAP9/DSP/CACNA1D/ITPR3	4
GO:0032392	DNA geometric change	3/110	119/18670	0.033306101259907	0.033306101259907	0.325461038750603	MCM9/WRN/INO80	3
GO:0050679	positive regulation of epithelial cell proliferation	4/110	206/18670	0.0336321617953758	0.0336321617953758	0.325461038750603	NOTCH2/LAMC1/TNFAIP3/XBP1	4
GO:0001913	T cell mediated cytotoxicity	2/110	49/18670	0.0337988911818278	0.0337988911818278	0.325461038750603	PTPRC/IL7R	2
GO:0002704	negative regulation of leukocyte mediated immunity	2/110	49/18670	0.0337988911818278	0.0337988911818278	0.325461038750603	PTPRC/IL7R	2
GO:0043124	negative regulation of I-kappaB kinase/NF-kappaB signaling	2/110	49/18670	0.0337988911818278	0.0337988911818278	0.325461038750603	ASH1L/TNFAIP3	2
GO:1990090	cellular response to nerve growth factor stimulus	2/110	49/18670	0.0337988911818278	0.0337988911818278	0.325461038750603	DYNC1LI2/WASF1	2
GO:0002698	negative regulation of immune effector process	3/110	120/18670	0.0340177533694418	0.0340177533694418	0.325461038750603	PRKDC/PTPRC/IL7R	3
GO:0001704	formation of primary germ layer	3/110	121/18670	0.034737292856279	0.034737292856279	0.325461038750603	SMAD1/CTR9/MESP1	3
GO:0030968	endoplasmic reticulum unfolded protein response	3/110	121/18670	0.034737292856279	0.034737292856279	0.325461038750603	HSPA13/HYOU1/XBP1	3
GO:0070252	actin-mediated cell contraction	3/110	121/18670	0.034737292856279	0.034737292856279	0.325461038750603	AKAP9/DSP/CACNA1D	3
GO:0001706	endoderm formation	2/110	50/18670	0.0350742886558387	0.0350742886558387	0.325461038750603	CTR9/MESP1	2
GO:0070534	protein K63-linked ubiquitination	2/110	50/18670	0.0350742886558387	0.0350742886558387	0.325461038750603	UBR5/TRIM56	2
GO:0086009	membrane repolarization	2/110	50/18670	0.0350742886558387	0.0350742886558387	0.325461038750603	AKAP9/CACNA1D	2
GO:0097529	myeloid leukocyte migration	4/110	210/18670	0.0357083962204661	0.0357083962204661	0.325461038750603	MOSPD2/CXCL11/CXCL9/PLA2G7	4
GO:0051928	positive regulation of calcium ion transport	3/110	123/18670	0.0361999744692782	0.0361999744692782	0.325461038750603	CACNA1D/CXCL11/CXCL9	3
GO:0071621	granulocyte chemotaxis	3/110	123/18670	0.0361999744692782	0.0361999744692782	0.325461038750603	MOSPD2/CXCL11/CXCL9	3
GO:0072666	establishment of protein localization to vacuole	2/110	51/18670	0.036368166099387	0.036368166099387	0.325461038750603	GCC2/TNFAIP3	2
GO:0030099	myeloid cell differentiation	6/110	416/18670	0.0365431284126933	0.0365431284126933	0.325461038750603	NOTCH2/CTR9/ZNF675/ARID4A/NCOA6/LBR	6
GO:0006888	endoplasmic reticulum to Golgi vesicle-mediated transport	4/110	212/18670	0.0367738495901992	0.0367738495901992	0.325461038750603	SEC24C/DYNC1LI2/HYOU1/F5	4
GO:0019935	cyclic-nucleotide-mediated signaling	4/110	212/18670	0.0367738495901992	0.0367738495901992	0.325461038750603	ARRDC3/CXCL11/RAMP1/CXCL9	4
GO:0016447	somatic recombination of immunoglobulin gene segments	2/110	52/18670	0.037680265818205	0.037680265818205	0.325461038750603	PRKDC/PTPRC	2
GO:1990089	response to nerve growth factor	2/110	52/18670	0.037680265818205	0.037680265818205	0.325461038750603	DYNC1LI2/WASF1	2
GO:2000772	regulation of cellular senescence	2/110	52/18670	0.037680265818205	0.037680265818205	0.325461038750603	NEK4/PRKDC	2
GO:2001020	regulation of response to DNA damage stimulus	4/110	214/18670	0.0378575547195966	0.0378575547195966	0.325461038750603	SMG1/NEK4/PRKDC/UBR5	4
GO:0050863	regulation of T cell activation	5/110	314/18670	0.0382583841275135	0.0382583841275135	0.325461038750603	PTPRC/IL7R/NFKBIZ/HLA-DMB/XBP1	5
GO:0032479	regulation of type I interferon production	3/110	126/18670	0.0384527627625407	0.0384527627625407	0.325461038750603	PRKDC/TRIM56/TNFAIP3	3
GO:0000186	activation of MAPKK activity	2/110	53/18670	0.0390103324639733	0.0390103324639733	0.325461038750603	TAOK1/ADAM9	2
GO:0022029	telencephalon cell migration	2/110	53/18670	0.0390103324639733	0.0390103324639733	0.325461038750603	ARL13B/FBXO45	2
GO:0060348	bone development	4/110	217/18670	0.0395173674844044	0.0395173674844044	0.325461038750603	SMAD1/NOTCH2/PTPRC/COL2A1	4
GO:0032606	type I interferon production	3/110	128/18670	0.03999359645549	0.03999359645549	0.325461038750603	PRKDC/TRIM56/TNFAIP3	3
GO:0032271	regulation of protein polymerization	4/110	218/18670	0.0400797786105613	0.0400797786105613	0.325461038750603	LATS1/AKAP9/WASF1/ALOX15	4
GO:0010524	positive regulation of calcium ion transport into cytosol	2/110	54/18670	0.0403581130160389	0.0403581130160389	0.325461038750603	CXCL11/CXCL9	2
GO:0032663	regulation of interleukin-2 production	2/110	54/18670	0.0403581130160389	0.0403581130160389	0.325461038750603	PTPRC/TNFAIP3	2
GO:0006650	glycerophospholipid metabolic process	5/110	319/18670	0.0404961362895921	0.0404961362895921	0.325461038750603	SMG1/SERINC5/ALOX15/PLA1A/PLA2G7	5
GO:0007204	positive regulation of cytosolic calcium ion concentration	5/110	319/18670	0.0404961362895921	0.0404961362895921	0.325461038750603	PTPRC/CACNA1D/ITPR3/CXCL11/CXCL9	5
GO:0070588	calcium ion transmembrane transport	5/110	319/18670	0.0404961362895921	0.0404961362895921	0.325461038750603	PTPRC/CACNA1D/ITPR3/CXCL11/CXCL9	5
GO:0002699	positive regulation of immune effector process	4/110	219/18670	0.0406467614057616	0.0406467614057616	0.325461038750603	PTPRC/NFKBIZ/HLA-DMB/XBP1	4
GO:0003206	cardiac chamber morphogenesis	3/110	129/18670	0.0407756499165143	0.0407756499165143	0.325461038750603	NOTCH2/DSP/MESP1	3
GO:0001933	negative regulation of protein phosphorylation	6/110	429/18670	0.0414318269405512	0.0414318269405512	0.325461038750603	LATS1/ASH1L/PRKDC/ZNF675/PTPRC/TNFAIP3	6
GO:0030518	intracellular steroid hormone receptor signaling pathway	3/110	130/18670	0.0415654348798102	0.0415654348798102	0.325461038750603	LATS1/NCOA6/UBR5	3
GO:0048016	inositol phosphate-mediated signaling	2/110	55/18670	0.041723356763264	0.041723356763264	0.325461038750603	NFAT5/ITPR3	2
GO:0098900	regulation of action potential	2/110	55/18670	0.041723356763264	0.041723356763264	0.325461038750603	AKAP9/DSP	2
GO:0009615	response to virus	5/110	323/18670	0.0423427098199274	0.0423427098199274	0.325461038750603	SERINC5/PTPRC/TRIM56/TNFAIP3/CXCL9	5
GO:0000768	syncytium formation by plasma membrane fusion	2/110	56/18670	0.0431058152860046	0.0431058152860046	0.325461038750603	ADAM9/CXCL9	2
GO:0021885	forebrain cell migration	2/110	56/18670	0.0431058152860046	0.0431058152860046	0.325461038750603	ARL13B/FBXO45	2
GO:0070936	protein K48-linked ubiquitination	2/110	56/18670	0.0431058152860046	0.0431058152860046	0.325461038750603	UBR5/TNFAIP3	2
GO:0086002	cardiac muscle cell action potential involved in contraction	2/110	56/18670	0.0431058152860046	0.0431058152860046	0.325461038750603	DSP/CACNA1D	2
GO:0086065	cell communication involved in cardiac conduction	2/110	56/18670	0.0431058152860046	0.0431058152860046	0.325461038750603	DSP/CACNA1D	2
GO:0140253	cell-cell fusion	2/110	56/18670	0.0431058152860046	0.0431058152860046	0.325461038750603	ADAM9/CXCL9	2
GO:0006816	calcium ion transport	6/110	434/18670	0.0434174107356785	0.0434174107356785	0.325461038750603	PTPRC/CACNA1D/ITPR3/CXCL11/RAMP1/CXCL9	6
GO:0050673	epithelial cell proliferation	6/110	434/18670	0.0434174107356785	0.0434174107356785	0.325461038750603	NOTCH2/PRKDC/LAMC1/TNFAIP3/EHF/XBP1	6
GO:0030595	leukocyte chemotaxis	4/110	224/18670	0.0435502616133214	0.0435502616133214	0.325461038750603	MOSPD2/CXCL11/CXCL9/PLA2G7	4
GO:0001508	action potential	3/110	133/18670	0.0439809716647727	0.0439809716647727	0.325461038750603	AKAP9/DSP/CACNA1D	3
GO:0000724	double-strand break repair via homologous recombination	3/110	134/18670	0.0448014726565406	0.0448014726565406	0.325461038750603	MCM9/WRN/INO80	3
GO:0032273	positive regulation of protein polymerization	3/110	134/18670	0.0448014726565406	0.0448014726565406	0.325461038750603	AKAP9/WASF1/ALOX15	3
GO:0000725	recombinational repair	3/110	135/18670	0.0456295973345452	0.0456295973345452	0.325461038750603	MCM9/WRN/INO80	3
GO:1903322	positive regulation of protein modification by small protein conjugation or removal	3/110	135/18670	0.0456295973345452	0.0456295973345452	0.325461038750603	CTR9/MYCBP2/ARRDC3	3
GO:0006949	syncytium formation	2/110	58/18670	0.0459213943297055	0.0459213943297055	0.325461038750603	ADAM9/CXCL9	2
GO:0030520	intracellular estrogen receptor signaling pathway	2/110	58/18670	0.0459213943297055	0.0459213943297055	0.325461038750603	LATS1/NCOA6	2
GO:2001234	negative regulation of apoptotic signaling pathway	4/110	230/18670	0.0471852892473207	0.0471852892473207	0.325461038750603	TNFAIP3/HYOU1/COL2A1/XBP1	4
GO:0010675	regulation of cellular carbohydrate metabolic process	3/110	137/18670	0.0473086243292423	0.0473086243292423	0.325461038750603	RANBP2/GNMT/TFF3	3
GO:0051251	positive regulation of lymphocyte activation	5/110	334/18670	0.0476807458846812	0.0476807458846812	0.325461038750603	PTPRC/IL7R/NFKBIZ/HLA-DMB/XBP1	5
GO:0060070	canonical Wnt signaling pathway	5/110	335/18670	0.0481850012892722	0.0481850012892722	0.325461038750603	LATS1/USP34/UBR5/BCL9L/MESP1	5
GO:0007389	pattern specification process	6/110	446/18670	0.0484246840524935	0.0484246840524935	0.325461038750603	BPTF/SMAD1/BCOR/PRKDC/ARL13B/MESP1	6
GO:0046128	purine ribonucleoside metabolic process	2/110	60/18670	0.0488029079431817	0.0488029079431817	0.325461038750603	AMPD3/GNMT	2
GO:0090342	regulation of cell aging	2/110	60/18670	0.0488029079431817	0.0488029079431817	0.325461038750603	NEK4/PRKDC	2
GO:0002700	regulation of production of molecular mediator of immune response	3/110	139/18670	0.0490178605735619	0.0490178605735619	0.325461038750603	PRKDC/PTPRC/XBP1	3
GO:0034620	cellular response to unfolded protein	3/110	140/18670	0.0498837449019525	0.0498837449019525	0.325461038750603	HSPA13/HYOU1/XBP1	3
GO:0060048	cardiac muscle contraction	3/110	140/18670	0.0498837449019525	0.0498837449019525	0.325461038750603	AKAP9/DSP/CACNA1D	3
