# Supplementary material for: RNA modification writers pattern in relation to tumor microenvironment and prognosis in prostate cancer
Source: Front Genet. 2023 Jan 18;13:1065424. doi: 10.3389/fgene.2022.1065424 (PMC9889935; doi:10.3389/fgene.2022.1065424)
Supplement: Supplementary file 1 [file DataSheet1.ZIP › SupplementaryTable17_GO_enrich_CC.csv]

ID	Description	GeneRatio	BgRatio	pvalue	p.adjust	qvalue	geneID	Count
GO:0030667	secretory granule membrane	8/112	298/19717	0.000302762661385771	0.000302762661385771	0.0841361501114143	ATP11A/DSP/MAGT1/PTPRC/MOSPD2/ITPR3/PLA1A/PIGR	8
GO:0034663	endoplasmic reticulum chaperone complex	2/112	11/19717	0.00170099534281622	0.00170099534281622	0.18885072681125	HSPA13/HYOU1	2
GO:0033391	chromatoid body	2/112	13/19717	0.00239448109204502	0.00239448109204502	0.18885072681125	TDRD6/TDRD1	2
GO:0043209	myelin sheath	3/112	49/19717	0.00271830591622253	0.00271830591622253	0.18885072681125	MPDZ/SERINC5/ITPR3	3
GO:0016327	apicolateral plasma membrane	2/112	18/19717	0.0046106427640142	0.0046106427640142	0.213186127033893	OCLN/MPDZ	2
GO:0005923	bicellular tight junction	4/112	123/19717	0.00533514369490745	0.00533514369490745	0.213186127033893	ASH1L/OCLN/MPDZ/AMOTL1	4
GO:0070160	tight junction	4/112	128/19717	0.00613548410520107	0.00613548410520107	0.213186127033893	ASH1L/OCLN/MPDZ/AMOTL1	4
GO:0045177	apical part of cell	7/112	384/19717	0.00634983649453046	0.00634983649453046	0.213186127033893	OCLN/MPDZ/AMOTL1/ITPR3/SLC26A2/MYO6/SLC5A1	7
GO:0031965	nuclear membrane	6/112	296/19717	0.00690432343234768	0.00690432343234768	0.213186127033893	AHCTF1/SMAD1/RANBP2/LBR/ITPR3/MYO6	6
GO:0005788	endoplasmic reticulum lumen	6/112	309/19717	0.00844318920519731	0.00844318920519731	0.227500448608946	HSPA13/LAMC1/HYOU1/CP/F5/COL2A1	6
GO:0043296	apical junction complex	4/112	143/19717	0.0090052260907708	0.0090052260907708	0.227500448608946	ASH1L/OCLN/MPDZ/AMOTL1	4
GO:0042581	specific granule	4/112	160/19717	0.0131800544698026	0.0131800544698026	0.305222314037534	ATP11A/FRK/MOSPD2/CRISP3	4
GO:0005765	lysosomal membrane	6/112	354/19717	0.0156772204528071	0.0156772204528071	0.312476952638407	ATP11A/MAGT1/CP/MYO6/HLA-DMB/PIGR	6
GO:0098852	lytic vacuole membrane	6/112	355/19717	0.015875078943851	0.015875078943851	0.312476952638407	ATP11A/MAGT1/CP/MYO6/HLA-DMB/PIGR	6
GO:0005604	basement membrane	3/112	95/19717	0.0169237104629393	0.0169237104629393	0.312476952638407	LAMC1/MEGF9/COL2A1	3
GO:0030139	endocytic vesicle	5/112	303/19717	0.0294134304248521	0.0294134304248521	0.312476952638407	OCLN/GOLIM4/RAB11FIP1/HYOU1/MYO6	5
GO:0005774	vacuolar membrane	6/112	412/19717	0.0302076931855809	0.0302076931855809	0.312476952638407	ATP11A/MAGT1/CP/MYO6/HLA-DMB/PIGR	6
GO:0005667	transcription regulator complex	6/112	415/19717	0.0311390211413436	0.0311390211413436	0.312476952638407	SMAD1/NFAT5/PRKDC/ARID4A/NCOA6/BCL9L	6
GO:0005911	cell-cell junction	6/112	416/19717	0.0314536058067533	0.0314536058067533	0.312476952638407	ASH1L/OCLN/MPDZ/DSP/AMOTL1/SLC5A1	6
GO:0016324	apical plasma membrane	5/112	318/19717	0.0351247397149108	0.0351247397149108	0.312476952638407	OCLN/MPDZ/AMOTL1/SLC26A2/SLC5A1	5
GO:0034774	secretory granule lumen	5/112	321/19717	0.0363438805287185	0.0363438805287185	0.312476952638407	APOOL/AMPD3/FRK/F5/CRISP3	5
GO:0060205	cytoplasmic vesicle lumen	5/112	325/19717	0.0380097090619918	0.0380097090619918	0.312476952638407	APOOL/AMPD3/FRK/F5/CRISP3	5
GO:0031253	cell projection membrane	5/112	326/19717	0.0384333889969405	0.0384333889969405	0.312476952638407	UTRN/ARL13B/SLC26A2/MYO6/SLC5A1	5
GO:0031983	vesicle lumen	5/112	327/19717	0.0388599651187582	0.0388599651187582	0.312476952638407	APOOL/AMPD3/FRK/F5/CRISP3	5
GO:0000776	kinetochore	3/112	135/19717	0.0417174013347641	0.0417174013347641	0.312476952638407	AHCTF1/PHF2/DYNC1LI2	3
GO:0005637	nuclear inner membrane	2/112	58/19717	0.0430140993514918	0.0430140993514918	0.312476952638407	SMAD1/LBR	2
GO:0035577	azurophil granule membrane	2/112	58/19717	0.0430140993514918	0.0430140993514918	0.312476952638407	MAGT1/PIGR	2
GO:0098687	chromosomal region	5/112	347/19717	0.0480041374958851	0.0480041374958851	0.312476952638407	AHCTF1/PHF2/PRKDC/WRN/DYNC1LI2	5
GO:0035580	specific granule lumen	2/112	62/19717	0.0484975773924846	0.0484975773924846	0.312476952638407	FRK/CRISP3	2
GO:0005635	nuclear envelope	6/112	464/19717	0.0490670704754831	0.0490670704754831	0.312476952638407	AHCTF1/SMAD1/RANBP2/LBR/ITPR3/MYO6	6
