# Supplementary material for: RNA modification writers pattern in relation to tumor microenvironment and prognosis in prostate cancer
Source: Front Genet. 2023 Jan 18;13:1065424. doi: 10.3389/fgene.2022.1065424 (PMC9889935; doi:10.3389/fgene.2022.1065424)
Supplement: Supplementary file 1 [file DataSheet1.ZIP › SupplementaryTable17_GO_enrich_MF.csv]

ID	Description	GeneRatio	BgRatio	pvalue	p.adjust	qvalue	geneID	Count
GO:0032404	mismatch repair complex binding	2/105	11/17696	0.00185220328684586	0.00185220328684586	0.290503462884245	MCM9/WRN	2
GO:0045236	CXCR chemokine receptor binding	2/105	11/17696	0.00185220328684586	0.00185220328684586	0.290503462884245	CXCL11/CXCL9	2
GO:0051018	protein kinase A binding	3/105	50/17696	0.00324957002955189	0.00324957002955189	0.32308100759973	CRYBG3/AKAP9/WASF1	3
GO:0008094	DNA-dependent ATPase activity	4/105	113/17696	0.00459415959009678	0.00459415959009678	0.32308100759973	BPTF/MCM9/WRN/INO80	4
GO:0030506	ankyrin binding	2/105	20/17696	0.00617973739368612	0.00617973739368612	0.32308100759973	PTPRC/CACNA1D	2
GO:0043138	3'-5' DNA helicase activity	2/105	20/17696	0.00617973739368612	0.00617973739368612	0.32308100759973	WRN/INO80	2
GO:0043130	ubiquitin binding	3/105	76/17696	0.0104313290106016	0.0104313290106016	0.391719510718057	DDI2/UBR5/TNFAIP3	3
GO:0019787	ubiquitin-like protein transferase activity	7/105	407/17696	0.0107062619918683	0.0107062619918683	0.391719510718057	BCOR/RANBP2/UBR5/MYCBP2/TRIM56/TNFAIP3/ZNF738	7
GO:0003678	DNA helicase activity	3/105	81/17696	0.0123938917534381	0.0123938917534381	0.391719510718057	MCM9/WRN/INO80	3
GO:0016887	ATPase activity	7/105	434/17696	0.0148057551753368	0.0148057551753368	0.391719510718057	BPTF/BTAF1/HSPA13/MCM9/WRN/INO80/KIF21A	7
GO:0004386	helicase activity	4/105	163/17696	0.0161648732982556	0.0161648732982556	0.391719510718057	BTAF1/MCM9/WRN/INO80	4
GO:0042169	SH2 domain binding	2/105	36/17696	0.0192685528186659	0.0192685528186659	0.391719510718057	ARHGAP5/CTR9	2
GO:0043394	proteoglycan binding	2/105	36/17696	0.0192685528186659	0.0192685528186659	0.391719510718057	PTPRC/COL2A1	2
GO:0032182	ubiquitin-like protein binding	3/105	96/17696	0.0194770347846394	0.0194770347846394	0.391719510718057	DDI2/UBR5/TNFAIP3	3
GO:0042162	telomeric DNA binding	2/105	37/17696	0.0202917787513775	0.0202917787513775	0.391719510718057	SMG1/WRN	2
GO:0043014	alpha-tubulin binding	2/105	37/17696	0.0202917787513775	0.0202917787513775	0.391719510718057	TAOK1/INO80	2
GO:0008536	Ran GTPase binding	2/105	39/17696	0.0224048023485928	0.0224048023485928	0.391719510718057	RANBP2/MYCBP2	2
GO:0030331	estrogen receptor binding	2/105	42/17696	0.0257363791975871	0.0257363791975871	0.391719510718057	LATS1/NCOA6	2
GO:0004842	ubiquitin-protein transferase activity	6/105	382/17696	0.0262792534591308	0.0262792534591308	0.391719510718057	BCOR/UBR5/MYCBP2/TRIM56/TNFAIP3/ZNF738	6
GO:0008009	chemokine activity	2/105	49/17696	0.0342264842100888	0.0342264842100888	0.391719510718057	CXCL11/CXCL9	2
GO:0005080	protein kinase C binding	2/105	53/17696	0.0395001767103472	0.0395001767103472	0.391719510718057	ADAM9/DSP	2
GO:0003774	motor activity	3/105	136/17696	0.0472434692369957	0.0472434692369957	0.391719510718057	DYNC1LI2/KIF21A/MYO6	3
GO:0005507	copper ion binding	2/105	59/17696	0.04794196859664	0.04794196859664	0.391719510718057	CP/F5	2
