# Supplementary material for: RNA modification writers pattern in relation to tumor microenvironment and prognosis in prostate cancer
Source: Front Genet. 2023 Jan 18;13:1065424. doi: 10.3389/fgene.2022.1065424 (PMC9889935; doi:10.3389/fgene.2022.1065424)
Supplement: Supplementary file 1 [file DataSheet1.ZIP › SupplementaryTable17_KEGG_enrich.csv]

ID	Description	GeneRatio	BgRatio	pvalue	p.adjust	qvalue	geneID	Count
hsa04216	Ferroptosis	3/54	41/8105	0.00249205872532329	0.00249205872532329	0.406205572227697	246/1356/51703	3
hsa04530	Tight junction	4/54	169/8105	0.025716018139346	0.025716018139346	0.669283552709932	100506658/8777/154810/776	4
hsa05340	Primary immunodeficiency	2/54	38/8105	0.0262828256031342	0.0262828256031342	0.669283552709932	5788/3575	2
hsa04973	Carbohydrate digestion and absorption	2/54	47/8105	0.0389127529493644	0.0389127529493644	0.669283552709932	776/6523	2
hsa04726	Serotonergic synapse	3/54	115/8105	0.0409199424697699	0.0409199424697699	0.669283552709932	776/3710/246	3
hsa05130	Pathogenic Escherichia coli infection	4/54	197/8105	0.0416856034034909	0.0416856034034909	0.669283552709932	100506658/9632/8936/4646	4
hsa04672	Intestinal immune network for IgA production	2/54	49/8105	0.0419785686328733	0.0419785686328733	0.669283552709932	3109/5284	2
