# Supplementary material for: RNA modification writers pattern in relation to tumor microenvironment and prognosis in prostate cancer
Source: Front Genet. 2023 Jan 18;13:1065424. doi: 10.3389/fgene.2022.1065424 (PMC9889935; doi:10.3389/fgene.2022.1065424)
Supplement: Supplementary file 1 [file DataSheet1.ZIP › SupplementaryTable18_sigGene.txt]

"ARHGAP5"
"LATS1"
"ASH1L"
"SMAD1"
"DPP8"
"NFAT5"
"SCAND1"
"MCM9"
"MYCBP2"
"FAM195A"
"CCDC113"
"WRN"
"DTWD2"
"DSP"
"MAGT1"
"AMPD3"
"TDRD6"
"TDRD1"
"PIGR"
