# Supplementary material for: RNA modification writers pattern in relation to tumor microenvironment and prognosis in prostate cancer
Source: Front Genet. 2023 Jan 18;13:1065424. doi: 10.3389/fgene.2022.1065424 (PMC9889935; doi:10.3389/fgene.2022.1065424)
Supplement: Supplementary file 1 [file DataSheet1.ZIP › SupplementaryTable1_SNPtype.txt]

sample	time	status	Mut_type
TCGA-2A-A8VL-01A	20.4	0	NonMutation
TCGA-2A-A8VO-01A	55.88	0	NonMutation
TCGA-2A-A8VT-01A	45.11	0	NonMutation
TCGA-2A-A8VV-01A	22.04	0	NonMutation
TCGA-2A-A8VX-01A	45.27	0	NonMutation
TCGA-2A-A8W1-01A	3.68	0	NonMutation
TCGA-2A-A8W3-01A	28.35	0	NonMutation
TCGA-2A-AAYF-01A	44.81	0	NonMutation
TCGA-2A-AAYO-01A	41.79	0	NonMutation
TCGA-2A-AAYU-01A	20.2	0	NonMutation
TCGA-4L-AA1F-01A	11.5	0	NonMutation
TCGA-CH-5737-01A	2.99	0	NonMutation
TCGA-CH-5738-01A	6.96	0	Mutation
TCGA-CH-5739-01A	22.04	0	NonMutation
TCGA-CH-5740-01A	1.02	0	NonMutation
TCGA-CH-5741-01A	12.98	0	NonMutation
TCGA-CH-5743-01A	13.96	0	NonMutation
TCGA-CH-5744-01A	1.97	0	NonMutation
TCGA-CH-5745-01A	2.99	0	NonMutation
TCGA-CH-5746-01A	24.01	0	NonMutation
TCGA-CH-5748-01A	1.02	0	NonMutation
TCGA-CH-5750-01A	13.01	0	NonMutation
TCGA-CH-5751-01A	34.99	0	NonMutation
TCGA-CH-5752-01A	30.98	0	NonMutation
TCGA-CH-5753-01A	1.02	0	NonMutation
TCGA-CH-5754-01A	2.04	0	NonMutation
TCGA-CH-5761-01A	0.92	0	NonMutation
TCGA-CH-5762-01A	43.99	0	NonMutation
TCGA-CH-5763-01A	11.99	0	NonMutation
TCGA-CH-5764-01A	1.02	0	NonMutation
TCGA-CH-5765-01A	23	0	NonMutation
TCGA-CH-5766-01A	1.02	0	NonMutation
TCGA-CH-5767-01A	15.05	0	NonMutation
TCGA-CH-5768-01A	24.01	0	NonMutation
TCGA-CH-5769-01A	2.04	0	NonMutation
TCGA-CH-5771-01A	13.01	0	NonMutation
TCGA-CH-5772-01A	15.97	0	NonMutation
TCGA-CH-5788-01A	26.97	0	NonMutation
TCGA-CH-5789-01A	9.99	0	Mutation
TCGA-CH-5790-01A	32	0	NonMutation
TCGA-CH-5791-01A	32.98	0	Mutation
TCGA-CH-5792-01A	2.99	0	NonMutation
TCGA-CH-5794-01A	28.98	0	NonMutation
TCGA-EJ-5494-01A	48.52	0	NonMutation
TCGA-EJ-5495-01A	57.82	0	NonMutation
TCGA-EJ-5496-01A	19.55	0	NonMutation
TCGA-EJ-5497-01A	13.3	0	NonMutation
TCGA-EJ-5498-01A	56.5	0	NonMutation
TCGA-EJ-5499-01A	46.48	0	NonMutation
TCGA-EJ-5501-01A	44.84	0	NonMutation
TCGA-EJ-5502-01A	38.47	0	NonMutation
TCGA-EJ-5503-01A	45.7	0	NonMutation
TCGA-EJ-5504-01A	46.88	0	NonMutation
TCGA-EJ-5505-01A	30.29	0	NonMutation
TCGA-EJ-5506-01A	45.37	0	NonMutation
TCGA-EJ-5507-01A	47.86	0	NonMutation
TCGA-EJ-5508-01A	64.55	0	NonMutation
TCGA-EJ-5509-01A	48.09	0	NonMutation
TCGA-EJ-5510-01A	61.99	0	NonMutation
TCGA-EJ-5511-01A	48.49	0	NonMutation
TCGA-EJ-5512-01A	56.93	0	NonMutation
TCGA-EJ-5514-01A	60.09	0	NonMutation
TCGA-EJ-5515-01A	60.18	0	NonMutation
TCGA-EJ-5516-01A	62.06	0	NonMutation
TCGA-EJ-5517-01A	62.06	0	NonMutation
TCGA-EJ-5518-01A	69.58	0	NonMutation
TCGA-EJ-5519-01A	64.45	0	NonMutation
TCGA-EJ-5521-01A	74.87	0	NonMutation
TCGA-EJ-5522-01A	68.3	0	NonMutation
TCGA-EJ-5524-01A	61.83	0	NonMutation
TCGA-EJ-5525-01A	36.63	0	NonMutation
TCGA-EJ-5526-01A	62.71	0	NonMutation
TCGA-EJ-5527-01A	58.41	0	NonMutation
TCGA-EJ-5530-01A	60.18	0	NonMutation
TCGA-EJ-5531-01A	41.82	0	NonMutation
TCGA-EJ-5532-01A	60.05	0	NonMutation
TCGA-EJ-5542-01A	49.7	0	NonMutation
TCGA-EJ-7115-01A	88.27	0	NonMutation
TCGA-EJ-7123-01A	84.49	0	NonMutation
TCGA-EJ-7125-01A	93.63	0	NonMutation
TCGA-EJ-7314-01A	37.78	0	NonMutation
TCGA-EJ-7315-01A	33.11	0	NonMutation
TCGA-EJ-7317-01A	25.33	0	NonMutation
TCGA-EJ-7321-01A	27.07	0	NonMutation
TCGA-EJ-7327-01A	30.32	0	NonMutation
TCGA-EJ-7328-01A	27.66	0	NonMutation
TCGA-EJ-7330-01A	6.27	0	NonMutation
TCGA-EJ-7331-01A	24.38	0	Mutation
TCGA-EJ-7781-01A	35.25	0	NonMutation
TCGA-EJ-7782-01A	38.34	0	NonMutation
TCGA-EJ-7783-01A	25.85	0	NonMutation
TCGA-EJ-7784-01A	25.66	0	Mutation
TCGA-EJ-7785-01A	38.67	0	NonMutation
TCGA-EJ-7786-01A	36.01	0	NonMutation
TCGA-EJ-7788-01A	28.22	0	NonMutation
TCGA-EJ-7789-01A	36.3	0	NonMutation
TCGA-EJ-7791-01A	36.73	0	NonMutation
TCGA-EJ-7792-01A	45.86	0	NonMutation
TCGA-EJ-7793-01A	3.75	0	NonMutation
TCGA-EJ-7794-01A	42.9	0	NonMutation
TCGA-EJ-7797-01A	32.29	0	NonMutation
TCGA-EJ-8468-01A	77.1	0	NonMutation
TCGA-EJ-8469-01A	76.35	0	Mutation
TCGA-EJ-8470-01A	38.07	0	NonMutation
TCGA-EJ-8472-01A	24.84	0	NonMutation
TCGA-EJ-8474-01A	25.16	0	NonMutation
TCGA-EJ-A46B-01A	21.58	0	NonMutation
TCGA-EJ-A46D-01A	20.57	0	NonMutation
TCGA-EJ-A46E-01A	17.21	0	NonMutation
TCGA-EJ-A46F-01A	25.72	0	NonMutation
TCGA-EJ-A46G-01A	21.94	0	NonMutation
TCGA-EJ-A46H-01A	23.78	0	NonMutation
TCGA-EJ-A46I-01A	21.94	0	NonMutation
TCGA-EJ-A65B-01A	23.32	0	NonMutation
TCGA-EJ-A65D-01A	12.91	0	NonMutation
TCGA-EJ-A65E-01A	13.7	0	NonMutation
TCGA-EJ-A65F-01A	18.4	0	NonMutation
TCGA-EJ-A65G-01A	21.88	0	NonMutation
TCGA-EJ-A65J-01A	14.82	0	NonMutation
TCGA-EJ-A65M-01A	7.56	0	NonMutation
TCGA-EJ-A6RA-01A	11.6	0	Mutation
TCGA-EJ-A6RC-01A	28.68	0	NonMutation
TCGA-EJ-A7NF-01A	8.21	0	NonMutation
TCGA-EJ-A7NG-01A	14.19	0	NonMutation
TCGA-EJ-A7NH-01A	15.57	0	NonMutation
TCGA-EJ-A7NJ-01A	6.47	0	NonMutation
TCGA-EJ-A7NK-01A	15.64	0	NonMutation
TCGA-EJ-A7NM-01A	4.2	0	NonMutation
TCGA-EJ-A7NN-01A	6.47	0	NonMutation
TCGA-EJ-A8FN-01A	10.81	0	NonMutation
TCGA-EJ-A8FO-01A	9.26	0	NonMutation
TCGA-EJ-A8FP-01A	9.82	0	NonMutation
TCGA-EJ-A8FS-01A	8.74	0	NonMutation
TCGA-EJ-A8FU-01A	4.53	0	NonMutation
TCGA-EJ-AB20-01A	4.3	0	NonMutation
TCGA-EJ-AB27-01A	4.76	0	NonMutation
TCGA-FC-7708-01A	28.38	0	NonMutation
TCGA-FC-7961-01A	15.41	0	NonMutation
TCGA-FC-A4JI-01A	28.81	0	NonMutation
TCGA-FC-A5OB-01A	22.34	0	NonMutation
TCGA-FC-A66V-01A	17.21	0	NonMutation
TCGA-FC-A6HD-01A	25.92	0	NonMutation
TCGA-FC-A8O0-01A	20.24	0	NonMutation
TCGA-G9-6329-01A	41.59	0	NonMutation
TCGA-G9-6332-01A	87.29	0	NonMutation
TCGA-G9-6333-01A	80.98	0	NonMutation
TCGA-G9-6336-01A	67.94	0	NonMutation
TCGA-G9-6338-01A	66.62	0	NonMutation
TCGA-G9-6339-01A	83.8	0	NonMutation
TCGA-G9-6342-01A	55.72	0	NonMutation
TCGA-G9-6343-01A	80.49	0	NonMutation
TCGA-G9-6347-01A	68.63	0	NonMutation
TCGA-G9-6348-01A	49.77	0	NonMutation
TCGA-G9-6351-01A	67.28	0	NonMutation
TCGA-G9-6353-01A	50.66	0	NonMutation
TCGA-G9-6354-01A	67.87	0	NonMutation
TCGA-G9-6356-01A	47.11	0	NonMutation
TCGA-G9-6361-01A	46.48	0	NonMutation
TCGA-G9-6362-01A	47.4	0	NonMutation
TCGA-G9-6363-01A	45.27	0	NonMutation
TCGA-G9-6364-01A	39.36	0	NonMutation
TCGA-G9-6365-01A	44.78	0	NonMutation
TCGA-G9-6366-01A	63.96	0	Mutation
TCGA-G9-6367-01A	40.14	0	Mutation
TCGA-G9-6369-01A	39.91	0	NonMutation
TCGA-G9-6370-01A	37.98	0	NonMutation
TCGA-G9-6371-01A	40.28	0	NonMutation
TCGA-G9-6373-01A	26.64	0	NonMutation
TCGA-G9-6377-01A	31.47	0	NonMutation
TCGA-G9-6378-01A	37.94	0	NonMutation
TCGA-G9-6379-01A	58.41	0	NonMutation
TCGA-G9-6384-01A	25.13	0	NonMutation
TCGA-G9-6385-01A	27.27	0	NonMutation
TCGA-G9-6494-01A	58.18	0	NonMutation
TCGA-G9-6496-01A	56.7	0	NonMutation
TCGA-G9-6498-01A	64.13	0	NonMutation
TCGA-G9-6499-01A	50.69	0	NonMutation
TCGA-G9-7509-01A	52.89	0	NonMutation
TCGA-G9-7510-01A	38.93	0	NonMutation
TCGA-G9-7519-01A	27.89	0	NonMutation
TCGA-G9-7521-01A	30.95	0	NonMutation
TCGA-G9-7522-01A	35.41	0	NonMutation
TCGA-G9-7523-01A	28.15	0	NonMutation
TCGA-G9-7525-01A	32.65	0	NonMutation
TCGA-G9-A9S0-01A	25.99	1	NonMutation
TCGA-G9-A9S4-01A	29.76	0	NonMutation
TCGA-G9-A9S7-01A	23.92	0	NonMutation
TCGA-H9-7775-01A	6.08	0	NonMutation
TCGA-H9-A6BX-01A	30.91	0	NonMutation
TCGA-H9-A6BY-01A	3.68	0	NonMutation
TCGA-HC-7075-01A	19.74	0	NonMutation
TCGA-HC-7077-01A	69.48	0	NonMutation
TCGA-HC-7078-01A	65.21	0	NonMutation
TCGA-HC-7079-01A	38.9	0	Mutation
TCGA-HC-7080-01A	36.33	0	NonMutation
TCGA-HC-7081-01A	37.32	0	NonMutation
TCGA-HC-7209-01A	14.45	0	NonMutation
TCGA-HC-7210-01A	28.52	0	NonMutation
TCGA-HC-7211-01A	40.11	0	NonMutation
TCGA-HC-7212-01A	28.58	0	NonMutation
TCGA-HC-7213-01A	40.05	0	NonMutation
TCGA-HC-7230-01A	32.88	0	NonMutation
TCGA-HC-7231-01A	30.85	0	NonMutation
TCGA-HC-7232-01A	38.14	0	NonMutation
TCGA-HC-7233-01A	44.51	0	Mutation
TCGA-HC-7736-01A	36.24	0	NonMutation
TCGA-HC-7737-01A	35.81	0	NonMutation
TCGA-HC-7738-01A	31.67	0	Mutation
TCGA-HC-7740-01A	23.55	0	NonMutation
TCGA-HC-7742-01A	30.81	0	NonMutation
TCGA-HC-7744-01A	17.44	0	NonMutation
TCGA-HC-7745-01A	23.69	0	NonMutation
TCGA-HC-7747-01A	24.57	0	NonMutation
TCGA-HC-7748-01A	26.02	0	NonMutation
TCGA-HC-7749-01A	23.78	0	NonMutation
TCGA-HC-7750-01A	17.15	0	Mutation
TCGA-HC-7752-01A	25.69	0	NonMutation
TCGA-HC-7818-01A	30.81	0	NonMutation
TCGA-HC-7819-01A	17.84	0	NonMutation
TCGA-HC-7820-01A	24.54	0	NonMutation
TCGA-HC-7821-01A	31.41	0	NonMutation
TCGA-HC-8213-01A	19.35	0	NonMutation
TCGA-HC-8216-01A	22.4	0	NonMutation
TCGA-HC-8256-01A	28.25	0	NonMutation
TCGA-HC-8257-01A	23.85	0	NonMutation
TCGA-HC-8258-01A	27.83	0	NonMutation
TCGA-HC-8259-01A	30.35	0	NonMutation
TCGA-HC-8260-01A	22.54	0	NonMutation
TCGA-HC-8261-01A	17.94	0	NonMutation
TCGA-HC-8262-01A	22.31	0	NonMutation
TCGA-HC-8265-01A	15.87	0	NonMutation
TCGA-HC-8266-01A	15.54	0	NonMutation
TCGA-HC-A48F-01A	22.34	0	NonMutation
TCGA-HC-A4ZV-01A	0.76	0	NonMutation
TCGA-HC-A631-01A	1.77	0	NonMutation
TCGA-HC-A632-01A	2	0	NonMutation
TCGA-HC-A6AL-01A	2.2	0	NonMutation
TCGA-HC-A6AN-01A	1.61	0	NonMutation
TCGA-HC-A6AO-01A	17.41	0	NonMutation
TCGA-HC-A6AP-01A	2.33	0	NonMutation
TCGA-HC-A6AQ-01A	3.48	0	NonMutation
TCGA-HC-A6AS-01A	1.45	0	NonMutation
TCGA-HC-A6HX-01A	1.25	0	NonMutation
TCGA-HC-A6HY-01A	4.4	0	NonMutation
TCGA-HC-A76W-01A	7	0	NonMutation
TCGA-HC-A76X-01A	4.93	0	NonMutation
TCGA-HC-A8CY-01A	9.53	0	Mutation
TCGA-HC-A8D0-01A	25.46	0	NonMutation
TCGA-HC-A8D1-01A	18.82	0	NonMutation
TCGA-HC-A9TE-01A	19.28	0	Mutation
TCGA-HC-A9TH-01A	27.73	0	NonMutation
TCGA-HI-7168-01A	109.17	0	Mutation
TCGA-HI-7169-01A	88.17	0	Mutation
TCGA-HI-7170-01A	82.85	0	NonMutation
TCGA-HI-7171-01A	43.66	1	NonMutation
TCGA-J4-8198-01A	20.17	0	NonMutation
TCGA-J4-8200-01A	40.01	0	NonMutation
TCGA-J4-A67K-01A	32.98	0	NonMutation
TCGA-J4-A67L-01A	25.3	0	NonMutation
TCGA-J4-A67M-01A	30.91	0	NonMutation
TCGA-J4-A67N-01A	30.78	0	NonMutation
TCGA-J4-A67O-01A	27.56	0	NonMutation
TCGA-J4-A67Q-01A	32.03	0	NonMutation
TCGA-J4-A67R-01A	29.89	0	NonMutation
TCGA-J4-A67S-01A	27.37	0	NonMutation
TCGA-J4-A67T-01A	6.01	0	Mutation
TCGA-J4-A6G1-01A	25.26	0	NonMutation
TCGA-J4-A6G3-01A	27.89	0	NonMutation
TCGA-J4-A6M7-01A	16.82	0	NonMutation
TCGA-J4-A83I-01A	22.5	0	NonMutation
TCGA-J4-A83J-01A	22.86	0	NonMutation
TCGA-J4-A83K-01A	10.78	0	NonMutation
TCGA-J4-A83L-01A	23.65	0	NonMutation
TCGA-J4-A83M-01A	17.84	0	NonMutation
TCGA-J4-A83N-01A	32.59	0	NonMutation
TCGA-J4-AATV-01A	18.17	0	NonMutation
TCGA-J4-AATZ-01A	13.53	0	NonMutation
TCGA-J4-AAU2-01A	27.1	0	NonMutation
TCGA-J9-A52B-01A	13.86	0	NonMutation
TCGA-J9-A52C-01A	5.85	0	NonMutation
TCGA-J9-A52D-01A	6.96	0	NonMutation
TCGA-J9-A52E-01A	10.61	0	NonMutation
TCGA-J9-A8CK-01A	10.55	0	NonMutation
TCGA-J9-A8CL-01A	13.3	0	NonMutation
TCGA-J9-A8CM-01A	15.21	0	NonMutation
TCGA-J9-A8CN-01A	40.64	0	NonMutation
TCGA-J9-A8CP-01A	12.68	0	NonMutation
TCGA-KC-A4BL-01A	30.68	0	NonMutation
TCGA-KC-A4BN-01A	59.63	0	NonMutation
TCGA-KC-A4BO-01A	19.94	0	NonMutation
TCGA-KC-A4BR-01A	44.32	0	NonMutation
TCGA-KC-A4BV-01A	43.63	0	NonMutation
TCGA-KC-A7F3-01A	21.85	0	NonMutation
TCGA-KC-A7F5-01A	2.99	0	NonMutation
TCGA-KC-A7F6-01A	8.64	0	NonMutation
TCGA-KC-A7FA-01A	19.65	0	NonMutation
TCGA-KC-A7FD-01A	8.87	0	NonMutation
TCGA-KC-A7FE-01A	11.56	0	NonMutation
TCGA-KK-A59V-01A	113.01	0	NonMutation
TCGA-KK-A59X-01A	83.28	0	NonMutation
TCGA-KK-A59Y-01A	64.65	0	NonMutation
TCGA-KK-A59Z-01A	86.33	0	NonMutation
TCGA-KK-A5A1-01A	81.11	1	NonMutation
TCGA-KK-A6DY-01A	141.1	0	Mutation
TCGA-KK-A6E0-01A	48.72	0	NonMutation
TCGA-KK-A6E1-01A	72.21	0	NonMutation
TCGA-KK-A6E2-01A	165.05	0	NonMutation
TCGA-KK-A6E3-01A	67.54	0	NonMutation
TCGA-KK-A6E4-01A	115.05	1	NonMutation
TCGA-KK-A6E5-01A	68.1	0	NonMutation
TCGA-KK-A6E6-01A	113.24	0	NonMutation
TCGA-KK-A6E7-01A	90.67	0	NonMutation
TCGA-KK-A6E8-01A	58.15	0	NonMutation
TCGA-KK-A7AP-01A	6.44	0	NonMutation
TCGA-KK-A7AQ-01A	52.89	0	NonMutation
TCGA-KK-A7AU-01A	58.31	0	Mutation
TCGA-KK-A7AV-01A	27	0	NonMutation
TCGA-KK-A7AW-01A	34.63	0	NonMutation
TCGA-KK-A7AY-01A	57.62	0	NonMutation
TCGA-KK-A7AZ-01A	49.9	0	NonMutation
TCGA-KK-A7B0-01A	43.66	0	NonMutation
TCGA-KK-A7B1-01A	34.92	0	NonMutation
TCGA-KK-A7B2-01A	36.1	0	NonMutation
TCGA-KK-A7B3-01A	29.53	0	NonMutation
TCGA-KK-A7B4-01A	32.42	0	NonMutation
TCGA-KK-A8I4-01A	74.21	0	NonMutation
TCGA-KK-A8I5-01A	101.71	0	NonMutation
TCGA-KK-A8I6-01A	21.94	0	NonMutation
TCGA-KK-A8I7-01A	65.77	0	NonMutation
TCGA-KK-A8I8-01A	31.77	0	NonMutation
TCGA-KK-A8I9-01A	32.88	0	NonMutation
TCGA-KK-A8IA-01A	63.44	0	Mutation
TCGA-KK-A8IB-01A	2.73	0	Mutation
TCGA-KK-A8IC-01A	67.38	0	NonMutation
TCGA-KK-A8ID-01A	69.22	0	NonMutation
TCGA-KK-A8IF-01A	26.41	0	NonMutation
TCGA-KK-A8IG-01A	82.29	0	Mutation
TCGA-KK-A8IH-01A	66.13	0	NonMutation
TCGA-KK-A8II-01A	113.9	1	NonMutation
TCGA-KK-A8IJ-01A	51.22	0	NonMutation
TCGA-KK-A8IK-01A	67.41	0	NonMutation
TCGA-KK-A8IL-01A	20.63	1	NonMutation
TCGA-KK-A8IM-01A	62.91	0	Mutation
TCGA-M7-A71Y-01A	16.2	0	NonMutation
TCGA-M7-A71Z-01A	21.12	0	NonMutation
TCGA-M7-A720-01A	12.61	0	NonMutation
TCGA-M7-A721-01A	13.14	0	NonMutation
TCGA-M7-A722-01A	34.82	0	NonMutation
TCGA-M7-A723-01A	25.07	0	NonMutation
TCGA-M7-A724-01A	29.2	0	NonMutation
TCGA-M7-A725-01A	18.82	0	NonMutation
TCGA-MG-AAMC-01A	5.68	0	NonMutation
TCGA-QU-A6IL-01A	3.19	0	NonMutation
TCGA-QU-A6IM-01A	40.97	0	NonMutation
TCGA-QU-A6IN-01A	140.08	0	NonMutation
TCGA-QU-A6IO-01A	122.08	0	NonMutation
TCGA-QU-A6IP-01A	86.07	0	NonMutation
TCGA-SU-A7E7-01A	18.1	0	NonMutation
TCGA-TK-A8OK-01A	0.89	0	Mutation
TCGA-TP-A8TT-01A	17.28	0	NonMutation
TCGA-TP-A8TV-01A	20.04	0	Mutation
TCGA-V1-A8MF-01A	47.6	0	NonMutation
TCGA-V1-A8MG-01A	28.15	0	NonMutation
TCGA-V1-A8MJ-01A	58.84	0	NonMutation
TCGA-V1-A8MK-01A	16.69	0	NonMutation
TCGA-V1-A8ML-01A	14.72	0	NonMutation
TCGA-V1-A8MM-01A	39.26	0	NonMutation
TCGA-V1-A8MU-01A	61.63	0	NonMutation
TCGA-V1-A8WL-01A	63.99	0	NonMutation
TCGA-V1-A8WN-01A	30.35	0	NonMutation
TCGA-V1-A8WS-01A	15.57	0	NonMutation
TCGA-V1-A8WV-01A	22.54	0	NonMutation
TCGA-V1-A8WW-01A	35.41	0	NonMutation
TCGA-V1-A8X3-01A	6.64	0	NonMutation
TCGA-V1-A9O5-01A	63.47	0	NonMutation
TCGA-V1-A9O7-01A	82.1	0	NonMutation
TCGA-V1-A9O9-01A	94.28	0	NonMutation
TCGA-V1-A9OA-01A	20.89	0	NonMutation
TCGA-V1-A9OF-01A	38.9	0	NonMutation
TCGA-V1-A9OH-01A	78.94	0	NonMutation
TCGA-V1-A9OL-01A	62.84	0	NonMutation
TCGA-V1-A9OQ-01A	12.19	0	NonMutation
TCGA-V1-A9OT-01A	15.64	0	NonMutation
TCGA-V1-A9OX-01A	37.25	0	NonMutation
TCGA-V1-A9OY-01A	35.05	0	NonMutation
TCGA-V1-A9Z7-01A	28.71	0	NonMutation
TCGA-V1-A9Z8-01A	27.17	0	NonMutation
TCGA-V1-A9Z9-01A	17.74	0	NonMutation
TCGA-V1-A9ZG-01A	49.84	0	NonMutation
TCGA-V1-A9ZI-01A	53.88	0	NonMutation
TCGA-V1-A9ZK-01A	45.43	0	NonMutation
TCGA-V1-A9ZR-01A	44.71	0	NonMutation
TCGA-VN-A88I-01A	8.84	0	Mutation
TCGA-VN-A88K-01A	25.49	0	NonMutation
TCGA-VN-A88L-01A	24.51	0	NonMutation
TCGA-VN-A88M-01A	6.21	0	NonMutation
TCGA-VN-A88N-01A	25.16	0	NonMutation
TCGA-VN-A88O-01A	15.8	0	NonMutation
TCGA-VN-A88P-01A	41.39	0	NonMutation
TCGA-VN-A88Q-01A	44.88	0	NonMutation
TCGA-VN-A88R-01A	25.76	0	NonMutation
TCGA-VN-A943-01A	16.29	0	NonMutation
TCGA-VP-A872-01A	119.28	0	NonMutation
TCGA-VP-A875-01A	75.85	0	NonMutation
TCGA-VP-A876-01A	109.49	0	NonMutation
TCGA-VP-A878-01A	102.83	0	NonMutation
TCGA-VP-A879-01A	23.92	1	NonMutation
TCGA-VP-A87B-01A	89.42	0	NonMutation
TCGA-VP-A87C-01A	55.52	0	NonMutation
TCGA-VP-A87D-01A	60.87	0	Mutation
TCGA-VP-A87E-01A	66.92	0	NonMutation
TCGA-VP-A87H-01A	21.78	0	NonMutation
TCGA-VP-A87J-01A	58.28	0	NonMutation
TCGA-VP-A87K-01A	42.9	0	NonMutation
TCGA-VP-AA1N-01A	44.84	0	NonMutation
TCGA-WW-A8ZI-01A	14.75	0	NonMutation
TCGA-X4-A8KQ-01A	45.43	0	NonMutation
TCGA-X4-A8KS-01A	32.16	0	Mutation
TCGA-XA-A8JR-01A	12.35	0	NonMutation
TCGA-XJ-A83F-01A	37.02	0	NonMutation
TCGA-XJ-A83G-01A	48	0	NonMutation
TCGA-XJ-A83H-01A	42.05	0	NonMutation
TCGA-XJ-A9DI-01A	48	0	NonMutation
TCGA-XJ-A9DK-01A	9.03	0	NonMutation
TCGA-XJ-A9DQ-01A	2.99	0	NonMutation
TCGA-XJ-A9DX-01A	31.96	0	NonMutation
TCGA-XK-AAIR-01A	31.93	0	NonMutation
TCGA-XK-AAIV-01A	37.22	0	NonMutation
TCGA-XK-AAIW-01A	40.01	0	Mutation
TCGA-XK-AAJ3-01A	41.46	0	NonMutation
TCGA-XK-AAJA-01A	30.55	0	NonMutation
TCGA-XK-AAJP-01A	41.36	0	NonMutation
TCGA-XK-AAJR-01A	36.93	0	Mutation
TCGA-XK-AAJT-01A	47.11	0	Mutation
TCGA-XK-AAJU-01A	51.77	0	NonMutation
TCGA-XK-AAK1-01A	32.16	0	NonMutation
TCGA-XQ-A8TA-01A	4.8	1	NonMutation
TCGA-XQ-A8TB-01A	25.3	0	NonMutation
TCGA-Y6-A8TL-01A	32.59	0	NonMutation
TCGA-Y6-A9XI-01A	17.28	0	NonMutation
TCGA-YJ-A8SW-01A	4.86	0	NonMutation
TCGA-YL-A8HJ-01A	52.92	0	NonMutation
TCGA-YL-A8HK-01A	48.98	0	NonMutation
TCGA-YL-A8HL-01A	51.41	0	NonMutation
TCGA-YL-A8HM-01A	48.69	0	NonMutation
TCGA-YL-A8HO-01A	75.69	0	NonMutation
TCGA-YL-A8S8-01A	62.09	0	NonMutation
TCGA-YL-A8S9-01A	60.51	0	NonMutation
TCGA-YL-A8SA-01A	16.82	0	NonMutation
TCGA-YL-A8SB-01A	56.47	0	NonMutation
TCGA-YL-A8SC-01A	41.43	0	NonMutation
TCGA-YL-A8SF-01A	45.11	0	NonMutation
TCGA-YL-A8SI-01A	53.02	0	NonMutation
TCGA-YL-A9WH-01A	14.03	0	NonMutation
TCGA-YL-A9WI-01A	53.32	0	NonMutation
TCGA-YL-A9WJ-01A	60.94	1	NonMutation
TCGA-YL-A9WK-01A	70.17	0	NonMutation
TCGA-YL-A9WL-01A	24.31	0	NonMutation
TCGA-YL-A9WX-01A	49.87	0	NonMutation
TCGA-YL-A9WY-01A	36.07	0	NonMutation
TCGA-ZG-A8QW-01A	3.09	0	NonMutation
TCGA-ZG-A8QX-01A	14.52	0	NonMutation
TCGA-ZG-A8QY-01A	13.27	0	Mutation
TCGA-ZG-A8QZ-01A	10.12	0	NonMutation
TCGA-ZG-A9KY-01A	4.27	0	NonMutation
TCGA-ZG-A9L0-01A	11.66	0	NonMutation
TCGA-ZG-A9L1-01A	42.77	0	NonMutation
TCGA-ZG-A9L2-01A	37.91	0	NonMutation
TCGA-ZG-A9L4-01A	36.4	0	NonMutation
TCGA-ZG-A9L5-01A	29.83	0	NonMutation
TCGA-ZG-A9L6-01A	22.57	0	NonMutation
TCGA-ZG-A9L9-01A	20.27	0	NonMutation
TCGA-ZG-A9LB-01A	19.15	0	NonMutation
TCGA-ZG-A9LM-01A	12.42	0	NonMutation
TCGA-ZG-A9LN-01A	3.78	0	NonMutation
TCGA-ZG-A9LS-01A	16.95	0	NonMutation
TCGA-ZG-A9LU-01A	19.02	0	NonMutation
TCGA-ZG-A9LY-01A	12.16	0	NonMutation
TCGA-ZG-A9LZ-01A	22.73	0	NonMutation
TCGA-ZG-A9M4-01A	17.97	0	NonMutation
TCGA-ZG-A9MC-01A	14.95	0	NonMutation
TCGA-ZG-A9N3-01A	11.47	0	NonMutation
TCGA-ZG-A9ND-01A	13.47	0	NonMutation
TCGA-ZG-A9NI-01A	4.34	0	NonMutation
