# Supplementary material for: RNA modification writers pattern in relation to tumor microenvironment and prognosis in prostate cancer
Source: Front Genet. 2023 Jan 18;13:1065424. doi: 10.3389/fgene.2022.1065424 (PMC9889935; doi:10.3389/fgene.2022.1065424)
Supplement: Supplementary file 1 [file DataSheet1.ZIP › SupplementaryTable20_GroupInfor.txt]

sample	cluster	cluster_DEG	time	status	WM_Score	WM_ScoreGroup
GSM1817707	cluster2	gene.clusterB	NA	NA	-0.00208937886417654	low
GSM1817708	cluster1	gene.clusterB	NA	NA	-0.0157824895946313	low
GSM1817709	cluster1	gene.clusterB	NA	NA	0.0786051515821551	high
GSM1817710	cluster1	gene.clusterB	NA	NA	0.0847990206733128	high
GSM1817711	cluster2	gene.clusterB	NA	NA	-0.00241419343173316	low
GSM1817712	cluster1	gene.clusterB	NA	NA	-0.00839843295367543	low
GSM1817713	cluster1	gene.clusterB	NA	NA	0.00438606884176838	low
GSM1817714	cluster1	gene.clusterB	NA	NA	0.0147213730397164	low
GSM1817715	cluster2	gene.clusterB	NA	NA	-0.0232879161118177	low
GSM1817716	cluster2	gene.clusterB	NA	NA	0.0488592301943935	high
GSM1817717	cluster1	gene.clusterB	NA	NA	-0.0139179236207914	low
GSM1817718	cluster1	gene.clusterB	NA	NA	-0.0106836555976695	low
GSM1817719	cluster1	gene.clusterB	NA	NA	0.0311373131827832	high
GSM1817720	cluster1	gene.clusterB	NA	NA	-0.010383481968851	low
GSM1817721	cluster1	gene.clusterB	NA	NA	0.0706067683977231	high
GSM1817722	cluster1	gene.clusterB	NA	NA	0.114434926882177	high
GSM1817723	cluster2	gene.clusterB	6	1	-0.012355123065105	low
GSM1817724	cluster1	gene.clusterB	NA	NA	0.0404784185068849	high
GSM1817725	cluster1	gene.clusterB	1	1	0.037399801785669	high
GSM1817726	cluster1	gene.clusterB	NA	NA	0.0614871531658242	high
GSM1817727	cluster1	gene.clusterB	55	1	0.000267314516102689	low
GSM1817729	cluster1	gene.clusterB	NA	NA	0.0744904712808408	high
GSM1817730	cluster1	gene.clusterB	NA	NA	0.0253446459103855	high
GSM1817731	cluster1	gene.clusterB	NA	NA	0.0630537966090726	high
GSM1817732	cluster1	gene.clusterB	NA	NA	-0.00345772793057641	low
GSM1817733	cluster1	gene.clusterB	NA	NA	0.0282366013745088	high
GSM1817734	cluster1	gene.clusterB	NA	NA	0.0461058909530308	high
GSM1817735	cluster1	gene.clusterB	NA	NA	0.0361594981719364	high
GSM1817736	cluster1	gene.clusterB	NA	NA	0.0627092732533733	high
GSM1817737	cluster1	gene.clusterB	NA	NA	0.0542979241917334	high
GSM1817738	cluster1	gene.clusterB	NA	NA	0.00712444502218372	low
GSM1817739	cluster1	gene.clusterB	NA	NA	0.0820468585144692	high
GSM1817740	cluster1	gene.clusterB	NA	NA	-0.00435419091071975	low
GSM1817741	cluster1	gene.clusterB	NA	NA	0.0118107613343704	low
GSM1817742	cluster1	gene.clusterB	NA	NA	-0.00887485785785422	low
GSM1817743	cluster1	gene.clusterB	NA	NA	0.0279031476831656	high
GSM1817744	cluster1	gene.clusterB	NA	NA	0.0740614817213797	high
GSM1817745	cluster1	gene.clusterB	11	1	0.0676957170304605	high
GSM1817746	cluster1	gene.clusterB	NA	NA	0.012344617626235	low
GSM1817747	cluster1	gene.clusterB	57	1	0.0251954536798735	high
GSM1817748	cluster1	gene.clusterB	NA	NA	-0.00882218031235315	low
GSM1817749	cluster2	gene.clusterB	38	1	-0.0118218009819853	low
GSM1817750	cluster2	gene.clusterB	NA	NA	0.0639527625367253	high
GSM1817751	cluster2	gene.clusterB	NA	NA	-0.00336400156888471	low
GSM1817752	cluster1	gene.clusterB	NA	NA	0.0209807942953093	low
GSM1817753	cluster1	gene.clusterB	16	1	0.0338577038092515	high
GSM1817754	cluster1	gene.clusterB	NA	NA	-0.00626221012529068	low
GSM1817755	cluster1	gene.clusterB	NA	NA	0.00767330066957218	low
GSM1817756	cluster1	gene.clusterB	NA	NA	0.0417552575468794	high
GSM1817757	cluster2	gene.clusterB	NA	NA	0.0296594523488456	high
GSM1817758	cluster2	gene.clusterB	NA	NA	-0.00777963082675539	low
GSM1817759	cluster1	gene.clusterB	NA	NA	0.00318128828559613	low
GSM1817760	cluster1	gene.clusterB	NA	NA	0.00825553106799374	low
GSM1817761	cluster1	gene.clusterB	NA	NA	0.0288032399741791	high
GSM1817762	cluster1	gene.clusterB	NA	NA	0.0546583577774383	high
GSM1817763	cluster1	gene.clusterB	NA	NA	0.0636791779159384	high
GSM1817764	cluster1	gene.clusterB	NA	NA	0.0698792146413368	high
GSM1817765	cluster1	gene.clusterB	NA	NA	-0.0120673830373424	low
GSM1817766	cluster1	gene.clusterB	NA	NA	0.0705355534529228	high
GSM1817767	cluster1	gene.clusterB	NA	NA	0.0666717033541961	high
GSM1817768	cluster1	gene.clusterB	NA	NA	-0.0113199158978938	low
GSM1817769	cluster1	gene.clusterB	13	1	0.0628592625616313	high
GSM1817770	cluster1	gene.clusterB	21	1	0.0633965219540635	high
GSM1817771	cluster1	gene.clusterB	NA	NA	0.136223003010815	high
GSM1817772	cluster1	gene.clusterB	NA	NA	0.0015873197660623	low
GSM1817773	cluster1	gene.clusterB	31	1	0.00616793190756584	low
GSM1817774	cluster1	gene.clusterB	NA	NA	0.0227327528006066	high
GSM1817775	cluster1	gene.clusterB	NA	NA	0.00506076779016415	low
GSM1817776	cluster1	gene.clusterB	NA	NA	0.0623977316881178	high
GSM1817777	cluster1	gene.clusterB	16	1	-0.000287513973852148	low
GSM1817778	cluster1	gene.clusterB	NA	NA	0.00436433055234468	low
GSM1817779	cluster1	gene.clusterB	NA	NA	-0.00662453233239238	low
GSM1817780	cluster1	gene.clusterB	NA	NA	-0.0112285305052077	low
GSM1817781	cluster1	gene.clusterB	NA	NA	0.0217200610806264	high
GSM1817782	cluster1	gene.clusterB	6	1	0.00529378972706295	low
GSM1817783	cluster1	gene.clusterB	NA	NA	0.00152294395002144	low
GSM1817784	cluster1	gene.clusterB	NA	NA	0.000250162375819561	low
GSM1817785	cluster1	gene.clusterB	NA	NA	0.0412598886580606	high
GSM1817786	cluster1	gene.clusterB	NA	NA	0.0764132968771794	high
GSM1817787	cluster1	gene.clusterB	NA	NA	0.00695901217259694	low
GSM1817788	cluster1	gene.clusterB	NA	NA	0.00113781304197516	low
GSM1817789	cluster1	gene.clusterB	2	1	0.00324973595768442	low
GSM1817790	cluster1	gene.clusterB	NA	NA	-0.012174706113197	low
GSM1817791	cluster1	gene.clusterB	NA	NA	0.0665319465253447	high
GSM1817792	cluster1	gene.clusterB	23	1	0.0060945393228496	low
GSM1817793	cluster1	gene.clusterB	2	1	0.0362525835477025	high
GSM1817794	cluster1	gene.clusterB	3	1	-0.00645106126598695	low
GSM1817795	cluster1	gene.clusterB	NA	NA	-0.00373025695092696	low
GSM1817796	cluster1	gene.clusterB	NA	NA	-0.00739618002039999	low
GSM1817797	cluster1	gene.clusterB	NA	NA	0.0201132034629124	low
GSM1817798	cluster1	gene.clusterB	NA	NA	0.0559831943672577	high
GSM1817799	cluster1	gene.clusterB	NA	NA	0.0129410587181504	low
GSM1817800	cluster1	gene.clusterB	NA	NA	-0.000419591746769289	low
GSM1817801	cluster1	gene.clusterB	NA	NA	-0.000621700675888247	low
GSM1817802	cluster1	gene.clusterB	NA	NA	0.0102595029805621	low
GSM1817803	cluster1	gene.clusterB	NA	NA	0.0581262166034055	high
GSM1817804	cluster1	gene.clusterB	NA	NA	0.0091448062093336	low
GSM1817805	cluster2	gene.clusterB	NA	NA	-0.0112225434355368	low
GSM1817806	cluster1	gene.clusterB	NA	NA	0.0699153871686933	high
GSM1817807	cluster1	gene.clusterB	NA	NA	0.0877601658319182	high
GSM1817808	cluster1	gene.clusterB	NA	NA	0.031716867061804	high
GSM1817809	cluster1	gene.clusterB	NA	NA	0.0949582209511908	high
GSM1817810	cluster1	gene.clusterB	21	1	0.0285095440666134	high
GSM1817811	cluster1	gene.clusterB	NA	NA	0.0663773728630825	high
GSM1817812	cluster2	gene.clusterB	NA	NA	0.0201997964830082	low
GSM1817813	cluster1	gene.clusterB	NA	NA	-0.00197977250514733	low
GSM1817814	cluster1	gene.clusterB	NA	NA	0.0604523976078766	high
GSM1817815	cluster1	gene.clusterB	1	1	0.0092850253091365	low
GSM1817816	cluster1	gene.clusterB	NA	NA	0.0725533783670508	high
GSM1817817	cluster1	gene.clusterB	NA	NA	0.0666212268829773	high
GSM1817818	cluster1	gene.clusterB	NA	NA	0.075915236362781	high
GSM1817819	cluster1	gene.clusterB	NA	NA	0.0861626463225623	high
GSM1817820	cluster2	gene.clusterB	19	1	-0.0103360000884136	low
GSM1817821	cluster1	gene.clusterB	NA	NA	-0.00444205002672187	low
GSM1817822	cluster1	gene.clusterB	NA	NA	0.0135363312883881	low
GSM1817823	cluster1	gene.clusterB	NA	NA	0.0566922856467084	high
GSM1817824	cluster2	gene.clusterB	NA	NA	-0.00790663451624861	low
GSM1817825	cluster1	gene.clusterB	NA	NA	0.0329679854088744	high
GSM1817826	cluster1	gene.clusterB	NA	NA	0.0116301663544728	low
GSM1817827	cluster1	gene.clusterB	NA	NA	0.0118232971576185	low
GSM1817828	cluster1	gene.clusterB	NA	NA	0.00341214653365175	low
GSM1817829	cluster1	gene.clusterB	NA	NA	-0.00677818574316022	low
GSM1817830	cluster1	gene.clusterB	NA	NA	0.0482520354140405	high
GSM1817831	cluster2	gene.clusterB	NA	NA	0.106559406939487	high
GSM1817832	cluster1	gene.clusterB	NA	NA	0.00951176573752994	low
GSM1817906	cluster2	gene.clusterB	12.0328767123288	1	0.0204127396356525	low
GSM1817907	cluster2	gene.clusterB	19.2986301369863	1	0.0776039908302461	high
GSM1817908	cluster2	gene.clusterB	0.361643835616439	1	0.00791977584416965	low
GSM1817909	cluster2	gene.clusterB	61.545205479452	1	0.0882186267252905	high
GSM1817910	cluster2	gene.clusterB	10.1260273972603	1	0.0319482918414217	high
GSM1817911	cluster2	gene.clusterB	8.08767123287671	1	0.0815567319796255	high
GSM1817912	cluster2	gene.clusterA	24.1643835616439	1	0.095891483926331	high
GSM1817913	cluster2	gene.clusterA	7.62739726027397	1	0.00905727963481408	low
GSM1817914	cluster2	gene.clusterB	3.58356164383561	1	0.0467351489204131	high
GSM1817915	cluster2	gene.clusterB	2.92602739726027	1	0.0244618846612637	high
GSM1817916	cluster1	gene.clusterB	NA	NA	0.0882502272577085	high
GSM1817917	cluster2	gene.clusterB	18.3123287671232	1	0.00937360541508895	low
GSM1817918	cluster1	gene.clusterB	1.38082191780822	1	0.0033732178740581	low
GSM1817919	cluster2	gene.clusterB	98.2684931506849	1	0.0784452318510253	high
GSM1817920	cluster1	gene.clusterB	NA	NA	0.000613787496953677	low
GSM1817921	cluster2	gene.clusterA	34.0602739726027	1	0.011528072917026	low
GSM1817922	cluster2	gene.clusterB	1.57808219178082	1	0.0767848514783243	high
GSM1817923	cluster2	gene.clusterB	NA	NA	0.00358907453562213	low
GSM1817924	cluster2	gene.clusterA	NA	NA	0.00657017206703811	low
GSM1817925	cluster2	gene.clusterA	1.41369863013698	1	0.0159784283671497	low
GSM1817926	cluster2	gene.clusterA	NA	NA	0.00671039219662254	low
GSM1817927	cluster2	gene.clusterA	NA	NA	0.0247195397743732	high
GSM1817928	cluster2	gene.clusterA	NA	NA	0.0259867115011719	high
GSM1817929	cluster2	gene.clusterB	26.8602739726027	1	0.0267933206433407	high
GSM1817930	cluster2	gene.clusterB	28.9315068493151	1	0.0737129940283171	high
GSM1817931	cluster2	gene.clusterA	16.3397260273973	1	0.0635489716014687	high
GSM1817932	cluster2	gene.clusterA	NA	NA	0.0327249840875616	high
GSM1817933	cluster2	gene.clusterA	NA	NA	0.0132875393782014	low
GSM1817934	cluster2	gene.clusterB	NA	NA	0.0626980702502359	high
GSM1817935	cluster2	gene.clusterB	NA	NA	0.0275480851383153	high
GSM1817936	cluster2	gene.clusterA	NA	NA	0.0506410977429137	high
GSM1817937	cluster2	gene.clusterA	NA	NA	0.0424822982027882	high
GSM1817938	cluster2	gene.clusterA	63.1561643835617	1	0.00283315698890578	low
GSM1817939	cluster2	gene.clusterB	NA	NA	0.0137078520013819	low
GSM1817940	cluster2	gene.clusterB	NA	NA	0.0978795054811448	high
GSM1817941	cluster2	gene.clusterB	1.80821917808219	1	0.0201063936118661	low
GSM1817942	cluster2	gene.clusterB	NA	NA	0.0578858768299048	high
GSM1817943	cluster2	gene.clusterA	NA	NA	0.0269556254319377	high
GSM1817944	cluster2	gene.clusterA	23.704109589041	1	0.0715761894624866	high
GSM1817945	cluster2	gene.clusterB	NA	NA	0.0346630840749456	high
GSM1817946	cluster1	gene.clusterB	NA	NA	0.105151925709316	high
GSM1817947	cluster2	gene.clusterA	NA	NA	0.00845321167941954	low
GSM1817948	cluster2	gene.clusterB	41.7205479452054	1	0.0139140406709704	low
GSM1817949	cluster2	gene.clusterB	1.77534246575342	1	0.0385460538198289	high
GSM1817950	cluster2	gene.clusterB	NA	NA	0.0326356631994338	high
GSM1817951	cluster2	gene.clusterB	NA	NA	0.0987546530290747	high
GSM1817952	cluster2	gene.clusterB	NA	NA	0.0565686981227857	high
GSM1817953	cluster2	gene.clusterA	NA	NA	0.00999453215970889	low
GSM1817954	cluster2	gene.clusterB	NA	NA	0.129099562362297	high
GSM1817955	cluster2	gene.clusterB	30.0164383561644	1	0.0327803639552634	high
GSM1817956	cluster2	gene.clusterA	36.558904109589	1	0.000420113143943898	low
GSM1817957	cluster2	gene.clusterB	22.9808219178082	1	0.0174429994564364	low
GSM1817958	cluster2	gene.clusterB	NA	NA	0.0611396247857712	high
GSM1817959	cluster2	gene.clusterA	NA	NA	0.0209973273736056	low
GSM1817960	cluster2	gene.clusterA	NA	NA	0.0299274468345666	high
GSM1817961	cluster2	gene.clusterA	NA	NA	0.0155049836883879	low
GSM1817962	cluster2	gene.clusterB	66.9698630136986	1	0.028004654183769	high
GSM1817963	cluster2	gene.clusterA	NA	NA	0.00597441346554368	low
GSM1817964	cluster2	gene.clusterA	NA	NA	0.0244689006405481	high
GSM1817965	cluster2	gene.clusterB	19.8904109589041	1	0.000329649171429448	low
GSM1817966	cluster2	gene.clusterA	NA	NA	0.00726915674885341	low
GSM1817967	cluster2	gene.clusterA	NA	NA	0.00499466484855496	low
GSM1817968	cluster2	gene.clusterB	36.5917808219178	1	0.0616150126218965	high
GSM1817969	cluster2	gene.clusterA	NA	NA	-0.000755396471847046	low
GSM1817970	cluster2	gene.clusterB	NA	NA	0.105291343000091	high
GSM1817971	cluster2	gene.clusterA	NA	NA	0.0340582340811883	high
GSM1817972	cluster2	gene.clusterB	36.6904109589041	1	0.00726970215247896	low
GSM1817973	cluster2	gene.clusterA	NA	NA	0.0191431541630677	low
GSM1817974	cluster2	gene.clusterA	NA	NA	0.0093779736896516	low
GSM1817975	cluster2	gene.clusterA	NA	NA	0.0339109236596755	high
GSM1817976	cluster2	gene.clusterA	0.854794520547945	1	0.0166823575283237	low
GSM1817977	cluster1	gene.clusterA	47.6054794520548	1	0.0177131439040163	low
GSM1817978	cluster2	gene.clusterB	1.41369863013698	1	0.0702482045678879	high
GSM1817979	cluster2	gene.clusterB	NA	NA	0.0597970073619037	high
GSM1817980	cluster2	gene.clusterA	NA	NA	0.00372312238791395	low
GSM1817981	cluster2	gene.clusterA	42.4767123287671	1	0.00398417336618036	low
GSM1817982	cluster2	gene.clusterB	42.8054794520548	1	0.0223380556014812	high
GSM1817983	cluster2	gene.clusterA	6.24657534246575	1	0.00886339582825521	low
GSM1817984	cluster2	gene.clusterA	1.51232876712329	1	0.0153882643147885	low
GSM1817985	cluster2	gene.clusterB	NA	NA	0.122190861193747	high
GSM1817986	cluster2	gene.clusterA	1.01917808219178	1	0.00811821499612247	low
GSM1817987	cluster2	gene.clusterA	NA	NA	0.00875492021218137	low
GSM1817988	cluster2	gene.clusterA	18.4438356164383	1	0.00830803014601162	low
GSM1817989	cluster1	gene.clusterB	NA	NA	0.0431460583677479	high
GSM1817990	cluster2	gene.clusterB	64.241095890411	1	0.0212004029487621	low
GSM1817991	cluster2	gene.clusterB	29.8191780821917	1	0.0791072029903917	high
GSM1817992	cluster2	gene.clusterB	NA	NA	0.0638748783571288	high
GSM1817993	cluster2	gene.clusterB	38.0054794520548	1	0.0613339332299598	high
GSM1817994	cluster2	gene.clusterA	NA	NA	0.0153257236496214	low
GSM1817995	cluster2	gene.clusterB	NA	NA	0.13633288029563	high
GSM1817996	cluster1	gene.clusterB	1.57808219178082	1	0.0104029519283145	low
GSM1817997	cluster2	gene.clusterA	NA	NA	0.0170885100022804	low
GSM1817998	cluster2	gene.clusterA	NA	NA	0.00949377181009771	low
GSM1817999	cluster2	gene.clusterA	1.34794520547946	1	0.00416906869148242	low
GSM3263664	cluster1	gene.clusterA	117	0	0.0349094498500984	high
GSM3263665	cluster1	gene.clusterB	61	0	0.0471142767353248	high
GSM3263666	cluster1	gene.clusterA	111	0	0.118721445644565	high
GSM3263667	cluster1	gene.clusterA	92	1	0.0658063758689839	high
GSM3263668	cluster1	gene.clusterB	103	0	0.0109451504581845	low
GSM3263669	cluster1	gene.clusterA	109	0	0.0240606215159917	high
GSM3263670	cluster1	gene.clusterA	106	0	0.117928456101885	high
GSM3263671	cluster1	gene.clusterA	102	0	0.0124622463687615	low
GSM3263672	cluster1	gene.clusterB	92	0	0.068246613437311	high
GSM3263673	cluster1	gene.clusterA	94	0	0.0616318101235149	high
GSM3263674	cluster1	gene.clusterA	108	0	0.0800226509747906	high
GSM3263675	cluster1	gene.clusterB	101	0	0.0385993043641465	high
GSM3263676	cluster1	gene.clusterB	26	0	0.0526748820386573	high
GSM3263677	cluster1	gene.clusterB	92	0	0.0116427605414321	low
GSM3263678	cluster1	gene.clusterA	80	0	0.0305146681091819	high
GSM3263679	cluster1	gene.clusterA	74	0	0.0446817284502242	high
GSM3263680	cluster1	gene.clusterB	43	1	0.0319218267041835	high
GSM3263681	cluster1	gene.clusterB	31	1	0.143626592411013	high
GSM3263682	cluster1	gene.clusterA	76	0	0.0306154998995343	high
GSM3263683	cluster1	gene.clusterB	57	1	0.0205591166604121	low
GSM3263684	cluster2	gene.clusterA	81	0	0.0705011054597175	high
GSM3263685	cluster2	gene.clusterA	75	0	0.00964979200516403	low
GSM3263686	cluster1	gene.clusterB	74	0	0.0232635066263058	high
GSM3263687	cluster1	gene.clusterA	76	0	0.0488229942790778	high
GSM3263688	cluster1	gene.clusterB	36	0	-0.00663014070587668	low
GSM3263689	cluster2	gene.clusterA	61	0	0.0131614387810168	low
GSM3263690	cluster1	gene.clusterB	27	1	0.00683094843769967	low
GSM3263691	cluster2	gene.clusterB	24	1	0.00522851432883223	low
GSM3263692	cluster2	gene.clusterA	93	1	0.0549379908202065	high
GSM3263693	cluster2	gene.clusterB	94	1	0.00578051861014315	low
GSM3263694	cluster2	gene.clusterB	57	1	0.0452508692988423	high
GSM3263695	cluster2	gene.clusterA	28	1	0.00929426530371201	low
GSM3263696	cluster2	gene.clusterA	16	1	0.00329563826968501	low
GSM3263697	cluster1	gene.clusterA	85	1	-0.0135299688683128	low
GSM3263698	cluster1	gene.clusterB	32	1	0.0760442168829011	high
GSM3263699	cluster2	gene.clusterA	90	1	0.0132034284584979	low
GSM3263700	cluster1	gene.clusterB	41	1	0.00976374818258592	low
GSM3263701	cluster2	gene.clusterA	64	1	0.0021476401119282	low
GSM3263702	cluster2	gene.clusterA	102	1	0.0290893796600566	high
GSM3263703	cluster2	gene.clusterA	36	1	0.0134240984894304	low
GSM3263704	cluster2	gene.clusterA	110	0	0.101078866266863	high
GSM3263705	cluster1	gene.clusterA	112	0	0.0268745232122846	high
GSM3263706	cluster2	gene.clusterA	117	0	0.0604559327589777	high
GSM3263707	cluster1	gene.clusterB	112	0	-0.0244139390315854	low
GSM3263708	cluster1	gene.clusterA	108	0	0.0492895552243876	high
GSM3263709	cluster2	gene.clusterA	107	0	0.0176622926926112	low
GSM3263710	cluster1	gene.clusterB	114	0	0.04483604300794	high
GSM3263711	cluster2	gene.clusterB	63	1	0.149105382401393	high
GSM3263712	cluster2	gene.clusterA	116	0	-0.0220044841155714	low
GSM3263713	cluster2	gene.clusterA	91	0	0.00392810456015298	low
GSM3263714	cluster2	gene.clusterA	103	0	0.0136028838354347	low
GSM3263715	cluster2	gene.clusterB	75	1	0.0142682587076162	low
GSM3263716	cluster1	gene.clusterB	92	1	0.0156951692710444	low
GSM3263717	cluster1	gene.clusterA	63	1	0.0436775692103499	high
GSM3263718	cluster1	gene.clusterA	22	0	0.0193028039812217	low
GSM3263719	cluster2	gene.clusterA	40	1	-0.00198978022622806	low
GSM3263720	cluster1	gene.clusterA	44	1	0.00702221565934081	low
GSM3263721	cluster1	gene.clusterB	91	1	0.0119591046473677	low
GSM3263722	cluster1	gene.clusterB	106	1	0.0397918330154276	high
GSM3263723	cluster1	gene.clusterB	62	1	0.00373504390223749	low
GSM3263724	cluster2	gene.clusterA	113	0	0.0260379974071224	high
GSM3263725	cluster1	gene.clusterA	108	0	0.0457721598843544	high
GSM3263726	cluster2	gene.clusterA	55	0	0.010760408959555	low
GSM3263727	cluster1	gene.clusterB	113	0	0.0972798853018944	high
GSM3263728	cluster1	gene.clusterA	106	0	0.0613202461322492	high
GSM3263729	cluster2	gene.clusterA	25	1	0.0468280247194317	high
GSM3263730	cluster2	gene.clusterA	109	0	-0.0223820809944461	low
GSM3263731	cluster2	gene.clusterA	28	1	0.0469730053822809	high
GSM3263732	cluster2	gene.clusterA	113	0	0.023271947885694	high
GSM3263733	cluster1	gene.clusterA	111	0	0.0688761386554296	high
GSM3263734	cluster2	gene.clusterA	96	0	0.0395790289236006	high
GSM3263735	cluster2	gene.clusterA	112	0	0.0110510893426339	low
GSM3263736	cluster2	gene.clusterA	105	0	0.0104239577466411	low
GSM3263737	cluster2	gene.clusterA	110	0	0.073461092719168	high
GSM3263738	cluster1	gene.clusterB	81	0	0.0290910602054801	high
GSM3263739	cluster1	gene.clusterA	115	0	0.0092505870608546	low
GSM3263740	cluster1	gene.clusterA	104	0	0.0298630316976308	high
GSM3263741	cluster1	gene.clusterB	93	0	0.0646353479151846	high
GSM3263742	cluster2	gene.clusterB	111	0	0.0228994125695639	high
GSM3263743	cluster2	gene.clusterB	28	0	0.00203011462436587	low
GSM3263744	cluster2	gene.clusterA	98	0	0.0108915140921802	low
GSM3263745	cluster1	gene.clusterA	107	0	0.179297095001386	high
GSM3263746	cluster2	gene.clusterA	52	1	0.0206791385981098	low
GSM3263747	cluster1	gene.clusterB	109	0	0.0523224263825381	high
GSM3263748	cluster1	gene.clusterA	106	0	0.0246221647713797	high
GSM3263749	cluster1	gene.clusterB	104	0	0.00617488446116598	low
GSM3263750	cluster1	gene.clusterA	108	0	0.0283965264618661	high
GSM3263751	cluster2	gene.clusterA	29	0	0.0108835862648744	low
GSM3263752	cluster2	gene.clusterA	98	0	0.0470432702046315	high
GSM3263753	cluster1	gene.clusterB	35	0	0.0465729310902366	high
GSM3263754	cluster1	gene.clusterB	101	0	0.0084452420112382	low
GSM3263755	cluster2	gene.clusterA	38	0	0.128143531886118	high
GSM3263756	cluster1	gene.clusterA	102	0	0.0345001510762145	high
GSM3263757	cluster1	gene.clusterB	84	1	-0.0142965193898052	low
GSM3263758	cluster2	gene.clusterA	10	1	0.0635695469540197	high
GSM3263759	cluster1	gene.clusterA	24	1	-0.000397311289563655	low
GSM3263760	cluster1	gene.clusterA	80	0	0.0219457882214592	high
GSM3263761	cluster1	gene.clusterB	104	0	0.0101684058658164	low
GSM3263762	cluster2	gene.clusterA	54	0	0.0475564884872837	high
GSM3263763	cluster2	gene.clusterA	30	0	0.0174653398094063	low
GSM3263764	cluster2	gene.clusterA	106	0	0.0226365121691102	high
GSM3263765	cluster2	gene.clusterA	102	0	0.00574671988245263	low
GSM3263766	cluster2	gene.clusterA	94	0	0.0488469017463499	high
GSM3263767	cluster1	gene.clusterA	100	0	0.037658659382897	high
GSM3263768	cluster1	gene.clusterA	102	0	0.0365769082543003	high
GSM3263769	cluster2	gene.clusterA	105	0	0.0117187044231347	low
GSM3263770	cluster1	gene.clusterB	103	0	0.00560978774756533	low
GSM3263771	cluster1	gene.clusterA	99	0	0.0248651212275875	high
GSM3263772	cluster1	gene.clusterA	91	0	0.0417494591285673	high
GSM3263773	cluster2	gene.clusterA	102	0	0.0313129382312588	high
GSM3263774	cluster1	gene.clusterA	74	1	0.0745953492156806	high
GSM3263775	cluster2	gene.clusterA	100	0	0.039078786418162	high
GSM3263776	cluster1	gene.clusterB	33	0	-0.0158646755405148	low
GSM3263777	cluster2	gene.clusterA	100	0	0.0189567849780634	low
GSM3263778	cluster2	gene.clusterB	91	0	0.0511423247548715	high
GSM3263779	cluster2	gene.clusterA	87	1	0.0266440900260925	high
GSM3263780	cluster2	gene.clusterA	45	0	0.0253811657974742	high
GSM3263781	cluster1	gene.clusterA	92	0	0.0172307246479075	low
GSM3263782	cluster2	gene.clusterB	100	0	0.0340859256798214	high
GSM3263783	cluster1	gene.clusterA	96	0	0.0380123196317038	high
GSM3263784	cluster1	gene.clusterB	96	0	0.113170378234443	high
GSM3263785	cluster1	gene.clusterA	95	0	0.00851095907739164	low
GSM3263786	cluster2	gene.clusterA	91	1	0.0127232184720269	low
GSM3263787	cluster1	gene.clusterB	96	0	0.0452588459325873	high
GSM3263788	cluster2	gene.clusterB	84	0	0.0286883654814427	high
GSM3263789	cluster2	gene.clusterA	95	0	0.0654189165657085	high
GSM3263790	cluster2	gene.clusterA	96	0	-0.000984547100552076	low
GSM3263791	cluster1	gene.clusterB	86	0	0.0777031199421618	high
GSM3263792	cluster1	gene.clusterA	55	1	0.0367799473737594	high
GSM3263793	cluster2	gene.clusterB	94	0	0.0206779923704471	low
GSM3263794	cluster2	gene.clusterA	43	1	-0.00716576371004692	low
GSM3263795	cluster1	gene.clusterB	71	0	0.0282569268369254	high
GSM3263796	cluster2	gene.clusterA	90	0	0.019005149890049	low
GSM3263797	cluster2	gene.clusterA	94	0	0.0790331443728834	high
GSM3263798	cluster1	gene.clusterB	94	0	0.0787587013055712	high
GSM3263799	cluster1	gene.clusterB	90	0	0.0381581375995515	high
GSM3263800	cluster2	gene.clusterA	83	0	0.0451889017678051	high
GSM3263801	cluster2	gene.clusterA	78	1	0.000816866978506373	low
GSM3263802	cluster2	gene.clusterA	76	1	0.0154558309377042	low
GSM3263803	cluster1	gene.clusterA	84	0	0.026741873338567	high
GSM3263804	cluster1	gene.clusterA	88	0	0.00826025316724602	low
GSM3263805	cluster2	gene.clusterB	62	1	0.071267587968019	high
GSM3263806	cluster1	gene.clusterB	94	0	0.0647585552320502	high
GSM3263807	cluster1	gene.clusterB	81	1	0.03522200601462	high
GSM3263808	cluster1	gene.clusterB	82	0	0.0622080247889714	high
GSM3263809	cluster1	gene.clusterA	94	0	0.0231018888299667	high
GSM3263810	cluster2	gene.clusterA	34	0	0.0168682105778797	low
GSM3263811	cluster2	gene.clusterA	91	0	0.0108877064521854	low
GSM3263812	cluster2	gene.clusterB	12	0	-0.000112989758074604	low
GSM3263813	cluster2	gene.clusterA	90	0	0.0778700991599935	high
GSM3263814	cluster2	gene.clusterA	89	0	0.0197089554822213	low
GSM3263815	cluster1	gene.clusterB	84	0	-0.00617746357551565	low
GSM3263816	cluster1	gene.clusterB	91	0	0.0408101121879137	high
GSM3263817	cluster2	gene.clusterA	91	0	-0.0163427036117838	low
GSM3263818	cluster1	gene.clusterB	65	0	0.0249502324334448	high
GSM3263819	cluster2	gene.clusterA	53	1	-0.00427607233039106	low
GSM3263820	cluster1	gene.clusterB	89	0	0.0359843365886804	high
GSM3263821	cluster1	gene.clusterB	82	0	-0.00798536980702249	low
GSM3263822	cluster1	gene.clusterA	89	0	-0.0218828878398528	low
GSM3263823	cluster1	gene.clusterB	15	0	0.0259993096928378	high
GSM3263824	cluster1	gene.clusterA	87	0	-0.0062615094728711	low
GSM3263825	cluster1	gene.clusterB	83	0	0.0042393683505424	low
GSM3263826	cluster2	gene.clusterA	92	0	0.0397617654182654	high
GSM3263827	cluster1	gene.clusterB	18	1	-0.00602588878822496	low
GSM3263828	cluster2	gene.clusterA	84	0	0.0229033361126478	high
GSM3263829	cluster2	gene.clusterA	81	0	0.0344313535671556	high
GSM3263830	cluster2	gene.clusterA	80	0	0.0220858758365235	high
GSM3263831	cluster1	gene.clusterB	86	0	0.0245555409044669	high
GSM3263832	cluster1	gene.clusterA	85	0	0.0465283446744241	high
GSM3263833	cluster1	gene.clusterA	85	0	0.0157480630161056	low
GSM3263834	cluster2	gene.clusterA	74	0	0.00600809903965318	low
GSM3263835	cluster1	gene.clusterA	86	0	0.0391410135029552	high
GSM3263836	cluster2	gene.clusterA	85	0	0.0394206840044232	high
GSM3263837	cluster1	gene.clusterB	85	0	0.040512251416165	high
GSM3263838	cluster1	gene.clusterB	87	0	0.00460837623288872	low
GSM3263839	cluster2	gene.clusterA	88	0	0.0433600428301994	high
GSM3263840	cluster1	gene.clusterA	82	1	0.0514264521633797	high
GSM3263841	cluster1	gene.clusterA	51	1	-0.0103174962995679	low
GSM3263842	cluster1	gene.clusterB	87	0	0.00302985198157678	low
GSM3263843	cluster1	gene.clusterB	56	0	0.0916008892148494	high
GSM3263844	cluster1	gene.clusterB	38	1	0.0571348932082577	high
GSM3263845	cluster1	gene.clusterA	75	0	0.0778866629723139	high
GSM3263846	cluster1	gene.clusterB	73	0	0.0129103873426826	low
GSM3263847	cluster1	gene.clusterB	83	0	0.03886897926093	high
GSM3263848	cluster1	gene.clusterB	83	0	-0.00963031098152076	low
GSM3263849	cluster2	gene.clusterA	84	0	0.0799612032865581	high
GSM3263850	cluster2	gene.clusterA	82	0	0.144702879778322	high
GSM3263851	cluster1	gene.clusterB	77	0	-0.0106952266302135	low
GSM3263852	cluster2	gene.clusterA	77	0	0.0915408958931827	high
GSM3263853	cluster1	gene.clusterA	81	0	0.0166486545064171	low
GSM3263854	cluster1	gene.clusterB	78	0	0.0754217436295877	high
GSM3263855	cluster1	gene.clusterB	77	0	-0.0235903271556598	low
GSM3263856	cluster1	gene.clusterB	82	0	0.010411560616337	low
GSM3263857	cluster1	gene.clusterB	79	0	0.0194102860364888	low
GSM3263858	cluster1	gene.clusterB	11	0	0.0604681451557616	high
GSM3263859	cluster1	gene.clusterA	76	0	0.00248221664581967	low
GSM3263860	cluster1	gene.clusterA	78	0	0.00996382649444685	low
GSM3263861	cluster2	gene.clusterB	78	0	0.0831148761798695	high
GSM3263862	cluster1	gene.clusterA	78	0	0.0102676384238745	low
GSM3263863	cluster1	gene.clusterB	77	0	0.0135852239293853	low
GSM3263864	cluster1	gene.clusterB	81	0	0.0875285101742381	high
GSM3263865	cluster1	gene.clusterB	79	0	0.0553806119767951	high
GSM3263866	cluster1	gene.clusterA	80	0	0.0534736856068122	high
GSM3263867	cluster1	gene.clusterB	79	1	0.138184703169189	high
GSM3263868	cluster1	gene.clusterB	79	0	-0.0309450676390527	low
GSM3263869	cluster2	gene.clusterA	80	0	0.00998721572547573	low
GSM3263870	cluster1	gene.clusterB	74	0	0.0450408214527692	high
GSM3263871	cluster1	gene.clusterB	80	1	0.00265708503495066	low
GSM3263872	cluster1	gene.clusterA	78	0	0.0212336583270387	high
GSM3263873	cluster1	gene.clusterA	75	0	-0.0119321955642398	low
GSM3263874	cluster1	gene.clusterA	63	0	0.00115265141588953	low
GSM3263875	cluster1	gene.clusterB	66	0	0.0228856844109996	high
GSM3263876	cluster2	gene.clusterA	79	0	0.048966546366145	high
GSM3263877	cluster1	gene.clusterB	61	1	0.0265342552985432	high
GSM3263878	cluster1	gene.clusterB	80	0	0.00382597683228537	low
GSM3263879	cluster1	gene.clusterB	80	0	-0.000139397336603963	low
GSM3263880	cluster1	gene.clusterA	21	0	0.0273766726157904	high
GSM3263881	cluster1	gene.clusterA	62	0	0.0525347830565873	high
GSM3263882	cluster1	gene.clusterB	66	0	0.0435360480826741	high
GSM3263883	cluster1	gene.clusterB	79	0	0.0224890854199577	high
GSM3263884	cluster1	gene.clusterB	78	0	0.0443695148619402	high
GSM3263885	cluster2	gene.clusterA	61	1	0.0251640766792654	high
GSM3263886	cluster1	gene.clusterA	77	0	0.0168577010001794	low
GSM3263887	cluster2	gene.clusterA	65	0	0.0252978675376569	high
GSM3263888	cluster1	gene.clusterA	73	0	0.0168510858312747	low
GSM3263889	cluster1	gene.clusterB	68	1	-0.0195710907991118	low
GSM3263890	cluster2	gene.clusterA	78	0	-0.0105625830949594	low
GSM3263891	cluster1	gene.clusterB	25	1	-0.00746866474004289	low
GSM3263892	cluster1	gene.clusterB	55	1	0.00153415285352531	low
GSM3263893	cluster2	gene.clusterA	76	0	-0.0230430934175563	low
GSM3263894	cluster1	gene.clusterA	67	0	0.0281089150744454	high
GSM3263895	cluster1	gene.clusterB	70	0	-0.00296751633436242	low
GSM3263896	cluster2	gene.clusterA	56	1	0.00103078527198119	low
GSM3263897	cluster1	gene.clusterA	70	0	0.0674891669941622	high
GSM3263898	cluster1	gene.clusterB	19	0	0.0818848099955822	high
GSM3263899	cluster1	gene.clusterB	70	0	0.0138308319491472	low
GSM3263900	cluster1	gene.clusterA	74	0	0.0180564335333459	low
GSM3263901	cluster2	gene.clusterA	75	0	0.0150371517292526	low
GSM3263902	cluster1	gene.clusterB	69	0	0.0547741686030693	high
GSM3263903	cluster1	gene.clusterA	101	0	0.0020553433343841	low
GSM3263904	cluster2	gene.clusterA	95	0	0.0180681956436981	low
GSM3263905	cluster1	gene.clusterB	89	0	0.0112653202095036	low
GSM3263906	cluster1	gene.clusterB	106	0	0.0546428874810807	high
GSM3263907	cluster1	gene.clusterA	54	1	0.00403306552881646	low
GSM3263908	cluster2	gene.clusterA	89	0	0.0178976640705495	low
GSM3263909	cluster2	gene.clusterB	96	0	0.0283232897645379	high
GSM3263910	cluster1	gene.clusterB	72	0	0.0685939979582033	high
GSM3263911	cluster2	gene.clusterA	98	0	0.0563641175010969	high
TCGA-2A-A8VL-01A	cluster2	gene.clusterB	20.4	0	-0.0217602586539807	low
TCGA-2A-A8VO-01A	cluster2	gene.clusterA	55.88	0	0.0494207152953987	high
TCGA-2A-A8VT-01A	cluster1	gene.clusterB	45.11	0	-0.0152950086847302	low
TCGA-2A-A8VV-01A	cluster2	gene.clusterB	22.04	0	-0.0185032893968398	low
TCGA-2A-A8VX-01A	cluster2	gene.clusterA	45.27	0	-0.0161906542025712	low
TCGA-2A-A8W1-01A	cluster1	gene.clusterA	3.68	0	-0.0122268375831038	low
TCGA-2A-A8W3-01A	cluster1	gene.clusterB	6.5	1	0.0379090771052462	high
TCGA-2A-AAYF-01A	cluster2	gene.clusterA	44.81	0	0.00998582166518957	low
TCGA-2A-AAYO-01A	cluster2	gene.clusterA	41.79	0	0.0298973456774732	high
TCGA-2A-AAYU-01A	cluster1	gene.clusterB	20.2	0	-0.0160002528753348	low
TCGA-4L-AA1F-01A	cluster1	gene.clusterB	11.5	0	0.0380295514980481	high
TCGA-CH-5737-01A	cluster2	gene.clusterA	2.99	0	0.0203474904382069	low
TCGA-CH-5738-01A	cluster1	gene.clusterB	6.96	0	0.0650206190906351	high
TCGA-CH-5739-01A	cluster1	gene.clusterB	22.04	0	0.0680185712605686	high
TCGA-CH-5740-01A	cluster1	gene.clusterB	1.02	0	0.0550786652284843	high
TCGA-CH-5741-01A	cluster1	gene.clusterB	12.98	0	0.00598348645641619	low
TCGA-CH-5743-01A	cluster1	gene.clusterB	13.96	1	0.089689534299318	high
TCGA-CH-5744-01A	cluster1	gene.clusterB	1.97	0	0.0295555625346845	high
TCGA-CH-5745-01A	cluster1	gene.clusterA	2.99	0	0.00403905162555611	low
TCGA-CH-5746-01A	cluster1	gene.clusterB	24.01	0	0.0462225796369932	high
TCGA-CH-5748-01A	cluster1	gene.clusterA	1.02	0	0.0308625820453537	high
TCGA-CH-5750-01A	cluster1	gene.clusterB	13.01	0	0.0357089568305153	high
TCGA-CH-5751-01A	cluster1	gene.clusterB	11.99	1	0.0155064709301001	low
TCGA-CH-5752-01A	cluster1	gene.clusterB	30.98	0	-0.0462536077514236	low
TCGA-CH-5753-01A	cluster1	gene.clusterB	1.02	0	0.0437327316043571	high
TCGA-CH-5754-01A	cluster1	gene.clusterB	2.04	0	0.0409478867154305	high
TCGA-CH-5761-01A	cluster1	gene.clusterB	0.92	0	-0.0233110879853352	low
TCGA-CH-5762-01A	cluster1	gene.clusterB	43.99	0	0.0754758860402422	high
TCGA-CH-5763-01A	cluster1	gene.clusterB	11.99	0	0.00787924826929562	low
TCGA-CH-5764-01A	cluster1	gene.clusterB	1.02	0	0.0303496719714591	high
TCGA-CH-5765-01A	cluster1	gene.clusterB	23	0	0.0330543863029209	high
TCGA-CH-5766-01A	cluster1	gene.clusterB	1.02	0	0.0467038072245932	high
TCGA-CH-5767-01A	cluster2	gene.clusterA	15.05	0	-0.00590467577494719	low
TCGA-CH-5768-01A	cluster1	gene.clusterB	24.01	0	0.0414712484639451	high
TCGA-CH-5769-01A	cluster1	gene.clusterB	2.04	0	0.0557505563354442	high
TCGA-CH-5771-01A	cluster1	gene.clusterB	13.01	0	0.0561614387119614	high
TCGA-CH-5772-01A	cluster1	gene.clusterA	15.97	0	-0.0228020200900163	low
TCGA-CH-5788-01A	cluster1	gene.clusterB	26.97	0	0.0814933898205129	high
TCGA-CH-5789-01A	cluster1	gene.clusterB	9.99	0	0.0375821660049831	high
TCGA-CH-5790-01A	cluster1	gene.clusterB	32	0	0.0680133092742497	high
TCGA-CH-5791-01A	cluster1	gene.clusterB	32	1	0.0695113083180161	high
TCGA-CH-5792-01A	cluster1	gene.clusterB	2.99	0	0.072483435813392	high
TCGA-CH-5794-01A	cluster1	gene.clusterB	28.98	0	0.0464060649975441	high
TCGA-EJ-5494-01A	cluster1	gene.clusterA	48.52	0	0.0209247431759996	low
TCGA-EJ-5495-01A	cluster1	gene.clusterB	57.82	0	0.0502548757699312	high
TCGA-EJ-5496-01A	cluster1	gene.clusterB	19.55	0	0.00380518925607166	low
TCGA-EJ-5497-01A	cluster1	gene.clusterB	13.3	0	0.0511351887916622	high
TCGA-EJ-5498-01A	cluster1	gene.clusterB	56.5	0	0.0690937292037642	high
TCGA-EJ-5499-01A	cluster1	gene.clusterB	46.48	0	0.0523223409121933	high
TCGA-EJ-5501-01A	cluster1	gene.clusterB	44.84	0	0.0194879385795259	low
TCGA-EJ-5502-01A	cluster1	gene.clusterB	38.47	0	0.0794706408835898	high
TCGA-EJ-5503-01A	cluster1	gene.clusterB	45.7	0	0.100170687046515	high
TCGA-EJ-5504-01A	cluster1	gene.clusterA	46.88	0	-0.00931419227004475	low
TCGA-EJ-5505-01A	cluster1	gene.clusterA	30.29	0	-0.00519248124563002	low
TCGA-EJ-5506-01A	cluster1	gene.clusterB	45.37	0	-0.0206279470031189	low
TCGA-EJ-5507-01A	cluster1	gene.clusterB	47.86	0	0.0543557757044387	high
TCGA-EJ-5508-01A	cluster1	gene.clusterB	64.55	0	0.0527394886054056	high
TCGA-EJ-5509-01A	cluster1	gene.clusterA	48.09	0	0.0517952488463176	high
TCGA-EJ-5510-01A	cluster1	gene.clusterB	61.99	0	0.0758939840701875	high
TCGA-EJ-5511-01A	cluster1	gene.clusterB	48.49	0	0.0100799380476503	low
TCGA-EJ-5512-01A	cluster1	gene.clusterB	56.93	0	0.0564962823550675	high
TCGA-EJ-5514-01A	cluster1	gene.clusterB	60.09	0	0.0127683970627867	low
TCGA-EJ-5515-01A	cluster1	gene.clusterA	60.18	0	-0.0158000560111712	low
TCGA-EJ-5516-01A	cluster1	gene.clusterB	62.06	0	0.049065066817102	high
TCGA-EJ-5517-01A	cluster1	gene.clusterA	62.06	0	-4.49941305769481e-05	low
TCGA-EJ-5518-01A	cluster1	gene.clusterB	69.12	1	0.0106723740658254	low
TCGA-EJ-5519-01A	cluster1	gene.clusterB	64.45	0	0.0264239841077068	high
TCGA-EJ-5521-01A	cluster2	gene.clusterB	74.87	0	0.111973335180591	high
TCGA-EJ-5522-01A	cluster1	gene.clusterB	68.3	0	0.0340956915693061	high
TCGA-EJ-5524-01A	cluster1	gene.clusterB	8.71	1	0.020953442569064	low
TCGA-EJ-5525-01A	cluster1	gene.clusterB	17.94	1	-0.024923764627706	low
TCGA-EJ-5526-01A	cluster1	gene.clusterB	62.71	1	0.0401650460561268	high
TCGA-EJ-5527-01A	cluster1	gene.clusterB	58.41	0	0.0212595656518641	high
TCGA-EJ-5530-01A	cluster1	gene.clusterB	60.18	0	0.0119399336238615	low
TCGA-EJ-5531-01A	cluster1	gene.clusterB	41.82	0	0.0838111406085713	high
TCGA-EJ-5532-01A	cluster1	gene.clusterA	60.05	0	-0.0119154083125462	low
TCGA-EJ-5542-01A	cluster1	gene.clusterB	49.7	0	0.0134653411227804	low
TCGA-EJ-7115-01A	cluster2	gene.clusterB	88.27	0	0.0654735364554538	high
TCGA-EJ-7123-01A	cluster1	gene.clusterA	84.49	0	0.0273357029548886	high
TCGA-EJ-7125-01A	cluster2	gene.clusterA	93.63	0	-0.0239260820735234	low
TCGA-EJ-7314-01A	cluster1	gene.clusterB	37.78	0	0.0199240133604188	low
TCGA-EJ-7315-01A	cluster1	gene.clusterB	33.11	0	0.0821920516082775	high
TCGA-EJ-7317-01A	cluster2	gene.clusterA	25.33	0	-0.00887117406595606	low
TCGA-EJ-7321-01A	cluster1	gene.clusterB	27.07	0	0.0384655642066457	high
TCGA-EJ-7327-01A	cluster1	gene.clusterB	30.32	0	-0.0166898023771177	low
TCGA-EJ-7328-01A	cluster1	gene.clusterB	27.66	0	0.0636099011333106	high
TCGA-EJ-7330-01A	cluster1	gene.clusterB	6.27	0	0.0190281663420017	low
TCGA-EJ-7331-01A	cluster1	gene.clusterA	24.38	0	0.0250471891593794	high
TCGA-EJ-7781-01A	cluster1	gene.clusterB	35.25	0	0.0563144884445499	high
TCGA-EJ-7782-01A	cluster1	gene.clusterB	38.34	0	0.0402199404759881	high
TCGA-EJ-7783-01A	cluster1	gene.clusterB	25.85	0	0.07022460319018	high
TCGA-EJ-7784-01A	cluster1	gene.clusterB	25.66	0	0.0165743250765687	low
TCGA-EJ-7785-01A	cluster1	gene.clusterB	38.67	0	0.0617412644803638	high
TCGA-EJ-7786-01A	cluster1	gene.clusterA	36.01	0	0.00827419744248448	low
TCGA-EJ-7788-01A	cluster1	gene.clusterB	28.22	0	-0.0022449250453222	low
TCGA-EJ-7789-01A	cluster1	gene.clusterB	36.3	0	-0.00760323033103529	low
TCGA-EJ-7791-01A	cluster1	gene.clusterA	36.73	0	0.0480459294438133	high
TCGA-EJ-7792-01A	cluster1	gene.clusterB	45.86	0	0.0586433447705495	high
TCGA-EJ-7793-01A	cluster1	gene.clusterB	3.75	0	0.0117032779628201	low
TCGA-EJ-7794-01A	cluster1	gene.clusterB	42.9	0	0.0525461237446361	high
TCGA-EJ-7797-01A	cluster1	gene.clusterB	32.29	0	0.0465147066091154	high
TCGA-EJ-8468-01A	cluster1	gene.clusterA	77.1	0	0.0304974337541017	high
TCGA-EJ-8469-01A	cluster1	gene.clusterB	63.24	1	0.0224045700753375	high
TCGA-EJ-8470-01A	cluster1	gene.clusterB	38.07	0	0.0771528693988373	high
TCGA-EJ-8472-01A	cluster1	gene.clusterB	6.44	1	0.0104336657897184	low
TCGA-EJ-8474-01A	cluster1	gene.clusterB	25.16	0	0.0191423214539547	low
TCGA-EJ-A46B-01A	cluster2	gene.clusterA	21.58	0	0.00862397851621218	low
TCGA-EJ-A46D-01A	cluster1	gene.clusterB	20.57	0	0.0751066372639999	high
TCGA-EJ-A46E-01A	cluster1	gene.clusterB	17.21	0	0.0660099480300817	high
TCGA-EJ-A46F-01A	cluster2	gene.clusterA	7.06	1	0.0458490661441653	high
TCGA-EJ-A46G-01A	cluster1	gene.clusterA	21.94	0	-0.0039371181159383	low
TCGA-EJ-A46H-01A	cluster1	gene.clusterB	23.78	0	0.0941318732400343	high
TCGA-EJ-A46I-01A	cluster1	gene.clusterB	21.94	0	0.0523956772818186	high
TCGA-EJ-A65B-01A	cluster2	gene.clusterA	23.32	0	0.0121116202101894	low
TCGA-EJ-A65D-01A	cluster2	gene.clusterA	12.91	0	-0.000656899396167844	low
TCGA-EJ-A65E-01A	cluster1	gene.clusterA	13.7	0	0.045888776227966	high
TCGA-EJ-A65F-01A	cluster1	gene.clusterB	2.46	1	-0.0141471805880872	low
TCGA-EJ-A65G-01A	cluster2	gene.clusterA	21.88	0	-0.0167872293878521	low
TCGA-EJ-A65J-01A	cluster1	gene.clusterA	14.82	0	-0.00526876056165877	low
TCGA-EJ-A65M-01A	cluster2	gene.clusterA	7.56	0	0.0608249729097131	high
TCGA-EJ-A6RA-01A	cluster2	gene.clusterB	11.6	1	0.0438461410108204	high
TCGA-EJ-A6RC-01A	cluster2	gene.clusterB	28.68	0	0.0285220716579056	high
TCGA-EJ-A7NF-01A	cluster2	gene.clusterB	8.21	0	0.0355234550821201	high
TCGA-EJ-A7NG-01A	cluster1	gene.clusterB	14.19	0	0.0695722133229756	high
TCGA-EJ-A7NH-01A	cluster2	gene.clusterA	15.57	0	-0.00348686206762345	low
TCGA-EJ-A7NJ-01A	cluster1	gene.clusterA	6.47	0	-0.00994911054146274	low
TCGA-EJ-A7NK-01A	cluster1	gene.clusterB	15.64	0	0.0556507815072571	high
TCGA-EJ-A7NM-01A	cluster1	gene.clusterB	4.2	0	-0.00614783919580317	low
TCGA-EJ-A7NN-01A	cluster1	gene.clusterB	6.47	1	0.0775196266050628	high
TCGA-EJ-A8FN-01A	cluster2	gene.clusterA	10.81	0	-0.0123483124770924	low
TCGA-EJ-A8FO-01A	cluster1	gene.clusterB	9.26	0	-0.00698914494281265	low
TCGA-EJ-A8FP-01A	cluster1	gene.clusterB	3.84	1	0.0411222987722017	high
TCGA-EJ-A8FS-01A	cluster1	gene.clusterA	7.1	1	0.034282944444382	high
TCGA-EJ-A8FU-01A	cluster1	gene.clusterB	4.53	0	0.0436932329169463	high
TCGA-EJ-AB20-01A	cluster2	gene.clusterA	4.3	0	-0.00214090830070527	low
TCGA-EJ-AB27-01A	cluster1	gene.clusterA	4.76	0	0.0464893699649919	high
TCGA-FC-7708-01A	cluster1	gene.clusterB	28.38	0	0.0689144435720995	high
TCGA-FC-7961-01A	cluster1	gene.clusterA	15.41	0	0.0281184422364962	high
TCGA-FC-A4JI-01A	cluster1	gene.clusterA	28.81	0	0.0543660815218717	high
TCGA-FC-A5OB-01A	cluster1	gene.clusterA	22.34	0	-0.0224884697366965	low
TCGA-FC-A66V-01A	cluster2	gene.clusterA	17.21	0	0.0451471585697501	high
TCGA-FC-A6HD-01A	cluster2	gene.clusterA	25.92	0	0.0382229188836417	high
TCGA-FC-A8O0-01A	cluster1	gene.clusterA	20.24	0	-0.0172279307637568	low
TCGA-G9-6329-01A	cluster2	gene.clusterA	41.59	0	0.0852450489870754	high
TCGA-G9-6332-01A	cluster1	gene.clusterB	42.21	1	0.0162663861806938	low
TCGA-G9-6333-01A	cluster2	gene.clusterA	80.98	0	-0.00190604038389584	low
TCGA-G9-6336-01A	cluster2	gene.clusterB	67.94	0	0.0303942141730876	high
TCGA-G9-6338-01A	cluster2	gene.clusterA	66.62	0	0.00190191375840174	low
TCGA-G9-6339-01A	cluster2	gene.clusterB	53.68	1	0.0650621790867575	high
TCGA-G9-6342-01A	cluster1	gene.clusterB	55.72	0	0.0830893321162823	high
TCGA-G9-6343-01A	cluster2	gene.clusterA	80.49	0	0.0392473252955596	high
TCGA-G9-6347-01A	cluster2	gene.clusterA	68.63	0	0.0782895494122184	high
TCGA-G9-6348-01A	cluster2	gene.clusterB	49.77	0	0.0515582792935153	high
TCGA-G9-6351-01A	cluster2	gene.clusterB	67.28	0	0.0296966512522118	high
TCGA-G9-6353-01A	cluster2	gene.clusterB	50.66	0	0.00941443096572512	low
TCGA-G9-6354-01A	cluster2	gene.clusterA	67.87	0	0.0160233429474688	low
TCGA-G9-6356-01A	cluster1	gene.clusterB	47.11	0	0.0554399129793348	high
TCGA-G9-6361-01A	cluster1	gene.clusterA	46.48	0	0.00651232133445486	low
TCGA-G9-6362-01A	cluster2	gene.clusterB	47.4	0	0.00386914495547061	low
TCGA-G9-6363-01A	cluster1	gene.clusterB	45.27	0	0.0963021060724892	high
TCGA-G9-6364-01A	cluster1	gene.clusterB	39.36	0	0.0170817294385422	low
TCGA-G9-6365-01A	cluster2	gene.clusterB	44.78	0	0.04903814560017	high
TCGA-G9-6366-01A	cluster2	gene.clusterB	63.96	0	0.013994796674988	low
TCGA-G9-6367-01A	cluster2	gene.clusterB	40.14	0	0.0503976384415507	high
TCGA-G9-6369-01A	cluster2	gene.clusterA	39.91	0	-0.00927542297897594	low
TCGA-G9-6370-01A	cluster1	gene.clusterB	37.98	0	0.0720699538145426	high
TCGA-G9-6371-01A	cluster2	gene.clusterA	40.28	0	-0.00685857326776915	low
TCGA-G9-6373-01A	cluster2	gene.clusterB	26.64	0	0.0857807956447385	high
TCGA-G9-6377-01A	cluster2	gene.clusterB	31.47	0	0.0732557911305232	high
TCGA-G9-6378-01A	cluster2	gene.clusterA	37.94	0	0.00689704219683281	low
TCGA-G9-6379-01A	cluster2	gene.clusterA	58.41	0	0.0915972016178635	high
TCGA-G9-6384-01A	cluster1	gene.clusterB	25.13	0	0.0152682269479626	low
TCGA-G9-6385-01A	cluster2	gene.clusterB	27.27	0	0.018906607364116	low
TCGA-G9-6494-01A	cluster2	gene.clusterB	58.18	0	-0.0280080945844958	low
TCGA-G9-6496-01A	cluster2	gene.clusterA	56.7	0	0.034682463706511	high
TCGA-G9-6498-01A	cluster2	gene.clusterA	44.09	1	0.0396054851944948	high
TCGA-G9-6499-01A	cluster2	gene.clusterA	50.69	0	0.0854712599846118	high
TCGA-G9-7509-01A	cluster1	gene.clusterB	52.89	0	-0.00243157568793512	low
TCGA-G9-7510-01A	cluster2	gene.clusterA	38.93	0	0.0550340725974539	high
TCGA-G9-7519-01A	cluster2	gene.clusterA	27.89	0	-0.00469180208935455	low
TCGA-G9-7521-01A	cluster1	gene.clusterB	30.95	0	0.00935678617651211	low
TCGA-G9-7522-01A	cluster1	gene.clusterB	35.41	0	0.00218472683419876	low
TCGA-G9-7523-01A	cluster2	gene.clusterA	28.15	0	-0.0167026651829396	low
TCGA-G9-7525-01A	cluster2	gene.clusterB	32.65	0	0.0931552994728383	high
TCGA-G9-A9S0-01A	cluster2	gene.clusterB	21.35	1	0.0920370133109132	high
TCGA-G9-A9S4-01A	cluster1	gene.clusterB	29.76	0	-0.00639669821317687	low
TCGA-G9-A9S7-01A	cluster1	gene.clusterB	23.92	0	0.0897502354718054	high
TCGA-H9-7775-01A	cluster1	gene.clusterB	6.08	0	-0.00166241008963486	low
TCGA-H9-A6BX-01A	cluster2	gene.clusterB	30.91	0	0.062331149422107	high
TCGA-H9-A6BY-01A	cluster2	gene.clusterA	3.68	0	-0.00108894760914219	low
TCGA-HC-7075-01A	cluster1	gene.clusterA	19.74	0	-0.000965857463840071	low
TCGA-HC-7077-01A	cluster1	gene.clusterB	69.48	0	0.0160361629661763	low
TCGA-HC-7078-01A	cluster2	gene.clusterA	65.21	0	0.0379021441322968	high
TCGA-HC-7079-01A	cluster1	gene.clusterB	12.48	1	0.106621142115563	high
TCGA-HC-7080-01A	cluster1	gene.clusterA	29.37	1	-0.00728161644504646	low
TCGA-HC-7081-01A	cluster1	gene.clusterB	37.32	0	0.0627597737474243	high
TCGA-HC-7209-01A	cluster1	gene.clusterB	14.45	0	0.0765099482403194	high
TCGA-HC-7210-01A	cluster1	gene.clusterA	28.52	0	0.0449828060110711	high
TCGA-HC-7211-01A	cluster1	gene.clusterB	40.11	0	0.0283304536935583	high
TCGA-HC-7212-01A	cluster1	gene.clusterB	28.58	0	0.0315606787037252	high
TCGA-HC-7213-01A	cluster1	gene.clusterB	5.58	1	0.0892908674110574	high
TCGA-HC-7230-01A	cluster1	gene.clusterB	32.88	0	0.0238417336511304	high
TCGA-HC-7231-01A	cluster1	gene.clusterB	30.85	0	0.0563745353380906	high
TCGA-HC-7232-01A	cluster1	gene.clusterB	25.16	1	0.0189158902670359	low
TCGA-HC-7233-01A	cluster1	gene.clusterB	44.51	0	0.0669808383591557	high
TCGA-HC-7736-01A	cluster1	gene.clusterB	36.24	0	0.023901900047332	high
TCGA-HC-7737-01A	cluster1	gene.clusterA	35.81	0	0.0504808572808095	high
TCGA-HC-7738-01A	cluster1	gene.clusterA	13.8	1	0.0324950358454303	high
TCGA-HC-7740-01A	cluster1	gene.clusterB	23.55	0	0.0633382679287013	high
TCGA-HC-7742-01A	cluster1	gene.clusterB	30.81	0	0.0594740307450782	high
TCGA-HC-7744-01A	cluster1	gene.clusterB	17.44	0	0.0603039977641699	high
TCGA-HC-7745-01A	cluster1	gene.clusterB	23.69	0	0.0363082673172104	high
TCGA-HC-7747-01A	cluster1	gene.clusterB	24.57	0	0.0408750723823761	high
TCGA-HC-7748-01A	cluster1	gene.clusterB	26.02	0	0.0247476226441137	high
TCGA-HC-7749-01A	cluster1	gene.clusterB	23.78	0	0.0311381142099923	high
TCGA-HC-7750-01A	cluster2	gene.clusterB	17.15	0	0.0687687791819649	high
TCGA-HC-7752-01A	cluster2	gene.clusterA	25.69	0	-0.00412146947093061	low
TCGA-HC-7818-01A	cluster1	gene.clusterB	30.81	0	0.0530468613405862	high
TCGA-HC-7819-01A	cluster1	gene.clusterB	17.84	0	0.0128838374237991	low
TCGA-HC-7820-01A	cluster1	gene.clusterB	24.54	0	-0.0186145535423165	low
TCGA-HC-7821-01A	cluster1	gene.clusterB	31.41	0	-0.026136688609899	low
TCGA-HC-8213-01A	cluster1	gene.clusterB	19.35	0	0.0050712855631438	low
TCGA-HC-8216-01A	cluster1	gene.clusterB	22.4	0	0.0446817707709479	high
TCGA-HC-8256-01A	cluster1	gene.clusterA	28.25	0	-0.00940084000625404	low
TCGA-HC-8257-01A	cluster1	gene.clusterB	23.85	0	0.0120809681999021	low
TCGA-HC-8258-01A	cluster1	gene.clusterA	27.83	0	0.0586468318012376	high
TCGA-HC-8259-01A	cluster1	gene.clusterB	30.35	0	0.0149719768731228	low
TCGA-HC-8260-01A	cluster1	gene.clusterB	22.54	0	0.0156098632671373	low
TCGA-HC-8261-01A	cluster2	gene.clusterA	17.94	0	0.045866991897479	high
TCGA-HC-8262-01A	cluster1	gene.clusterB	22.31	0	0.00994942308287315	low
TCGA-HC-8265-01A	cluster2	gene.clusterB	15.87	0	0.0520122908237292	high
TCGA-HC-8266-01A	cluster1	gene.clusterB	15.54	0	0.0646678466641576	high
TCGA-HC-A48F-01A	cluster1	gene.clusterB	22.34	0	0.0383959397523629	high
TCGA-HC-A4ZV-01A	cluster1	gene.clusterB	0.76	0	-0.0147895889476986	low
TCGA-HC-A631-01A	cluster1	gene.clusterB	1.77	0	-0.0179600267173663	low
TCGA-HC-A632-01A	cluster1	gene.clusterB	2	0	-0.0264331637415623	low
TCGA-HC-A6AL-01A	cluster2	gene.clusterA	2.2	0	0.0364837334478685	high
TCGA-HC-A6AN-01A	cluster2	gene.clusterA	1.61	0	0.0386493889695207	high
TCGA-HC-A6AO-01A	cluster2	gene.clusterA	17.41	0	0.10083569487374	high
TCGA-HC-A6AP-01A	cluster2	gene.clusterA	2.33	0	0.0620475345536515	high
TCGA-HC-A6AQ-01A	cluster2	gene.clusterA	3.48	0	0.0465234215198815	high
TCGA-HC-A6AS-01A	cluster2	gene.clusterA	1.45	0	0.0609747412282278	high
TCGA-HC-A6HX-01A	cluster2	gene.clusterA	1.25	0	0.0705053452580489	high
TCGA-HC-A6HY-01A	cluster2	gene.clusterB	4.4	0	0.0658886280183519	high
TCGA-HC-A76W-01A	cluster2	gene.clusterB	7	0	0.031824672673314	high
TCGA-HC-A76X-01A	cluster1	gene.clusterB	4.93	0	-0.0121873276415035	low
TCGA-HC-A8CY-01A	cluster1	gene.clusterB	9.53	0	0.0193516848201434	low
TCGA-HC-A8D0-01A	cluster1	gene.clusterB	25.46	0	0.0499840018197746	high
TCGA-HC-A8D1-01A	cluster1	gene.clusterB	18.82	0	0.0241852635956937	high
TCGA-HC-A9TE-01A	cluster2	gene.clusterB	7.1	1	0.106660412285307	high
TCGA-HC-A9TH-01A	cluster1	gene.clusterB	11.53	1	0.0784458271350097	high
TCGA-HI-7168-01A	cluster2	gene.clusterB	82.29	1	-0.0117313975430181	low
TCGA-HI-7169-01A	cluster2	gene.clusterA	88.17	0	-0.0086963599846685	low
TCGA-HI-7170-01A	cluster2	gene.clusterB	82.85	0	0.081036295359817	high
TCGA-HI-7171-01A	cluster1	gene.clusterB	NA	NA	0.00445617412318984	low
TCGA-J4-8198-01A	cluster1	gene.clusterB	20.17	0	0.00135249866368378	low
TCGA-J4-8200-01A	cluster1	gene.clusterA	40.01	0	-0.0201648564283793	low
TCGA-J4-A67K-01A	cluster2	gene.clusterA	32.98	0	0.077985581173572	high
TCGA-J4-A67L-01A	cluster2	gene.clusterA	25.3	0	0.0535206340158813	high
TCGA-J4-A67M-01A	cluster2	gene.clusterA	30.91	0	0.124040123491695	high
TCGA-J4-A67N-01A	cluster2	gene.clusterA	14.52	1	0.0195311986451253	low
TCGA-J4-A67O-01A	cluster2	gene.clusterA	27.56	0	0.0294579235876607	high
TCGA-J4-A67Q-01A	cluster2	gene.clusterA	32.03	0	0.0569950356835146	high
TCGA-J4-A67R-01A	cluster2	gene.clusterA	29.89	0	0.107004136425455	high
TCGA-J4-A67S-01A	cluster2	gene.clusterA	23.26	1	0.0623730239221844	high
TCGA-J4-A67T-01A	cluster1	gene.clusterB	6.01	0	-0.0188057795645324	low
TCGA-J4-A6G1-01A	cluster1	gene.clusterB	25.26	0	0.0964632225800421	high
TCGA-J4-A6G3-01A	cluster1	gene.clusterB	20.3	1	0.0824326821022162	high
TCGA-J4-A6M7-01A	cluster1	gene.clusterB	16.82	0	-0.0187664800130081	low
TCGA-J4-A83I-01A	cluster1	gene.clusterB	22.5	0	-0.00177411902389129	low
TCGA-J4-A83J-01A	cluster1	gene.clusterA	22.86	0	0.0699907043644819	high
TCGA-J4-A83K-01A	cluster1	gene.clusterB	10.78	0	0.00703575035835705	low
TCGA-J4-A83L-01A	cluster1	gene.clusterA	23.65	0	0.00507676947969142	low
TCGA-J4-A83M-01A	cluster2	gene.clusterA	17.12	1	0.0344537885292436	high
TCGA-J4-A83N-01A	cluster1	gene.clusterB	14.22	1	0.0205246485038671	low
TCGA-J4-AATV-01A	cluster1	gene.clusterB	18.17	0	0.0845591408470684	high
TCGA-J4-AATZ-01A	cluster1	gene.clusterB	2.6	1	0.0385853895278443	high
TCGA-J4-AAU2-01A	cluster2	gene.clusterA	27.1	0	0.00840516785300257	low
TCGA-J9-A52B-01A	cluster1	gene.clusterB	1.87	1	0.0210253320562417	low
TCGA-J9-A52C-01A	cluster2	gene.clusterB	5.85	0	0.0592143422598687	high
TCGA-J9-A52D-01A	cluster1	gene.clusterA	6.96	0	-0.0159936493300833	low
TCGA-J9-A52E-01A	cluster1	gene.clusterA	10.61	0	0.0272048232987916	high
TCGA-J9-A8CK-01A	cluster2	gene.clusterB	10.55	0	0.00530394414338193	low
TCGA-J9-A8CL-01A	cluster2	gene.clusterB	4.34	1	-0.000497001857076101	low
TCGA-J9-A8CM-01A	cluster2	gene.clusterA	11.3	1	0.00888126425808646	low
TCGA-J9-A8CN-01A	cluster2	gene.clusterA	40.64	0	-0.0207710839949911	low
TCGA-J9-A8CP-01A	cluster2	gene.clusterA	12.68	0	0.0370166519166969	high
TCGA-KC-A4BL-01A	cluster1	gene.clusterB	6.34	1	0.0779383836087734	high
TCGA-KC-A4BN-01A	cluster1	gene.clusterB	59.63	0	0.0289774196488738	high
TCGA-KC-A4BR-01A	cluster2	gene.clusterB	33.57	1	0.00496428120340386	low
TCGA-KC-A4BV-01A	cluster1	gene.clusterB	43.63	1	-0.0131786943347169	low
TCGA-KC-A7F3-01A	cluster2	gene.clusterA	21.85	0	0.0724070392266055	high
TCGA-KC-A7F5-01A	cluster2	gene.clusterA	2.99	0	-0.0129566242533292	low
TCGA-KC-A7F6-01A	cluster1	gene.clusterB	8.64	0	0.088144614380432	high
TCGA-KC-A7FA-01A	cluster2	gene.clusterB	19.65	0	0.0616587576522548	high
TCGA-KC-A7FD-01A	cluster1	gene.clusterA	8.87	0	-0.00848880920630163	low
TCGA-KC-A7FE-01A	cluster2	gene.clusterB	11.56	0	0.0579720239597813	high
TCGA-KK-A59V-01A	cluster1	gene.clusterA	113.01	0	0.0220146623024528	high
TCGA-KK-A59X-01A	cluster1	gene.clusterA	73.36	1	0.00480865652009363	low
TCGA-KK-A59Y-01A	cluster1	gene.clusterB	64.65	0	0.0631235992743187	high
TCGA-KK-A59Z-01A	cluster2	gene.clusterB	86.33	0	0.0418094897499306	high
TCGA-KK-A5A1-01A	cluster1	gene.clusterA	6.67	1	-0.0143743237022246	low
TCGA-KK-A6DY-01A	cluster1	gene.clusterB	141.1	0	0.0605496469138233	high
TCGA-KK-A6E0-01A	cluster2	gene.clusterA	30.91	1	0.0232181253874446	high
TCGA-KK-A6E1-01A	cluster1	gene.clusterB	72.21	0	0.0923119146702809	high
TCGA-KK-A6E2-01A	cluster1	gene.clusterB	165.05	0	-0.0138744531975115	low
TCGA-KK-A6E3-01A	cluster2	gene.clusterA	67.54	0	0.0397374395277803	high
TCGA-KK-A6E4-01A	cluster2	gene.clusterA	NA	NA	0.0212403721378331	high
TCGA-KK-A6E5-01A	cluster2	gene.clusterA	68.1	0	0.0371263800170047	high
TCGA-KK-A6E6-01A	cluster1	gene.clusterB	113.24	0	0.0513863616758849	high
TCGA-KK-A6E7-01A	cluster2	gene.clusterA	30.39	1	0.00531518555866102	low
TCGA-KK-A6E8-01A	cluster2	gene.clusterA	58.15	0	-0.00750697352146516	low
TCGA-KK-A7AP-01A	cluster2	gene.clusterA	6.44	0	-0.0161784802171609	low
TCGA-KK-A7AQ-01A	cluster2	gene.clusterA	39.98	1	0.00602363337770212	low
TCGA-KK-A7AU-01A	cluster1	gene.clusterB	6.8	1	0.00101373090171188	low
TCGA-KK-A7AV-01A	cluster1	gene.clusterB	27	0	0.0891172447164159	high
TCGA-KK-A7AW-01A	cluster2	gene.clusterA	34.63	0	0.0728434252277886	high
TCGA-KK-A7AY-01A	cluster2	gene.clusterA	36.93	1	0.036631430003951	high
TCGA-KK-A7AZ-01A	cluster2	gene.clusterA	49.9	0	-0.00232796835468397	low
TCGA-KK-A7B0-01A	cluster2	gene.clusterA	19.91	1	0.0838414510241371	high
TCGA-KK-A7B1-01A	cluster1	gene.clusterB	34.92	0	0.0615613336701844	high
TCGA-KK-A7B2-01A	cluster2	gene.clusterA	22.73	1	0.0628612405867289	high
TCGA-KK-A7B3-01A	cluster2	gene.clusterA	9.66	1	0.0147112812756186	low
TCGA-KK-A7B4-01A	cluster1	gene.clusterB	31.64	1	0.0577855295795392	high
TCGA-KK-A8I4-01A	cluster1	gene.clusterB	71.02	1	0.0459354066303403	high
TCGA-KK-A8I5-01A	cluster1	gene.clusterB	101.71	0	0.0527305100298483	high
TCGA-KK-A8I6-01A	cluster1	gene.clusterB	21.94	0	0.0667271096000391	high
TCGA-KK-A8I7-01A	cluster2	gene.clusterB	57.69	1	0.0598948383871495	high
TCGA-KK-A8I8-01A	cluster1	gene.clusterB	31.77	0	-0.00214099300518432	low
TCGA-KK-A8I9-01A	cluster1	gene.clusterA	30.88	1	0.0489370531868727	high
TCGA-KK-A8IA-01A	cluster1	gene.clusterB	63.44	0	0.0455978244359857	high
TCGA-KK-A8IB-01A	cluster2	gene.clusterB	2.73	0	0.0529866094800551	high
TCGA-KK-A8IC-01A	cluster1	gene.clusterB	34.82	1	0.029025574885827	high
TCGA-KK-A8ID-01A	cluster1	gene.clusterB	69.22	0	0.00590171034006324	low
TCGA-KK-A8IF-01A	cluster1	gene.clusterA	21.29	1	0.0202107155426024	low
TCGA-KK-A8IG-01A	cluster2	gene.clusterA	82.29	0	-0.0141318285444378	low
TCGA-KK-A8IH-01A	cluster1	gene.clusterB	66.13	0	0.0966991046245661	high
TCGA-KK-A8II-01A	cluster1	gene.clusterB	60.91	1	0.0657006644285489	high
TCGA-KK-A8IJ-01A	cluster1	gene.clusterA	10.09	1	-0.0106147295859087	low
TCGA-KK-A8IK-01A	cluster1	gene.clusterA	67.41	0	-0.000981831116579679	low
TCGA-KK-A8IL-01A	cluster1	gene.clusterB	NA	NA	0.0667525360812233	high
TCGA-KK-A8IM-01A	cluster1	gene.clusterB	62.91	0	0.0311790066326917	high
TCGA-M7-A71Y-01A	cluster2	gene.clusterB	16.2	0	0.0248426070779776	high
TCGA-M7-A71Z-01A	cluster2	gene.clusterB	21.12	0	0.00550899273262511	low
TCGA-M7-A720-01A	cluster2	gene.clusterB	12.61	0	0.0127400498139337	low
TCGA-M7-A721-01A	cluster2	gene.clusterA	13.14	0	0.0615234302759299	high
TCGA-M7-A722-01A	cluster2	gene.clusterA	18.36	1	0.0154613331243217	low
TCGA-M7-A723-01A	cluster2	gene.clusterA	25.07	0	-0.00060064311370172	low
TCGA-M7-A724-01A	cluster2	gene.clusterA	29.2	0	-0.0178235282264512	low
TCGA-M7-A725-01A	cluster1	gene.clusterB	18.82	0	-0.00317508615689931	low
TCGA-MG-AAMC-01A	cluster2	gene.clusterA	5.68	0	0.00328325990052571	low
TCGA-QU-A6IL-01A	cluster2	gene.clusterA	3.19	0	0.0396377891591872	high
TCGA-QU-A6IM-01A	cluster2	gene.clusterA	40.97	0	0.0749159924129322	high
TCGA-QU-A6IN-01A	cluster2	gene.clusterA	140.08	0	0.0456165245738573	high
TCGA-QU-A6IO-01A	cluster2	gene.clusterA	122.08	0	0.0714176022971777	high
TCGA-QU-A6IP-01A	cluster2	gene.clusterB	86.07	0	0.0443109142359308	high
TCGA-SU-A7E7-01A	cluster1	gene.clusterB	18.1	0	0.0603631361819086	high
TCGA-TK-A8OK-01A	cluster2	gene.clusterA	0.89	0	-0.00400962943497518	low
TCGA-TP-A8TT-01A	cluster1	gene.clusterB	17.28	0	0.0605065965700341	high
TCGA-TP-A8TV-01A	cluster2	gene.clusterA	20.04	0	-0.00526041804997179	low
TCGA-V1-A8MF-01A	cluster2	gene.clusterB	47.6	0	0.057351021048939	high
TCGA-V1-A8MG-01A	cluster1	gene.clusterA	28.15	0	0.0244766686496947	high
TCGA-V1-A8MK-01A	cluster1	gene.clusterA	16.69	0	0.0168453087561662	low
TCGA-V1-A8ML-01A	cluster2	gene.clusterA	14.72	0	0.0305008593010539	high
TCGA-V1-A8MM-01A	cluster2	gene.clusterA	32.52	1	0.000321932052100578	low
TCGA-V1-A8MU-01A	cluster2	gene.clusterA	61.63	0	0.0449109295350229	high
TCGA-V1-A8WL-01A	cluster1	gene.clusterA	63.99	0	0.0262412962518134	high
TCGA-V1-A8WN-01A	cluster1	gene.clusterB	30.35	0	-0.0165113807526644	low
TCGA-V1-A8WS-01A	cluster1	gene.clusterB	15.57	0	-0.0120858198658022	low
TCGA-V1-A8WV-01A	cluster1	gene.clusterB	22.54	0	0.0756532219816073	high
TCGA-V1-A8WW-01A	cluster1	gene.clusterB	35.41	0	0.0491536802616621	high
TCGA-V1-A8X3-01A	cluster1	gene.clusterA	6.64	0	-0.00579106457349978	low
TCGA-V1-A9O5-01A	cluster1	gene.clusterB	4.07	1	0.0316295926620349	high
TCGA-V1-A9O7-01A	cluster1	gene.clusterB	26.91	1	0.0552600606137056	high
TCGA-V1-A9O9-01A	cluster1	gene.clusterB	94.28	0	0.105927528848117	high
TCGA-V1-A9OA-01A	cluster2	gene.clusterB	20.89	0	0.0294541987216853	high
TCGA-V1-A9OF-01A	cluster1	gene.clusterA	38.9	0	-0.00356481422811761	low
TCGA-V1-A9OH-01A	cluster2	gene.clusterB	78.94	0	0.0235005803775182	high
TCGA-V1-A9OL-01A	cluster1	gene.clusterB	3.45	1	0.0263274791041492	high
TCGA-V1-A9OQ-01A	cluster2	gene.clusterA	12.19	0	0.011805447873378	low
TCGA-V1-A9OT-01A	cluster2	gene.clusterA	9.59	1	0.0940123032369979	high
TCGA-V1-A9OX-01A	cluster2	gene.clusterA	37.25	0	0.0856854503016169	high
TCGA-V1-A9OY-01A	cluster1	gene.clusterB	35.05	0	0.0462611052411709	high
TCGA-V1-A9Z7-01A	cluster2	gene.clusterA	28.71	0	-0.0218725594699007	low
TCGA-V1-A9Z8-01A	cluster2	gene.clusterB	27.17	0	0.0490796173401654	high
TCGA-V1-A9Z9-01A	cluster2	gene.clusterA	17.74	0	0.0424574433454604	high
TCGA-V1-A9ZG-01A	cluster1	gene.clusterB	49.84	0	0.047529038267086	high
TCGA-V1-A9ZI-01A	cluster2	gene.clusterB	53.88	0	0.0346217466983445	high
TCGA-V1-A9ZK-01A	cluster1	gene.clusterA	45.43	0	0.0427927787659532	high
TCGA-V1-A9ZR-01A	cluster1	gene.clusterB	44.71	0	0.0182797866190726	low
TCGA-VN-A88I-01A	cluster2	gene.clusterB	8.84	0	0.0270463933691776	high
TCGA-VN-A88K-01A	cluster1	gene.clusterB	25.49	0	0.00260771549516079	low
TCGA-VN-A88L-01A	cluster2	gene.clusterB	24.51	0	0.0265456373129647	high
TCGA-VN-A88M-01A	cluster2	gene.clusterA	6.21	0	0.00979403577228836	low
TCGA-VN-A88N-01A	cluster2	gene.clusterB	25.16	0	0.0150156965153952	low
TCGA-VN-A88O-01A	cluster2	gene.clusterA	15.8	0	0.0202905302773939	low
TCGA-VN-A88P-01A	cluster2	gene.clusterA	41.39	0	-0.00651245949434881	low
TCGA-VN-A88Q-01A	cluster1	gene.clusterB	44.88	0	0.111713890873979	high
TCGA-VN-A88R-01A	cluster2	gene.clusterA	16.82	1	-0.00586812435080696	low
TCGA-VN-A943-01A	cluster2	gene.clusterA	16.29	0	-0.0207210437798931	low
TCGA-VP-A872-01A	cluster2	gene.clusterB	119.28	0	0.131500822951469	high
TCGA-VP-A875-01A	cluster1	gene.clusterB	75.85	0	0.0148544831580497	low
TCGA-VP-A876-01A	cluster1	gene.clusterB	109.49	0	0.0567654594806232	high
TCGA-VP-A878-01A	cluster1	gene.clusterB	77.33	1	0.0602435075178498	high
TCGA-VP-A879-01A	cluster1	gene.clusterB	NA	NA	0.0278307746488558	high
TCGA-VP-A87B-01A	cluster2	gene.clusterA	81.24	1	0.0099577526384915	low
TCGA-VP-A87C-01A	cluster1	gene.clusterB	55.52	0	0.0542685186695594	high
TCGA-VP-A87D-01A	cluster1	gene.clusterB	39.22	1	0.00742563881588154	low
TCGA-VP-A87E-01A	cluster2	gene.clusterB	66.92	0	0.0255215151818368	high
TCGA-VP-A87H-01A	cluster1	gene.clusterB	21.78	0	0.043658683597138	high
TCGA-VP-A87J-01A	cluster1	gene.clusterB	58.28	0	-0.0224776448911161	low
TCGA-VP-A87K-01A	cluster1	gene.clusterB	22.9	1	0.0123549186986488	low
TCGA-VP-AA1N-01A	cluster1	gene.clusterA	44.84	0	0.0477964712283813	high
TCGA-WW-A8ZI-01A	cluster1	gene.clusterA	14.75	0	-0.0236014162292242	low
TCGA-X4-A8KQ-01A	cluster2	gene.clusterA	45.43	0	0.0390227309075799	high
TCGA-X4-A8KS-01A	cluster2	gene.clusterA	32.16	0	0.0671812272963805	high
TCGA-XA-A8JR-01A	cluster2	gene.clusterB	12.35	0	0.0371537416576164	high
TCGA-XJ-A83F-01A	cluster2	gene.clusterB	37.02	0	0.0607477614447996	high
TCGA-XJ-A83G-01A	cluster2	gene.clusterA	48	0	0.0518210298423086	high
TCGA-XJ-A83H-01A	cluster2	gene.clusterB	42.05	0	0.0303957950911669	high
TCGA-XJ-A9DI-01A	cluster1	gene.clusterB	48	0	0.0604875796643031	high
TCGA-XJ-A9DK-01A	cluster1	gene.clusterB	9.03	0	0.0566606481232329	high
TCGA-XJ-A9DQ-01A	cluster2	gene.clusterB	2.99	0	0.0504604184164681	high
TCGA-XJ-A9DX-01A	cluster2	gene.clusterA	31.96	0	-0.0176328947545801	low
TCGA-XK-AAIR-01A	cluster1	gene.clusterB	31.93	0	0.0636942477303807	high
TCGA-XK-AAIV-01A	cluster1	gene.clusterB	37.22	0	0.0275175065310517	high
TCGA-XK-AAIW-01A	cluster1	gene.clusterB	14.03	1	-0.0262902472252993	low
TCGA-XK-AAJ3-01A	cluster2	gene.clusterA	41.46	0	-0.0141007146054761	low
TCGA-XK-AAJA-01A	cluster2	gene.clusterA	30.55	0	0.0372595788320243	high
TCGA-XK-AAJP-01A	cluster2	gene.clusterA	41.36	0	0.0344902060416338	high
TCGA-XK-AAJR-01A	cluster2	gene.clusterB	4.3	1	0.00732388637725324	low
TCGA-XK-AAJT-01A	cluster2	gene.clusterB	47.11	0	0.0438899418637443	high
TCGA-XK-AAJU-01A	cluster1	gene.clusterB	51.77	0	0.0781908181184691	high
TCGA-XK-AAK1-01A	cluster2	gene.clusterA	32.16	0	0.0532374523416727	high
TCGA-XQ-A8TA-01A	cluster1	gene.clusterA	NA	NA	-0.0204603017244274	low
TCGA-XQ-A8TB-01A	cluster1	gene.clusterB	25.3	0	-0.0141305032026457	low
TCGA-Y6-A8TL-01A	cluster2	gene.clusterA	32.59	0	0.000796306873440657	low
TCGA-Y6-A9XI-01A	cluster1	gene.clusterB	17.28	0	0.0265320023912775	high
TCGA-YJ-A8SW-01A	cluster1	gene.clusterB	4.86	0	0.0209932251768098	low
TCGA-YL-A8HJ-01A	cluster1	gene.clusterB	52.92	0	0.00768965963900113	low
TCGA-YL-A8HK-01A	cluster1	gene.clusterB	45.2	1	0.0516177377251773	high
TCGA-YL-A8HL-01A	cluster1	gene.clusterB	51.41	0	0.00148880004611699	low
TCGA-YL-A8HM-01A	cluster1	gene.clusterB	48.39	1	0.0424194995195548	high
TCGA-YL-A8HO-01A	cluster2	gene.clusterA	35.09	1	-0.00855675169595783	low
TCGA-YL-A8S8-01A	cluster1	gene.clusterB	22.31	1	0.0279107655876969	high
TCGA-YL-A8S9-01A	cluster2	gene.clusterA	33.05	1	-0.0122044945411879	low
TCGA-YL-A8SA-01A	cluster2	gene.clusterB	16.82	0	0.0492554791930715	high
TCGA-YL-A8SB-01A	cluster1	gene.clusterA	45.47	1	0.00318119421214305	low
TCGA-YL-A8SC-01A	cluster1	gene.clusterB	4.99	1	0.0191833323751426	low
TCGA-YL-A8SI-01A	cluster2	gene.clusterA	46.75	1	0.0121759628744033	low
TCGA-YL-A9WH-01A	cluster1	gene.clusterB	14.03	0	0.0911035989705596	high
TCGA-YL-A9WI-01A	cluster1	gene.clusterA	53.32	0	-0.0122989115447847	low
TCGA-YL-A9WJ-01A	cluster1	gene.clusterB	48.49	1	0.0545385138824891	high
TCGA-YL-A9WK-01A	cluster2	gene.clusterA	33.15	1	-0.0170317794173875	low
TCGA-YL-A9WL-01A	cluster1	gene.clusterB	24.31	1	-0.0137918868310559	low
TCGA-YL-A9WX-01A	cluster1	gene.clusterB	49.47	1	0.0654837279585439	high
TCGA-YL-A9WY-01A	cluster1	gene.clusterB	32.03	1	0.0306181158107097	high
TCGA-ZG-A8QW-01A	cluster1	gene.clusterB	3.09	0	0.0320901691238483	high
TCGA-ZG-A8QX-01A	cluster2	gene.clusterA	14.52	0	-0.00233491314824454	low
TCGA-ZG-A8QY-01A	cluster2	gene.clusterA	13.27	0	-0.0217387451261128	low
TCGA-ZG-A8QZ-01A	cluster1	gene.clusterB	10.12	0	0.0398919721607907	high
TCGA-ZG-A9KY-01A	cluster1	gene.clusterB	4.27	0	-0.00297193594752441	low
TCGA-ZG-A9L0-01A	cluster1	gene.clusterA	11.66	0	0.0159228091002873	low
TCGA-ZG-A9L1-01A	cluster1	gene.clusterB	42.77	0	-0.0375693110120429	low
TCGA-ZG-A9L2-01A	cluster1	gene.clusterB	5.91	1	0.0612074143364838	high
TCGA-ZG-A9L4-01A	cluster1	gene.clusterB	36.4	0	0.00257169480985651	low
TCGA-ZG-A9L5-01A	cluster1	gene.clusterB	29.83	0	0.00553476276881547	low
TCGA-ZG-A9L6-01A	cluster1	gene.clusterA	21.81	1	-0.00876810297469853	low
TCGA-ZG-A9L9-01A	cluster2	gene.clusterA	1.68	1	-0.0211266625236115	low
TCGA-ZG-A9LB-01A	cluster2	gene.clusterA	19.15	0	0.0652114014694587	high
TCGA-ZG-A9LM-01A	cluster2	gene.clusterA	12.42	0	0.0488006781329876	high
TCGA-ZG-A9LN-01A	cluster2	gene.clusterB	3.78	0	0.0388585548564989	high
TCGA-ZG-A9LS-01A	cluster1	gene.clusterB	16.95	0	0.05638233219218	high
TCGA-ZG-A9LU-01A	cluster2	gene.clusterB	19.02	0	0.0470488151432805	high
TCGA-ZG-A9LY-01A	cluster1	gene.clusterB	12.16	0	0.0404850520607556	high
TCGA-ZG-A9LZ-01A	cluster1	gene.clusterB	22.73	0	0.064819635637541	high
TCGA-ZG-A9M4-01A	cluster1	gene.clusterB	17.97	0	0.0328179333192881	high
TCGA-ZG-A9MC-01A	cluster1	gene.clusterB	14.95	0	0.0346532255764253	high
TCGA-ZG-A9N3-01A	cluster1	gene.clusterB	11.47	0	0.0796673300417493	high
TCGA-ZG-A9ND-01A	cluster2	gene.clusterA	13.47	0	0.00514890624420934	low
TCGA-ZG-A9NI-01A	cluster2	gene.clusterA	4.34	0	-0.000819891555848579	low
