# Supplementary material for: RNA modification writers pattern in relation to tumor microenvironment and prognosis in prostate cancer
Source: Front Genet. 2023 Jan 18;13:1065424. doi: 10.3389/fgene.2022.1065424 (PMC9889935; doi:10.3389/fgene.2022.1065424)
Supplement: Supplementary file 1 [file DataSheet1.ZIP › SupplementaryTable21_ggalluvial_Subtype.txt]

sample	cluster	cluster_DEG	time	status	WM_Score	WM_ScoreGroup	gleason
GSM1817707	cluster2	gene.clusterB	NA	NA	-0.00208937886417654	low	7
GSM1817708	cluster1	gene.clusterB	NA	NA	-0.0157824895946313	low	10
GSM1817711	cluster2	gene.clusterB	NA	NA	-0.00241419343173316	low	9
GSM1817712	cluster1	gene.clusterB	NA	NA	-0.00839843295367543	low	9
GSM1817713	cluster1	gene.clusterB	NA	NA	0.00438606884176838	low	9
GSM1817714	cluster1	gene.clusterB	NA	NA	0.0147213730397164	low	9
GSM1817715	cluster2	gene.clusterB	NA	NA	-0.0232879161118177	low	8
GSM1817717	cluster1	gene.clusterB	NA	NA	-0.0139179236207914	low	9
GSM1817718	cluster1	gene.clusterB	NA	NA	-0.0106836555976695	low	10
GSM1817719	cluster1	gene.clusterB	NA	NA	0.0311373131827832	high	9
GSM1817720	cluster1	gene.clusterB	NA	NA	-0.010383481968851	low	7
GSM1817721	cluster1	gene.clusterB	NA	NA	0.0706067683977231	high	7
GSM1817722	cluster1	gene.clusterB	NA	NA	0.114434926882177	high	7
GSM1817723	cluster2	gene.clusterB	6	1	-0.012355123065105	low	7
GSM1817724	cluster1	gene.clusterB	NA	NA	0.0404784185068849	high	7
GSM1817725	cluster1	gene.clusterB	1	1	0.037399801785669	high	9
GSM1817726	cluster1	gene.clusterB	NA	NA	0.0614871531658242	high	7
GSM1817727	cluster1	gene.clusterB	55	1	0.000267314516102689	low	7
GSM1817729	cluster1	gene.clusterB	NA	NA	0.0744904712808408	high	7
GSM1817730	cluster1	gene.clusterB	NA	NA	0.0253446459103855	high	6
GSM1817731	cluster1	gene.clusterB	NA	NA	0.0630537966090726	high	6
GSM1817732	cluster1	gene.clusterB	NA	NA	-0.00345772793057641	low	6
GSM1817733	cluster1	gene.clusterB	NA	NA	0.0282366013745088	high	6
GSM1817734	cluster1	gene.clusterB	NA	NA	0.0461058909530308	high	7
GSM1817735	cluster1	gene.clusterB	NA	NA	0.0361594981719364	high	7
GSM1817736	cluster1	gene.clusterB	NA	NA	0.0627092732533733	high	7
GSM1817737	cluster1	gene.clusterB	NA	NA	0.0542979241917334	high	6
GSM1817738	cluster1	gene.clusterB	NA	NA	0.00712444502218372	low	6
GSM1817739	cluster1	gene.clusterB	NA	NA	0.0820468585144692	high	6
GSM1817740	cluster1	gene.clusterB	NA	NA	-0.00435419091071975	low	7
GSM1817741	cluster1	gene.clusterB	NA	NA	0.0118107613343704	low	6
GSM1817742	cluster1	gene.clusterB	NA	NA	-0.00887485785785422	low	7
GSM1817743	cluster1	gene.clusterB	NA	NA	0.0279031476831656	high	7
GSM1817744	cluster1	gene.clusterB	NA	NA	0.0740614817213797	high	7
GSM1817745	cluster1	gene.clusterB	11	1	0.0676957170304605	high	8
GSM1817746	cluster1	gene.clusterB	NA	NA	0.012344617626235	low	7
GSM1817747	cluster1	gene.clusterB	57	1	0.0251954536798735	high	7
GSM1817748	cluster1	gene.clusterB	NA	NA	-0.00882218031235315	low	7
GSM1817749	cluster2	gene.clusterB	38	1	-0.0118218009819853	low	7
GSM1817750	cluster2	gene.clusterB	NA	NA	0.0639527625367253	high	6
GSM1817751	cluster2	gene.clusterB	NA	NA	-0.00336400156888471	low	7
GSM1817752	cluster1	gene.clusterB	NA	NA	0.0209807942953093	low	7
GSM1817753	cluster1	gene.clusterB	16	1	0.0338577038092515	high	7
GSM1817754	cluster1	gene.clusterB	NA	NA	-0.00626221012529068	low	7
GSM1817755	cluster1	gene.clusterB	NA	NA	0.00767330066957218	low	7
GSM1817756	cluster1	gene.clusterB	NA	NA	0.0417552575468794	high	7
GSM1817757	cluster2	gene.clusterB	NA	NA	0.0296594523488456	high	7
GSM1817758	cluster2	gene.clusterB	NA	NA	-0.00777963082675539	low	7
GSM1817759	cluster1	gene.clusterB	NA	NA	0.00318128828559613	low	7
GSM1817760	cluster1	gene.clusterB	NA	NA	0.00825553106799374	low	8
GSM1817761	cluster1	gene.clusterB	NA	NA	0.0288032399741791	high	7
GSM1817762	cluster1	gene.clusterB	NA	NA	0.0546583577774383	high	7
GSM1817763	cluster1	gene.clusterB	NA	NA	0.0636791779159384	high	6
GSM1817764	cluster1	gene.clusterB	NA	NA	0.0698792146413368	high	7
GSM1817765	cluster1	gene.clusterB	NA	NA	-0.0120673830373424	low	7
GSM1817766	cluster1	gene.clusterB	NA	NA	0.0705355534529228	high	6
GSM1817767	cluster1	gene.clusterB	NA	NA	0.0666717033541961	high	7
GSM1817768	cluster1	gene.clusterB	NA	NA	-0.0113199158978938	low	7
GSM1817769	cluster1	gene.clusterB	13	1	0.0628592625616313	high	7
GSM1817770	cluster1	gene.clusterB	21	1	0.0633965219540635	high	8
GSM1817771	cluster1	gene.clusterB	NA	NA	0.136223003010815	high	7
GSM1817772	cluster1	gene.clusterB	NA	NA	0.0015873197660623	low	6
GSM1817773	cluster1	gene.clusterB	31	1	0.00616793190756584	low	6
GSM1817774	cluster1	gene.clusterB	NA	NA	0.0227327528006066	high	6
GSM1817775	cluster1	gene.clusterB	NA	NA	0.00506076779016415	low	7
GSM1817776	cluster1	gene.clusterB	NA	NA	0.0623977316881178	high	6
GSM1817777	cluster1	gene.clusterB	16	1	-0.000287513973852148	low	7
GSM1817778	cluster1	gene.clusterB	NA	NA	0.00436433055234468	low	7
GSM1817779	cluster1	gene.clusterB	NA	NA	-0.00662453233239238	low	7
GSM1817780	cluster1	gene.clusterB	NA	NA	-0.0112285305052077	low	7
GSM1817781	cluster1	gene.clusterB	NA	NA	0.0217200610806264	high	7
GSM1817782	cluster1	gene.clusterB	6	1	0.00529378972706295	low	7
GSM1817783	cluster1	gene.clusterB	NA	NA	0.00152294395002144	low	7
GSM1817784	cluster1	gene.clusterB	NA	NA	0.000250162375819561	low	7
GSM1817785	cluster1	gene.clusterB	NA	NA	0.0412598886580606	high	7
GSM1817786	cluster1	gene.clusterB	NA	NA	0.0764132968771794	high	7
GSM1817787	cluster1	gene.clusterB	NA	NA	0.00695901217259694	low	7
GSM1817788	cluster1	gene.clusterB	NA	NA	0.00113781304197516	low	7
GSM1817789	cluster1	gene.clusterB	2	1	0.00324973595768442	low	7
GSM1817790	cluster1	gene.clusterB	NA	NA	-0.012174706113197	low	7
GSM1817791	cluster1	gene.clusterB	NA	NA	0.0665319465253447	high	7
GSM1817792	cluster1	gene.clusterB	23	1	0.0060945393228496	low	7
GSM1817793	cluster1	gene.clusterB	2	1	0.0362525835477025	high	7
GSM1817794	cluster1	gene.clusterB	3	1	-0.00645106126598695	low	8
GSM1817795	cluster1	gene.clusterB	NA	NA	-0.00373025695092696	low	7
GSM1817796	cluster1	gene.clusterB	NA	NA	-0.00739618002039999	low	7
GSM1817797	cluster1	gene.clusterB	NA	NA	0.0201132034629124	low	6
GSM1817798	cluster1	gene.clusterB	NA	NA	0.0559831943672577	high	7
GSM1817799	cluster1	gene.clusterB	NA	NA	0.0129410587181504	low	8
GSM1817800	cluster1	gene.clusterB	NA	NA	-0.000419591746769289	low	7
GSM1817801	cluster1	gene.clusterB	NA	NA	-0.000621700675888247	low	7
GSM1817802	cluster1	gene.clusterB	NA	NA	0.0102595029805621	low	7
GSM1817803	cluster1	gene.clusterB	NA	NA	0.0581262166034055	high	7
GSM1817804	cluster1	gene.clusterB	NA	NA	0.0091448062093336	low	8
GSM1817805	cluster2	gene.clusterB	NA	NA	-0.0112225434355368	low	7
GSM1817806	cluster1	gene.clusterB	NA	NA	0.0699153871686933	high	7
GSM1817807	cluster1	gene.clusterB	NA	NA	0.0877601658319182	high	6
GSM1817808	cluster1	gene.clusterB	NA	NA	0.031716867061804	high	7
GSM1817809	cluster1	gene.clusterB	NA	NA	0.0949582209511908	high	7
GSM1817810	cluster1	gene.clusterB	21	1	0.0285095440666134	high	7
GSM1817811	cluster1	gene.clusterB	NA	NA	0.0663773728630825	high	7
GSM1817812	cluster2	gene.clusterB	NA	NA	0.0201997964830082	low	7
GSM1817813	cluster1	gene.clusterB	NA	NA	-0.00197977250514733	low	7
GSM1817814	cluster1	gene.clusterB	NA	NA	0.0604523976078766	high	7
GSM1817815	cluster1	gene.clusterB	1	1	0.0092850253091365	low	7
GSM1817816	cluster1	gene.clusterB	NA	NA	0.0725533783670508	high	7
GSM1817817	cluster1	gene.clusterB	NA	NA	0.0666212268829773	high	7
GSM1817818	cluster1	gene.clusterB	NA	NA	0.075915236362781	high	7
GSM1817819	cluster1	gene.clusterB	NA	NA	0.0861626463225623	high	7
GSM1817820	cluster2	gene.clusterB	19	1	-0.0103360000884136	low	7
GSM1817821	cluster1	gene.clusterB	NA	NA	-0.00444205002672187	low	8
GSM1817822	cluster1	gene.clusterB	NA	NA	0.0135363312883881	low	7
GSM1817823	cluster1	gene.clusterB	NA	NA	0.0566922856467084	high	8
GSM1817824	cluster2	gene.clusterB	NA	NA	-0.00790663451624861	low	7
GSM1817825	cluster1	gene.clusterB	NA	NA	0.0329679854088744	high	7
GSM1817826	cluster1	gene.clusterB	NA	NA	0.0116301663544728	low	7
GSM1817827	cluster1	gene.clusterB	NA	NA	0.0118232971576185	low	7
GSM1817828	cluster1	gene.clusterB	NA	NA	0.00341214653365175	low	7
GSM1817829	cluster1	gene.clusterB	NA	NA	-0.00677818574316022	low	7
GSM1817830	cluster1	gene.clusterB	NA	NA	0.0482520354140405	high	7
GSM1817831	cluster2	gene.clusterB	NA	NA	0.106559406939487	high	7
GSM1817832	cluster1	gene.clusterB	NA	NA	0.00951176573752994	low	7
GSM1817906	cluster2	gene.clusterB	12.0328767123288	1	0.0204127396356525	low	7
GSM1817907	cluster2	gene.clusterB	19.2986301369863	1	0.0776039908302461	high	7
GSM1817908	cluster2	gene.clusterB	0.361643835616439	1	0.00791977584416965	low	7
GSM1817909	cluster2	gene.clusterB	61.545205479452	1	0.0882186267252905	high	7
GSM1817910	cluster2	gene.clusterB	10.1260273972603	1	0.0319482918414217	high	7
GSM1817911	cluster2	gene.clusterB	8.08767123287671	1	0.0815567319796255	high	7
GSM1817912	cluster2	gene.clusterA	24.1643835616439	1	0.095891483926331	high	9
GSM1817913	cluster2	gene.clusterA	7.62739726027397	1	0.00905727963481408	low	9
GSM1817914	cluster2	gene.clusterB	3.58356164383561	1	0.0467351489204131	high	9
GSM1817915	cluster2	gene.clusterB	2.92602739726027	1	0.0244618846612637	high	9
GSM1817916	cluster1	gene.clusterB	NA	NA	0.0882502272577085	high	7
GSM1817917	cluster2	gene.clusterB	18.3123287671232	1	0.00937360541508895	low	6
GSM1817918	cluster1	gene.clusterB	1.38082191780822	1	0.0033732178740581	low	8
GSM1817919	cluster2	gene.clusterB	98.2684931506849	1	0.0784452318510253	high	7
GSM1817920	cluster1	gene.clusterB	NA	NA	0.000613787496953677	low	7
GSM1817921	cluster2	gene.clusterA	34.0602739726027	1	0.011528072917026	low	7
GSM1817922	cluster2	gene.clusterB	1.57808219178082	1	0.0767848514783243	high	9
GSM1817923	cluster2	gene.clusterB	NA	NA	0.00358907453562213	low	8
GSM1817924	cluster2	gene.clusterA	NA	NA	0.00657017206703811	low	6
GSM1817925	cluster2	gene.clusterA	1.41369863013698	1	0.0159784283671497	low	7
GSM1817926	cluster2	gene.clusterA	NA	NA	0.00671039219662254	low	5
GSM1817927	cluster2	gene.clusterA	NA	NA	0.0247195397743732	high	6
GSM1817929	cluster2	gene.clusterB	26.8602739726027	1	0.0267933206433407	high	7
GSM1817930	cluster2	gene.clusterB	28.9315068493151	1	0.0737129940283171	high	7
GSM1817931	cluster2	gene.clusterA	16.3397260273973	1	0.0635489716014687	high	9
GSM1817932	cluster2	gene.clusterA	NA	NA	0.0327249840875616	high	6
GSM1817933	cluster2	gene.clusterA	NA	NA	0.0132875393782014	low	7
GSM1817934	cluster2	gene.clusterB	NA	NA	0.0626980702502359	high	6
GSM1817935	cluster2	gene.clusterB	NA	NA	0.0275480851383153	high	7
GSM1817936	cluster2	gene.clusterA	NA	NA	0.0506410977429137	high	7
GSM1817937	cluster2	gene.clusterA	NA	NA	0.0424822982027882	high	6
GSM1817938	cluster2	gene.clusterA	63.1561643835617	1	0.00283315698890578	low	7
GSM1817939	cluster2	gene.clusterB	NA	NA	0.0137078520013819	low	6
GSM1817940	cluster2	gene.clusterB	NA	NA	0.0978795054811448	high	6
GSM1817941	cluster2	gene.clusterB	1.80821917808219	1	0.0201063936118661	low	9
GSM1817942	cluster2	gene.clusterB	NA	NA	0.0578858768299048	high	7
GSM1817943	cluster2	gene.clusterA	NA	NA	0.0269556254319377	high	7
GSM1817944	cluster2	gene.clusterA	23.704109589041	1	0.0715761894624866	high	7
GSM1817945	cluster2	gene.clusterB	NA	NA	0.0346630840749456	high	7
GSM1817946	cluster1	gene.clusterB	NA	NA	0.105151925709316	high	6
GSM1817947	cluster2	gene.clusterA	NA	NA	0.00845321167941954	low	7
GSM1817948	cluster2	gene.clusterB	41.7205479452054	1	0.0139140406709704	low	7
GSM1817949	cluster2	gene.clusterB	1.77534246575342	1	0.0385460538198289	high	10
GSM1817950	cluster2	gene.clusterB	NA	NA	0.0326356631994338	high	6
GSM1817951	cluster2	gene.clusterB	NA	NA	0.0987546530290747	high	7
GSM1817952	cluster2	gene.clusterB	NA	NA	0.0565686981227857	high	6
GSM1817953	cluster2	gene.clusterA	NA	NA	0.00999453215970889	low	5
GSM1817954	cluster2	gene.clusterB	NA	NA	0.129099562362297	high	6
GSM1817955	cluster2	gene.clusterB	30.0164383561644	1	0.0327803639552634	high	8
GSM1817956	cluster2	gene.clusterA	36.558904109589	1	0.000420113143943898	low	7
GSM1817957	cluster2	gene.clusterB	22.9808219178082	1	0.0174429994564364	low	7
GSM1817958	cluster2	gene.clusterB	NA	NA	0.0611396247857712	high	7
GSM1817961	cluster2	gene.clusterA	NA	NA	0.0155049836883879	low	7
GSM1817962	cluster2	gene.clusterB	66.9698630136986	1	0.028004654183769	high	7
GSM1817963	cluster2	gene.clusterA	NA	NA	0.00597441346554368	low	7
GSM1817964	cluster2	gene.clusterA	NA	NA	0.0244689006405481	high	7
GSM1817965	cluster2	gene.clusterB	19.8904109589041	1	0.000329649171429448	low	9
GSM1817966	cluster2	gene.clusterA	NA	NA	0.00726915674885341	low	6
GSM1817967	cluster2	gene.clusterA	NA	NA	0.00499466484855496	low	7
GSM1817968	cluster2	gene.clusterB	36.5917808219178	1	0.0616150126218965	high	7
GSM1817969	cluster2	gene.clusterA	NA	NA	-0.000755396471847046	low	6
GSM1817970	cluster2	gene.clusterB	NA	NA	0.105291343000091	high	6
GSM1817971	cluster2	gene.clusterA	NA	NA	0.0340582340811883	high	6
GSM1817972	cluster2	gene.clusterB	36.6904109589041	1	0.00726970215247896	low	8
GSM1817973	cluster2	gene.clusterA	NA	NA	0.0191431541630677	low	6
GSM1817974	cluster2	gene.clusterA	NA	NA	0.0093779736896516	low	9
GSM1817975	cluster2	gene.clusterA	NA	NA	0.0339109236596755	high	7
GSM1817976	cluster2	gene.clusterA	0.854794520547945	1	0.0166823575283237	low	8
GSM1817977	cluster1	gene.clusterA	47.6054794520548	1	0.0177131439040163	low	7
GSM1817978	cluster2	gene.clusterB	1.41369863013698	1	0.0702482045678879	high	7
GSM1817979	cluster2	gene.clusterB	NA	NA	0.0597970073619037	high	7
GSM1817980	cluster2	gene.clusterA	NA	NA	0.00372312238791395	low	7
GSM1817981	cluster2	gene.clusterA	42.4767123287671	1	0.00398417336618036	low	7
GSM1817982	cluster2	gene.clusterB	42.8054794520548	1	0.0223380556014812	high	7
GSM1817983	cluster2	gene.clusterA	6.24657534246575	1	0.00886339582825521	low	7
GSM1817984	cluster2	gene.clusterA	1.51232876712329	1	0.0153882643147885	low	7
GSM1817985	cluster2	gene.clusterB	NA	NA	0.122190861193747	high	7
GSM1817986	cluster2	gene.clusterA	1.01917808219178	1	0.00811821499612247	low	7
GSM1817987	cluster2	gene.clusterA	NA	NA	0.00875492021218137	low	6
GSM1817988	cluster2	gene.clusterA	18.4438356164383	1	0.00830803014601162	low	7
GSM1817989	cluster1	gene.clusterB	NA	NA	0.0431460583677479	high	7
GSM1817990	cluster2	gene.clusterB	64.241095890411	1	0.0212004029487621	low	7
GSM1817991	cluster2	gene.clusterB	29.8191780821917	1	0.0791072029903917	high	7
GSM1817992	cluster2	gene.clusterB	NA	NA	0.0638748783571288	high	7
GSM1817993	cluster2	gene.clusterB	38.0054794520548	1	0.0613339332299598	high	7
GSM1817994	cluster2	gene.clusterA	NA	NA	0.0153257236496214	low	7
GSM1817995	cluster2	gene.clusterB	NA	NA	0.13633288029563	high	7
GSM1817996	cluster1	gene.clusterB	1.57808219178082	1	0.0104029519283145	low	7
GSM1817997	cluster2	gene.clusterA	NA	NA	0.0170885100022804	low	7
GSM1817998	cluster2	gene.clusterA	NA	NA	0.00949377181009771	low	7
GSM1817999	cluster2	gene.clusterA	1.34794520547946	1	0.00416906869148242	low	7
GSM3263664	cluster1	gene.clusterA	117	0	0.0349094498500984	high	6
GSM3263665	cluster1	gene.clusterB	61	0	0.0471142767353248	high	6
GSM3263666	cluster1	gene.clusterA	111	0	0.118721445644565	high	9
GSM3263667	cluster1	gene.clusterA	92	1	0.0658063758689839	high	7
GSM3263668	cluster1	gene.clusterB	103	0	0.0109451504581845	low	7
GSM3263669	cluster1	gene.clusterA	109	0	0.0240606215159917	high	6
GSM3263670	cluster1	gene.clusterA	106	0	0.117928456101885	high	8
GSM3263671	cluster1	gene.clusterA	102	0	0.0124622463687615	low	8
GSM3263672	cluster1	gene.clusterB	92	0	0.068246613437311	high	8
GSM3263673	cluster1	gene.clusterA	94	0	0.0616318101235149	high	7
GSM3263674	cluster1	gene.clusterA	108	0	0.0800226509747906	high	6
GSM3263675	cluster1	gene.clusterB	101	0	0.0385993043641465	high	9
GSM3263676	cluster1	gene.clusterB	26	0	0.0526748820386573	high	9
GSM3263677	cluster1	gene.clusterB	92	0	0.0116427605414321	low	7
GSM3263678	cluster1	gene.clusterA	80	0	0.0305146681091819	high	6
GSM3263679	cluster1	gene.clusterA	74	0	0.0446817284502242	high	6
GSM3263680	cluster1	gene.clusterB	43	1	0.0319218267041835	high	8
GSM3263681	cluster1	gene.clusterB	31	1	0.143626592411013	high	7
GSM3263682	cluster1	gene.clusterA	76	0	0.0306154998995343	high	8
GSM3263683	cluster1	gene.clusterB	57	1	0.0205591166604121	low	9
GSM3263684	cluster2	gene.clusterA	81	0	0.0705011054597175	high	9
GSM3263685	cluster2	gene.clusterA	75	0	0.00964979200516403	low	6
GSM3263686	cluster1	gene.clusterB	74	0	0.0232635066263058	high	9
GSM3263687	cluster1	gene.clusterA	76	0	0.0488229942790778	high	9
GSM3263688	cluster1	gene.clusterB	36	0	-0.00663014070587668	low	9
GSM3263689	cluster2	gene.clusterA	61	0	0.0131614387810168	low	6
GSM3263690	cluster1	gene.clusterB	27	1	0.00683094843769967	low	7
GSM3263691	cluster2	gene.clusterB	24	1	0.00522851432883223	low	8
GSM3263692	cluster2	gene.clusterA	93	1	0.0549379908202065	high	7
GSM3263693	cluster2	gene.clusterB	94	1	0.00578051861014315	low	8
GSM3263694	cluster2	gene.clusterB	57	1	0.0452508692988423	high	9
GSM3263695	cluster2	gene.clusterA	28	1	0.00929426530371201	low	7
GSM3263696	cluster2	gene.clusterA	16	1	0.00329563826968501	low	7
GSM3263697	cluster1	gene.clusterA	85	1	-0.0135299688683128	low	9
GSM3263698	cluster1	gene.clusterB	32	1	0.0760442168829011	high	9
GSM3263699	cluster2	gene.clusterA	90	1	0.0132034284584979	low	9
GSM3263700	cluster1	gene.clusterB	41	1	0.00976374818258592	low	8
GSM3263701	cluster2	gene.clusterA	64	1	0.0021476401119282	low	7
GSM3263702	cluster2	gene.clusterA	102	1	0.0290893796600566	high	6
GSM3263703	cluster2	gene.clusterA	36	1	0.0134240984894304	low	7
GSM3263704	cluster2	gene.clusterA	110	0	0.101078866266863	high	7
GSM3263705	cluster1	gene.clusterA	112	0	0.0268745232122846	high	6
GSM3263706	cluster2	gene.clusterA	117	0	0.0604559327589777	high	7
GSM3263707	cluster1	gene.clusterB	112	0	-0.0244139390315854	low	9
GSM3263708	cluster1	gene.clusterA	108	0	0.0492895552243876	high	7
GSM3263709	cluster2	gene.clusterA	107	0	0.0176622926926112	low	6
GSM3263710	cluster1	gene.clusterB	114	0	0.04483604300794	high	7
GSM3263711	cluster2	gene.clusterB	63	1	0.149105382401393	high	7
GSM3263712	cluster2	gene.clusterA	116	0	-0.0220044841155714	low	8
GSM3263713	cluster2	gene.clusterA	91	0	0.00392810456015298	low	7
GSM3263714	cluster2	gene.clusterA	103	0	0.0136028838354347	low	9
GSM3263715	cluster2	gene.clusterB	75	1	0.0142682587076162	low	8
GSM3263716	cluster1	gene.clusterB	92	1	0.0156951692710444	low	8
GSM3263717	cluster1	gene.clusterA	63	1	0.0436775692103499	high	6
GSM3263718	cluster1	gene.clusterA	22	0	0.0193028039812217	low	7
GSM3263719	cluster2	gene.clusterA	40	1	-0.00198978022622806	low	9
GSM3263720	cluster1	gene.clusterA	44	1	0.00702221565934081	low	9
GSM3263721	cluster1	gene.clusterB	91	1	0.0119591046473677	low	6
GSM3263722	cluster1	gene.clusterB	106	1	0.0397918330154276	high	6
GSM3263723	cluster1	gene.clusterB	62	1	0.00373504390223749	low	9
GSM3263724	cluster2	gene.clusterA	113	0	0.0260379974071224	high	7
GSM3263725	cluster1	gene.clusterA	108	0	0.0457721598843544	high	7
GSM3263726	cluster2	gene.clusterA	55	0	0.010760408959555	low	7
GSM3263727	cluster1	gene.clusterB	113	0	0.0972798853018944	high	8
GSM3263728	cluster1	gene.clusterA	106	0	0.0613202461322492	high	7
GSM3263729	cluster2	gene.clusterA	25	1	0.0468280247194317	high	8
GSM3263730	cluster2	gene.clusterA	109	0	-0.0223820809944461	low	7
GSM3263731	cluster2	gene.clusterA	28	1	0.0469730053822809	high	7
GSM3263732	cluster2	gene.clusterA	113	0	0.023271947885694	high	7
GSM3263733	cluster1	gene.clusterA	111	0	0.0688761386554296	high	7
GSM3263734	cluster2	gene.clusterA	96	0	0.0395790289236006	high	8
GSM3263735	cluster2	gene.clusterA	112	0	0.0110510893426339	low	9
GSM3263736	cluster2	gene.clusterA	105	0	0.0104239577466411	low	6
GSM3263737	cluster2	gene.clusterA	110	0	0.073461092719168	high	8
GSM3263738	cluster1	gene.clusterB	81	0	0.0290910602054801	high	9
GSM3263739	cluster1	gene.clusterA	115	0	0.0092505870608546	low	6
GSM3263740	cluster1	gene.clusterA	104	0	0.0298630316976308	high	6
GSM3263741	cluster1	gene.clusterB	93	0	0.0646353479151846	high	7
GSM3263742	cluster2	gene.clusterB	111	0	0.0228994125695639	high	7
GSM3263743	cluster2	gene.clusterB	28	0	0.00203011462436587	low	9
GSM3263744	cluster2	gene.clusterA	98	0	0.0108915140921802	low	7
GSM3263745	cluster1	gene.clusterA	107	0	0.179297095001386	high	6
GSM3263746	cluster2	gene.clusterA	52	1	0.0206791385981098	low	8
GSM3263747	cluster1	gene.clusterB	109	0	0.0523224263825381	high	8
GSM3263748	cluster1	gene.clusterA	106	0	0.0246221647713797	high	6
GSM3263749	cluster1	gene.clusterB	104	0	0.00617488446116598	low	6
GSM3263750	cluster1	gene.clusterA	108	0	0.0283965264618661	high	7
GSM3263751	cluster2	gene.clusterA	29	0	0.0108835862648744	low	8
GSM3263752	cluster2	gene.clusterA	98	0	0.0470432702046315	high	9
GSM3263753	cluster1	gene.clusterB	35	0	0.0465729310902366	high	7
GSM3263754	cluster1	gene.clusterB	101	0	0.0084452420112382	low	8
GSM3263755	cluster2	gene.clusterA	38	0	0.128143531886118	high	6
GSM3263756	cluster1	gene.clusterA	102	0	0.0345001510762145	high	8
GSM3263757	cluster1	gene.clusterB	84	1	-0.0142965193898052	low	9
GSM3263758	cluster2	gene.clusterA	10	1	0.0635695469540197	high	8
GSM3263759	cluster1	gene.clusterA	24	1	-0.000397311289563655	low	8
GSM3263760	cluster1	gene.clusterA	80	0	0.0219457882214592	high	6
GSM3263761	cluster1	gene.clusterB	104	0	0.0101684058658164	low	9
GSM3263762	cluster2	gene.clusterA	54	0	0.0475564884872837	high	6
GSM3263763	cluster2	gene.clusterA	30	0	0.0174653398094063	low	7
GSM3263764	cluster2	gene.clusterA	106	0	0.0226365121691102	high	8
GSM3263765	cluster2	gene.clusterA	102	0	0.00574671988245263	low	8
GSM3263766	cluster2	gene.clusterA	94	0	0.0488469017463499	high	6
GSM3263767	cluster1	gene.clusterA	100	0	0.037658659382897	high	7
GSM3263768	cluster1	gene.clusterA	102	0	0.0365769082543003	high	9
GSM3263769	cluster2	gene.clusterA	105	0	0.0117187044231347	low	9
GSM3263770	cluster1	gene.clusterB	103	0	0.00560978774756533	low	8
GSM3263771	cluster1	gene.clusterA	99	0	0.0248651212275875	high	7
GSM3263772	cluster1	gene.clusterA	91	0	0.0417494591285673	high	7
GSM3263773	cluster2	gene.clusterA	102	0	0.0313129382312588	high	6
GSM3263774	cluster1	gene.clusterA	74	1	0.0745953492156806	high	9
GSM3263775	cluster2	gene.clusterA	100	0	0.039078786418162	high	9
GSM3263776	cluster1	gene.clusterB	33	0	-0.0158646755405148	low	9
GSM3263777	cluster2	gene.clusterA	100	0	0.0189567849780634	low	7
GSM3263778	cluster2	gene.clusterB	91	0	0.0511423247548715	high	9
GSM3263779	cluster2	gene.clusterA	87	1	0.0266440900260925	high	8
GSM3263780	cluster2	gene.clusterA	45	0	0.0253811657974742	high	7
GSM3263781	cluster1	gene.clusterA	92	0	0.0172307246479075	low	6
GSM3263782	cluster2	gene.clusterB	100	0	0.0340859256798214	high	8
GSM3263783	cluster1	gene.clusterA	96	0	0.0380123196317038	high	6
GSM3263784	cluster1	gene.clusterB	96	0	0.113170378234443	high	7
GSM3263785	cluster1	gene.clusterA	95	0	0.00851095907739164	low	7
GSM3263786	cluster2	gene.clusterA	91	1	0.0127232184720269	low	7
GSM3263787	cluster1	gene.clusterB	96	0	0.0452588459325873	high	8
GSM3263788	cluster2	gene.clusterB	84	0	0.0286883654814427	high	6
GSM3263789	cluster2	gene.clusterA	95	0	0.0654189165657085	high	7
GSM3263790	cluster2	gene.clusterA	96	0	-0.000984547100552076	low	6
GSM3263791	cluster1	gene.clusterB	86	0	0.0777031199421618	high	6
GSM3263792	cluster1	gene.clusterA	55	1	0.0367799473737594	high	9
GSM3263793	cluster2	gene.clusterB	94	0	0.0206779923704471	low	8
GSM3263794	cluster2	gene.clusterA	43	1	-0.00716576371004692	low	7
GSM3263795	cluster1	gene.clusterB	71	0	0.0282569268369254	high	7
GSM3263796	cluster2	gene.clusterA	90	0	0.019005149890049	low	7
GSM3263797	cluster2	gene.clusterA	94	0	0.0790331443728834	high	6
GSM3263798	cluster1	gene.clusterB	94	0	0.0787587013055712	high	8
GSM3263799	cluster1	gene.clusterB	90	0	0.0381581375995515	high	7
GSM3263800	cluster2	gene.clusterA	83	0	0.0451889017678051	high	7
GSM3263801	cluster2	gene.clusterA	78	1	0.000816866978506373	low	6
GSM3263802	cluster2	gene.clusterA	76	1	0.0154558309377042	low	8
GSM3263803	cluster1	gene.clusterA	84	0	0.026741873338567	high	10
GSM3263804	cluster1	gene.clusterA	88	0	0.00826025316724602	low	7
GSM3263805	cluster2	gene.clusterB	62	1	0.071267587968019	high	7
GSM3263806	cluster1	gene.clusterB	94	0	0.0647585552320502	high	9
GSM3263807	cluster1	gene.clusterB	81	1	0.03522200601462	high	7
GSM3263808	cluster1	gene.clusterB	82	0	0.0622080247889714	high	7
GSM3263809	cluster1	gene.clusterA	94	0	0.0231018888299667	high	7
GSM3263810	cluster2	gene.clusterA	34	0	0.0168682105778797	low	7
GSM3263811	cluster2	gene.clusterA	91	0	0.0108877064521854	low	9
GSM3263812	cluster2	gene.clusterB	12	0	-0.000112989758074604	low	9
GSM3263813	cluster2	gene.clusterA	90	0	0.0778700991599935	high	8
GSM3263814	cluster2	gene.clusterA	89	0	0.0197089554822213	low	7
GSM3263815	cluster1	gene.clusterB	84	0	-0.00617746357551565	low	7
GSM3263816	cluster1	gene.clusterB	91	0	0.0408101121879137	high	7
GSM3263817	cluster2	gene.clusterA	91	0	-0.0163427036117838	low	8
GSM3263818	cluster1	gene.clusterB	65	0	0.0249502324334448	high	9
GSM3263819	cluster2	gene.clusterA	53	1	-0.00427607233039106	low	6
GSM3263820	cluster1	gene.clusterB	89	0	0.0359843365886804	high	8
GSM3263821	cluster1	gene.clusterB	82	0	-0.00798536980702249	low	7
GSM3263822	cluster1	gene.clusterA	89	0	-0.0218828878398528	low	7
GSM3263823	cluster1	gene.clusterB	15	0	0.0259993096928378	high	7
GSM3263824	cluster1	gene.clusterA	87	0	-0.0062615094728711	low	9
GSM3263825	cluster1	gene.clusterB	83	0	0.0042393683505424	low	7
GSM3263826	cluster2	gene.clusterA	92	0	0.0397617654182654	high	7
GSM3263827	cluster1	gene.clusterB	18	1	-0.00602588878822496	low	7
GSM3263828	cluster2	gene.clusterA	84	0	0.0229033361126478	high	8
GSM3263829	cluster2	gene.clusterA	81	0	0.0344313535671556	high	7
GSM3263830	cluster2	gene.clusterA	80	0	0.0220858758365235	high	7
GSM3263831	cluster1	gene.clusterB	86	0	0.0245555409044669	high	7
GSM3263832	cluster1	gene.clusterA	85	0	0.0465283446744241	high	9
GSM3263833	cluster1	gene.clusterA	85	0	0.0157480630161056	low	7
GSM3263834	cluster2	gene.clusterA	74	0	0.00600809903965318	low	7
GSM3263835	cluster1	gene.clusterA	86	0	0.0391410135029552	high	7
GSM3263836	cluster2	gene.clusterA	85	0	0.0394206840044232	high	7
GSM3263837	cluster1	gene.clusterB	85	0	0.040512251416165	high	9
GSM3263838	cluster1	gene.clusterB	87	0	0.00460837623288872	low	8
GSM3263839	cluster2	gene.clusterA	88	0	0.0433600428301994	high	9
GSM3263840	cluster1	gene.clusterA	82	1	0.0514264521633797	high	7
GSM3263841	cluster1	gene.clusterA	51	1	-0.0103174962995679	low	8
GSM3263842	cluster1	gene.clusterB	87	0	0.00302985198157678	low	7
GSM3263843	cluster1	gene.clusterB	56	0	0.0916008892148494	high	7
GSM3263844	cluster1	gene.clusterB	38	1	0.0571348932082577	high	7
GSM3263845	cluster1	gene.clusterA	75	0	0.0778866629723139	high	6
GSM3263846	cluster1	gene.clusterB	73	0	0.0129103873426826	low	8
GSM3263847	cluster1	gene.clusterB	83	0	0.03886897926093	high	6
GSM3263848	cluster1	gene.clusterB	83	0	-0.00963031098152076	low	9
GSM3263849	cluster2	gene.clusterA	84	0	0.0799612032865581	high	8
GSM3263850	cluster2	gene.clusterA	82	0	0.144702879778322	high	8
GSM3263851	cluster1	gene.clusterB	77	0	-0.0106952266302135	low	9
GSM3263852	cluster2	gene.clusterA	77	0	0.0915408958931827	high	6
GSM3263853	cluster1	gene.clusterA	81	0	0.0166486545064171	low	8
GSM3263854	cluster1	gene.clusterB	78	0	0.0754217436295877	high	8
GSM3263855	cluster1	gene.clusterB	77	0	-0.0235903271556598	low	6
GSM3263856	cluster1	gene.clusterB	82	0	0.010411560616337	low	9
GSM3263857	cluster1	gene.clusterB	79	0	0.0194102860364888	low	9
GSM3263858	cluster1	gene.clusterB	11	0	0.0604681451557616	high	8
GSM3263859	cluster1	gene.clusterA	76	0	0.00248221664581967	low	7
GSM3263860	cluster1	gene.clusterA	78	0	0.00996382649444685	low	7
GSM3263861	cluster2	gene.clusterB	78	0	0.0831148761798695	high	7
GSM3263862	cluster1	gene.clusterA	78	0	0.0102676384238745	low	7
GSM3263863	cluster1	gene.clusterB	77	0	0.0135852239293853	low	7
GSM3263864	cluster1	gene.clusterB	81	0	0.0875285101742381	high	9
GSM3263865	cluster1	gene.clusterB	79	0	0.0553806119767951	high	8
GSM3263866	cluster1	gene.clusterA	80	0	0.0534736856068122	high	9
GSM3263867	cluster1	gene.clusterB	79	1	0.138184703169189	high	7
GSM3263868	cluster1	gene.clusterB	79	0	-0.0309450676390527	low	9
GSM3263869	cluster2	gene.clusterA	80	0	0.00998721572547573	low	7
GSM3263870	cluster1	gene.clusterB	74	0	0.0450408214527692	high	7
GSM3263871	cluster1	gene.clusterB	80	1	0.00265708503495066	low	7
GSM3263872	cluster1	gene.clusterA	78	0	0.0212336583270387	high	8
GSM3263873	cluster1	gene.clusterA	75	0	-0.0119321955642398	low	9
GSM3263874	cluster1	gene.clusterA	63	0	0.00115265141588953	low	8
GSM3263875	cluster1	gene.clusterB	66	0	0.0228856844109996	high	7
GSM3263876	cluster2	gene.clusterA	79	0	0.048966546366145	high	7
GSM3263877	cluster1	gene.clusterB	61	1	0.0265342552985432	high	9
GSM3263878	cluster1	gene.clusterB	80	0	0.00382597683228537	low	7
GSM3263879	cluster1	gene.clusterB	80	0	-0.000139397336603963	low	6
GSM3263880	cluster1	gene.clusterA	21	0	0.0273766726157904	high	8
GSM3263881	cluster1	gene.clusterA	62	0	0.0525347830565873	high	6
GSM3263882	cluster1	gene.clusterB	66	0	0.0435360480826741	high	7
GSM3263883	cluster1	gene.clusterB	79	0	0.0224890854199577	high	7
GSM3263884	cluster1	gene.clusterB	78	0	0.0443695148619402	high	9
GSM3263885	cluster2	gene.clusterA	61	1	0.0251640766792654	high	7
GSM3263886	cluster1	gene.clusterA	77	0	0.0168577010001794	low	7
GSM3263887	cluster2	gene.clusterA	65	0	0.0252978675376569	high	6
GSM3263888	cluster1	gene.clusterA	73	0	0.0168510858312747	low	7
GSM3263889	cluster1	gene.clusterB	68	1	-0.0195710907991118	low	9
GSM3263890	cluster2	gene.clusterA	78	0	-0.0105625830949594	low	9
GSM3263891	cluster1	gene.clusterB	25	1	-0.00746866474004289	low	7
GSM3263892	cluster1	gene.clusterB	55	1	0.00153415285352531	low	9
GSM3263893	cluster2	gene.clusterA	76	0	-0.0230430934175563	low	6
GSM3263894	cluster1	gene.clusterA	67	0	0.0281089150744454	high	8
GSM3263895	cluster1	gene.clusterB	70	0	-0.00296751633436242	low	7
GSM3263896	cluster2	gene.clusterA	56	1	0.00103078527198119	low	9
GSM3263897	cluster1	gene.clusterA	70	0	0.0674891669941622	high	9
GSM3263898	cluster1	gene.clusterB	19	0	0.0818848099955822	high	7
GSM3263899	cluster1	gene.clusterB	70	0	0.0138308319491472	low	7
GSM3263900	cluster1	gene.clusterA	74	0	0.0180564335333459	low	7
GSM3263901	cluster2	gene.clusterA	75	0	0.0150371517292526	low	8
GSM3263902	cluster1	gene.clusterB	69	0	0.0547741686030693	high	8
GSM3263903	cluster1	gene.clusterA	101	0	0.0020553433343841	low	8
GSM3263904	cluster2	gene.clusterA	95	0	0.0180681956436981	low	6
GSM3263905	cluster1	gene.clusterB	89	0	0.0112653202095036	low	9
GSM3263906	cluster1	gene.clusterB	106	0	0.0546428874810807	high	7
GSM3263907	cluster1	gene.clusterA	54	1	0.00403306552881646	low	7
GSM3263908	cluster2	gene.clusterA	89	0	0.0178976640705495	low	8
GSM3263909	cluster2	gene.clusterB	96	0	0.0283232897645379	high	7
GSM3263910	cluster1	gene.clusterB	72	0	0.0685939979582033	high	7
GSM3263911	cluster2	gene.clusterA	98	0	0.0563641175010969	high	7
TCGA-2A-A8VL-01A	cluster2	gene.clusterB	20.4	0	-0.0217602586539807	low	6
TCGA-2A-A8VO-01A	cluster2	gene.clusterA	55.88	0	0.0494207152953987	high	6
TCGA-2A-A8VT-01A	cluster1	gene.clusterB	45.11	0	-0.0152950086847302	low	9
TCGA-2A-A8VV-01A	cluster2	gene.clusterB	22.04	0	-0.0185032893968398	low	6
TCGA-2A-A8VX-01A	cluster2	gene.clusterA	45.27	0	-0.0161906542025712	low	8
TCGA-2A-A8W1-01A	cluster1	gene.clusterA	3.68	0	-0.0122268375831038	low	7
TCGA-2A-A8W3-01A	cluster1	gene.clusterB	6.5	1	0.0379090771052462	high	9
TCGA-2A-AAYF-01A	cluster2	gene.clusterA	44.81	0	0.00998582166518957	low	7
TCGA-2A-AAYO-01A	cluster2	gene.clusterA	41.79	0	0.0298973456774732	high	6
TCGA-2A-AAYU-01A	cluster1	gene.clusterB	20.2	0	-0.0160002528753348	low	6
TCGA-4L-AA1F-01A	cluster1	gene.clusterB	11.5	0	0.0380295514980481	high	8
TCGA-CH-5737-01A	cluster2	gene.clusterA	2.99	0	0.0203474904382069	low	7
TCGA-CH-5738-01A	cluster1	gene.clusterB	6.96	0	0.0650206190906351	high	6
TCGA-CH-5739-01A	cluster1	gene.clusterB	22.04	0	0.0680185712605686	high	7
TCGA-CH-5740-01A	cluster1	gene.clusterB	1.02	0	0.0550786652284843	high	7
TCGA-CH-5741-01A	cluster1	gene.clusterB	12.98	0	0.00598348645641619	low	9
TCGA-CH-5743-01A	cluster1	gene.clusterB	13.96	1	0.089689534299318	high	7
TCGA-CH-5744-01A	cluster1	gene.clusterB	1.97	0	0.0295555625346845	high	7
TCGA-CH-5745-01A	cluster1	gene.clusterA	2.99	0	0.00403905162555611	low	7
TCGA-CH-5746-01A	cluster1	gene.clusterB	24.01	0	0.0462225796369932	high	7
TCGA-CH-5748-01A	cluster1	gene.clusterA	1.02	0	0.0308625820453537	high	7
TCGA-CH-5750-01A	cluster1	gene.clusterB	13.01	0	0.0357089568305153	high	7
TCGA-CH-5751-01A	cluster1	gene.clusterB	11.99	1	0.0155064709301001	low	10
TCGA-CH-5752-01A	cluster1	gene.clusterB	30.98	0	-0.0462536077514236	low	8
TCGA-CH-5753-01A	cluster1	gene.clusterB	1.02	0	0.0437327316043571	high	9
TCGA-CH-5754-01A	cluster1	gene.clusterB	2.04	0	0.0409478867154305	high	9
TCGA-CH-5761-01A	cluster1	gene.clusterB	0.92	0	-0.0233110879853352	low	9
TCGA-CH-5762-01A	cluster1	gene.clusterB	43.99	0	0.0754758860402422	high	7
TCGA-CH-5763-01A	cluster1	gene.clusterB	11.99	0	0.00787924826929562	low	7
TCGA-CH-5764-01A	cluster1	gene.clusterB	1.02	0	0.0303496719714591	high	7
TCGA-CH-5765-01A	cluster1	gene.clusterB	23	0	0.0330543863029209	high	7
TCGA-CH-5766-01A	cluster1	gene.clusterB	1.02	0	0.0467038072245932	high	7
TCGA-CH-5767-01A	cluster2	gene.clusterA	15.05	0	-0.00590467577494719	low	7
TCGA-CH-5768-01A	cluster1	gene.clusterB	24.01	0	0.0414712484639451	high	6
TCGA-CH-5769-01A	cluster1	gene.clusterB	2.04	0	0.0557505563354442	high	9
TCGA-CH-5771-01A	cluster1	gene.clusterB	13.01	0	0.0561614387119614	high	7
TCGA-CH-5772-01A	cluster1	gene.clusterA	15.97	0	-0.0228020200900163	low	9
TCGA-CH-5788-01A	cluster1	gene.clusterB	26.97	0	0.0814933898205129	high	7
TCGA-CH-5789-01A	cluster1	gene.clusterB	9.99	0	0.0375821660049831	high	7
TCGA-CH-5790-01A	cluster1	gene.clusterB	32	0	0.0680133092742497	high	7
TCGA-CH-5791-01A	cluster1	gene.clusterB	32	1	0.0695113083180161	high	7
TCGA-CH-5792-01A	cluster1	gene.clusterB	2.99	0	0.072483435813392	high	9
TCGA-CH-5794-01A	cluster1	gene.clusterB	28.98	0	0.0464060649975441	high	7
TCGA-EJ-5494-01A	cluster1	gene.clusterA	48.52	0	0.0209247431759996	low	7
TCGA-EJ-5495-01A	cluster1	gene.clusterB	57.82	0	0.0502548757699312	high	8
TCGA-EJ-5496-01A	cluster1	gene.clusterB	19.55	0	0.00380518925607166	low	7
TCGA-EJ-5497-01A	cluster1	gene.clusterB	13.3	0	0.0511351887916622	high	7
TCGA-EJ-5498-01A	cluster1	gene.clusterB	56.5	0	0.0690937292037642	high	7
TCGA-EJ-5499-01A	cluster1	gene.clusterB	46.48	0	0.0523223409121933	high	7
TCGA-EJ-5501-01A	cluster1	gene.clusterB	44.84	0	0.0194879385795259	low	7
TCGA-EJ-5502-01A	cluster1	gene.clusterB	38.47	0	0.0794706408835898	high	7
TCGA-EJ-5503-01A	cluster1	gene.clusterB	45.7	0	0.100170687046515	high	8
TCGA-EJ-5504-01A	cluster1	gene.clusterA	46.88	0	-0.00931419227004475	low	7
TCGA-EJ-5505-01A	cluster1	gene.clusterA	30.29	0	-0.00519248124563002	low	7
TCGA-EJ-5506-01A	cluster1	gene.clusterB	45.37	0	-0.0206279470031189	low	8
TCGA-EJ-5507-01A	cluster1	gene.clusterB	47.86	0	0.0543557757044387	high	9
TCGA-EJ-5508-01A	cluster1	gene.clusterB	64.55	0	0.0527394886054056	high	7
TCGA-EJ-5509-01A	cluster1	gene.clusterA	48.09	0	0.0517952488463176	high	7
TCGA-EJ-5510-01A	cluster1	gene.clusterB	61.99	0	0.0758939840701875	high	7
TCGA-EJ-5511-01A	cluster1	gene.clusterB	48.49	0	0.0100799380476503	low	7
TCGA-EJ-5512-01A	cluster1	gene.clusterB	56.93	0	0.0564962823550675	high	7
TCGA-EJ-5514-01A	cluster1	gene.clusterB	60.09	0	0.0127683970627867	low	9
TCGA-EJ-5515-01A	cluster1	gene.clusterA	60.18	0	-0.0158000560111712	low	7
TCGA-EJ-5516-01A	cluster1	gene.clusterB	62.06	0	0.049065066817102	high	7
TCGA-EJ-5517-01A	cluster1	gene.clusterA	62.06	0	-4.49941305769481e-05	low	6
TCGA-EJ-5518-01A	cluster1	gene.clusterB	69.12	1	0.0106723740658254	low	9
TCGA-EJ-5519-01A	cluster1	gene.clusterB	64.45	0	0.0264239841077068	high	8
TCGA-EJ-5521-01A	cluster2	gene.clusterB	74.87	0	0.111973335180591	high	7
TCGA-EJ-5522-01A	cluster1	gene.clusterB	68.3	0	0.0340956915693061	high	7
TCGA-EJ-5524-01A	cluster1	gene.clusterB	8.71	1	0.020953442569064	low	9
TCGA-EJ-5525-01A	cluster1	gene.clusterB	17.94	1	-0.024923764627706	low	9
TCGA-EJ-5526-01A	cluster1	gene.clusterB	62.71	1	0.0401650460561268	high	8
TCGA-EJ-5527-01A	cluster1	gene.clusterB	58.41	0	0.0212595656518641	high	7
TCGA-EJ-5530-01A	cluster1	gene.clusterB	60.18	0	0.0119399336238615	low	7
TCGA-EJ-5531-01A	cluster1	gene.clusterB	41.82	0	0.0838111406085713	high	7
TCGA-EJ-5532-01A	cluster1	gene.clusterA	60.05	0	-0.0119154083125462	low	7
TCGA-EJ-5542-01A	cluster1	gene.clusterB	49.7	0	0.0134653411227804	low	7
TCGA-EJ-7115-01A	cluster2	gene.clusterB	88.27	0	0.0654735364554538	high	7
TCGA-EJ-7123-01A	cluster1	gene.clusterA	84.49	0	0.0273357029548886	high	7
TCGA-EJ-7125-01A	cluster2	gene.clusterA	93.63	0	-0.0239260820735234	low	7
TCGA-EJ-7314-01A	cluster1	gene.clusterB	37.78	0	0.0199240133604188	low	7
TCGA-EJ-7315-01A	cluster1	gene.clusterB	33.11	0	0.0821920516082775	high	7
TCGA-EJ-7317-01A	cluster2	gene.clusterA	25.33	0	-0.00887117406595606	low	7
TCGA-EJ-7321-01A	cluster1	gene.clusterB	27.07	0	0.0384655642066457	high	6
TCGA-EJ-7327-01A	cluster1	gene.clusterB	30.32	0	-0.0166898023771177	low	7
TCGA-EJ-7328-01A	cluster1	gene.clusterB	27.66	0	0.0636099011333106	high	7
TCGA-EJ-7330-01A	cluster1	gene.clusterB	6.27	0	0.0190281663420017	low	7
TCGA-EJ-7331-01A	cluster1	gene.clusterA	24.38	0	0.0250471891593794	high	7
TCGA-EJ-7781-01A	cluster1	gene.clusterB	35.25	0	0.0563144884445499	high	7
TCGA-EJ-7782-01A	cluster1	gene.clusterB	38.34	0	0.0402199404759881	high	8
TCGA-EJ-7783-01A	cluster1	gene.clusterB	25.85	0	0.07022460319018	high	7
TCGA-EJ-7784-01A	cluster1	gene.clusterB	25.66	0	0.0165743250765687	low	7
TCGA-EJ-7785-01A	cluster1	gene.clusterB	38.67	0	0.0617412644803638	high	7
TCGA-EJ-7786-01A	cluster1	gene.clusterA	36.01	0	0.00827419744248448	low	7
TCGA-EJ-7788-01A	cluster1	gene.clusterB	28.22	0	-0.0022449250453222	low	7
TCGA-EJ-7789-01A	cluster1	gene.clusterB	36.3	0	-0.00760323033103529	low	7
TCGA-EJ-7791-01A	cluster1	gene.clusterA	36.73	0	0.0480459294438133	high	7
TCGA-EJ-7792-01A	cluster1	gene.clusterB	45.86	0	0.0586433447705495	high	7
TCGA-EJ-7793-01A	cluster1	gene.clusterB	3.75	0	0.0117032779628201	low	7
TCGA-EJ-7794-01A	cluster1	gene.clusterB	42.9	0	0.0525461237446361	high	7
TCGA-EJ-7797-01A	cluster1	gene.clusterB	32.29	0	0.0465147066091154	high	7
TCGA-EJ-8468-01A	cluster1	gene.clusterA	77.1	0	0.0304974337541017	high	8
TCGA-EJ-8469-01A	cluster1	gene.clusterB	63.24	1	0.0224045700753375	high	9
TCGA-EJ-8470-01A	cluster1	gene.clusterB	38.07	0	0.0771528693988373	high	7
TCGA-EJ-8472-01A	cluster1	gene.clusterB	6.44	1	0.0104336657897184	low	8
TCGA-EJ-8474-01A	cluster1	gene.clusterB	25.16	0	0.0191423214539547	low	8
TCGA-EJ-A46B-01A	cluster2	gene.clusterA	21.58	0	0.00862397851621218	low	8
TCGA-EJ-A46D-01A	cluster1	gene.clusterB	20.57	0	0.0751066372639999	high	8
TCGA-EJ-A46E-01A	cluster1	gene.clusterB	17.21	0	0.0660099480300817	high	8
TCGA-EJ-A46F-01A	cluster2	gene.clusterA	7.06	1	0.0458490661441653	high	8
TCGA-EJ-A46G-01A	cluster1	gene.clusterA	21.94	0	-0.0039371181159383	low	8
TCGA-EJ-A46H-01A	cluster1	gene.clusterB	23.78	0	0.0941318732400343	high	7
TCGA-EJ-A46I-01A	cluster1	gene.clusterB	21.94	0	0.0523956772818186	high	7
TCGA-EJ-A65B-01A	cluster2	gene.clusterA	23.32	0	0.0121116202101894	low	9
TCGA-EJ-A65D-01A	cluster2	gene.clusterA	12.91	0	-0.000656899396167844	low	8
TCGA-EJ-A65E-01A	cluster1	gene.clusterA	13.7	0	0.045888776227966	high	7
TCGA-EJ-A65F-01A	cluster1	gene.clusterB	2.46	1	-0.0141471805880872	low	9
TCGA-EJ-A65G-01A	cluster2	gene.clusterA	21.88	0	-0.0167872293878521	low	8
TCGA-EJ-A65J-01A	cluster1	gene.clusterA	14.82	0	-0.00526876056165877	low	9
TCGA-EJ-A65M-01A	cluster2	gene.clusterA	7.56	0	0.0608249729097131	high	6
TCGA-EJ-A6RA-01A	cluster2	gene.clusterB	11.6	1	0.0438461410108204	high	8
TCGA-EJ-A6RC-01A	cluster2	gene.clusterB	28.68	0	0.0285220716579056	high	7
TCGA-EJ-A7NF-01A	cluster2	gene.clusterB	8.21	0	0.0355234550821201	high	7
TCGA-EJ-A7NG-01A	cluster1	gene.clusterB	14.19	0	0.0695722133229756	high	7
TCGA-EJ-A7NH-01A	cluster2	gene.clusterA	15.57	0	-0.00348686206762345	low	7
TCGA-EJ-A7NJ-01A	cluster1	gene.clusterA	6.47	0	-0.00994911054146274	low	8
TCGA-EJ-A7NK-01A	cluster1	gene.clusterB	15.64	0	0.0556507815072571	high	7
TCGA-EJ-A7NM-01A	cluster1	gene.clusterB	4.2	0	-0.00614783919580317	low	9
TCGA-EJ-A7NN-01A	cluster1	gene.clusterB	6.47	1	0.0775196266050628	high	7
TCGA-EJ-A8FN-01A	cluster2	gene.clusterA	10.81	0	-0.0123483124770924	low	7
TCGA-EJ-A8FO-01A	cluster1	gene.clusterB	9.26	0	-0.00698914494281265	low	7
TCGA-EJ-A8FP-01A	cluster1	gene.clusterB	3.84	1	0.0411222987722017	high	8
TCGA-EJ-A8FS-01A	cluster1	gene.clusterA	7.1	1	0.034282944444382	high	7
TCGA-EJ-A8FU-01A	cluster1	gene.clusterB	4.53	0	0.0436932329169463	high	8
TCGA-EJ-AB20-01A	cluster2	gene.clusterA	4.3	0	-0.00214090830070527	low	6
TCGA-EJ-AB27-01A	cluster1	gene.clusterA	4.76	0	0.0464893699649919	high	6
TCGA-FC-7708-01A	cluster1	gene.clusterB	28.38	0	0.0689144435720995	high	7
TCGA-FC-7961-01A	cluster1	gene.clusterA	15.41	0	0.0281184422364962	high	9
TCGA-FC-A4JI-01A	cluster1	gene.clusterA	28.81	0	0.0543660815218717	high	8
TCGA-FC-A5OB-01A	cluster1	gene.clusterA	22.34	0	-0.0224884697366965	low	9
TCGA-FC-A66V-01A	cluster2	gene.clusterA	17.21	0	0.0451471585697501	high	7
TCGA-FC-A6HD-01A	cluster2	gene.clusterA	25.92	0	0.0382229188836417	high	7
TCGA-FC-A8O0-01A	cluster1	gene.clusterA	20.24	0	-0.0172279307637568	low	6
TCGA-G9-6329-01A	cluster2	gene.clusterA	41.59	0	0.0852450489870754	high	7
TCGA-G9-6332-01A	cluster1	gene.clusterB	42.21	1	0.0162663861806938	low	7
TCGA-G9-6333-01A	cluster2	gene.clusterA	80.98	0	-0.00190604038389584	low	7
TCGA-G9-6336-01A	cluster2	gene.clusterB	67.94	0	0.0303942141730876	high	7
TCGA-G9-6338-01A	cluster2	gene.clusterA	66.62	0	0.00190191375840174	low	7
TCGA-G9-6339-01A	cluster2	gene.clusterB	53.68	1	0.0650621790867575	high	7
TCGA-G9-6342-01A	cluster1	gene.clusterB	55.72	0	0.0830893321162823	high	6
TCGA-G9-6343-01A	cluster2	gene.clusterA	80.49	0	0.0392473252955596	high	7
TCGA-G9-6347-01A	cluster2	gene.clusterA	68.63	0	0.0782895494122184	high	6
TCGA-G9-6348-01A	cluster2	gene.clusterB	49.77	0	0.0515582792935153	high	7
TCGA-G9-6351-01A	cluster2	gene.clusterB	67.28	0	0.0296966512522118	high	7
TCGA-G9-6353-01A	cluster2	gene.clusterB	50.66	0	0.00941443096572512	low	7
TCGA-G9-6354-01A	cluster2	gene.clusterA	67.87	0	0.0160233429474688	low	7
TCGA-G9-6356-01A	cluster1	gene.clusterB	47.11	0	0.0554399129793348	high	9
TCGA-G9-6361-01A	cluster1	gene.clusterA	46.48	0	0.00651232133445486	low	7
TCGA-G9-6362-01A	cluster2	gene.clusterB	47.4	0	0.00386914495547061	low	7
TCGA-G9-6363-01A	cluster1	gene.clusterB	45.27	0	0.0963021060724892	high	7
TCGA-G9-6364-01A	cluster1	gene.clusterB	39.36	0	0.0170817294385422	low	7
TCGA-G9-6365-01A	cluster2	gene.clusterB	44.78	0	0.04903814560017	high	7
TCGA-G9-6366-01A	cluster2	gene.clusterB	63.96	0	0.013994796674988	low	7
TCGA-G9-6367-01A	cluster2	gene.clusterB	40.14	0	0.0503976384415507	high	9
TCGA-G9-6369-01A	cluster2	gene.clusterA	39.91	0	-0.00927542297897594	low	7
TCGA-G9-6370-01A	cluster1	gene.clusterB	37.98	0	0.0720699538145426	high	7
TCGA-G9-6371-01A	cluster2	gene.clusterA	40.28	0	-0.00685857326776915	low	6
TCGA-G9-6373-01A	cluster2	gene.clusterB	26.64	0	0.0857807956447385	high	7
TCGA-G9-6377-01A	cluster2	gene.clusterB	31.47	0	0.0732557911305232	high	7
TCGA-G9-6378-01A	cluster2	gene.clusterA	37.94	0	0.00689704219683281	low	7
TCGA-G9-6379-01A	cluster2	gene.clusterA	58.41	0	0.0915972016178635	high	7
TCGA-G9-6384-01A	cluster1	gene.clusterB	25.13	0	0.0152682269479626	low	7
TCGA-G9-6385-01A	cluster2	gene.clusterB	27.27	0	0.018906607364116	low	7
TCGA-G9-6494-01A	cluster2	gene.clusterB	58.18	0	-0.0280080945844958	low	7
TCGA-G9-6496-01A	cluster2	gene.clusterA	56.7	0	0.034682463706511	high	7
TCGA-G9-6498-01A	cluster2	gene.clusterA	44.09	1	0.0396054851944948	high	7
TCGA-G9-6499-01A	cluster2	gene.clusterA	50.69	0	0.0854712599846118	high	9
TCGA-G9-7509-01A	cluster1	gene.clusterB	52.89	0	-0.00243157568793512	low	6
TCGA-G9-7510-01A	cluster2	gene.clusterA	38.93	0	0.0550340725974539	high	8
TCGA-G9-7519-01A	cluster2	gene.clusterA	27.89	0	-0.00469180208935455	low	7
TCGA-G9-7521-01A	cluster1	gene.clusterB	30.95	0	0.00935678617651211	low	8
TCGA-G9-7522-01A	cluster1	gene.clusterB	35.41	0	0.00218472683419876	low	7
TCGA-G9-7523-01A	cluster2	gene.clusterA	28.15	0	-0.0167026651829396	low	10
TCGA-G9-7525-01A	cluster2	gene.clusterB	32.65	0	0.0931552994728383	high	7
TCGA-G9-A9S0-01A	cluster2	gene.clusterB	21.35	1	0.0920370133109132	high	8
TCGA-G9-A9S4-01A	cluster1	gene.clusterB	29.76	0	-0.00639669821317687	low	8
TCGA-G9-A9S7-01A	cluster1	gene.clusterB	23.92	0	0.0897502354718054	high	8
TCGA-H9-7775-01A	cluster1	gene.clusterB	6.08	0	-0.00166241008963486	low	7
TCGA-H9-A6BX-01A	cluster2	gene.clusterB	30.91	0	0.062331149422107	high	6
TCGA-H9-A6BY-01A	cluster2	gene.clusterA	3.68	0	-0.00108894760914219	low	7
TCGA-HC-7075-01A	cluster1	gene.clusterA	19.74	0	-0.000965857463840071	low	6
TCGA-HC-7077-01A	cluster1	gene.clusterB	69.48	0	0.0160361629661763	low	6
TCGA-HC-7078-01A	cluster2	gene.clusterA	65.21	0	0.0379021441322968	high	7
TCGA-HC-7079-01A	cluster1	gene.clusterB	12.48	1	0.106621142115563	high	7
TCGA-HC-7080-01A	cluster1	gene.clusterA	29.37	1	-0.00728161644504646	low	7
TCGA-HC-7081-01A	cluster1	gene.clusterB	37.32	0	0.0627597737474243	high	9
TCGA-HC-7209-01A	cluster1	gene.clusterB	14.45	0	0.0765099482403194	high	6
TCGA-HC-7210-01A	cluster1	gene.clusterA	28.52	0	0.0449828060110711	high	7
TCGA-HC-7211-01A	cluster1	gene.clusterB	40.11	0	0.0283304536935583	high	7
TCGA-HC-7212-01A	cluster1	gene.clusterB	28.58	0	0.0315606787037252	high	7
TCGA-HC-7213-01A	cluster1	gene.clusterB	5.58	1	0.0892908674110574	high	9
TCGA-HC-7230-01A	cluster1	gene.clusterB	32.88	0	0.0238417336511304	high	7
TCGA-HC-7231-01A	cluster1	gene.clusterB	30.85	0	0.0563745353380906	high	7
TCGA-HC-7232-01A	cluster1	gene.clusterB	25.16	1	0.0189158902670359	low	9
TCGA-HC-7233-01A	cluster1	gene.clusterB	44.51	0	0.0669808383591557	high	7
TCGA-HC-7736-01A	cluster1	gene.clusterB	36.24	0	0.023901900047332	high	7
TCGA-HC-7737-01A	cluster1	gene.clusterA	35.81	0	0.0504808572808095	high	7
TCGA-HC-7738-01A	cluster1	gene.clusterA	13.8	1	0.0324950358454303	high	7
TCGA-HC-7740-01A	cluster1	gene.clusterB	23.55	0	0.0633382679287013	high	7
TCGA-HC-7742-01A	cluster1	gene.clusterB	30.81	0	0.0594740307450782	high	7
TCGA-HC-7744-01A	cluster1	gene.clusterB	17.44	0	0.0603039977641699	high	7
TCGA-HC-7745-01A	cluster1	gene.clusterB	23.69	0	0.0363082673172104	high	7
TCGA-HC-7747-01A	cluster1	gene.clusterB	24.57	0	0.0408750723823761	high	7
TCGA-HC-7748-01A	cluster1	gene.clusterB	26.02	0	0.0247476226441137	high	6
TCGA-HC-7749-01A	cluster1	gene.clusterB	23.78	0	0.0311381142099923	high	7
TCGA-HC-7750-01A	cluster2	gene.clusterB	17.15	0	0.0687687791819649	high	7
TCGA-HC-7752-01A	cluster2	gene.clusterA	25.69	0	-0.00412146947093061	low	7
TCGA-HC-7818-01A	cluster1	gene.clusterB	30.81	0	0.0530468613405862	high	7
TCGA-HC-7819-01A	cluster1	gene.clusterB	17.84	0	0.0128838374237991	low	8
TCGA-HC-7820-01A	cluster1	gene.clusterB	24.54	0	-0.0186145535423165	low	7
TCGA-HC-7821-01A	cluster1	gene.clusterB	31.41	0	-0.026136688609899	low	8
TCGA-HC-8213-01A	cluster1	gene.clusterB	19.35	0	0.0050712855631438	low	6
TCGA-HC-8216-01A	cluster1	gene.clusterB	22.4	0	0.0446817707709479	high	7
TCGA-HC-8256-01A	cluster1	gene.clusterA	28.25	0	-0.00940084000625404	low	7
TCGA-HC-8257-01A	cluster1	gene.clusterB	23.85	0	0.0120809681999021	low	7
TCGA-HC-8258-01A	cluster1	gene.clusterA	27.83	0	0.0586468318012376	high	6
TCGA-HC-8259-01A	cluster1	gene.clusterB	30.35	0	0.0149719768731228	low	6
TCGA-HC-8260-01A	cluster1	gene.clusterB	22.54	0	0.0156098632671373	low	7
TCGA-HC-8261-01A	cluster2	gene.clusterA	17.94	0	0.045866991897479	high	7
TCGA-HC-8262-01A	cluster1	gene.clusterB	22.31	0	0.00994942308287315	low	8
TCGA-HC-8265-01A	cluster2	gene.clusterB	15.87	0	0.0520122908237292	high	8
TCGA-HC-8266-01A	cluster1	gene.clusterB	15.54	0	0.0646678466641576	high	8
TCGA-HC-A48F-01A	cluster1	gene.clusterB	22.34	0	0.0383959397523629	high	8
TCGA-HC-A4ZV-01A	cluster1	gene.clusterB	0.76	0	-0.0147895889476986	low	9
TCGA-HC-A631-01A	cluster1	gene.clusterB	1.77	0	-0.0179600267173663	low	9
TCGA-HC-A632-01A	cluster1	gene.clusterB	2	0	-0.0264331637415623	low	9
TCGA-HC-A6AL-01A	cluster2	gene.clusterA	2.2	0	0.0364837334478685	high	7
TCGA-HC-A6AN-01A	cluster2	gene.clusterA	1.61	0	0.0386493889695207	high	7
TCGA-HC-A6AO-01A	cluster2	gene.clusterA	17.41	0	0.10083569487374	high	7
TCGA-HC-A6AP-01A	cluster2	gene.clusterA	2.33	0	0.0620475345536515	high	7
TCGA-HC-A6AQ-01A	cluster2	gene.clusterA	3.48	0	0.0465234215198815	high	7
TCGA-HC-A6AS-01A	cluster2	gene.clusterA	1.45	0	0.0609747412282278	high	7
TCGA-HC-A6HX-01A	cluster2	gene.clusterA	1.25	0	0.0705053452580489	high	7
TCGA-HC-A6HY-01A	cluster2	gene.clusterB	4.4	0	0.0658886280183519	high	7
TCGA-HC-A76W-01A	cluster2	gene.clusterB	7	0	0.031824672673314	high	7
TCGA-HC-A76X-01A	cluster1	gene.clusterB	4.93	0	-0.0121873276415035	low	7
TCGA-HC-A8CY-01A	cluster1	gene.clusterB	9.53	0	0.0193516848201434	low	9
TCGA-HC-A8D0-01A	cluster1	gene.clusterB	25.46	0	0.0499840018197746	high	7
TCGA-HC-A8D1-01A	cluster1	gene.clusterB	18.82	0	0.0241852635956937	high	7
TCGA-HC-A9TE-01A	cluster2	gene.clusterB	7.1	1	0.106660412285307	high	9
TCGA-HC-A9TH-01A	cluster1	gene.clusterB	11.53	1	0.0784458271350097	high	9
TCGA-HI-7168-01A	cluster2	gene.clusterB	82.29	1	-0.0117313975430181	low	9
TCGA-HI-7169-01A	cluster2	gene.clusterA	88.17	0	-0.0086963599846685	low	7
TCGA-HI-7170-01A	cluster2	gene.clusterB	82.85	0	0.081036295359817	high	6
TCGA-HI-7171-01A	cluster1	gene.clusterB	NA	NA	0.00445617412318984	low	9
TCGA-J4-8198-01A	cluster1	gene.clusterB	20.17	0	0.00135249866368378	low	7
TCGA-J4-8200-01A	cluster1	gene.clusterA	40.01	0	-0.0201648564283793	low	7
TCGA-J4-A67K-01A	cluster2	gene.clusterA	32.98	0	0.077985581173572	high	7
TCGA-J4-A67L-01A	cluster2	gene.clusterA	25.3	0	0.0535206340158813	high	7
TCGA-J4-A67M-01A	cluster2	gene.clusterA	30.91	0	0.124040123491695	high	7
TCGA-J4-A67N-01A	cluster2	gene.clusterA	14.52	1	0.0195311986451253	low	7
TCGA-J4-A67O-01A	cluster2	gene.clusterA	27.56	0	0.0294579235876607	high	7
TCGA-J4-A67Q-01A	cluster2	gene.clusterA	32.03	0	0.0569950356835146	high	6
TCGA-J4-A67R-01A	cluster2	gene.clusterA	29.89	0	0.107004136425455	high	7
TCGA-J4-A67S-01A	cluster2	gene.clusterA	23.26	1	0.0623730239221844	high	7
TCGA-J4-A67T-01A	cluster1	gene.clusterB	6.01	0	-0.0188057795645324	low	7
TCGA-J4-A6G1-01A	cluster1	gene.clusterB	25.26	0	0.0964632225800421	high	8
TCGA-J4-A6G3-01A	cluster1	gene.clusterB	20.3	1	0.0824326821022162	high	8
TCGA-J4-A6M7-01A	cluster1	gene.clusterB	16.82	0	-0.0187664800130081	low	7
TCGA-J4-A83I-01A	cluster1	gene.clusterB	22.5	0	-0.00177411902389129	low	7
TCGA-J4-A83J-01A	cluster1	gene.clusterA	22.86	0	0.0699907043644819	high	7
TCGA-J4-A83K-01A	cluster1	gene.clusterB	10.78	0	0.00703575035835705	low	6
TCGA-J4-A83L-01A	cluster1	gene.clusterA	23.65	0	0.00507676947969142	low	7
TCGA-J4-A83M-01A	cluster2	gene.clusterA	17.12	1	0.0344537885292436	high	7
TCGA-J4-A83N-01A	cluster1	gene.clusterB	14.22	1	0.0205246485038671	low	7
TCGA-J4-AATV-01A	cluster1	gene.clusterB	18.17	0	0.0845591408470684	high	6
TCGA-J4-AATZ-01A	cluster1	gene.clusterB	2.6	1	0.0385853895278443	high	9
TCGA-J4-AAU2-01A	cluster2	gene.clusterA	27.1	0	0.00840516785300257	low	6
TCGA-J9-A52B-01A	cluster1	gene.clusterB	1.87	1	0.0210253320562417	low	9
TCGA-J9-A52C-01A	cluster2	gene.clusterB	5.85	0	0.0592143422598687	high	9
TCGA-J9-A52D-01A	cluster1	gene.clusterA	6.96	0	-0.0159936493300833	low	9
TCGA-J9-A52E-01A	cluster1	gene.clusterA	10.61	0	0.0272048232987916	high	9
TCGA-J9-A8CK-01A	cluster2	gene.clusterB	10.55	0	0.00530394414338193	low	9
TCGA-J9-A8CL-01A	cluster2	gene.clusterB	4.34	1	-0.000497001857076101	low	9
TCGA-J9-A8CM-01A	cluster2	gene.clusterA	11.3	1	0.00888126425808646	low	9
TCGA-J9-A8CN-01A	cluster2	gene.clusterA	40.64	0	-0.0207710839949911	low	6
TCGA-J9-A8CP-01A	cluster2	gene.clusterA	12.68	0	0.0370166519166969	high	7
TCGA-KC-A4BL-01A	cluster1	gene.clusterB	6.34	1	0.0779383836087734	high	7
TCGA-KC-A4BN-01A	cluster1	gene.clusterB	59.63	0	0.0289774196488738	high	7
TCGA-KC-A4BR-01A	cluster2	gene.clusterB	33.57	1	0.00496428120340386	low	9
TCGA-KC-A4BV-01A	cluster1	gene.clusterB	43.63	1	-0.0131786943347169	low	9
TCGA-KC-A7F3-01A	cluster2	gene.clusterA	21.85	0	0.0724070392266055	high	7
TCGA-KC-A7F5-01A	cluster2	gene.clusterA	2.99	0	-0.0129566242533292	low	7
TCGA-KC-A7F6-01A	cluster1	gene.clusterB	8.64	0	0.088144614380432	high	7
TCGA-KC-A7FA-01A	cluster2	gene.clusterB	19.65	0	0.0616587576522548	high	7
TCGA-KC-A7FD-01A	cluster1	gene.clusterA	8.87	0	-0.00848880920630163	low	7
TCGA-KC-A7FE-01A	cluster2	gene.clusterB	11.56	0	0.0579720239597813	high	7
TCGA-KK-A59V-01A	cluster1	gene.clusterA	113.01	0	0.0220146623024528	high	9
TCGA-KK-A59X-01A	cluster1	gene.clusterA	73.36	1	0.00480865652009363	low	9
TCGA-KK-A59Y-01A	cluster1	gene.clusterB	64.65	0	0.0631235992743187	high	9
TCGA-KK-A59Z-01A	cluster2	gene.clusterB	86.33	0	0.0418094897499306	high	7
TCGA-KK-A5A1-01A	cluster1	gene.clusterA	6.67	1	-0.0143743237022246	low	9
TCGA-KK-A6DY-01A	cluster1	gene.clusterB	141.1	0	0.0605496469138233	high	7
TCGA-KK-A6E0-01A	cluster2	gene.clusterA	30.91	1	0.0232181253874446	high	9
TCGA-KK-A6E1-01A	cluster1	gene.clusterB	72.21	0	0.0923119146702809	high	9
TCGA-KK-A6E2-01A	cluster1	gene.clusterB	165.05	0	-0.0138744531975115	low	7
TCGA-KK-A6E3-01A	cluster2	gene.clusterA	67.54	0	0.0397374395277803	high	7
TCGA-KK-A6E4-01A	cluster2	gene.clusterA	NA	NA	0.0212403721378331	high	7
TCGA-KK-A6E5-01A	cluster2	gene.clusterA	68.1	0	0.0371263800170047	high	7
TCGA-KK-A6E6-01A	cluster1	gene.clusterB	113.24	0	0.0513863616758849	high	9
TCGA-KK-A6E7-01A	cluster2	gene.clusterA	30.39	1	0.00531518555866102	low	9
TCGA-KK-A6E8-01A	cluster2	gene.clusterA	58.15	0	-0.00750697352146516	low	9
TCGA-KK-A7AP-01A	cluster2	gene.clusterA	6.44	0	-0.0161784802171609	low	9
TCGA-KK-A7AQ-01A	cluster2	gene.clusterA	39.98	1	0.00602363337770212	low	7
TCGA-KK-A7AU-01A	cluster1	gene.clusterB	6.8	1	0.00101373090171188	low	9
TCGA-KK-A7AV-01A	cluster1	gene.clusterB	27	0	0.0891172447164159	high	7
TCGA-KK-A7AW-01A	cluster2	gene.clusterA	34.63	0	0.0728434252277886	high	7
TCGA-KK-A7AY-01A	cluster2	gene.clusterA	36.93	1	0.036631430003951	high	7
TCGA-KK-A7AZ-01A	cluster2	gene.clusterA	49.9	0	-0.00232796835468397	low	7
TCGA-KK-A7B0-01A	cluster2	gene.clusterA	19.91	1	0.0838414510241371	high	9
TCGA-KK-A7B1-01A	cluster1	gene.clusterB	34.92	0	0.0615613336701844	high	7
TCGA-KK-A7B2-01A	cluster2	gene.clusterA	22.73	1	0.0628612405867289	high	9
TCGA-KK-A7B3-01A	cluster2	gene.clusterA	9.66	1	0.0147112812756186	low	9
TCGA-KK-A7B4-01A	cluster1	gene.clusterB	31.64	1	0.0577855295795392	high	9
TCGA-KK-A8I4-01A	cluster1	gene.clusterB	71.02	1	0.0459354066303403	high	7
TCGA-KK-A8I5-01A	cluster1	gene.clusterB	101.71	0	0.0527305100298483	high	7
TCGA-KK-A8I6-01A	cluster1	gene.clusterB	21.94	0	0.0667271096000391	high	7
TCGA-KK-A8I7-01A	cluster2	gene.clusterB	57.69	1	0.0598948383871495	high	9
TCGA-KK-A8I8-01A	cluster1	gene.clusterB	31.77	0	-0.00214099300518432	low	9
TCGA-KK-A8I9-01A	cluster1	gene.clusterA	30.88	1	0.0489370531868727	high	8
TCGA-KK-A8IA-01A	cluster1	gene.clusterB	63.44	0	0.0455978244359857	high	9
TCGA-KK-A8IB-01A	cluster2	gene.clusterB	2.73	0	0.0529866094800551	high	9
TCGA-KK-A8IC-01A	cluster1	gene.clusterB	34.82	1	0.029025574885827	high	9
TCGA-KK-A8ID-01A	cluster1	gene.clusterB	69.22	0	0.00590171034006324	low	9
TCGA-KK-A8IF-01A	cluster1	gene.clusterA	21.29	1	0.0202107155426024	low	7
TCGA-KK-A8IG-01A	cluster2	gene.clusterA	82.29	0	-0.0141318285444378	low	7
TCGA-KK-A8IH-01A	cluster1	gene.clusterB	66.13	0	0.0966991046245661	high	7
TCGA-KK-A8II-01A	cluster1	gene.clusterB	60.91	1	0.0657006644285489	high	9
TCGA-KK-A8IJ-01A	cluster1	gene.clusterA	10.09	1	-0.0106147295859087	low	7
TCGA-KK-A8IK-01A	cluster1	gene.clusterA	67.41	0	-0.000981831116579679	low	9
TCGA-KK-A8IL-01A	cluster1	gene.clusterB	NA	NA	0.0667525360812233	high	9
TCGA-KK-A8IM-01A	cluster1	gene.clusterB	62.91	0	0.0311790066326917	high	7
TCGA-M7-A71Y-01A	cluster2	gene.clusterB	16.2	0	0.0248426070779776	high	7
TCGA-M7-A71Z-01A	cluster2	gene.clusterB	21.12	0	0.00550899273262511	low	7
TCGA-M7-A720-01A	cluster2	gene.clusterB	12.61	0	0.0127400498139337	low	6
TCGA-M7-A721-01A	cluster2	gene.clusterA	13.14	0	0.0615234302759299	high	7
TCGA-M7-A722-01A	cluster2	gene.clusterA	18.36	1	0.0154613331243217	low	8
TCGA-M7-A723-01A	cluster2	gene.clusterA	25.07	0	-0.00060064311370172	low	7
TCGA-M7-A724-01A	cluster2	gene.clusterA	29.2	0	-0.0178235282264512	low	8
TCGA-M7-A725-01A	cluster1	gene.clusterB	18.82	0	-0.00317508615689931	low	7
TCGA-MG-AAMC-01A	cluster2	gene.clusterA	5.68	0	0.00328325990052571	low	9
TCGA-QU-A6IL-01A	cluster2	gene.clusterA	3.19	0	0.0396377891591872	high	7
TCGA-QU-A6IM-01A	cluster2	gene.clusterA	40.97	0	0.0749159924129322	high	7
TCGA-QU-A6IN-01A	cluster2	gene.clusterA	140.08	0	0.0456165245738573	high	7
TCGA-QU-A6IO-01A	cluster2	gene.clusterA	122.08	0	0.0714176022971777	high	6
TCGA-QU-A6IP-01A	cluster2	gene.clusterB	86.07	0	0.0443109142359308	high	6
TCGA-SU-A7E7-01A	cluster1	gene.clusterB	18.1	0	0.0603631361819086	high	8
TCGA-TK-A8OK-01A	cluster2	gene.clusterA	0.89	0	-0.00400962943497518	low	7
TCGA-TP-A8TT-01A	cluster1	gene.clusterB	17.28	0	0.0605065965700341	high	7
TCGA-TP-A8TV-01A	cluster2	gene.clusterA	20.04	0	-0.00526041804997179	low	7
TCGA-V1-A8MF-01A	cluster2	gene.clusterB	47.6	0	0.057351021048939	high	6
TCGA-V1-A8MG-01A	cluster1	gene.clusterA	28.15	0	0.0244766686496947	high	7
TCGA-V1-A8MK-01A	cluster1	gene.clusterA	16.69	0	0.0168453087561662	low	6
TCGA-V1-A8ML-01A	cluster2	gene.clusterA	14.72	0	0.0305008593010539	high	7
TCGA-V1-A8MM-01A	cluster2	gene.clusterA	32.52	1	0.000321932052100578	low	7
TCGA-V1-A8MU-01A	cluster2	gene.clusterA	61.63	0	0.0449109295350229	high	7
TCGA-V1-A8WL-01A	cluster1	gene.clusterA	63.99	0	0.0262412962518134	high	7
TCGA-V1-A8WN-01A	cluster1	gene.clusterB	30.35	0	-0.0165113807526644	low	6
TCGA-V1-A8WS-01A	cluster1	gene.clusterB	15.57	0	-0.0120858198658022	low	6
TCGA-V1-A8WV-01A	cluster1	gene.clusterB	22.54	0	0.0756532219816073	high	9
TCGA-V1-A8WW-01A	cluster1	gene.clusterB	35.41	0	0.0491536802616621	high	9
TCGA-V1-A8X3-01A	cluster1	gene.clusterA	6.64	0	-0.00579106457349978	low	7
TCGA-V1-A9O5-01A	cluster1	gene.clusterB	4.07	1	0.0316295926620349	high	9
TCGA-V1-A9O7-01A	cluster1	gene.clusterB	26.91	1	0.0552600606137056	high	9
TCGA-V1-A9O9-01A	cluster1	gene.clusterB	94.28	0	0.105927528848117	high	8
TCGA-V1-A9OA-01A	cluster2	gene.clusterB	20.89	0	0.0294541987216853	high	9
TCGA-V1-A9OF-01A	cluster1	gene.clusterA	38.9	0	-0.00356481422811761	low	6
TCGA-V1-A9OH-01A	cluster2	gene.clusterB	78.94	0	0.0235005803775182	high	8
TCGA-V1-A9OL-01A	cluster1	gene.clusterB	3.45	1	0.0263274791041492	high	9
TCGA-V1-A9OQ-01A	cluster2	gene.clusterA	12.19	0	0.011805447873378	low	6
TCGA-V1-A9OT-01A	cluster2	gene.clusterA	9.59	1	0.0940123032369979	high	6
TCGA-V1-A9OX-01A	cluster2	gene.clusterA	37.25	0	0.0856854503016169	high	8
TCGA-V1-A9OY-01A	cluster1	gene.clusterB	35.05	0	0.0462611052411709	high	7
TCGA-V1-A9Z7-01A	cluster2	gene.clusterA	28.71	0	-0.0218725594699007	low	9
TCGA-V1-A9Z8-01A	cluster2	gene.clusterB	27.17	0	0.0490796173401654	high	9
TCGA-V1-A9Z9-01A	cluster2	gene.clusterA	17.74	0	0.0424574433454604	high	9
TCGA-V1-A9ZG-01A	cluster1	gene.clusterB	49.84	0	0.047529038267086	high	9
TCGA-V1-A9ZI-01A	cluster2	gene.clusterB	53.88	0	0.0346217466983445	high	9
TCGA-V1-A9ZK-01A	cluster1	gene.clusterA	45.43	0	0.0427927787659532	high	8
TCGA-V1-A9ZR-01A	cluster1	gene.clusterB	44.71	0	0.0182797866190726	low	8
TCGA-VN-A88I-01A	cluster2	gene.clusterB	8.84	0	0.0270463933691776	high	8
TCGA-VN-A88K-01A	cluster1	gene.clusterB	25.49	0	0.00260771549516079	low	8
TCGA-VN-A88L-01A	cluster2	gene.clusterB	24.51	0	0.0265456373129647	high	7
TCGA-VN-A88M-01A	cluster2	gene.clusterA	6.21	0	0.00979403577228836	low	7
TCGA-VN-A88N-01A	cluster2	gene.clusterB	25.16	0	0.0150156965153952	low	7
TCGA-VN-A88O-01A	cluster2	gene.clusterA	15.8	0	0.0202905302773939	low	7
TCGA-VN-A88P-01A	cluster2	gene.clusterA	41.39	0	-0.00651245949434881	low	7
TCGA-VN-A88Q-01A	cluster1	gene.clusterB	44.88	0	0.111713890873979	high	8
TCGA-VN-A88R-01A	cluster2	gene.clusterA	16.82	1	-0.00586812435080696	low	8
TCGA-VN-A943-01A	cluster2	gene.clusterA	16.29	0	-0.0207210437798931	low	8
TCGA-VP-A872-01A	cluster2	gene.clusterB	119.28	0	0.131500822951469	high	8
TCGA-VP-A875-01A	cluster1	gene.clusterB	75.85	0	0.0148544831580497	low	7
TCGA-VP-A876-01A	cluster1	gene.clusterB	109.49	0	0.0567654594806232	high	8
TCGA-VP-A878-01A	cluster1	gene.clusterB	77.33	1	0.0602435075178498	high	9
TCGA-VP-A879-01A	cluster1	gene.clusterB	NA	NA	0.0278307746488558	high	9
TCGA-VP-A87B-01A	cluster2	gene.clusterA	81.24	1	0.0099577526384915	low	8
TCGA-VP-A87C-01A	cluster1	gene.clusterB	55.52	0	0.0542685186695594	high	7
TCGA-VP-A87D-01A	cluster1	gene.clusterB	39.22	1	0.00742563881588154	low	9
TCGA-VP-A87E-01A	cluster2	gene.clusterB	66.92	0	0.0255215151818368	high	6
TCGA-VP-A87H-01A	cluster1	gene.clusterB	21.78	0	0.043658683597138	high	9
TCGA-VP-A87J-01A	cluster1	gene.clusterB	58.28	0	-0.0224776448911161	low	7
TCGA-VP-A87K-01A	cluster1	gene.clusterB	22.9	1	0.0123549186986488	low	8
TCGA-VP-AA1N-01A	cluster1	gene.clusterA	44.84	0	0.0477964712283813	high	9
TCGA-WW-A8ZI-01A	cluster1	gene.clusterA	14.75	0	-0.0236014162292242	low	8
TCGA-X4-A8KQ-01A	cluster2	gene.clusterA	45.43	0	0.0390227309075799	high	9
TCGA-X4-A8KS-01A	cluster2	gene.clusterA	32.16	0	0.0671812272963805	high	7
TCGA-XA-A8JR-01A	cluster2	gene.clusterB	12.35	0	0.0371537416576164	high	7
TCGA-XJ-A83F-01A	cluster2	gene.clusterB	37.02	0	0.0607477614447996	high	7
TCGA-XJ-A83G-01A	cluster2	gene.clusterA	48	0	0.0518210298423086	high	7
TCGA-XJ-A83H-01A	cluster2	gene.clusterB	42.05	0	0.0303957950911669	high	7
TCGA-XJ-A9DI-01A	cluster1	gene.clusterB	48	0	0.0604875796643031	high	9
TCGA-XJ-A9DK-01A	cluster1	gene.clusterB	9.03	0	0.0566606481232329	high	8
TCGA-XJ-A9DQ-01A	cluster2	gene.clusterB	2.99	0	0.0504604184164681	high	6
TCGA-XJ-A9DX-01A	cluster2	gene.clusterA	31.96	0	-0.0176328947545801	low	9
TCGA-XK-AAIR-01A	cluster1	gene.clusterB	31.93	0	0.0636942477303807	high	8
TCGA-XK-AAIV-01A	cluster1	gene.clusterB	37.22	0	0.0275175065310517	high	10
TCGA-XK-AAIW-01A	cluster1	gene.clusterB	14.03	1	-0.0262902472252993	low	9
TCGA-XK-AAJ3-01A	cluster2	gene.clusterA	41.46	0	-0.0141007146054761	low	8
TCGA-XK-AAJA-01A	cluster2	gene.clusterA	30.55	0	0.0372595788320243	high	7
TCGA-XK-AAJP-01A	cluster2	gene.clusterA	41.36	0	0.0344902060416338	high	7
TCGA-XK-AAJR-01A	cluster2	gene.clusterB	4.3	1	0.00732388637725324	low	7
TCGA-XK-AAJT-01A	cluster2	gene.clusterB	47.11	0	0.0438899418637443	high	7
TCGA-XK-AAJU-01A	cluster1	gene.clusterB	51.77	0	0.0781908181184691	high	7
TCGA-XK-AAK1-01A	cluster2	gene.clusterA	32.16	0	0.0532374523416727	high	7
TCGA-XQ-A8TA-01A	cluster1	gene.clusterA	NA	NA	-0.0204603017244274	low	10
TCGA-XQ-A8TB-01A	cluster1	gene.clusterB	25.3	0	-0.0141305032026457	low	9
TCGA-Y6-A8TL-01A	cluster2	gene.clusterA	32.59	0	0.000796306873440657	low	6
TCGA-Y6-A9XI-01A	cluster1	gene.clusterB	17.28	0	0.0265320023912775	high	8
TCGA-YJ-A8SW-01A	cluster1	gene.clusterB	4.86	0	0.0209932251768098	low	9
TCGA-YL-A8HJ-01A	cluster1	gene.clusterB	52.92	0	0.00768965963900113	low	9
TCGA-YL-A8HK-01A	cluster1	gene.clusterB	45.2	1	0.0516177377251773	high	9
TCGA-YL-A8HL-01A	cluster1	gene.clusterB	51.41	0	0.00148880004611699	low	9
TCGA-YL-A8HM-01A	cluster1	gene.clusterB	48.39	1	0.0424194995195548	high	9
TCGA-YL-A8HO-01A	cluster2	gene.clusterA	35.09	1	-0.00855675169595783	low	7
TCGA-YL-A8S8-01A	cluster1	gene.clusterB	22.31	1	0.0279107655876969	high	9
TCGA-YL-A8S9-01A	cluster2	gene.clusterA	33.05	1	-0.0122044945411879	low	9
TCGA-YL-A8SA-01A	cluster2	gene.clusterB	16.82	0	0.0492554791930715	high	8
TCGA-YL-A8SB-01A	cluster1	gene.clusterA	45.47	1	0.00318119421214305	low	9
TCGA-YL-A8SC-01A	cluster1	gene.clusterB	4.99	1	0.0191833323751426	low	9
TCGA-YL-A8SI-01A	cluster2	gene.clusterA	46.75	1	0.0121759628744033	low	9
TCGA-YL-A9WH-01A	cluster1	gene.clusterB	14.03	0	0.0911035989705596	high	9
TCGA-YL-A9WI-01A	cluster1	gene.clusterA	53.32	0	-0.0122989115447847	low	9
TCGA-YL-A9WJ-01A	cluster1	gene.clusterB	48.49	1	0.0545385138824891	high	8
TCGA-YL-A9WK-01A	cluster2	gene.clusterA	33.15	1	-0.0170317794173875	low	9
TCGA-YL-A9WL-01A	cluster1	gene.clusterB	24.31	1	-0.0137918868310559	low	9
TCGA-YL-A9WX-01A	cluster1	gene.clusterB	49.47	1	0.0654837279585439	high	9
TCGA-YL-A9WY-01A	cluster1	gene.clusterB	32.03	1	0.0306181158107097	high	9
TCGA-ZG-A8QW-01A	cluster1	gene.clusterB	3.09	0	0.0320901691238483	high	9
TCGA-ZG-A8QX-01A	cluster2	gene.clusterA	14.52	0	-0.00233491314824454	low	6
TCGA-ZG-A8QY-01A	cluster2	gene.clusterA	13.27	0	-0.0217387451261128	low	9
TCGA-ZG-A8QZ-01A	cluster1	gene.clusterB	10.12	0	0.0398919721607907	high	9
TCGA-ZG-A9KY-01A	cluster1	gene.clusterB	4.27	0	-0.00297193594752441	low	9
TCGA-ZG-A9L0-01A	cluster1	gene.clusterA	11.66	0	0.0159228091002873	low	9
TCGA-ZG-A9L1-01A	cluster1	gene.clusterB	42.77	0	-0.0375693110120429	low	9
TCGA-ZG-A9L2-01A	cluster1	gene.clusterB	5.91	1	0.0612074143364838	high	9
TCGA-ZG-A9L4-01A	cluster1	gene.clusterB	36.4	0	0.00257169480985651	low	9
TCGA-ZG-A9L5-01A	cluster1	gene.clusterB	29.83	0	0.00553476276881547	low	9
TCGA-ZG-A9L6-01A	cluster1	gene.clusterA	21.81	1	-0.00876810297469853	low	9
TCGA-ZG-A9L9-01A	cluster2	gene.clusterA	1.68	1	-0.0211266625236115	low	9
TCGA-ZG-A9LB-01A	cluster2	gene.clusterA	19.15	0	0.0652114014694587	high	9
TCGA-ZG-A9LM-01A	cluster2	gene.clusterA	12.42	0	0.0488006781329876	high	9
TCGA-ZG-A9LN-01A	cluster2	gene.clusterB	3.78	0	0.0388585548564989	high	9
TCGA-ZG-A9LS-01A	cluster1	gene.clusterB	16.95	0	0.05638233219218	high	9
TCGA-ZG-A9LU-01A	cluster2	gene.clusterB	19.02	0	0.0470488151432805	high	9
TCGA-ZG-A9LY-01A	cluster1	gene.clusterB	12.16	0	0.0404850520607556	high	9
TCGA-ZG-A9LZ-01A	cluster1	gene.clusterB	22.73	0	0.064819635637541	high	9
TCGA-ZG-A9M4-01A	cluster1	gene.clusterB	17.97	0	0.0328179333192881	high	9
TCGA-ZG-A9MC-01A	cluster1	gene.clusterB	14.95	0	0.0346532255764253	high	9
TCGA-ZG-A9N3-01A	cluster1	gene.clusterB	11.47	0	0.0796673300417493	high	9
TCGA-ZG-A9ND-01A	cluster2	gene.clusterA	13.47	0	0.00514890624420934	low	9
TCGA-ZG-A9NI-01A	cluster2	gene.clusterA	4.34	0	-0.000819891555848579	low	9
