# Supplementary material for: RNA modification writers pattern in relation to tumor microenvironment and prognosis in prostate cancer
Source: Front Genet. 2023 Jan 18;13:1065424. doi: 10.3389/fgene.2022.1065424 (PMC9889935; doi:10.3389/fgene.2022.1065424)
Supplement: Supplementary file 1 [file DataSheet1.ZIP › SupplementaryTable22_multicox_clin.txt]

P	HR	Lower	Higher
age	0.489690049905188	0.89	0.63	1.24
gleason	3.237864962e-06	1.5	1.27	1.78
stage	0.12569960080959	1.23	0.94	1.59
WM_ScoreGroup	0.006935336165992	0.65	0.47	0.89
