# Supplementary material for: RNA modification writers pattern in relation to tumor microenvironment and prognosis in prostate cancer
Source: Front Genet. 2023 Jan 18;13:1065424. doi: 10.3389/fgene.2022.1065424 (PMC9889935; doi:10.3389/fgene.2022.1065424)
Supplement: Supplementary file 1 [file DataSheet1.ZIP › SupplementaryTable22_multicox_clin_dataset1.txt]

P	HR	Lower	Higher
age	0.957991312117836	0.98	0.46	2.1
gleason	0.844985144358592	1.03	0.76	1.39
stage	0.016569511440036	1.7	1.1	2.63
WM_ScoreGroup	0.008204574876827	0.46	0.26	0.82
