# Supplementary material for: RNA modification writers pattern in relation to tumor microenvironment and prognosis in prostate cancer
Source: Front Genet. 2023 Jan 18;13:1065424. doi: 10.3389/fgene.2022.1065424 (PMC9889935; doi:10.3389/fgene.2022.1065424)
Supplement: Supplementary file 1 [file DataSheet1.ZIP › SupplementaryTable23_clininfor_feature.txt]

X	time	status	WM_Score	WM_ScoreGroup	feature.AGE	feature.CLIN_T_STAGE	feature.GLEASON_SCORE
TCGA-2A-A8VL-01A	20.4	0	-0.0217602586539807	low	51	NA	6-7
TCGA-2A-A8VO-01A	55.88	0	0.0494207152953987	high	57	T1	6-7
TCGA-2A-A8VT-01A	45.11	0	-0.0152950086847302	low	47	T2	8-10
TCGA-2A-A8VV-01A	22.04	0	-0.0185032893968398	low	52	T2	6-7
TCGA-2A-A8VX-01A	45.27	0	-0.0161906542025712	low	70	T2	8-10
TCGA-2A-A8W1-01A	3.68	0	-0.0122268375831038	low	54	T1	6-7
TCGA-2A-A8W3-01A	6.5	1	0.0379090771052462	high	69	T2	8-10
TCGA-2A-AAYF-01A	44.81	0	0.00998582166518957	low	57	T1	6-7
TCGA-2A-AAYO-01A	41.79	0	0.0298973456774732	high	57	T1	6-7
TCGA-2A-AAYU-01A	20.2	0	-0.0160002528753348	low	56	T1	6-7
TCGA-4L-AA1F-01A	11.5	0	0.0380295514980481	high	64	T2	8-10
TCGA-CH-5737-01A	2.99	0	0.0203474904382069	low	73	NA	6-7
TCGA-CH-5738-01A	6.96	0	0.0650206190906351	high	72	NA	6-7
TCGA-CH-5739-01A	22.04	0	0.0680185712605686	high	65	NA	6-7
TCGA-CH-5740-01A	1.02	0	0.0550786652284843	high	57	NA	6-7
TCGA-CH-5741-01A	12.98	0	0.00598348645641619	low	56	NA	8-10
TCGA-CH-5743-01A	13.96	1	0.089689534299318	high	66	NA	6-7
TCGA-CH-5744-01A	1.97	0	0.0295555625346845	high	64	NA	6-7
TCGA-CH-5745-01A	2.99	0	0.00403905162555611	low	68	NA	6-7
TCGA-CH-5746-01A	24.01	0	0.0462225796369932	high	57	NA	6-7
TCGA-CH-5748-01A	1.02	0	0.0308625820453537	high	64	NA	6-7
TCGA-CH-5750-01A	13.01	0	0.0357089568305153	high	72	NA	6-7
TCGA-CH-5751-01A	11.99	1	0.0155064709301001	low	68	NA	8-10
TCGA-CH-5752-01A	30.98	0	-0.0462536077514236	low	66	NA	8-10
TCGA-CH-5753-01A	1.02	0	0.0437327316043571	high	70	NA	8-10
TCGA-CH-5754-01A	2.04	0	0.0409478867154305	high	65	NA	8-10
TCGA-CH-5761-01A	0.92	0	-0.0233110879853352	low	61	NA	8-10
TCGA-CH-5762-01A	43.99	0	0.0754758860402422	high	60	NA	6-7
TCGA-CH-5763-01A	11.99	0	0.00787924826929562	low	66	NA	6-7
TCGA-CH-5764-01A	1.02	0	0.0303496719714591	high	66	NA	6-7
TCGA-CH-5765-01A	23	0	0.0330543863029209	high	55	NA	6-7
TCGA-CH-5766-01A	1.02	0	0.0467038072245932	high	55	NA	6-7
TCGA-CH-5767-01A	15.05	0	-0.00590467577494719	low	66	NA	6-7
TCGA-CH-5768-01A	24.01	0	0.0414712484639451	high	72	NA	6-7
TCGA-CH-5769-01A	2.04	0	0.0557505563354442	high	48	NA	8-10
TCGA-CH-5771-01A	13.01	0	0.0561614387119614	high	63	NA	6-7
TCGA-CH-5772-01A	15.97	0	-0.0228020200900163	low	63	NA	8-10
TCGA-CH-5788-01A	26.97	0	0.0814933898205129	high	69	NA	6-7
TCGA-CH-5789-01A	9.99	0	0.0375821660049831	high	61	NA	6-7
TCGA-CH-5790-01A	32	0	0.0680133092742497	high	64	NA	6-7
TCGA-CH-5791-01A	32	1	0.0695113083180161	high	72	NA	6-7
TCGA-CH-5792-01A	2.99	0	0.072483435813392	high	57	NA	8-10
TCGA-CH-5794-01A	28.98	0	0.0464060649975441	high	65	NA	6-7
TCGA-EJ-5494-01A	48.52	0	0.0209247431759996	low	50	T2	6-7
TCGA-EJ-5495-01A	57.82	0	0.0502548757699312	high	68	T1	8-10
TCGA-EJ-5496-01A	19.55	0	0.00380518925607166	low	59	T1	6-7
TCGA-EJ-5497-01A	13.3	0	0.0511351887916622	high	47	T2	6-7
TCGA-EJ-5498-01A	56.5	0	0.0690937292037642	high	56	T2	6-7
TCGA-EJ-5499-01A	46.48	0	0.0523223409121933	high	61	T2	6-7
TCGA-EJ-5501-01A	44.84	0	0.0194879385795259	low	55	T2	6-7
TCGA-EJ-5502-01A	38.47	0	0.0794706408835898	high	50	T2	6-7
TCGA-EJ-5503-01A	45.7	0	0.100170687046515	high	50	T2	8-10
TCGA-EJ-5504-01A	46.88	0	-0.00931419227004475	low	65	T2	6-7
TCGA-EJ-5505-01A	30.29	0	-0.00519248124563002	low	57	T1	6-7
TCGA-EJ-5506-01A	45.37	0	-0.0206279470031189	low	67	T3	8-10
TCGA-EJ-5507-01A	47.86	0	0.0543557757044387	high	54	T2	8-10
TCGA-EJ-5508-01A	64.55	0	0.0527394886054056	high	65	T1	6-7
TCGA-EJ-5509-01A	48.09	0	0.0517952488463176	high	63	T2	6-7
TCGA-EJ-5510-01A	61.99	0	0.0758939840701875	high	48	T1	6-7
TCGA-EJ-5511-01A	48.49	0	0.0100799380476503	low	55	T2	6-7
TCGA-EJ-5512-01A	56.93	0	0.0564962823550675	high	46	T1	6-7
TCGA-EJ-5514-01A	60.09	0	0.0127683970627867	low	66	T1	8-10
TCGA-EJ-5515-01A	60.18	0	-0.0158000560111712	low	60	T1	6-7
TCGA-EJ-5516-01A	62.06	0	0.049065066817102	high	49	T2	6-7
TCGA-EJ-5517-01A	62.06	0	-4.49941305769481e-05	low	55	T1	6-7
TCGA-EJ-5518-01A	69.12	1	0.0106723740658254	low	66	T3	8-10
TCGA-EJ-5519-01A	64.45	0	0.0264239841077068	high	64	T2	8-10
TCGA-EJ-5521-01A	74.87	0	0.111973335180591	high	63	T1	6-7
TCGA-EJ-5522-01A	68.3	0	0.0340956915693061	high	51	T2	6-7
TCGA-EJ-5524-01A	8.71	1	0.020953442569064	low	57	T2	8-10
TCGA-EJ-5525-01A	17.94	1	-0.024923764627706	low	67	T3	8-10
TCGA-EJ-5526-01A	62.71	1	0.0401650460561268	high	56	T1	8-10
TCGA-EJ-5527-01A	58.41	0	0.0212595656518641	high	69	T2	6-7
TCGA-EJ-5530-01A	60.18	0	0.0119399336238615	low	61	T2	6-7
TCGA-EJ-5531-01A	41.82	0	0.0838111406085713	high	62	T2	6-7
TCGA-EJ-5532-01A	60.05	0	-0.0119154083125462	low	57	T1	6-7
TCGA-EJ-5542-01A	49.7	0	0.0134653411227804	low	60	T2	6-7
TCGA-EJ-7115-01A	88.27	0	0.0654735364554538	high	65	T1	6-7
TCGA-EJ-7123-01A	84.49	0	0.0273357029548886	high	59	T1	6-7
TCGA-EJ-7125-01A	93.63	0	-0.0239260820735234	low	44	T1	6-7
TCGA-EJ-7314-01A	37.78	0	0.0199240133604188	low	62	T2	6-7
TCGA-EJ-7315-01A	33.11	0	0.0821920516082775	high	68	T2	6-7
TCGA-EJ-7317-01A	25.33	0	-0.00887117406595606	low	71	T1	6-7
TCGA-EJ-7321-01A	27.07	0	0.0384655642066457	high	57	T1	6-7
TCGA-EJ-7327-01A	30.32	0	-0.0166898023771177	low	61	T2	6-7
TCGA-EJ-7328-01A	27.66	0	0.0636099011333106	high	70	T1	6-7
TCGA-EJ-7330-01A	6.27	0	0.0190281663420017	low	68	T1	6-7
TCGA-EJ-7331-01A	24.38	0	0.0250471891593794	high	64	T1	6-7
TCGA-EJ-7781-01A	35.25	0	0.0563144884445499	high	65	T1	6-7
TCGA-EJ-7782-01A	38.34	0	0.0402199404759881	high	71	T2	8-10
TCGA-EJ-7783-01A	25.85	0	0.07022460319018	high	70	T2	6-7
TCGA-EJ-7784-01A	25.66	0	0.0165743250765687	low	63	T2	6-7
TCGA-EJ-7785-01A	38.67	0	0.0617412644803638	high	54	T2	6-7
TCGA-EJ-7786-01A	36.01	0	0.00827419744248448	low	62	T1	6-7
TCGA-EJ-7788-01A	28.22	0	-0.0022449250453222	low	53	T3	6-7
TCGA-EJ-7789-01A	36.3	0	-0.00760323033103529	low	66	T1	6-7
TCGA-EJ-7791-01A	36.73	0	0.0480459294438133	high	67	T1	6-7
TCGA-EJ-7792-01A	45.86	0	0.0586433447705495	high	53	T1	6-7
TCGA-EJ-7793-01A	3.75	0	0.0117032779628201	low	49	T2	6-7
TCGA-EJ-7794-01A	42.9	0	0.0525461237446361	high	67	T2	6-7
TCGA-EJ-7797-01A	32.29	0	0.0465147066091154	high	53	T1	6-7
TCGA-EJ-8468-01A	77.1	0	0.0304974337541017	high	63	T3	8-10
TCGA-EJ-8469-01A	63.24	1	0.0224045700753375	high	46	T3	8-10
TCGA-EJ-8470-01A	38.07	0	0.0771528693988373	high	58	T2	6-7
TCGA-EJ-8472-01A	6.44	1	0.0104336657897184	low	63	T3	8-10
TCGA-EJ-8474-01A	25.16	0	0.0191423214539547	low	69	T3	8-10
TCGA-EJ-A46B-01A	21.58	0	0.00862397851621218	low	66	T1	8-10
TCGA-EJ-A46D-01A	20.57	0	0.0751066372639999	high	53	T2	8-10
TCGA-EJ-A46E-01A	17.21	0	0.0660099480300817	high	57	T1	8-10
TCGA-EJ-A46F-01A	7.06	1	0.0458490661441653	high	57	T2	8-10
TCGA-EJ-A46G-01A	21.94	0	-0.0039371181159383	low	71	T3	8-10
TCGA-EJ-A46H-01A	23.78	0	0.0941318732400343	high	60	T1	6-7
TCGA-EJ-A46I-01A	21.94	0	0.0523956772818186	high	57	T1	6-7
TCGA-EJ-A65B-01A	23.32	0	0.0121116202101894	low	55	T3	8-10
TCGA-EJ-A65D-01A	12.91	0	-0.000656899396167844	low	66	T3	8-10
TCGA-EJ-A65E-01A	13.7	0	0.045888776227966	high	67	T3	6-7
TCGA-EJ-A65F-01A	2.46	1	-0.0141471805880872	low	59	T3	8-10
TCGA-EJ-A65G-01A	21.88	0	-0.0167872293878521	low	57	T2	8-10
TCGA-EJ-A65J-01A	14.82	0	-0.00526876056165877	low	62	T3	8-10
TCGA-EJ-A65M-01A	7.56	0	0.0608249729097131	high	65	T2	6-7
TCGA-EJ-A6RA-01A	11.6	1	0.0438461410108204	high	70	T3	8-10
TCGA-EJ-A6RC-01A	28.68	0	0.0285220716579056	high	64	T1	6-7
TCGA-EJ-A7NF-01A	8.21	0	0.0355234550821201	high	56	T2	6-7
TCGA-EJ-A7NG-01A	14.19	0	0.0695722133229756	high	64	T3	6-7
TCGA-EJ-A7NH-01A	15.57	0	-0.00348686206762345	low	56	T2	6-7
TCGA-EJ-A7NJ-01A	6.47	0	-0.00994911054146274	low	59	T2	8-10
TCGA-EJ-A7NK-01A	15.64	0	0.0556507815072571	high	58	T3	6-7
TCGA-EJ-A7NM-01A	4.2	0	-0.00614783919580317	low	64	T3	8-10
TCGA-EJ-A7NN-01A	6.47	1	0.0775196266050628	high	61	T3	6-7
TCGA-EJ-A8FN-01A	10.81	0	-0.0123483124770924	low	58	T2	6-7
TCGA-EJ-A8FO-01A	9.26	0	-0.00698914494281265	low	51	T3	6-7
TCGA-EJ-A8FP-01A	3.84	1	0.0411222987722017	high	59	T2	8-10
TCGA-EJ-A8FS-01A	7.1	1	0.034282944444382	high	66	T3	6-7
TCGA-EJ-A8FU-01A	4.53	0	0.0436932329169463	high	64	T3	8-10
TCGA-EJ-AB20-01A	4.3	0	-0.00214090830070527	low	61	T2	6-7
TCGA-EJ-AB27-01A	4.76	0	0.0464893699649919	high	51	T1	6-7
TCGA-FC-7708-01A	28.38	0	0.0689144435720995	high	52	T1	6-7
TCGA-FC-7961-01A	15.41	0	0.0281184422364962	high	62	T1	8-10
TCGA-FC-A4JI-01A	28.81	0	0.0543660815218717	high	70	T4	8-10
TCGA-FC-A5OB-01A	22.34	0	-0.0224884697366965	low	53	T3	8-10
TCGA-FC-A66V-01A	17.21	0	0.0451471585697501	high	74	T3	6-7
TCGA-FC-A6HD-01A	25.92	0	0.0382229188836417	high	77	T3	6-7
TCGA-FC-A8O0-01A	20.24	0	-0.0172279307637568	low	68	T2	6-7
TCGA-G9-6329-01A	41.59	0	0.0852450489870754	high	67	T1	6-7
TCGA-G9-6332-01A	42.21	1	0.0162663861806938	low	55	T2	6-7
TCGA-G9-6333-01A	80.98	0	-0.00190604038389584	low	66	T1	6-7
TCGA-G9-6336-01A	67.94	0	0.0303942141730876	high	57	T2	6-7
TCGA-G9-6338-01A	66.62	0	0.00190191375840174	low	61	T1	6-7
TCGA-G9-6339-01A	53.68	1	0.0650621790867575	high	58	T3	6-7
TCGA-G9-6342-01A	55.72	0	0.0830893321162823	high	61	T2	6-7
TCGA-G9-6343-01A	80.49	0	0.0392473252955596	high	62	T2	6-7
TCGA-G9-6347-01A	68.63	0	0.0782895494122184	high	59	T1	6-7
TCGA-G9-6348-01A	49.77	0	0.0515582792935153	high	68	T3	6-7
TCGA-G9-6351-01A	67.28	0	0.0296966512522118	high	51	T1	6-7
TCGA-G9-6353-01A	50.66	0	0.00941443096572512	low	58	T1	6-7
TCGA-G9-6354-01A	67.87	0	0.0160233429474688	low	55	T1	6-7
TCGA-G9-6356-01A	47.11	0	0.0554399129793348	high	60	T1	8-10
TCGA-G9-6361-01A	46.48	0	0.00651232133445486	low	61	T2	6-7
TCGA-G9-6362-01A	47.4	0	0.00386914495547061	low	57	T1	6-7
TCGA-G9-6363-01A	45.27	0	0.0963021060724892	high	64	T2	6-7
TCGA-G9-6364-01A	39.36	0	0.0170817294385422	low	72	NA	6-7
TCGA-G9-6365-01A	44.78	0	0.04903814560017	high	71	T2	6-7
TCGA-G9-6366-01A	63.96	0	0.013994796674988	low	61	T1	6-7
TCGA-G9-6367-01A	40.14	0	0.0503976384415507	high	60	T2	8-10
TCGA-G9-6369-01A	39.91	0	-0.00927542297897594	low	55	T1	6-7
TCGA-G9-6370-01A	37.98	0	0.0720699538145426	high	52	T1	6-7
TCGA-G9-6371-01A	40.28	0	-0.00685857326776915	low	58	T1	6-7
TCGA-G9-6373-01A	26.64	0	0.0857807956447385	high	68	T2	6-7
TCGA-G9-6377-01A	31.47	0	0.0732557911305232	high	61	T2	6-7
TCGA-G9-6378-01A	37.94	0	0.00689704219683281	low	54	T1	6-7
TCGA-G9-6379-01A	58.41	0	0.0915972016178635	high	68	T1	6-7
TCGA-G9-6384-01A	25.13	0	0.0152682269479626	low	53	T1	6-7
TCGA-G9-6385-01A	27.27	0	0.018906607364116	low	66	T1	6-7
TCGA-G9-6494-01A	58.18	0	-0.0280080945844958	low	66	T1	6-7
TCGA-G9-6496-01A	56.7	0	0.034682463706511	high	61	T1	6-7
TCGA-G9-6498-01A	44.09	1	0.0396054851944948	high	53	T1	6-7
TCGA-G9-6499-01A	50.69	0	0.0854712599846118	high	66	T3	8-10
TCGA-G9-7509-01A	52.89	0	-0.00243157568793512	low	48	T1	6-7
TCGA-G9-7510-01A	38.93	0	0.0550340725974539	high	66	T1	8-10
TCGA-G9-7519-01A	27.89	0	-0.00469180208935455	low	58	T1	6-7
TCGA-G9-7521-01A	30.95	0	0.00935678617651211	low	52	T3	8-10
TCGA-G9-7522-01A	35.41	0	0.00218472683419876	low	49	T1	6-7
TCGA-G9-7523-01A	28.15	0	-0.0167026651829396	low	44	T1	8-10
TCGA-G9-7525-01A	32.65	0	0.0931552994728383	high	64	T1	6-7
TCGA-G9-A9S0-01A	21.35	1	0.0920370133109132	high	53	T2	8-10
TCGA-G9-A9S4-01A	29.76	0	-0.00639669821317687	low	62	T2	8-10
TCGA-G9-A9S7-01A	23.92	0	0.0897502354718054	high	55	T2	8-10
TCGA-H9-7775-01A	6.08	0	-0.00166241008963486	low	68	NA	6-7
TCGA-H9-A6BX-01A	30.91	0	0.062331149422107	high	60	NA	6-7
TCGA-H9-A6BY-01A	3.68	0	-0.00108894760914219	low	63	T1	6-7
TCGA-HC-7075-01A	19.74	0	-0.000965857463840071	low	63	T1	6-7
TCGA-HC-7077-01A	69.48	0	0.0160361629661763	low	64	T1	6-7
TCGA-HC-7078-01A	65.21	0	0.0379021441322968	high	69	T1	6-7
TCGA-HC-7079-01A	12.48	1	0.106621142115563	high	51	T3	6-7
TCGA-HC-7080-01A	29.37	1	-0.00728161644504646	low	66	T2	6-7
TCGA-HC-7081-01A	37.32	0	0.0627597737474243	high	62	NA	8-10
TCGA-HC-7209-01A	14.45	0	0.0765099482403194	high	60	T2	6-7
TCGA-HC-7210-01A	28.52	0	0.0449828060110711	high	74	NA	6-7
TCGA-HC-7211-01A	40.11	0	0.0283304536935583	high	62	T2	6-7
TCGA-HC-7212-01A	28.58	0	0.0315606787037252	high	56	NA	6-7
TCGA-HC-7213-01A	5.58	1	0.0892908674110574	high	53	T3	8-10
TCGA-HC-7230-01A	32.88	0	0.0238417336511304	high	50	NA	6-7
TCGA-HC-7231-01A	30.85	0	0.0563745353380906	high	66	T1	6-7
TCGA-HC-7232-01A	25.16	1	0.0189158902670359	low	66	NA	8-10
TCGA-HC-7233-01A	44.51	0	0.0669808383591557	high	73	NA	6-7
TCGA-HC-7736-01A	36.24	0	0.023901900047332	high	59	T2	6-7
TCGA-HC-7737-01A	35.81	0	0.0504808572808095	high	55	T1	6-7
TCGA-HC-7738-01A	13.8	1	0.0324950358454303	high	58	NA	6-7
TCGA-HC-7740-01A	23.55	0	0.0633382679287013	high	59	T2	6-7
TCGA-HC-7742-01A	30.81	0	0.0594740307450782	high	58	NA	6-7
TCGA-HC-7744-01A	17.44	0	0.0603039977641699	high	46	NA	6-7
TCGA-HC-7745-01A	23.69	0	0.0363082673172104	high	65	NA	6-7
TCGA-HC-7747-01A	24.57	0	0.0408750723823761	high	52	T2	6-7
TCGA-HC-7748-01A	26.02	0	0.0247476226441137	high	60	NA	6-7
TCGA-HC-7749-01A	23.78	0	0.0311381142099923	high	70	NA	6-7
TCGA-HC-7750-01A	17.15	0	0.0687687791819649	high	50	T2	6-7
TCGA-HC-7752-01A	25.69	0	-0.00412146947093061	low	61	NA	6-7
TCGA-HC-7818-01A	30.81	0	0.0530468613405862	high	66	T2	6-7
TCGA-HC-7819-01A	17.84	0	0.0128838374237991	low	53	T2	8-10
TCGA-HC-7820-01A	24.54	0	-0.0186145535423165	low	72	NA	6-7
TCGA-HC-7821-01A	31.41	0	-0.026136688609899	low	54	NA	8-10
TCGA-HC-8213-01A	19.35	0	0.0050712855631438	low	48	NA	6-7
TCGA-HC-8216-01A	22.4	0	0.0446817707709479	high	58	T2	6-7
TCGA-HC-8256-01A	28.25	0	-0.00940084000625404	low	53	NA	6-7
TCGA-HC-8257-01A	23.85	0	0.0120809681999021	low	70	NA	6-7
TCGA-HC-8258-01A	27.83	0	0.0586468318012376	high	56	NA	6-7
TCGA-HC-8259-01A	30.35	0	0.0149719768731228	low	50	T1	6-7
TCGA-HC-8260-01A	22.54	0	0.0156098632671373	low	43	NA	6-7
TCGA-HC-8261-01A	17.94	0	0.045866991897479	high	48	NA	6-7
TCGA-HC-8262-01A	22.31	0	0.00994942308287315	low	57	NA	8-10
TCGA-HC-8265-01A	15.87	0	0.0520122908237292	high	66	NA	8-10
TCGA-HC-8266-01A	15.54	0	0.0646678466641576	high	55	NA	8-10
TCGA-HC-A48F-01A	22.34	0	0.0383959397523629	high	47	T1	8-10
TCGA-HC-A4ZV-01A	0.76	0	-0.0147895889476986	low	56	T2	8-10
TCGA-HC-A631-01A	1.77	0	-0.0179600267173663	low	67	T2	8-10
TCGA-HC-A632-01A	2	0	-0.0264331637415623	low	68	T1	8-10
TCGA-HC-A6AL-01A	2.2	0	0.0364837334478685	high	64	T1	6-7
TCGA-HC-A6AN-01A	1.61	0	0.0386493889695207	high	67	T1	6-7
TCGA-HC-A6AO-01A	17.41	0	0.10083569487374	high	52	T1	6-7
TCGA-HC-A6AP-01A	2.33	0	0.0620475345536515	high	61	T1	6-7
TCGA-HC-A6AQ-01A	3.48	0	0.0465234215198815	high	60	T1	6-7
TCGA-HC-A6AS-01A	1.45	0	0.0609747412282278	high	70	T1	6-7
TCGA-HC-A6HX-01A	1.25	0	0.0705053452580489	high	55	T1	6-7
TCGA-HC-A6HY-01A	4.4	0	0.0658886280183519	high	51	T1	6-7
TCGA-HC-A76W-01A	7	0	0.031824672673314	high	73	T2	6-7
TCGA-HC-A76X-01A	4.93	0	-0.0121873276415035	low	62	T1	6-7
TCGA-HC-A8CY-01A	9.53	0	0.0193516848201434	low	63	T1	8-10
TCGA-HC-A8D0-01A	25.46	0	0.0499840018197746	high	61	T1	6-7
TCGA-HC-A8D1-01A	18.82	0	0.0241852635956937	high	68	T2	6-7
TCGA-HC-A9TE-01A	7.1	1	0.106660412285307	high	64	T2	8-10
TCGA-HC-A9TH-01A	11.53	1	0.0784458271350097	high	58	T1	8-10
TCGA-HI-7168-01A	82.29	1	-0.0117313975430181	low	62	T1	8-10
TCGA-HI-7169-01A	88.17	0	-0.0086963599846685	low	55	T2	6-7
TCGA-HI-7170-01A	82.85	0	0.081036295359817	high	58	T1	6-7
TCGA-HI-7171-01A	NA	NA	0.00445617412318984	low	56	T3	8-10
TCGA-J4-8198-01A	20.17	0	0.00135249866368378	low	49	T1	6-7
TCGA-J4-8200-01A	40.01	0	-0.0201648564283793	low	47	T2	6-7
TCGA-J4-A67K-01A	32.98	0	0.077985581173572	high	68	T2	6-7
TCGA-J4-A67L-01A	25.3	0	0.0535206340158813	high	54	T2	6-7
TCGA-J4-A67M-01A	30.91	0	0.124040123491695	high	55	T2	6-7
TCGA-J4-A67N-01A	14.52	1	0.0195311986451253	low	61	T2	6-7
TCGA-J4-A67O-01A	27.56	0	0.0294579235876607	high	59	T2	6-7
TCGA-J4-A67Q-01A	32.03	0	0.0569950356835146	high	77	T2	6-7
TCGA-J4-A67R-01A	29.89	0	0.107004136425455	high	65	T1	6-7
TCGA-J4-A67S-01A	23.26	1	0.0623730239221844	high	63	T2	6-7
TCGA-J4-A67T-01A	6.01	0	-0.0188057795645324	low	63	T1	6-7
TCGA-J4-A6G1-01A	25.26	0	0.0964632225800421	high	68	T2	8-10
TCGA-J4-A6G3-01A	20.3	1	0.0824326821022162	high	57	T2	8-10
TCGA-J4-A6M7-01A	16.82	0	-0.0187664800130081	low	53	T2	6-7
TCGA-J4-A83I-01A	22.5	0	-0.00177411902389129	low	63	T1	6-7
TCGA-J4-A83J-01A	22.86	0	0.0699907043644819	high	68	T1	6-7
TCGA-J4-A83K-01A	10.78	0	0.00703575035835705	low	52	T1	6-7
TCGA-J4-A83L-01A	23.65	0	0.00507676947969142	low	61	T1	6-7
TCGA-J4-A83M-01A	17.12	1	0.0344537885292436	high	64	T2	6-7
TCGA-J4-A83N-01A	14.22	1	0.0205246485038671	low	57	T1	6-7
TCGA-J4-AATV-01A	18.17	0	0.0845591408470684	high	71	NA	6-7
TCGA-J4-AATZ-01A	2.6	1	0.0385853895278443	high	66	NA	8-10
TCGA-J4-AAU2-01A	27.1	0	0.00840516785300257	low	59	NA	6-7
TCGA-J9-A52B-01A	1.87	1	0.0210253320562417	low	62	T3	8-10
TCGA-J9-A52C-01A	5.85	0	0.0592143422598687	high	57	T1	8-10
TCGA-J9-A52D-01A	6.96	0	-0.0159936493300833	low	71	T2	8-10
TCGA-J9-A52E-01A	10.61	0	0.0272048232987916	high	65	T2	8-10
TCGA-J9-A8CK-01A	10.55	0	0.00530394414338193	low	66	T3	8-10
TCGA-J9-A8CL-01A	4.34	1	-0.000497001857076101	low	66	T3	8-10
TCGA-J9-A8CM-01A	11.3	1	0.00888126425808646	low	66	T2	8-10
TCGA-J9-A8CN-01A	40.64	0	-0.0207710839949911	low	53	T1	6-7
TCGA-J9-A8CP-01A	12.68	0	0.0370166519166969	high	66	T2	6-7
TCGA-KC-A4BL-01A	6.34	1	0.0779383836087734	high	65	T1	6-7
TCGA-KC-A4BN-01A	59.63	0	0.0289774196488738	high	55	T1	6-7
TCGA-KC-A4BR-01A	33.57	1	0.00496428120340386	low	75	T2	8-10
TCGA-KC-A4BV-01A	43.63	1	-0.0131786943347169	low	66	T2	8-10
TCGA-KC-A7F3-01A	21.85	0	0.0724070392266055	high	67	T1	6-7
TCGA-KC-A7F5-01A	2.99	0	-0.0129566242533292	low	54	T2	6-7
TCGA-KC-A7F6-01A	8.64	0	0.088144614380432	high	63	T1	6-7
TCGA-KC-A7FA-01A	19.65	0	0.0616587576522548	high	63	T2	6-7
TCGA-KC-A7FD-01A	8.87	0	-0.00848880920630163	low	62	T1	6-7
TCGA-KC-A7FE-01A	11.56	0	0.0579720239597813	high	62	T1	6-7
TCGA-KK-A59V-01A	113.01	0	0.0220146623024528	high	64	T3	8-10
TCGA-KK-A59X-01A	73.36	1	0.00480865652009363	low	55	T3	8-10
TCGA-KK-A59Y-01A	64.65	0	0.0631235992743187	high	56	T3	8-10
TCGA-KK-A59Z-01A	86.33	0	0.0418094897499306	high	66	T2	6-7
TCGA-KK-A5A1-01A	6.67	1	-0.0143743237022246	low	72	T3	8-10
TCGA-KK-A6DY-01A	141.1	0	0.0605496469138233	high	50	T1	6-7
TCGA-KK-A6E0-01A	30.91	1	0.0232181253874446	high	59	T2	8-10
TCGA-KK-A6E1-01A	72.21	0	0.0923119146702809	high	57	T2	8-10
TCGA-KK-A6E2-01A	165.05	0	-0.0138744531975115	low	54	T2	6-7
TCGA-KK-A6E3-01A	67.54	0	0.0397374395277803	high	56	T1	6-7
TCGA-KK-A6E4-01A	NA	NA	0.0212403721378331	high	69	T1	6-7
TCGA-KK-A6E5-01A	68.1	0	0.0371263800170047	high	63	T1	6-7
TCGA-KK-A6E6-01A	113.24	0	0.0513863616758849	high	69	T2	8-10
TCGA-KK-A6E7-01A	30.39	1	0.00531518555866102	low	46	T1	8-10
TCGA-KK-A6E8-01A	58.15	0	-0.00750697352146516	low	68	T1	8-10
TCGA-KK-A7AP-01A	6.44	0	-0.0161784802171609	low	55	T2	8-10
TCGA-KK-A7AQ-01A	39.98	1	0.00602363337770212	low	62	T2	6-7
TCGA-KK-A7AU-01A	6.8	1	0.00101373090171188	low	63	T2	8-10
TCGA-KK-A7AV-01A	27	0	0.0891172447164159	high	58	T1	6-7
TCGA-KK-A7AW-01A	34.63	0	0.0728434252277886	high	57	T2	6-7
TCGA-KK-A7AY-01A	36.93	1	0.036631430003951	high	60	T2	6-7
TCGA-KK-A7AZ-01A	49.9	0	-0.00232796835468397	low	56	T2	6-7
TCGA-KK-A7B0-01A	19.91	1	0.0838414510241371	high	67	T2	8-10
TCGA-KK-A7B1-01A	34.92	0	0.0615613336701844	high	65	T1	6-7
TCGA-KK-A7B2-01A	22.73	1	0.0628612405867289	high	68	T1	8-10
TCGA-KK-A7B3-01A	9.66	1	0.0147112812756186	low	62	T3	8-10
TCGA-KK-A7B4-01A	31.64	1	0.0577855295795392	high	64	T3	8-10
TCGA-KK-A8I4-01A	71.02	1	0.0459354066303403	high	64	T2	6-7
TCGA-KK-A8I5-01A	101.71	0	0.0527305100298483	high	55	T2	6-7
TCGA-KK-A8I6-01A	21.94	0	0.0667271096000391	high	58	T2	6-7
TCGA-KK-A8I7-01A	57.69	1	0.0598948383871495	high	55	T2	8-10
TCGA-KK-A8I8-01A	31.77	0	-0.00214099300518432	low	69	T2	8-10
TCGA-KK-A8I9-01A	30.88	1	0.0489370531868727	high	61	T2	8-10
TCGA-KK-A8IA-01A	63.44	0	0.0455978244359857	high	69	T3	8-10
TCGA-KK-A8IB-01A	2.73	0	0.0529866094800551	high	65	T2	8-10
TCGA-KK-A8IC-01A	34.82	1	0.029025574885827	high	54	T1	8-10
TCGA-KK-A8ID-01A	69.22	0	0.00590171034006324	low	70	T2	8-10
TCGA-KK-A8IF-01A	21.29	1	0.0202107155426024	low	57	T2	6-7
TCGA-KK-A8IG-01A	82.29	0	-0.0141318285444378	low	55	T2	6-7
TCGA-KK-A8IH-01A	66.13	0	0.0966991046245661	high	50	T2	6-7
TCGA-KK-A8II-01A	60.91	1	0.0657006644285489	high	61	T2	8-10
TCGA-KK-A8IJ-01A	10.09	1	-0.0106147295859087	low	59	T3	6-7
TCGA-KK-A8IK-01A	67.41	0	-0.000981831116579679	low	56	T1	8-10
TCGA-KK-A8IL-01A	NA	NA	0.0667525360812233	high	65	T1	8-10
TCGA-KK-A8IM-01A	62.91	0	0.0311790066326917	high	55	T2	6-7
TCGA-M7-A71Y-01A	16.2	0	0.0248426070779776	high	55	T1	6-7
TCGA-M7-A71Z-01A	21.12	0	0.00550899273262511	low	62	T2	6-7
TCGA-M7-A720-01A	12.61	0	0.0127400498139337	low	53	T1	6-7
TCGA-M7-A721-01A	13.14	0	0.0615234302759299	high	70	T1	6-7
TCGA-M7-A722-01A	18.36	1	0.0154613331243217	low	65	T2	8-10
TCGA-M7-A723-01A	25.07	0	-0.00060064311370172	low	54	T1	6-7
TCGA-M7-A724-01A	29.2	0	-0.0178235282264512	low	64	T1	8-10
TCGA-M7-A725-01A	18.82	0	-0.00317508615689931	low	56	T3	6-7
TCGA-MG-AAMC-01A	5.68	0	0.00328325990052571	low	59	T1	8-10
TCGA-QU-A6IL-01A	3.19	0	0.0396377891591872	high	64	T2	6-7
TCGA-QU-A6IM-01A	40.97	0	0.0749159924129322	high	59	T2	6-7
TCGA-QU-A6IN-01A	140.08	0	0.0456165245738573	high	61	T1	6-7
TCGA-QU-A6IO-01A	122.08	0	0.0714176022971777	high	53	T1	6-7
TCGA-QU-A6IP-01A	86.07	0	0.0443109142359308	high	66	T2	6-7
TCGA-SU-A7E7-01A	18.1	0	0.0603631361819086	high	60	T2	8-10
TCGA-TK-A8OK-01A	0.89	0	-0.00400962943497518	low	73	NA	6-7
TCGA-TP-A8TT-01A	17.28	0	0.0605065965700341	high	64	T1	6-7
TCGA-TP-A8TV-01A	20.04	0	-0.00526041804997179	low	62	T1	6-7
TCGA-V1-A8MF-01A	47.6	0	0.057351021048939	high	65	T2	6-7
TCGA-V1-A8MG-01A	28.15	0	0.0244766686496947	high	53	T2	6-7
TCGA-V1-A8MK-01A	16.69	0	0.0168453087561662	low	41	T2	6-7
TCGA-V1-A8ML-01A	14.72	0	0.0305008593010539	high	63	T2	6-7
TCGA-V1-A8MM-01A	32.52	1	0.000321932052100578	low	60	T2	6-7
TCGA-V1-A8MU-01A	61.63	0	0.0449109295350229	high	56	T2	6-7
TCGA-V1-A8WL-01A	63.99	0	0.0262412962518134	high	64	T1	6-7
TCGA-V1-A8WN-01A	30.35	0	-0.0165113807526644	low	47	T2	6-7
TCGA-V1-A8WS-01A	15.57	0	-0.0120858198658022	low	56	T1	6-7
TCGA-V1-A8WV-01A	22.54	0	0.0756532219816073	high	52	T2	8-10
TCGA-V1-A8WW-01A	35.41	0	0.0491536802616621	high	59	T2	8-10
TCGA-V1-A8X3-01A	6.64	0	-0.00579106457349978	low	51	T1	6-7
TCGA-V1-A9O5-01A	4.07	1	0.0316295926620349	high	64	T2	8-10
TCGA-V1-A9O7-01A	26.91	1	0.0552600606137056	high	60	T2	8-10
TCGA-V1-A9O9-01A	94.28	0	0.105927528848117	high	56	NA	8-10
TCGA-V1-A9OA-01A	20.89	0	0.0294541987216853	high	61	T2	8-10
TCGA-V1-A9OF-01A	38.9	0	-0.00356481422811761	low	49	T1	6-7
TCGA-V1-A9OH-01A	78.94	0	0.0235005803775182	high	63	T1	8-10
TCGA-V1-A9OL-01A	3.45	1	0.0263274791041492	high	65	T2	8-10
TCGA-V1-A9OQ-01A	12.19	0	0.011805447873378	low	67	T1	6-7
TCGA-V1-A9OT-01A	9.59	1	0.0940123032369979	high	61	T1	6-7
TCGA-V1-A9OX-01A	37.25	0	0.0856854503016169	high	56	NA	8-10
TCGA-V1-A9OY-01A	35.05	0	0.0462611052411709	high	57	T2	6-7
TCGA-V1-A9Z7-01A	28.71	0	-0.0218725594699007	low	54	T2	8-10
TCGA-V1-A9Z8-01A	27.17	0	0.0490796173401654	high	59	NA	8-10
TCGA-V1-A9Z9-01A	17.74	0	0.0424574433454604	high	63	T1	8-10
TCGA-V1-A9ZG-01A	49.84	0	0.047529038267086	high	64	T1	8-10
TCGA-V1-A9ZI-01A	53.88	0	0.0346217466983445	high	68	NA	8-10
TCGA-V1-A9ZK-01A	45.43	0	0.0427927787659532	high	68	T2	8-10
TCGA-V1-A9ZR-01A	44.71	0	0.0182797866190726	low	68	T2	8-10
TCGA-VN-A88I-01A	8.84	0	0.0270463933691776	high	59	T1	8-10
TCGA-VN-A88K-01A	25.49	0	0.00260771549516079	low	58	T1	8-10
TCGA-VN-A88L-01A	24.51	0	0.0265456373129647	high	54	T1	6-7
TCGA-VN-A88M-01A	6.21	0	0.00979403577228836	low	55	T1	6-7
TCGA-VN-A88N-01A	25.16	0	0.0150156965153952	low	62	T1	6-7
TCGA-VN-A88O-01A	15.8	0	0.0202905302773939	low	49	T1	6-7
TCGA-VN-A88P-01A	41.39	0	-0.00651245949434881	low	60	T1	6-7
TCGA-VN-A88Q-01A	44.88	0	0.111713890873979	high	60	T2	8-10
TCGA-VN-A88R-01A	16.82	1	-0.00586812435080696	low	53	T1	8-10
TCGA-VN-A943-01A	16.29	0	-0.0207210437798931	low	71	T1	8-10
TCGA-VP-A872-01A	119.28	0	0.131500822951469	high	60	T2	8-10
TCGA-VP-A875-01A	75.85	0	0.0148544831580497	low	67	T2	6-7
TCGA-VP-A876-01A	109.49	0	0.0567654594806232	high	46	T1	8-10
TCGA-VP-A878-01A	77.33	1	0.0602435075178498	high	58	T1	8-10
TCGA-VP-A879-01A	NA	NA	0.0278307746488558	high	70	T1	8-10
TCGA-VP-A87B-01A	81.24	1	0.0099577526384915	low	63	T1	8-10
TCGA-VP-A87C-01A	55.52	0	0.0542685186695594	high	67	T1	6-7
TCGA-VP-A87D-01A	39.22	1	0.00742563881588154	low	54	T1	8-10
TCGA-VP-A87E-01A	66.92	0	0.0255215151818368	high	59	T1	6-7
TCGA-VP-A87H-01A	21.78	0	0.043658683597138	high	76	T2	8-10
TCGA-VP-A87J-01A	58.28	0	-0.0224776448911161	low	56	T2	6-7
TCGA-VP-A87K-01A	22.9	1	0.0123549186986488	low	63	T1	8-10
TCGA-VP-AA1N-01A	44.84	0	0.0477964712283813	high	70	T1	8-10
TCGA-WW-A8ZI-01A	14.75	0	-0.0236014162292242	low	70	T2	8-10
TCGA-X4-A8KQ-01A	45.43	0	0.0390227309075799	high	65	T1	8-10
TCGA-X4-A8KS-01A	32.16	0	0.0671812272963805	high	61	T2	6-7
TCGA-XA-A8JR-01A	12.35	0	0.0371537416576164	high	68	NA	6-7
TCGA-XJ-A83F-01A	37.02	0	0.0607477614447996	high	67	NA	6-7
TCGA-XJ-A83G-01A	48	0	0.0518210298423086	high	51	T1	6-7
TCGA-XJ-A83H-01A	42.05	0	0.0303957950911669	high	57	T2	6-7
TCGA-XJ-A9DI-01A	48	0	0.0604875796643031	high	62	T2	8-10
TCGA-XJ-A9DK-01A	9.03	0	0.0566606481232329	high	63	T1	8-10
TCGA-XJ-A9DQ-01A	2.99	0	0.0504604184164681	high	48	T1	6-7
TCGA-XJ-A9DX-01A	31.96	0	-0.0176328947545801	low	51	T1	8-10
TCGA-XK-AAIR-01A	31.93	0	0.0636942477303807	high	75	T1	8-10
TCGA-XK-AAIV-01A	37.22	0	0.0275175065310517	high	63	T1	8-10
TCGA-XK-AAIW-01A	14.03	1	-0.0262902472252993	low	78	T2	8-10
TCGA-XK-AAJ3-01A	41.46	0	-0.0141007146054761	low	56	T1	8-10
TCGA-XK-AAJA-01A	30.55	0	0.0372595788320243	high	62	T2	6-7
TCGA-XK-AAJP-01A	41.36	0	0.0344902060416338	high	66	T1	6-7
TCGA-XK-AAJR-01A	4.3	1	0.00732388637725324	low	61	T1	6-7
TCGA-XK-AAJT-01A	47.11	0	0.0438899418637443	high	75	T1	6-7
TCGA-XK-AAJU-01A	51.77	0	0.0781908181184691	high	65	T1	6-7
TCGA-XK-AAK1-01A	32.16	0	0.0532374523416727	high	62	T1	6-7
TCGA-XQ-A8TA-01A	NA	NA	-0.0204603017244274	low	59	T3	8-10
TCGA-XQ-A8TB-01A	25.3	0	-0.0141305032026457	low	67	T2	8-10
TCGA-Y6-A8TL-01A	32.59	0	0.000796306873440657	low	65	T2	6-7
TCGA-Y6-A9XI-01A	17.28	0	0.0265320023912775	high	72	NA	8-10
TCGA-YJ-A8SW-01A	4.86	0	0.0209932251768098	low	67	T1	8-10
TCGA-YL-A8HJ-01A	52.92	0	0.00768965963900113	low	58	NA	8-10
TCGA-YL-A8HK-01A	45.2	1	0.0516177377251773	high	59	NA	8-10
TCGA-YL-A8HL-01A	51.41	0	0.00148880004611699	low	58	NA	8-10
TCGA-YL-A8HM-01A	48.39	1	0.0424194995195548	high	66	NA	8-10
TCGA-YL-A8HO-01A	35.09	1	-0.00855675169595783	low	67	NA	6-7
TCGA-YL-A8S8-01A	22.31	1	0.0279107655876969	high	68	NA	8-10
TCGA-YL-A8S9-01A	33.05	1	-0.0122044945411879	low	63	NA	8-10
TCGA-YL-A8SA-01A	16.82	0	0.0492554791930715	high	69	T2	8-10
TCGA-YL-A8SB-01A	45.47	1	0.00318119421214305	low	62	NA	8-10
TCGA-YL-A8SC-01A	4.99	1	0.0191833323751426	low	66	NA	8-10
TCGA-YL-A8SI-01A	46.75	1	0.0121759628744033	low	69	NA	8-10
TCGA-YL-A9WH-01A	14.03	0	0.0911035989705596	high	67	NA	8-10
TCGA-YL-A9WI-01A	53.32	0	-0.0122989115447847	low	63	NA	8-10
TCGA-YL-A9WJ-01A	48.49	1	0.0545385138824891	high	47	T4	8-10
TCGA-YL-A9WK-01A	33.15	1	-0.0170317794173875	low	63	T2	8-10
TCGA-YL-A9WL-01A	24.31	1	-0.0137918868310559	low	59	T2	8-10
TCGA-YL-A9WX-01A	49.47	1	0.0654837279585439	high	68	T3	8-10
TCGA-YL-A9WY-01A	32.03	1	0.0306181158107097	high	57	T3	8-10
TCGA-ZG-A8QW-01A	3.09	0	0.0320901691238483	high	72	T3	8-10
TCGA-ZG-A8QX-01A	14.52	0	-0.00233491314824454	low	56	T1	6-7
TCGA-ZG-A8QY-01A	13.27	0	-0.0217387451261128	low	67	T2	8-10
TCGA-ZG-A8QZ-01A	10.12	0	0.0398919721607907	high	65	T2	8-10
TCGA-ZG-A9KY-01A	4.27	0	-0.00297193594752441	low	73	T1	8-10
TCGA-ZG-A9L0-01A	11.66	0	0.0159228091002873	low	71	NA	8-10
TCGA-ZG-A9L1-01A	42.77	0	-0.0375693110120429	low	66	T1	8-10
TCGA-ZG-A9L2-01A	5.91	1	0.0612074143364838	high	70	T3	8-10
TCGA-ZG-A9L4-01A	36.4	0	0.00257169480985651	low	61	T1	8-10
TCGA-ZG-A9L5-01A	29.83	0	0.00553476276881547	low	58	T2	8-10
TCGA-ZG-A9L6-01A	21.81	1	-0.00876810297469853	low	64	T1	8-10
TCGA-ZG-A9L9-01A	1.68	1	-0.0211266625236115	low	60	T2	8-10
TCGA-ZG-A9LB-01A	19.15	0	0.0652114014694587	high	72	T2	8-10
TCGA-ZG-A9LM-01A	12.42	0	0.0488006781329876	high	72	T2	8-10
TCGA-ZG-A9LN-01A	3.78	0	0.0388585548564989	high	57	T1	8-10
TCGA-ZG-A9LS-01A	16.95	0	0.05638233219218	high	64	T2	8-10
TCGA-ZG-A9LU-01A	19.02	0	0.0470488151432805	high	67	T2	8-10
TCGA-ZG-A9LY-01A	12.16	0	0.0404850520607556	high	60	T2	8-10
TCGA-ZG-A9LZ-01A	22.73	0	0.064819635637541	high	66	T3	8-10
TCGA-ZG-A9M4-01A	17.97	0	0.0328179333192881	high	65	T2	8-10
TCGA-ZG-A9MC-01A	14.95	0	0.0346532255764253	high	69	T2	8-10
TCGA-ZG-A9N3-01A	11.47	0	0.0796673300417493	high	73	T1	8-10
TCGA-ZG-A9ND-01A	13.47	0	0.00514890624420934	low	55	T1	8-10
TCGA-ZG-A9NI-01A	4.34	0	-0.000819891555848579	low	73	T2	8-10
