# Supplementary material for: RNA modification writers pattern in relation to tumor microenvironment and prognosis in prostate cancer
Source: Front Genet. 2023 Jan 18;13:1065424. doi: 10.3389/fgene.2022.1065424 (PMC9889935; doi:10.3389/fgene.2022.1065424)
Supplement: Supplementary file 1 [file DataSheet1.ZIP › SupplementaryTable24_WM_Score_gsva.txt]

	TCGA-EJ-5505-01A	TCGA-ZG-A9L6-01A	TCGA-HC-A8D0-01A	TCGA-VN-A88I-01A	TCGA-KK-A8IA-01A	TCGA-KC-A7FA-01A	TCGA-KK-A6E1-01A	TCGA-H9-7775-01A	TCGA-HC-8262-01A	TCGA-EJ-7797-01A	TCGA-HC-7738-01A	TCGA-V1-A8MG-01A	TCGA-ZG-A8QX-01A	TCGA-XK-AAJP-01A	TCGA-G9-6379-01A	TCGA-EJ-7314-01A	TCGA-EJ-7125-01A	TCGA-VP-A87J-01A	TCGA-EJ-8468-01A	TCGA-EJ-5527-01A	TCGA-G9-6333-01A	TCGA-HC-7749-01A	TCGA-G9-6338-01A	TCGA-ZG-A9L0-01A	TCGA-J4-AATZ-01A	TCGA-HC-7232-01A	TCGA-EJ-A7NN-01A	TCGA-CH-5750-01A	TCGA-QU-A6IP-01A	TCGA-J4-A67Q-01A	TCGA-G9-6348-01A	TCGA-YL-A8SC-01A	TCGA-VP-A878-01A	TCGA-KK-A7B1-01A	TCGA-EJ-5525-01A	TCGA-HC-7752-01A	TCGA-FC-7708-01A	TCGA-2A-A8W3-01A	TCGA-G9-6362-01A	TCGA-WW-A8ZI-01A	TCGA-EJ-A8FP-01A	TCGA-G9-6370-01A	TCGA-G9-6377-01A	TCGA-ZG-A9N3-01A	TCGA-Y6-A8TL-01A	TCGA-CH-5790-01A	TCGA-ZG-A9L4-01A	TCGA-EJ-5519-01A	TCGA-XK-AAK1-01A
HALLMARK_TNFA_SIGNALING_VIA_NFKB	-0.495988855780971	-0.146210347372515	-0.228559083184301	0.305651990159911	-0.471675492745945	0.193979352742847	-0.0950114644503157	-0.522994823568212	-0.420219688733364	0.179243010101119	-0.443400305367357	-0.291498718370762	0.334067193244497	-0.403496874769996	0.141744530593363	0.465364333306031	0.342203695369506	0.280761958073359	0.402539245967048	0.241459146351413	0.572155343668795	-0.39252766485621	0.328106601749459	0.413602384779582	0.157815811844399	-0.42999181499026	-0.180272056623584	0.377453918992783	-0.17928077591387	0.183457661511343	0.502266322876414	-0.270364373102594	0.378627508464082	0.243190103918239	-0.167516157010244	-0.389654688710471	0.378937327610685	-0.287214682531906	-0.152687965687915	-0.400466752504624	0.233474082578979	0.42131625532819	0.478879008559714	0.311832165798942	-0.23654742249313	0.170522071131689	0.619935397506803	-0.269112228181146	-0.359822358243368
HALLMARK_HYPOXIA	-0.256565097516427	0.197630824272116	0.160856401192186	0.269289192646133	-0.282544991367034	0.201238263905027	-0.160441996795766	-0.220465213221678	-0.311322040702754	-0.159251661743925	-0.29361616508012	-0.268973760370257	0.237473521798794	-0.397509675417331	0.182996235500744	0.227315232661252	0.241139813172733	0.211145650423343	0.150276293797638	0.147997054863765	0.300428846443411	-0.324405343782621	0.335519107035823	-0.156684137589903	0.195802084041545	-0.217173801943585	-0.259725082787701	-0.218136469716059	0.132131194538248	0.252208673748986	0.433207771689115	-0.285314173048466	0.237917864663062	0.221569184026425	-0.19076334937449	-0.238199816578398	0.338544586499781	-0.264623061704262	-0.173630558080977	-0.303989640326743	0.25483823548988	0.378270828191384	0.314954202326268	-0.168513758696439	-0.158274437423967	-0.250114292472203	0.323093767209946	-0.188148074908852	-0.31599941247587
HALLMARK_CHOLESTEROL_HOMEOSTASIS	0.328244586227003	-0.250073689888292	-0.409307501985885	-0.464302066790399	0.182573079110646	-0.249427882402437	0.375652004648109	-0.220227158892071	-0.219557478600604	-0.215619443634051	-0.159609186872524	-0.188964913713522	0.283513703225154	0.229482277398628	0.167280438904733	0.327925820099107	-0.220298299673426	0.227673631471993	0.227214014149678	-0.295342013894698	0.367864222323654	-0.219504152786678	-0.246836655514027	-0.301239431668454	0.421368615894001	-0.243075851816469	-0.317946750849283	-0.188201400479342	0.164049315864305	-0.220195868264701	0.234726741725164	-0.282696905007489	-0.407868665901748	-0.336605206980882	-0.247042705671393	-0.266992574599696	-0.211816096046719	-0.363709617960024	-0.338964235833641	-0.332235860394862	0.254329179807899	0.37000825441151	0.198119901936144	-0.269114511912573	0.281252776952092	0.252191847697882	-0.24387889707387	-0.210588056641386	0.375784447798044
HALLMARK_MITOTIC_SPINDLE	0.242975367009341	-0.159026875446863	-0.185368317961478	-0.213520642476697	0.199138006846208	-0.357293222789989	0.205623559747418	0.168242355211735	-0.125726023537098	0.174198013504726	0.303141338976706	-0.168433084536358	-0.192626203452466	0.284103477655173	-0.441666870577991	0.32944788440496	0.419205754888166	0.218133419472844	0.136245815956073	0.35398141707162	-0.240881684490303	0.151972022210828	-0.347493154194198	-0.161408960260167	0.292631804658417	0.323377744720266	0.273637362645347	0.387145057875286	-0.347681701356194	-0.425432168121652	-0.391639883760131	0.363795983881589	-0.187731506217137	0.130483655698867	0.418592743114714	-0.320513227943377	0.199757539863759	0.341412190409493	-0.366981330001284	0.170867245939009	-0.215952570632955	0.186378881989874	-0.361240725461118	0.229853663719274	-0.277345745642418	0.265795811110089	0.235051888855306	0.396915538214054	-0.399580183836009
HALLMARK_WNT_BETA_CATENIN_SIGNALING	-0.314596163701755	0.335868440427488	0.287467318415044	0.399235437845318	-0.18133287869602	0.183749959466958	-0.408035789657504	0.221872717953053	0.353963323891782	0.341887432454432	-0.260777768192353	0.217202912252786	-0.424390401265366	-0.362844642082856	-0.198772059683363	0.396075959524875	0.186731040570393	-0.308278403453711	-0.236457965578968	0.17494074937546	-0.248592013699404	0.221084754607092	-0.231672509535226	-0.283606034024608	0.232024569381323	0.36444734619322	-0.287470636495333	-0.246658745452944	0.411317423994775	-0.200044649031167	-0.172972202637444	-0.32155532982789	0.173719740719113	0.269616341168772	0.352937680080951	-0.206611844901754	0.267671895431171	0.221957709893646	-0.246272342916565	-0.251070563069198	0.332467158791134	0.29092869825195	-0.211778871476066	-0.218245982844592	-0.306888615121972	0.222276882590989	0.313506195288954	-0.184381951552779	-0.491953672416106
HALLMARK_TGF_BETA_SIGNALING	-0.291017537337113	0.312501632569048	0.200889062927951	0.190270861747163	-0.272985641716772	-0.381140069562032	-0.19258356468236	0.211084299850626	-0.397750171203083	0.175284429578114	-0.461938874964866	-0.264488770119289	-0.294779395152352	-0.408383001179705	-0.366804944487125	0.439683659079062	0.364088930361422	0.346869542928216	0.284449582284524	0.498870643482298	0.364324409396952	0.247046856311422	-0.19774841094766	0.240385299954424	0.327684794370355	0.391135055294497	-0.164851681339256	0.197330421057204	-0.347754073919892	-0.302475641153712	0.428128768834929	-0.223554038541517	0.184784007969427	0.226643839177811	0.477723091109664	-0.444353099248166	0.430567624395578	0.200415919637046	0.222903238022717	-0.263716341414531	0.279826419673943	0.432137331300679	0.326851996775942	-0.199052339943059	-0.368860044665074	0.377386039010655	0.52441839351317	0.213490472085405	-0.494830891984688
HALLMARK_IL6_JAK_STAT3_SIGNALING	-0.350722267736599	0.216487372809029	0.171502758363868	0.279365795595283	-0.47364891142862	0.192976372274298	-0.291162230943879	-0.281085587321999	-0.327758743678132	0.242463115310899	-0.277203480481602	-0.192690803566915	-0.296239878548813	-0.266876102591192	0.225339936960326	-0.158321139091697	0.285977352482156	-0.184821077853003	0.282257316274108	0.284691675358777	0.435042114035849	-0.219948442353026	0.199627853542016	0.494240930164306	-0.253847512025046	-0.237853671979283	0.304027918538903	0.257777455287876	-0.199321843616495	0.161469787202068	0.382611832434897	0.257724343916627	0.435848314164946	0.223153580549719	-0.152718334729635	-0.227057805985805	0.494487170320029	-0.354855892458064	0.286092285308892	-0.225950764145462	0.283420530824579	0.218290980767917	0.41430614622238	0.260578143418304	-0.317056752457448	0.173648824675881	0.331961401365987	-0.267358314207922	-0.263438187319838
HALLMARK_DNA_REPAIR	-0.281192468071787	-0.339607768740837	0.225691148687177	-0.268188282242657	0.381798560703451	-0.21577977682144	0.273599166330452	-0.176410942453444	0.248452150778874	-0.245183045729073	-0.158345347039274	0.133754092191508	-0.194653217833217	0.229268096689724	0.302691449850595	0.199544597841718	-0.350681826795459	0.177973462449256	-0.447309328387361	-0.384910032814238	-0.33168708582631	-0.189328497101453	-0.365089914108595	-0.183651500253829	-0.204964584129118	-0.25389587155426	-0.22633658558266	-0.219359446588287	0.283285740230661	0.261903631529325	0.219090062866985	-0.169798197553744	-0.170731591436705	0.321843998611815	-0.217655797930275	-0.364481910200357	-0.446436729803413	-0.289063801096682	-0.304236998693046	-0.176336706845381	-0.401760187332794	-0.354037574992149	-0.189564317573634	0.396395103653725	0.138445571555756	-0.3439633382513	-0.197096681384673	-0.290589470559376	0.463094754280972
HALLMARK_G2M_CHECKPOINT	0.237889950991789	-0.41781372967299	0.145591515041818	-0.421135254033233	0.41158821340534	-0.324362161851099	0.354969789093448	-0.313653528501373	0.239202629511394	-0.251676517995867	0.400419974108955	-0.183738285319844	-0.213487769786897	0.336158715073847	-0.425201816625078	0.250435632139747	0.315465599736962	0.130695214835187	-0.27954862608556	0.193637429323203	-0.394401816807516	-0.347585787323884	-0.442630237883559	0.318652150618822	0.233752304752971	-0.292440924940082	0.288055670672705	0.570216129789538	-0.368682971738791	-0.42785431739556	-0.373952471359056	0.465436778793487	-0.309025894885003	-0.167647603715002	0.562142728841374	-0.499076630159174	-0.39878283427882	0.390457276777341	-0.278097116006262	0.139021815354038	-0.498586576367885	-0.363841139679631	-0.313421893592329	0.57333303184264	-0.289657206592939	-0.265365232267549	0.277420354845221	0.384491666111978	-0.291787400049166
HALLMARK_APOPTOSIS	-0.277196612512757	0.233458602861592	-0.192874337380396	0.238726094406446	-0.399040608784394	0.142999446751868	-0.231112633042714	-0.208814497652786	-0.267689354568863	-0.205189805772385	-0.288420956556365	-0.271493633126503	0.203149001599086	-0.367852533730567	0.196051349990166	0.198189970136864	0.231839832768744	0.199456896945792	0.250885807685218	0.184893038909414	0.32669250395701	-0.221974568549717	0.167098091365642	0.297409192386831	0.16296902771419	-0.218050368730492	-0.23796429007471	0.181718595912456	0.132763681059898	0.223840331012979	0.376485081389452	-0.256329272838661	0.244855743955579	0.193567879623225	-0.191692131693232	-0.311584920639205	0.369760959469807	-0.323111209960824	0.14552501956337	-0.295111129331295	0.210845958422845	0.337648158533643	0.322165163406859	0.202528809029875	-0.156037903546851	-0.166074416446995	0.389392355163951	-0.253458099220924	-0.255082417398065
HALLMARK_NOTCH_SIGNALING	0.262805211281912	0.324066235888944	-0.41140774396655	0.240025147234496	-0.257915708422527	-0.334926818206318	-0.232326620444667	-0.298164973796571	-0.345401845466416	0.342408757690641	-0.220468876735936	-0.163808024592064	-0.269577324031123	0.181537072369161	-0.197148873079839	0.211606343144059	0.405629431575208	-0.463246700865409	-0.147676182496825	0.287775834102793	0.236198813446773	-0.314194110255163	0.231610647029275	0.175808427748476	0.284915570102698	0.302087391814464	0.257544374282752	-0.180740373225789	0.177031028831858	-0.200399678564975	-0.223358672446967	-0.475894904608364	0.397195559526752	-0.275564803321229	0.359886078062047	-0.417240004576959	0.235111930269326	-0.197441777162499	0.21142088604402	-0.197318525201984	0.300464684212831	0.391572174907547	-0.199386386485985	0.217877593204417	-0.303481959912677	0.169987148238671	0.231389781650299	-0.293470182467403	-0.340165026742212
HALLMARK_ADIPOGENESIS	0.262331518175654	-0.23606417009346	-0.222175709467893	-0.290320144485513	-0.21274868285339	0.183248181791887	0.28868907448888	0.220901902544429	0.134545559862026	-0.324233453039133	0.293595663332991	-0.29749438211708	0.340569841947048	-0.191987436133972	0.211409952598817	0.154566956743321	0.249559076128716	0.225768938624774	-0.19196214537114	-0.252375407311251	0.261356508391489	0.233884645720502	0.361714668233239	-0.223797220995189	0.199270567663639	0.217931113027651	-0.26073014872871	-0.298841150974443	0.174123698329063	0.188245629863043	0.386551623611402	-0.314518790878559	0.165095350936672	0.177662802742492	-0.245113865632965	-0.299665604128052	-0.239697923448317	-0.190033546479617	-0.20101839326868	-0.243322608830503	-0.253974008008119	-0.171856127507246	0.263076158729551	-0.198526569890522	0.206649170416899	-0.264584987272515	0.173995620417331	-0.247533302065685	0.344869804003352
HALLMARK_ESTROGEN_RESPONSE_EARLY	0.189355501480038	-0.228504906414008	-0.276037241791709	-0.212234416766364	-0.362578553242027	-0.260891725492321	-0.188284318551805	-0.214269075119217	-0.172569342369396	0.252164994551722	0.182738049868856	-0.189620466173683	-0.219228255695644	-0.221973443627548	0.134559601251475	0.236233970836273	0.253088831487407	-0.195546903120695	0.181171462548772	0.183139645722607	0.345901322071014	-0.218845553520227	0.1701698215659	0.149130217133411	0.223969727881483	-0.164819125953616	-0.169344460759521	-0.222455928453792	-0.17681738884536	-0.159076852133216	0.274237651063843	-0.326983772956639	0.295694509946189	-0.249131512736843	-0.237830337616377	-0.191320003011628	0.309346434850426	-0.211640716840962	-0.280347324094135	-0.271528243832721	0.257243115883688	0.381785037512291	0.283754522899166	-0.21375679185914	0.161335075634683	-0.157896071389155	-0.192511831630719	0.196766543051064	-0.198077909950445
HALLMARK_ESTROGEN_RESPONSE_LATE	0.169350064634566	-0.204895552551246	-0.296004204338034	-0.211448608675622	-0.34959796197981	-0.231139617617911	0.195866773951817	-0.256258286458215	0.159711964359609	-0.195928176304225	0.241678712181626	-0.284108104664958	0.200356641949171	-0.264368522813366	0.205217685920647	0.199699044747167	0.189339266817844	0.165039261475027	0.160621831832691	-0.165743281862413	0.303395864781574	-0.221099450065381	0.172746283520098	0.146306053427075	0.192316793421165	-0.219969579703998	-0.19962538274349	-0.202523429844834	0.187450759395072	0.15706054133216	0.29163249622258	-0.384271579479002	0.280840872726191	-0.252393150176768	-0.247471760784192	-0.151149224023609	0.226756028072848	-0.324041660391282	-0.196751297758469	-0.318373952293525	0.244535430219156	0.32271224118062	0.264815909302025	0.191527117920437	0.220901515370827	-0.235681037716791	-0.199712813944398	-0.211886662837349	0.195504048573636
HALLMARK_ANDROGEN_RESPONSE	0.56471772406442	-0.289623512077132	-0.56996654192149	-0.599906591711665	-0.237629826974321	-0.28760331113143	0.180457865035937	0.334677157755365	-0.168640788435015	0.435066936472209	0.396782523552851	-0.36504853583994	0.351985443614777	0.370598215967058	-0.442478635782679	0.346678782994345	0.449076675365476	0.385512622438837	0.2665416979736	0.231057502208644	0.464857777337877	-0.243591211000757	-0.289592412803509	-0.281953303365007	0.303782936354875	0.192768153690432	-0.395317769214338	0.26853630868304	-0.182890567149915	-0.447579172486863	0.245297161460787	0.176125100141714	0.235724253955261	-0.300408916820244	-0.143581651849136	-0.371691600813277	0.256004545840665	0.196512243188125	0.333049817761997	-0.244167581436852	0.276918930961685	-0.170627932362652	0.340096963407148	-0.38932038594831	0.342445396211595	0.317785976368827	-0.275536148824982	0.315794770582992	0.24759208041296
HALLMARK_MYOGENESIS	-0.339716159395273	0.434985704126545	0.175601267442462	0.561454304818272	-0.428194414472262	0.142680289576204	-0.409146825507958	0.156187354479662	-0.316195576513481	-0.257044103148503	-0.252474326463119	0.198126768043647	0.555588551541554	-0.418741733457183	0.309280688315168	-0.344420312311902	0.187168165377908	-0.325412181460008	-0.122445637336795	-0.24380115778187	0.285290740179504	-0.203669796664185	0.62832072776478	-0.153553398746543	-0.361407780075363	0.190987639410255	-0.225093615302995	-0.478246408121422	0.258400025902161	0.451960902207631	0.253649487061675	-0.378329316569228	0.318335210413951	0.251516964109421	-0.25739518997381	0.21834872280322	0.278149739859461	-0.209054160927255	-0.173865286087458	-0.370294088545461	0.331999303416042	0.350268295107836	-0.184164467057799	-0.213691838936029	0.297955029993448	-0.407292571044569	0.280749796690774	-0.161720894868154	-0.338557250669686
HALLMARK_PROTEIN_SECRETION	0.5142983744011	-0.359287274439261	-0.440712138815032	-0.525223021313405	0.189391250486159	-0.188233949665213	0.271462018132395	0.517302208708266	0.19844980405235	0.322281863360397	0.32851161240789	-0.459500054566484	0.145950157472221	-0.209574614816059	-0.496837665514136	0.233008148266789	0.448245614404723	0.461390869330595	0.388911245264807	0.444856529811704	-0.183720914716439	0.470089512696541	-0.492959965563578	0.209096262893526	0.361408036756255	0.374792002893325	-0.227714878355822	0.263299963855243	-0.403613796256085	-0.529292623548278	0.355419493418617	0.265838260705828	-0.28560586281068	-0.242231942056539	0.275538523237318	-0.550470004070282	0.34968985270843	-0.276551676169967	0.179873162490925	-0.202379611336118	-0.204208122368655	0.189670057171285	0.282402677313766	-0.256832019106304	-0.142814072580238	0.450941036099229	0.184175695644903	0.372368374858573	0.222152293067094
HALLMARK_INTERFERON_ALPHA_RESPONSE	-0.449958928029718	0.187940814112639	-0.177994271399536	0.187504885452005	-0.277022613023345	0.189771721731257	0.433643205848215	-0.493457867662135	0.201517012094026	0.25296354913253	-0.429858127537625	0.404600045393625	-0.334035286222283	-0.299088428305278	0.378709647828746	0.175625670872261	-0.434470696981824	0.280931531827888	0.322067137144198	-0.194430207070373	0.347352576324594	0.310289237340728	0.190127187963454	0.69066192837286	-0.135170280866578	-0.350275343201376	0.665767630866392	0.381764451910493	-0.239193800499122	-0.185222379570363	0.276712995456985	0.641902716603715	0.24444895829116	-0.339905221723403	-0.466279779079501	-0.407370806097707	0.269773548996784	-0.463206761755366	-0.225013307529478	-0.278695693334812	0.314656212855464	0.23253083890074	0.503340401247509	0.420571402150173	-0.372162176319109	-0.371103250058182	0.255374800038405	-0.430563860937712	0.199586099422012
HALLMARK_INTERFERON_GAMMA_RESPONSE	-0.415009281558428	0.172835789736272	0.193339898150451	0.276534762887902	-0.380916755627128	-0.141028115796704	0.230663187239991	-0.443022770518348	-0.27859990128185	0.165732860290075	-0.431887471426683	0.252390152215321	-0.224977485594218	-0.270565320975128	0.300346884452158	-0.180062175525293	-0.204200864189297	0.186157645336953	0.32573270759727	0.174031147804739	0.345708706679958	0.14589071538328	0.194959444637366	0.585814967769998	-0.220245174055368	-0.351059660867538	0.524805420563287	0.410345777271286	-0.269410372934627	-0.148450986943056	0.341243739228881	0.483285740386098	0.347805403952159	-0.289229766694947	-0.331608575912028	-0.319663214680465	0.349266392538489	-0.385555847598316	-0.214088911280078	-0.244992471757312	0.273332347688798	0.234687196331695	0.415869583759574	0.419995935970628	-0.340526067059745	-0.319864242108446	0.360762848911742	-0.349408461906776	-0.172290648527884
HALLMARK_APICAL_JUNCTION	-0.223437568175038	0.365466591453321	0.224054832154152	0.445478060090318	-0.352225216255496	-0.248766341986585	-0.301810069957748	-0.132167264318174	-0.248011761790837	-0.16504048311446	-0.264409187131457	0.199402548489117	-0.196971846008838	-0.267701923629846	0.213591313069066	0.166961797171611	0.25263597825523	-0.255484296549425	0.130566294378126	0.146492163582106	0.285925279445826	-0.195532175221815	0.169950202925649	0.239916686809956	-0.199379259518032	0.232199000055432	0.14252597408959	-0.327306334640662	-0.185583971371816	0.246900286754454	0.219969434790104	-0.203820257706231	0.346586873385935	0.26504461712494	-0.163596011743371	-0.149175158971161	0.376376885599276	-0.140338246884741	-0.270106075092952	-0.240128947284379	0.382596982916115	0.364127779478482	-0.164546947662241	-0.20406283714585	0.13355133312555	-0.232289128181116	0.343620416337119	0.119584116692206	-0.342851475912037
HALLMARK_APICAL_SURFACE	0.232894408235024	0.386844252046407	0.19469712136933	0.393185727661002	-0.394047312284769	-0.244890362962594	-0.401556917189268	-0.168447649280345	-0.331039481547969	0.201399493136921	-0.269745593542783	0.29099625037003	-0.301934140050068	-0.258526625961453	0.344244202524341	0.185387200696758	0.216437711051947	-0.352375176303483	0.195328618227768	0.215743202009249	0.284229880836622	-0.169257124399445	0.151345619559884	0.232306604899656	-0.186125605102106	0.268472355345651	0.222954732972775	-0.300582774325769	0.18552575616535	0.320062449648024	0.235834428002351	-0.369667825102285	0.271155962621254	-0.281380231872286	-0.223961998945096	0.186391074911192	0.401896414635709	-0.251071017097226	-0.3257814571168	-0.298921584237079	0.504376028997508	0.577660664985734	-0.207139295807516	-0.244835482857888	-0.23475024315087	-0.231893791121384	0.287493346475689	-0.287642107238662	-0.229550215791624
HALLMARK_HEDGEHOG_SIGNALING	-0.223693901726365	0.329238294445993	-0.219954256240831	0.39770821771623	-0.29336605948493	0.140860337381681	-0.352961771233498	0.242666668986319	-0.296640256023875	0.231887755650179	-0.309314794102114	0.173679603399767	-0.313440698341606	-0.30560454473329	-0.2354459294556	0.353011331672776	0.349013502416868	0.235036809410955	0.26533249363976	0.365376473963306	0.179570235858633	-0.194041759107644	0.32108553304098	-0.247879617132272	0.252112037713059	0.404366032063024	-0.205101327722543	-0.290014498342739	-0.268994827341692	-0.320396436431563	0.188182047544876	0.247874313826833	0.20783897823354	0.280317048553731	0.270622983991974	-0.18165312796869	0.495425686306411	0.248788190739264	0.232215309715315	0.189333838316699	0.245858782333106	0.328609858589836	-0.380971359553687	-0.349519493508283	0.25800260781372	-0.284066556612242	0.493202114630078	0.247680803948626	-0.408182732071023
HALLMARK_COMPLEMENT	-0.244090523577428	0.284544741326871	0.20236857135835	0.266292693178369	-0.44955239277679	-0.183587541763149	-0.209371710638446	-0.225508754315252	-0.31116193361484	0.140530514743955	-0.273720603777317	-0.240431846802932	-0.243637001034782	-0.296166056756401	0.25645817240874	-0.257660439543686	0.205501357478427	-0.174775383929125	0.321076858855185	0.27323367078725	0.173850118241888	0.158856468343267	0.159994344020126	0.380217981322645	-0.295535724860526	-0.136361250850134	0.178151017988575	0.198538219693732	-0.249617588771276	0.178688068534199	0.372865476829239	-0.143244074366303	0.382423236150996	-0.161289410713965	0.139496097515174	-0.191160224438227	0.390241962561494	-0.323275374511496	0.134150551832743	-0.274183003110202	0.261626701442115	0.288377801428496	0.303997643667095	0.169385102668093	-0.267753702644233	-0.182778138005761	0.28562737695975	-0.220055797071538	-0.292295822788666
HALLMARK_UNFOLDED_PROTEIN_RESPONSE	-0.243129088101292	-0.440305054824634	-0.302322158842191	-0.498428851911644	0.348868859364436	0.21230487699385	0.378880063815	0.26844130789141	0.289615678231521	0.306839687848941	0.217394456855723	-0.30759447767534	-0.229905671408586	0.142469818391772	-0.299562622390363	0.261025387988831	-0.172319009270801	0.332550505708989	-0.331678726854729	-0.251899654846519	-0.248072127698793	0.269444346064756	-0.365090912895194	-0.213049364161355	0.264176030777348	-0.259795042793011	-0.275886882852706	0.284476596373147	-0.316091150424282	-0.320267833538819	0.317441088534071	0.185710496891245	-0.208365153728481	0.246177722551074	0.177322013792487	-0.423599739439086	-0.310375486407022	0.353800206864884	0.215316748726134	-0.275125440295215	-0.403552918492373	-0.351731541368959	0.424907985982228	0.245480227455751	0.178162255532504	-0.207163806786472	-0.235995961095571	0.33722130661277	0.32012050777967
HALLMARK_PI3K_AKT_MTOR_SIGNALING	0.232057077492218	-0.263645648121442	-0.351959717192332	-0.277119813086597	0.199739868607119	-0.198437120194996	0.240666172300334	0.236444689465111	-0.176740831897999	0.210559427046756	0.210124764674901	-0.389919700974537	0.197750892400951	0.223519567140546	-0.336777287603799	0.20399523122992	0.358700858010166	0.326895349773258	0.205602738404402	0.231438990928846	0.266039225869686	0.229958450886128	-0.227675531302509	0.183510649254214	0.32490898791434	0.283043268176971	-0.15800983521106	0.1515793319721	-0.254955621647235	-0.327240410882074	0.260142798103898	0.252026527785959	0.190281831901049	-0.241694497819933	-0.243463782091973	-0.35025248047757	0.179760060419789	0.189379514580528	-0.22672954598014	-0.16934508883977	-0.259955312546275	-0.155379954490685	0.335041207216031	0.299760598461921	-0.221025637442513	0.256671587698573	0.196190377449399	0.248032051127353	-0.222270965370193
HALLMARK_MTORC1_SIGNALING	0.284729946744543	-0.42761614477673	-0.329832031326136	-0.525702819651546	0.28850475005124	0.142657839766471	0.422129935429611	0.216473700471751	0.151570213533764	-0.138461039056286	0.243813675200329	-0.386488599749735	0.215980678210386	-0.20698846211144	-0.298925767560561	0.260215767267831	0.28567065981265	0.360848328439371	-0.223953256304994	-0.14849692207605	0.195018462629012	0.237829861806286	-0.258380528351009	0.165067923666823	0.269361946987872	-0.242425615822511	-0.335985561845727	0.274385604563711	-0.321287297029413	-0.342079234173653	0.334573579870308	0.195300593988867	-0.342730763689671	-0.217423506035301	0.255646132636219	-0.511072533930739	-0.217957692061716	-0.215237418906647	0.18892642630485	-0.370857799367962	-0.36757196244164	-0.292551898628094	0.350522085515562	0.349273514255651	-0.164690757805864	-0.161055301680599	0.201431519435897	0.193617016172842	0.332459652132544
HALLMARK_E2F_TARGETS	0.15263788045482	-0.48626243250428	0.31533493871765	-0.44231276218377	0.467919788700785	-0.32184364250861	0.411897237817794	-0.397782817489329	0.290897246098561	-0.35312863574411	0.338109648361455	-0.165060279399007	-0.222246413828777	0.391528350661542	-0.338546368461091	0.203838634952669	0.271306696697853	-0.207107366274263	-0.373606097205639	-0.234077529815791	-0.530367247984998	-0.357950130850633	-0.488732275651119	0.37058248807442	-0.128449284535542	-0.359750247519889	0.298058722040834	0.555007473760253	-0.327801703323088	-0.390812728398241	-0.305047330696222	0.368878716687366	-0.274512192760626	0.153531625548249	0.558070117307885	-0.52170270166632	-0.506036241042766	0.354636357432192	-0.294796368023793	-0.202635416827285	-0.530323851333847	-0.419875227259815	-0.359070870511789	0.669721996218795	-0.320488568951289	-0.381018008191099	0.316707341415058	0.251362615804816	-0.15072254401639
HALLMARK_MYC_TARGETS_V1	-0.209739144877952	-0.641647097542421	0.42518225719031	-0.577956034094283	0.392924120422645	-0.170783601256442	0.361868594949072	-0.17332093939299	0.470510022732232	0.183848076956685	0.135565917806287	-0.330951695977633	-0.145524960474454	-0.115309435444909	-0.220875971080873	0.372715050115658	-0.225947052363622	0.27050915595313	-0.493543005260319	-0.287415373842358	-0.570669068748101	0.305623621357504	-0.406800327630113	0.14966852434128	-0.15186031652848	-0.152807151712855	-0.489961937686593	0.370539994666117	-0.183964911609601	-0.259990840961041	0.406523050972373	0.255326752683237	-0.450065497301015	0.260013521453866	0.470467332282958	-0.573252276258169	-0.539242154480449	0.336577054352319	0.261433213386619	-0.272602121408074	-0.666592181448973	-0.53819088613418	0.466186455569513	0.4455400599614	-0.204295458710257	-0.220036041332367	0.413298493149738	-0.22321121405841	0.425508681826969
HALLMARK_MYC_TARGETS_V2	-0.403508244210359	-0.667922798581137	0.537017929750618	-0.578939056964748	0.432632864932472	0.388699665404042	0.510331943057979	-0.406383312588386	0.444668869802957	0.232539584752845	0.29316876143838	0.17755564265252	-0.256077256938129	0.115318163664214	0.222093837071189	0.450291834627422	-0.329499797308523	-0.163040487981418	-0.66692040401767	-0.534752506441522	-0.52019541365357	0.332578181947445	-0.286880271396234	-0.322318480638728	-0.15937575056083	-0.347323432942987	-0.406927437623778	0.417873887856292	0.229811826871726	-0.186937681247446	0.447001968126346	0.202659137557069	-0.286257560139145	0.509845496299756	0.462569182140415	-0.35467315870864	-0.639201874697755	0.433743229316765	-0.440956152642254	-0.300167298235775	-0.74640239382009	-0.601166200984406	0.443155386656219	0.510142531596197	0.393129259142432	-0.408965506428729	-0.175535986380043	-0.17605964705959	0.550564099118037
HALLMARK_EPITHELIAL_MESENCHYMAL_TRANSITION	-0.438264438501315	0.450044523056438	0.312716310046333	0.584855075233439	-0.46150317392303	-0.209043205893547	-0.392142116306445	0.216572655375494	-0.465627362020065	-0.288986790996514	-0.471680510309779	0.201982956078204	0.162458455501873	-0.36508096804931	0.159753478521914	-0.347141172252079	0.23374304867146	-0.25075411638841	0.359351151128691	0.353646126251287	0.270548629973279	-0.160520603678936	0.395897757428537	0.501069501693276	-0.433407213737166	0.154256784097091	-0.304372866282171	-0.348035187361442	-0.279560880746266	0.376281700274649	0.520777553305358	-0.323606698593835	0.369068455578187	0.431348616259406	0.440404556447391	-0.181269084422998	0.572782915595734	-0.156812488050223	0.126719844692781	-0.456024765769404	0.314815197843461	0.38662157684654	0.173654854632981	-0.294084438153686	0.178562261108103	-0.352809571031169	0.592982580332315	-0.130661731860826	-0.477381654375545
HALLMARK_INFLAMMATORY_RESPONSE	-0.378101914903577	0.239135638021923	0.169525469479409	0.276704483091978	-0.435170074827754	0.12479694705391	-0.320178061024548	-0.31193004336536	-0.406527179408339	0.182748897812451	-0.355776964510842	-0.190333101215298	-0.291405093361222	-0.291942740938238	0.181445969135115	-0.179436701646989	0.228203799213358	-0.2107921513579	0.327479359407189	0.363229549519013	0.327784032467871	-0.178055851695226	0.192508749509193	0.483693890611231	-0.262568616515311	-0.250334799500986	0.166975427224218	0.355706820221439	-0.329658869654772	0.180604564462414	0.410752729078002	0.186894835499914	0.388449939617366	-0.245105893037338	0.166170465381795	-0.236823618355912	0.419972684193168	-0.318517570128716	-0.16940300761979	-0.324377428518081	0.262950698392322	0.244209250630375	0.41008139220785	0.170281345605041	-0.380440467804419	0.166454316985981	0.417995515490243	-0.149907446746064	-0.376482616501467
HALLMARK_XENOBIOTIC_METABOLISM	0.168151846601415	0.161259839019321	-0.162039763187675	-0.236841169321742	-0.33217230827908	0.143208723406879	0.152449664600807	0.197055181309501	-0.169332231234493	-0.218531383778507	0.283493692534543	-0.272408211432041	0.254211449274045	0.20265429744907	0.239251028017857	-0.18336181189437	0.237072920048656	0.168764145278207	0.132631111887059	-0.252540325641582	0.305480419325111	0.169160637570507	0.288141446838371	-0.159987143157325	-0.133050430837381	0.168104671245196	-0.21572363649114	-0.2679858448012	0.254143822799187	0.217469877113353	0.32711083677673	-0.258457100537803	0.40288355044471	0.267549346122769	-0.271766750818179	0.146234066106016	0.152484165085623	-0.244082221605332	-0.188005412607262	-0.218923816691582	-0.176637882179756	0.163454467744379	0.212219237573856	-0.300316372198826	0.286175724771094	-0.265785911493221	0.21658028304194	-0.251667949682162	0.344710279239767
HALLMARK_FATTY_ACID_METABOLISM	0.287652290972802	-0.235072688531339	-0.251174547434834	-0.365768000730047	-0.157182359906376	0.157222303212943	0.179614941922975	0.226696258948929	0.157153521771621	-0.331433853336924	0.307058570223667	-0.310972514691125	0.420428933811413	0.201542462534574	0.187224604047483	-0.176110074455737	0.242823973138699	0.252681257658208	-0.154755216150935	-0.284529115355717	0.232287111082693	0.285122443532532	0.34143572642569	-0.351926450477529	0.265416277867201	0.195420218222831	-0.249775300657926	-0.231527836609045	0.234415841314067	-0.192351327539951	0.352083634103622	-0.27513486554949	-0.231178433596025	0.193573338989142	-0.272767317157619	-0.34694037527882	-0.24347825233915	-0.23210776306173	-0.244321542082321	-0.245902501946427	-0.259942667147574	-0.196644648060041	-0.166886400069164	-0.331249130630321	0.260815308269164	-0.280778514709839	-0.155084194023934	-0.331444320181485	0.407862994797909
HALLMARK_OXIDATIVE_PHOSPHORYLATION	-0.16367447911019	-0.433992587733279	0.249283408554868	-0.365109869599657	0.225734120503814	0.215218791044698	0.379806152401975	0.177000225390272	0.214566957871627	-0.55965457213213	-0.12659657120054	-0.443957037459402	0.549383977469849	0.169492330566374	0.314118166121503	-0.154385403978728	-0.16650702539023	0.28568795564328	-0.379738070407228	-0.410707056913104	-0.278383916989966	0.297324965449458	0.487715615041176	-0.38191215748241	0.163407195733152	-0.162834737110279	-0.3431842267946	-0.332118366107302	0.27693685075061	0.297701318609044	0.465041181278863	-0.157298952601419	-0.288560088949028	0.165474245764537	-0.256715117900882	-0.498245068220011	-0.505591048891914	0.218402878833699	0.298049004916325	-0.289495144597811	-0.487644677476541	-0.366168757281835	0.327583228698364	0.335583601876788	-0.10828958150938	-0.433117683939767	0.266773749192101	-0.494038070576396	0.556329031888459
HALLMARK_GLYCOLYSIS	-0.182657507656993	-0.305128187487353	-0.19655036448882	-0.243575592316269	-0.181184029531142	0.214886489396584	0.300579062066668	0.203217747130846	-0.200113894109345	-0.194848348298506	0.252658351802822	-0.248099530526123	0.208158994509334	-0.252699259395575	0.218933762585765	0.212366123267614	0.266615680287793	0.244257370158664	-0.278673236431128	-0.252202916757171	-0.193157607622519	-0.182430163069629	0.18035693346099	-0.266079401404606	0.264182175306826	-0.194123154868782	-0.235809803817693	-0.215157060096021	0.160156530919585	0.2084719748877	0.330170359195897	-0.281704078692207	-0.208926943542106	0.208995523651129	-0.221352013573382	-0.247236033112665	-0.192310219623104	-0.256904455109318	-0.176766688040007	-0.234329059329929	-0.272210857986532	-0.175182157874185	0.246982715974904	-0.188509417905192	0.213097720732965	-0.259707039017905	0.209184979355473	-0.261652393350732	0.292660673993939
HALLMARK_REACTIVE_OXYGEN_SPECIES_PATHWAY	-0.273431499777912	-0.320428098926853	0.3265631978394	0.200457750214387	-0.324350161089084	-0.193336070673898	0.206689183262761	-0.338934568214448	-0.208771512384972	-0.385072575807694	0.226058500525344	-0.354462390635389	0.408421526974195	-0.341504033709359	0.416895343683481	-0.222764431406141	0.19526867287056	-0.252184302908833	-0.361860138857588	-0.458097852772884	0.247377925058414	-0.290102036190806	0.396394966856297	-0.206302930163232	-0.173009173937091	0.165611856440674	-0.341376903152988	-0.228493732752664	0.319528198313513	0.357097604990811	0.480648761771411	-0.339869696141532	-0.262764804000769	0.227660825774152	-0.274676907505368	-0.391916152670835	-0.266578760188615	-0.453526079584649	0.272117818497843	-0.350188843072429	-0.238112363712126	-0.160497330782772	0.28110443140992	-0.189855942202902	0.235819000237491	-0.354650748059842	0.471285641772673	-0.233143707695182	0.417539188224304
HALLMARK_P53_PATHWAY	-0.285088978220851	0.176289845301021	-0.167797620702547	0.206583770320199	-0.353554486957783	-0.251011116844995	-0.185285117662637	-0.336524307376138	0.250947972122459	-0.133087411601541	-0.352418304779153	-0.183586029170653	0.225202599420639	-0.226731838694662	0.214320307348373	0.33524284279373	0.184712229520043	0.226028043354217	-0.197350511501153	-0.209619351867606	0.353602681450559	0.143898704255542	0.21103567834453	0.220239064065542	0.20334784139969	-0.273275588921055	-0.226978550780606	-0.196917705788213	0.24176137025222	0.208949842120983	0.399825313272637	-0.310595253818387	0.287287508185699	-0.272204087482405	-0.230138911225542	-0.235859294582622	0.196840433104733	-0.223999951586873	-0.224748355112632	-0.248662246796826	0.195533975676347	0.355818240211087	0.30255914900139	0.197437023485382	-0.236339362024009	-0.170096906803507	0.394251756774314	-0.205820788837355	-0.232091987553857
HALLMARK_UV_RESPONSE_UP	-0.304721905461266	-0.183869724244877	-0.214351457142486	-0.133957781365955	-0.254635198615163	0.238683976787596	0.204517238138863	-0.266631770324647	-0.216125094618663	-0.299462666489692	-0.289528639220055	-0.280283410934306	0.274058087851104	-0.23021948829871	0.254491003236784	0.270903484554442	0.190091308311865	0.217921957887933	-0.22952299618683	-0.319631199358306	0.347112512014037	-0.236009638157869	0.285142950069005	0.220861324110561	-0.197224568168362	-0.165053056927484	-0.242056821288329	-0.194295233914559	0.19075745406208	0.211437932627986	0.426309677738346	-0.236723255059435	0.300710064406521	0.225369218922727	-0.240364928704154	-0.269581404269514	-0.13879527780784	-0.227330527072361	0.210518388865494	-0.326655958493451	-0.255904497993337	0.154400540954336	0.318084888411079	0.176605642042973	-0.177151131628294	-0.338484716191731	0.256048119442637	-0.235558956455837	0.27250731886253
HALLMARK_UV_RESPONSE_DN	0.333815924647236	0.378171247805608	0.200332060212457	0.375468505958531	-0.370953153805629	-0.29115057161883	-0.43587776096306	0.303689903053935	-0.243821193670132	0.293619233627704	-0.191135702212339	0.130371386801853	-0.212539712883462	-0.350392024526913	-0.376975788357274	-0.151268917818843	0.344905224351372	-0.211803842334461	0.354223227640275	0.519698909394448	0.250156702905291	0.213172799010123	0.150904940116584	0.234965429506628	-0.173935757782477	0.303494764950854	-0.223577806340909	0.152576353361713	-0.350646572985087	-0.201540245243856	0.213495810459671	-0.221736302864057	0.255956999530811	-0.220521957717449	0.367334682911045	-0.315638504478851	0.463205847749297	0.239894276367835	0.175046911329103	-0.169905979037902	0.40448049917676	0.444740451962928	-0.210192527509942	-0.233054542262	-0.171961396534662	0.242119521483858	0.336537118896043	0.243160268799589	-0.424168047233281
HALLMARK_ANGIOGENESIS	-0.454138586395277	0.433829528318085	-0.198359645587648	0.426328866057978	-0.330983475645974	-0.329368347865245	-0.175975816878444	0.255557409167408	-0.486594790433769	-0.363237194551492	-0.445628489807009	-0.164250521619615	-0.34721651536578	0.236744694557831	0.214477559457698	-0.331697305578673	0.354246049360794	0.243183068983788	0.266389590693816	0.338166318553218	0.333874810366323	0.368241602158825	0.305833011393994	0.51219045309278	-0.294078190054533	0.525000031304078	-0.265374662442926	-0.220947210294102	-0.391940871027557	0.263953347314846	0.506202582046504	-0.227353674390371	0.574322349960526	0.377677526398312	0.382641324268129	-0.23448721486327	0.45888993635681	0.252737019655214	0.243673805403635	-0.241333979933619	0.22278051618209	0.191710941933693	0.205346071081074	-0.290046546519723	-0.298033355527029	-0.27865760029427	0.700107407606767	0.233829804098855	-0.36982489224999
HALLMARK_HEME_METABOLISM	0.237446559567037	-0.216377015701362	-0.236498751830657	-0.154605007923309	0.1572659565607	-0.152390183662786	-0.162851661203318	0.184423828308198	-0.165785797984707	-0.218315225347353	0.166330411027884	-0.243728384249016	0.231304051409081	-0.211867969648373	-0.262509766681775	0.13455263971681	0.248889179339372	0.193325431074804	0.209290016125146	0.218857814501354	0.175652637185132	0.208503262358625	0.168375779381829	0.217489254225067	0.212339500964851	0.323246407087562	0.166450686472061	0.152549986865106	-0.295454877561294	-0.250832931561928	0.20982678766217	0.148964592439362	-0.175891289629024	-0.227025788584209	-0.179064454807726	-0.297826966736671	0.145278281318514	0.1867240585057	-0.273752013589687	-0.220629465883847	-0.185816536058291	0.177996365724793	0.24649916222986	-0.161603599505245	-0.148745865343907	0.19109990140092	0.165440660763851	0.199795320854823	0.166816632848377
HALLMARK_COAGULATION	-0.36450995368454	0.322652415712561	0.217486333606956	0.349723738476527	-0.323382738411805	-0.128854535796477	-0.250395150971306	0.205824640433839	-0.356032091335121	-0.235474383498873	-0.316126681736091	-0.18018097448884	-0.227075483592757	-0.38094248053674	0.330908577233953	-0.198206830506731	0.149836021601059	0.184982076936921	0.116481937603299	-0.100109868187098	0.233279429911275	-0.155850073685636	0.27570160305972	0.356957023537314	-0.327401936366084	0.147177556198519	-0.155456147923416	-0.27790134511802	-0.151278097230538	0.336730314381581	0.492882769922129	-0.265063906356762	0.4473308308628	0.440096479868957	-0.157361242921571	0.136043148599668	0.397728754417372	-0.282506251085546	-0.135146759854087	-0.368056963111975	0.25159745312228	0.242699984179637	0.269544059331347	-0.22037648995153	-0.184408891962796	-0.245441343406136	0.417170896212615	-0.199787618969474	-0.199524618873879
HALLMARK_IL2_STAT5_SIGNALING	-0.298703681563184	0.202047304194682	0.136040341347749	0.276052930155572	-0.372405077288272	-0.166383618039231	-0.198759273244006	-0.270670163001754	-0.318091315658287	-0.151603104434763	-0.322064986654856	-0.247881267903494	-0.17999363717411	-0.304663513108344	0.207001613464139	-0.21114152266914	0.252911181994435	-0.176296076162948	0.239007817278325	0.281896787339967	0.257959188867599	-0.260811897523714	0.208949009847177	0.33399413813482	-0.241581991985724	-0.230667538222326	-0.140631689004536	0.239204085900686	-0.245944967053634	0.251249481474542	0.378661034268009	-0.168660787997188	0.296849204562983	-0.18301811669905	0.16802934231991	-0.279108000148116	0.369288565213407	-0.271711261030762	0.187290004383915	-0.309551824040736	0.189530663977628	0.246875544687766	0.343081459234413	0.233767092367426	-0.243114689024594	-0.194385169234882	0.372051613931337	-0.274877719848789	-0.355867678780025
HALLMARK_BILE_ACID_METABOLISM	0.351066644503981	0.217275496804038	-0.295701558476203	-0.290015948414588	-0.188170032560866	-0.293907848107917	0.140628539911462	0.197396038334998	-0.13172981456572	-0.249614509525227	0.31311227458108	0.193429109376741	0.22314618323501	0.241751488038591	-0.150688246830082	-0.19555382626839	-0.18673529800642	0.26936118777766	0.212996613481518	-0.152961752319626	0.23670637545528	-0.191622033838539	0.239477457277832	-0.197528180759798	0.179673662435845	0.272452408747882	-0.226908599052133	0.13313281253535	0.156540270774621	-0.221246709599411	0.166311962288521	-0.255214855714655	0.231803241819321	-0.130704697759853	-0.222981464087297	-0.177121059116045	0.230218467724258	-0.320579701789585	-0.191187093313368	0.235356131940896	0.270369129215577	0.163324269739275	0.138111366693513	-0.382732787704027	0.189315915164128	0.16240692930505	-0.2279610161854	-0.176184369054807	0.198011534962961
HALLMARK_PEROXISOME	0.303503762064954	-0.244762280609774	-0.302236273473869	-0.379987160505956	0.158868373365617	-0.306485239391306	0.181031120600492	-0.186085106395126	-0.141467087996255	-0.233443506198022	0.243941660586738	-0.2364252503504	0.211632150226629	0.136224016631261	0.171736901381604	0.173051879009042	-0.206053493341946	0.195846695139831	-0.174029237040225	-0.20242195407403	0.295994756352572	0.275027951558383	0.217316650745565	-0.305574629218359	0.335008975258686	0.228164937665532	-0.302162556082627	-0.28940700012314	0.214055599754788	-0.233418884609555	0.345805549006833	-0.245210948095256	-0.322004794964394	0.16394615579748	-0.248363577679738	-0.328456631923356	-0.222602027297922	-0.330697360296678	0.236549905686433	-0.2279236198034	-0.210022088812187	0.155721057008665	0.285624011597395	-0.366467066069475	0.217139946586972	0.204471556234524	0.149359796667254	-0.220719418758877	0.283730928394401
HALLMARK_ALLOGRAFT_REJECTION	-0.424707597459968	0.19741324809465	0.351632371057794	0.291343975899826	-0.457970646482649	-0.117483325664903	-0.346809580977929	-0.38519772504495	-0.375670120405702	-0.137338127199268	-0.369596640166821	0.139268758338352	-0.235186654626999	-0.287309029329464	0.349037683436996	-0.330693671736144	0.181157923508325	-0.324445041126429	0.304137895847899	0.319629891325057	0.2031982402239	0.12765827016408	-0.0934096977686029	0.495891521226515	-0.334109554195894	-0.332478720327731	0.21590643964725	0.435347809278778	-0.27065531780188	0.215296722400654	0.44589597564928	0.294492205535814	0.291292118107654	-0.242093627542412	-0.138016237396566	-0.148195192878639	0.364872145496339	-0.289384883691681	0.171350944903948	-0.286163316918945	-0.13440022122855	0.165758808004931	0.406994799789694	0.349491581494605	-0.408504692288438	-0.176500639702462	0.415620962521759	-0.375136192438299	-0.231919604925579
HALLMARK_SPERMATOGENESIS	0.238221576389163	-0.242108420316796	0.196396274037969	-0.182098267629262	0.173116388792131	-0.164867640686118	0.200257579259824	-0.168905999520893	0.189492019752928	-0.143957797969316	0.113991170443603	-0.203831889591944	0.210470780523017	0.160357409383606	0.119330479808848	0.138838127630611	-0.16810576741043	0.15959062643837	-0.156136800669386	0.160732875693626	-0.190553877593392	-0.25242301340894	0.209788745134853	0.20880137941219	-0.174380551547768	-0.144435362305182	0.235717154054211	0.209924449643933	0.129175288839156	0.135963784797094	-0.164632361975925	-0.142378697332354	-0.189474898706022	-0.169531486560329	0.171160143959052	0.228410952722874	0.191264928817938	-0.17621253393448	0.227323968452772	0.186511194756696	-0.208018221100098	-0.212337700123343	-0.211878589454625	0.27452648206724	-0.135265137371618	0.202404489006216	-0.182837423879276	0.196781973331759	-0.138211272802611
HALLMARK_KRAS_SIGNALING_UP	-0.216029323978562	0.29830181562095	0.247576683279952	0.268973640472872	-0.367855483777662	0.152501676274869	-0.260898319632374	-0.171742482636642	-0.292728253290974	0.205251187493995	-0.296301447553948	-0.20217056704228	-0.1985455469229	-0.305868654805031	0.153313782625259	-0.196705465654322	0.212138481155246	0.173442336940735	0.349860978595664	0.362492074456994	0.201094629104716	-0.152157917171996	0.212516979554752	0.360263139158757	-0.317671726041152	-0.142654124178694	-0.152201373692012	0.231900718768252	-0.254013211369466	0.165000918954099	0.325682761110528	-0.164062334037279	0.210349473596653	0.188893683898484	0.256628743218888	-0.149273269025998	0.359802065503003	-0.250082565526988	0.212807325616947	-0.147497494113576	0.258961696310162	0.324329808434669	0.254564912588022	-0.188363342008008	-0.267432403240752	0.186003024018539	0.318264814058858	-0.157307796886904	-0.287001486549757
HALLMARK_KRAS_SIGNALING_DN	-0.125826808642737	0.153045701149052	-0.194663489531866	0.234478288699047	-0.293557009231072	0.121218367528365	-0.222194605978524	-0.265923890585127	0.186961513206035	-0.146042159953946	-0.193926353126623	0.152800055391717	0.243420905993267	-0.204584238715368	0.324781077512005	-0.198491660684882	0.152831114439441	-0.273773268384321	-0.178319320318049	-0.1323491266978	0.28713449551189	-0.261754331542914	0.382174246507819	0.15363348197394	0.11795250285751	-0.191752739599459	-0.186434998049356	-0.191566501580191	0.191638928871976	0.245901685259086	0.160121382889592	-0.284739684067081	0.158553510959419	-0.241847949660218	-0.267192232383749	0.37544676395894	0.151013998763128	-0.242288513151308	0.173169777349386	-0.169558398136827	0.234284265352013	0.336666593299523	0.130064389939243	-0.20633384930951	-0.172733255375636	-0.178836929995456	-0.156166296204454	-0.241258455077562	-0.141712890247166
HALLMARK_PANCREAS_BETA_CELLS	0.185122816089959	-0.232964696792325	0.170267216195179	-0.27184368812194	-0.235493522901058	0.194364990043522	-0.164293156513135	0.204831511868204	0.217326543991782	-0.22919402226959	-0.146950943251769	-0.284815295856717	-0.271618592022892	-0.306466863802166	0.175016602139639	0.353648465303708	-0.352734895422986	0.258241638533709	-0.168805676783277	0.295204376397968	-0.196398888616281	-0.261327810635456	0.188874666314385	-0.234599856457678	-0.116036972345545	0.275558544127045	-0.345865378987832	-0.235267754556462	0.157935076964383	-0.18381254276573	0.365251783099042	-0.340523171193434	-0.266902999950698	0.258580722266887	0.162324555949367	0.206144378610217	0.287367332530099	-0.240140336912733	0.428548380416258	0.291298603668582	0.243921761984234	0.260536540716756	0.397087724699787	0.186415044972279	-0.198625355742945	0.210200877844832	0.144928789633534	-0.344920231969295	-0.19357920576815
Prostate cancer	0.282057155999028	0.191976654470788	-0.235165979443955	-0.201901342484562	-0.253127755958149	-0.267435447020535	0.190837250161979	0.159700551003297	-0.205020759227917	0.244389149497634	0.208436037350762	-0.124102043356798	-0.220532890404139	-0.191091857489068	-0.2489095705332	0.203761457101164	0.330781285039049	0.231286698003457	0.210175705702724	0.359033871384477	0.276013863070936	-0.237338098789162	-0.244788212012034	-0.198835799865983	0.291229885536566	0.248212752028408	-0.168903181112671	0.183990504630971	-0.235887510453785	-0.278115359021098	0.191547363570772	-0.198063549399724	0.203124576785612	-0.243718616307106	0.23766863416227	-0.301949329192757	0.263167664096767	0.296852490331032	-0.188618505760127	0.2239370717294	0.238101466200938	0.300069169220374	0.173334114838446	0.152182597189393	-0.163760699686354	0.185058238844887	0.236533539269667	0.282810254007286	-0.250158491699262
PI3K-Akt signaling pathway	-0.192842291125695	0.265250737149272	0.175631751777245	0.292049664257764	-0.328687875802753	-0.193020845645017	-0.254126156015587	0.151654863914631	-0.236050826078983	-0.170172270713229	-0.212078071186151	0.134480290756964	-0.229953073691056	-0.202632549857553	0.113648476068923	0.162503571726024	0.27142942397263	-0.20132031317914	0.207065737265615	0.266824724872634	0.243611569466944	-0.19312558024043	0.194072678371971	0.236723650140698	-0.200623372580924	0.234777872119886	-0.134877524690837	-0.158326136783743	-0.261682935481659	0.148155182347207	0.264440440362998	-0.169182797865548	0.276649236975345	0.217783405077909	0.26501641570469	0.159203629712197	0.315202170520962	0.223262442994042	0.153912562456639	-0.16294443790898	0.25667026670201	0.304533189510604	0.210320254009522	-0.160682993264416	-0.187332066688503	-0.139079152795397	0.310868942444633	0.193973652793694	-0.26686903063061
MAPK signaling pathway	-0.189900212234064	0.274700347830251	-0.139077951056448	0.296687943713334	-0.328528485507497	-0.146118307279442	-0.251724683507451	-0.213450836130534	-0.261932097761567	-0.174953574209841	-0.228843022666335	-0.130644912039257	0.188741614298299	-0.184019317605606	-0.144092412451341	0.169440951185778	0.275076173415474	-0.166482425434698	0.220304431730212	0.247791521269197	0.324124731746836	-0.212348591926918	0.281929534020165	0.207130400176011	0.192725599109506	0.235267323623746	0.180613024668497	-0.166255202930822	-0.249551364636287	0.149723048557696	0.241798984469542	-0.182163007290341	0.280665177064186	-0.18758922339048	-0.161131526183097	-0.127113488382238	0.274749665124228	0.191177267788919	0.133167083468745	0.149863434990774	0.269684744347534	0.299237529063716	0.16140159115554	0.138051782777852	-0.177843095633931	-0.166372758373501	0.322998888741125	0.180060107479752	-0.268061485382071
[truncated: 899 more columns]
