# Supplementary material for: RNA modification writers pattern in relation to tumor microenvironment and prognosis in prostate cancer
Source: Front Genet. 2023 Jan 18;13:1065424. doi: 10.3389/fgene.2022.1065424 (PMC9889935; doi:10.3389/fgene.2022.1065424)
Supplement: Supplementary file 1 [file DataSheet1.ZIP › SupplementaryTable25_TME.txt]

TCGA-EJ-5505-01A	TCGA-ZG-A9L6-01A	TCGA-HC-A8D0-01A	TCGA-VN-A88I-01A	TCGA-KK-A8IA-01A	TCGA-KC-A7FA-01A	TCGA-KK-A6E1-01A	TCGA-H9-7775-01A	TCGA-HC-8262-01A	TCGA-EJ-7797-01A	TCGA-HC-7738-01A	TCGA-V1-A8MG-01A	TCGA-ZG-A8QX-01A	TCGA-XK-AAJP-01A	TCGA-G9-6379-01A	TCGA-EJ-7314-01A	TCGA-EJ-7125-01A	TCGA-VP-A87J-01A	TCGA-EJ-8468-01A	TCGA-EJ-5527-01A	TCGA-G9-6333-01A	TCGA-HC-7749-01A	TCGA-G9-6338-01A	TCGA-ZG-A9L0-01A	TCGA-J4-AATZ-01A	TCGA-HC-7232-01A	TCGA-EJ-A7NN-01A	TCGA-CH-5750-01A	TCGA-QU-A6IP-01A	TCGA-J4-A67Q-01A	TCGA-G9-6348-01A	TCGA-YL-A8SC-01A	TCGA-VP-A878-01A	TCGA-KK-A7B1-01A	TCGA-EJ-5525-01A	TCGA-HC-7752-01A	TCGA-FC-7708-01A	TCGA-2A-A8W3-01A	TCGA-G9-6362-01A	TCGA-WW-A8ZI-01A	TCGA-EJ-A8FP-01A	TCGA-G9-6370-01A	TCGA-G9-6377-01A	TCGA-ZG-A9N3-01A	TCGA-Y6-A8TL-01A	TCGA-CH-5790-01A	TCGA-ZG-A9L4-01A	TCGA-EJ-5519-01A	TCGA-XK-AAK1-01A	TCGA-EJ-5495-01A	TCGA-VN-A88O-01A	TCGA-HC-8216-01A	TCGA-2A-AAYF-01A	TCGA-HI-7169-01A	TCGA-EJ-5498-01A	TCGA-CH-5738-01A	TCGA-KK-A7B2-01A	TCGA-J4-A67S-01A	TCGA-YL-A9WJ-01A	TCGA-HC-7819-01A	TCGA-ZG-A8QZ-01A	TCGA-KK-A7AW-01A	TCGA-ZG-A9LS-01A	TCGA-KK-A7B3-01A	TCGA-TP-A8TT-01A	TCGA-G9-A9S7-01A	TCGA-EJ-5514-01A	TCGA-H9-A6BX-01A	TCGA-EJ-7328-01A	TCGA-J4-A67K-01A	TCGA-2A-AAYU-01A	TCGA-2A-A8W1-01A	TCGA-G9-A9S0-01A	TCGA-EJ-A46E-01A	TCGA-EJ-A65J-01A	TCGA-EJ-5526-01A	TCGA-HC-7075-01A	TCGA-KK-A8IK-01A	TCGA-EJ-5531-01A	TCGA-EJ-5542-01A	TCGA-CH-5767-01A	TCGA-KK-A6E6-01A	TCGA-CH-5743-01A	TCGA-HC-7821-01A	TCGA-M7-A720-01A	TCGA-HC-A4ZV-01A	TCGA-HC-8261-01A	TCGA-G9-6356-01A	TCGA-ZG-A9NI-01A	TCGA-HC-7078-01A	TCGA-EJ-7782-01A	TCGA-HC-7737-01A	TCGA-H9-A6BY-01A	TCGA-J9-A8CP-01A	TCGA-EJ-A46B-01A	TCGA-VN-A943-01A	TCGA-HC-A9TH-01A	TCGA-G9-6499-01A	TCGA-CH-5764-01A	TCGA-EJ-5504-01A	TCGA-J4-A67M-01A	TCGA-HC-7742-01A	TCGA-CH-5794-01A	TCGA-YL-A8HO-01A	TCGA-KC-A7FD-01A	TCGA-EJ-7794-01A	TCGA-YL-A8HM-01A	TCGA-HC-7080-01A	TCGA-HC-8259-01A	TCGA-XJ-A83H-01A	TCGA-J4-A83J-01A	TCGA-G9-A9S4-01A	TCGA-X4-A8KQ-01A	TCGA-EJ-5507-01A	TCGA-CH-5745-01A	TCGA-HC-8258-01A	TCGA-HC-8257-01A	TCGA-XK-AAJR-01A	TCGA-EJ-A7NG-01A	TCGA-J4-8198-01A	TCGA-ZG-A9KY-01A	TCGA-V1-A9O5-01A	TCGA-KC-A4BR-01A	TCGA-EJ-5524-01A	TCGA-EJ-7792-01A	TCGA-ZG-A9L5-01A	TCGA-FC-A8O0-01A	TCGA-EJ-7784-01A	TCGA-HC-7209-01A	TCGA-J9-A52C-01A	TCGA-KK-A7AU-01A	TCGA-V1-A9OF-01A	TCGA-G9-7510-01A	TCGA-J4-A67R-01A	TCGA-EJ-A65G-01A	TCGA-HC-A8D1-01A	TCGA-EJ-8472-01A	TCGA-HC-7820-01A	TCGA-EJ-5494-01A	TCGA-EJ-A7NH-01A	TCGA-XJ-A9DK-01A	TCGA-EJ-7123-01A	TCGA-G9-6496-01A	TCGA-EJ-7330-01A	TCGA-KK-A8I4-01A	TCGA-TK-A8OK-01A	TCGA-HC-7744-01A	TCGA-HC-A6AL-01A	TCGA-KK-A6E5-01A	TCGA-EJ-5530-01A	TCGA-2A-A8VX-01A	TCGA-HC-A632-01A	TCGA-CH-5769-01A	TCGA-ZG-A9MC-01A	TCGA-M7-A724-01A	TCGA-EJ-5508-01A	TCGA-YL-A8SI-01A	TCGA-M7-A725-01A	TCGA-YL-A9WL-01A	TCGA-KK-A8IJ-01A	TCGA-V1-A9Z8-01A	TCGA-YL-A8HL-01A	TCGA-EJ-7789-01A	TCGA-ZG-A9LZ-01A	TCGA-EJ-5497-01A	TCGA-QU-A6IN-01A	TCGA-CH-5752-01A	TCGA-M7-A722-01A	TCGA-EJ-A46I-01A	TCGA-M7-A721-01A	TCGA-KK-A59Z-01A	TCGA-VP-A876-01A	TCGA-EJ-7317-01A	TCGA-EJ-A8FN-01A	TCGA-XJ-A83F-01A	TCGA-V1-A9OT-01A	TCGA-4L-AA1F-01A	TCGA-EJ-A8FU-01A	TCGA-CH-5761-01A	TCGA-YL-A8HJ-01A	TCGA-QU-A6IL-01A	TCGA-KK-A6E2-01A	TCGA-CH-5741-01A	TCGA-EJ-A7NJ-01A	TCGA-EJ-A8FS-01A	TCGA-XK-AAJU-01A	TCGA-VN-A88N-01A	TCGA-XK-AAJA-01A	TCGA-HC-7745-01A	TCGA-KK-A8I7-01A	TCGA-J4-A83L-01A	TCGA-EJ-7321-01A	TCGA-V1-A8WN-01A	TCGA-EJ-A65F-01A	TCGA-XK-AAIW-01A	TCGA-CH-5737-01A	TCGA-CH-5744-01A	TCGA-J4-A67L-01A	TCGA-KK-A6DY-01A	TCGA-XK-AAJT-01A	TCGA-KK-A6E0-01A	TCGA-HC-A6AN-01A	TCGA-J9-A52E-01A	TCGA-YL-A8SB-01A	TCGA-VP-A87C-01A	TCGA-YL-A8S9-01A	TCGA-QU-A6IM-01A	TCGA-ZG-A9M4-01A	TCGA-HC-A8CY-01A	TCGA-CH-5753-01A	TCGA-2A-A8VT-01A	TCGA-KK-A5A1-01A	TCGA-G9-6336-01A	TCGA-J4-A83N-01A	TCGA-KK-A59V-01A	TCGA-J4-A67O-01A	TCGA-X4-A8KS-01A	TCGA-HC-7230-01A	TCGA-XJ-A9DI-01A	TCGA-KC-A4BN-01A	TCGA-YL-A8S8-01A	TCGA-EJ-A7NF-01A	TCGA-YL-A8SA-01A	TCGA-XA-A8JR-01A	TCGA-EJ-8470-01A	TCGA-V1-A9OL-01A	TCGA-CH-5791-01A	TCGA-TP-A8TV-01A	TCGA-G9-6364-01A	TCGA-J9-A8CL-01A	TCGA-G9-6494-01A	TCGA-G9-7523-01A	TCGA-KK-A8IG-01A	TCGA-SU-A7E7-01A	TCGA-VN-A88M-01A	TCGA-G9-7521-01A	TCGA-V1-A8WS-01A	TCGA-G9-6347-01A	TCGA-V1-A8MU-01A	TCGA-G9-6373-01A	TCGA-CH-5788-01A	TCGA-QU-A6IO-01A	TCGA-YL-A8HK-01A	TCGA-HC-7212-01A	TCGA-CH-5771-01A	TCGA-YL-A9WY-01A	TCGA-HC-7750-01A	TCGA-2A-A8VV-01A	TCGA-HC-A76W-01A	TCGA-J4-A83K-01A	TCGA-G9-6343-01A	TCGA-EJ-7793-01A	TCGA-HC-A6AP-01A	TCGA-XQ-A8TA-01A	TCGA-EJ-A46G-01A	TCGA-J4-A6G1-01A	TCGA-HC-7736-01A	TCGA-ZG-A9LM-01A	TCGA-KK-A7B4-01A	TCGA-ZG-A9LU-01A	TCGA-FC-A5OB-01A	TCGA-G9-6351-01A	TCGA-EJ-5503-01A	TCGA-J4-AAU2-01A	TCGA-EJ-5511-01A	TCGA-CH-5751-01A	TCGA-CH-5792-01A	TCGA-KC-A7F6-01A	TCGA-EJ-5510-01A	TCGA-HC-7211-01A	TCGA-HC-7818-01A	TCGA-J4-A67N-01A	TCGA-EJ-5506-01A	TCGA-VP-A87H-01A	TCGA-KK-A7AV-01A	TCGA-VP-A87B-01A	TCGA-HC-8213-01A	TCGA-G9-6369-01A	TCGA-ZG-A9LN-01A	TCGA-HC-7233-01A	TCGA-VN-A88K-01A	TCGA-EJ-7791-01A	TCGA-CH-5746-01A	TCGA-EJ-7327-01A	TCGA-EJ-AB20-01A	TCGA-CH-5762-01A	TCGA-KK-A8I5-01A	TCGA-EJ-5515-01A	TCGA-G9-6367-01A	TCGA-V1-A9O7-01A	TCGA-G9-6363-01A	TCGA-V1-A9O9-01A	TCGA-FC-A66V-01A	TCGA-EJ-5509-01A	TCGA-HC-A6HX-01A	TCGA-V1-A9Z7-01A	TCGA-XJ-A83G-01A	TCGA-2A-AAYO-01A	TCGA-KK-A59X-01A	TCGA-CH-5765-01A	TCGA-VP-A87D-01A	TCGA-V1-A8WL-01A	TCGA-ZG-A8QW-01A	TCGA-EJ-7785-01A	TCGA-VN-A88R-01A	TCGA-G9-6384-01A	TCGA-V1-A8MK-01A	TCGA-ZG-A9L9-01A	TCGA-ZG-A9LY-01A	TCGA-2A-A8VL-01A	TCGA-EJ-5522-01A	TCGA-EJ-A65E-01A	TCGA-EJ-A7NK-01A	TCGA-EJ-5496-01A	TCGA-HC-7081-01A	TCGA-EJ-7315-01A	TCGA-HC-7748-01A	TCGA-KK-A8II-01A	TCGA-J9-A8CK-01A	TCGA-EJ-5502-01A	TCGA-HC-A76X-01A	TCGA-J9-A8CM-01A	TCGA-KK-A7B0-01A	TCGA-J4-A67T-01A	TCGA-HI-7168-01A	TCGA-KK-A59Y-01A	TCGA-Y6-A9XI-01A	TCGA-V1-A9OY-01A	TCGA-KC-A4BL-01A	TCGA-YL-A9WK-01A	TCGA-EJ-7788-01A	TCGA-XK-AAJ3-01A	TCGA-G9-6342-01A	TCGA-EJ-5516-01A	TCGA-EJ-5501-01A	TCGA-KK-A8I9-01A	TCGA-EJ-7786-01A	TCGA-EJ-5532-01A	TCGA-HC-7210-01A	TCGA-XQ-A8TB-01A	TCGA-HC-A6HY-01A	TCGA-J9-A52B-01A	TCGA-EJ-A7NM-01A	TCGA-ZG-A8QY-01A	TCGA-J4-A6M7-01A	TCGA-KK-A8ID-01A	TCGA-G9-6498-01A	TCGA-V1-A9ZK-01A	TCGA-EJ-7781-01A	TCGA-G9-6353-01A	TCGA-J9-A52D-01A	TCGA-EJ-A46F-01A	TCGA-ZG-A9LB-01A	TCGA-KK-A6E3-01A	TCGA-G9-7519-01A	TCGA-KK-A8IM-01A	TCGA-M7-A71Z-01A	TCGA-G9-6378-01A	TCGA-VP-AA1N-01A	TCGA-HC-8266-01A	TCGA-V1-A8X3-01A	TCGA-V1-A9ZG-01A	TCGA-XK-AAIR-01A	TCGA-EJ-A8FO-01A	TCGA-CH-5763-01A	TCGA-KK-A7AP-01A	TCGA-HC-7077-01A	TCGA-EJ-AB27-01A	TCGA-HC-8256-01A	TCGA-YL-A9WH-01A	TCGA-EJ-A65D-01A	TCGA-G9-6371-01A	TCGA-XK-AAIV-01A	TCGA-2A-A8VO-01A	TCGA-V1-A8WV-01A	TCGA-M7-A71Y-01A	TCGA-V1-A9OA-01A	TCGA-VP-A87E-01A	TCGA-FC-7961-01A	TCGA-EJ-7331-01A	TCGA-G9-6385-01A	TCGA-HC-A631-01A	TCGA-EJ-A46H-01A	TCGA-J4-A83I-01A	TCGA-V1-A9ZI-01A	TCGA-KK-A7AY-01A	TCGA-CH-5768-01A	TCGA-EJ-5499-01A	TCGA-ZG-A9L1-01A	TCGA-V1-A9OH-01A	TCGA-G9-6365-01A	TCGA-HC-8265-01A	TCGA-KK-A8IB-01A	TCGA-KK-A6E7-01A	TCGA-CH-5772-01A	TCGA-YL-A9WX-01A	TCGA-J4-AATV-01A	TCGA-G9-7522-01A	TCGA-J4-A6G3-01A	TCGA-J4-A83M-01A	TCGA-CH-5748-01A	TCGA-XJ-A9DQ-01A	TCGA-KC-A4BV-01A	TCGA-HC-A6AO-01A	TCGA-VP-A875-01A	TCGA-G9-6329-01A	TCGA-YJ-A8SW-01A	TCGA-MG-AAMC-01A	TCGA-KC-A7F3-01A	TCGA-EJ-5521-01A	TCGA-HC-7213-01A	TCGA-V1-A8MF-01A	TCGA-VN-A88L-01A	TCGA-CH-5766-01A	TCGA-VP-A872-01A	TCGA-KK-A8IH-01A	TCGA-J9-A8CN-01A	TCGA-HC-7079-01A	TCGA-ZG-A9ND-01A	TCGA-CH-5739-01A	TCGA-KK-A8I8-01A	TCGA-EJ-5517-01A	TCGA-VN-A88P-01A	TCGA-EJ-7783-01A	TCGA-EJ-8474-01A	TCGA-EJ-5518-01A	TCGA-G9-6332-01A	TCGA-HC-A6AS-01A	TCGA-KK-A8I6-01A	TCGA-ZG-A9L2-01A	TCGA-XJ-A9DX-01A	TCGA-V1-A9OQ-01A	TCGA-V1-A9OX-01A	TCGA-KC-A7F5-01A	TCGA-HI-7171-01A	TCGA-EJ-8469-01A	TCGA-KK-A6E4-01A	TCGA-V1-A8ML-01A	TCGA-CH-5754-01A	TCGA-KK-A8IC-01A	TCGA-G9-7509-01A	TCGA-EJ-7115-01A	TCGA-HC-A6AQ-01A	TCGA-KK-A7AZ-01A	TCGA-G9-6366-01A	TCGA-G9-6354-01A	TCGA-VP-A87K-01A	TCGA-KK-A8IL-01A	TCGA-HI-7170-01A	TCGA-YL-A9WI-01A	TCGA-G9-6339-01A	TCGA-V1-A8WW-01A	TCGA-CH-5789-01A	TCGA-FC-A4JI-01A	TCGA-EJ-A65M-01A	TCGA-EJ-A6RA-01A	TCGA-EJ-5512-01A	TCGA-M7-A723-01A	TCGA-KK-A7AQ-01A	TCGA-EJ-A6RC-01A	TCGA-KK-A8IF-01A	TCGA-VP-A879-01A	TCGA-HC-A48F-01A	TCGA-VN-A88Q-01A	TCGA-KC-A7FE-01A	TCGA-EJ-A46D-01A	TCGA-HC-7747-01A	TCGA-HC-7231-01A	TCGA-J4-8200-01A	TCGA-HC-8260-01A	TCGA-V1-A9ZR-01A	TCGA-EJ-A65B-01A	TCGA-V1-A8MM-01A	TCGA-CH-5740-01A	TCGA-G9-7525-01A	TCGA-FC-A6HD-01A	TCGA-V1-A9Z9-01A	TCGA-G9-6361-01A	TCGA-KK-A6E8-01A	TCGA-HC-7740-01A	TCGA-HC-A9TE-01A	GSM3263664	GSM3263665	GSM3263666	GSM3263667	GSM3263668	GSM3263669	GSM3263670	GSM3263671	GSM3263672	GSM3263673	GSM3263674	GSM3263675	GSM3263676	GSM3263677	GSM3263678	GSM3263679	GSM3263680	GSM3263681	GSM3263682	GSM3263683	GSM3263684	GSM3263685	GSM3263686	GSM3263687	GSM3263688	GSM3263689	GSM3263690	GSM3263691	GSM3263692	GSM3263693	GSM3263694	GSM3263695	GSM3263696	GSM3263697	GSM3263698	GSM3263699	GSM3263700	GSM3263701	GSM3263702	GSM3263703	GSM3263704	GSM3263705	GSM3263706	GSM3263707	GSM3263708	GSM3263709	GSM3263710	GSM3263711	GSM3263712	GSM3263713	GSM3263714	GSM3263715	GSM3263716	GSM3263717	GSM3263718	GSM3263719	GSM3263720	GSM3263721	GSM3263722	GSM3263723	GSM3263724	GSM3263725	GSM3263726	GSM3263727	GSM3263728	GSM3263729	GSM3263730	GSM3263731	GSM3263732	GSM3263733	GSM3263734	GSM3263735	GSM3263736	GSM3263737	GSM3263738	GSM3263739	GSM3263740	GSM3263741	GSM3263742	GSM3263743	GSM3263744	GSM3263745	GSM3263746	GSM3263747	GSM3263748	GSM3263749	GSM3263750	GSM3263751	GSM3263752	GSM3263753	GSM3263754	GSM3263755	GSM3263756	GSM3263757	GSM3263758	GSM3263759	GSM3263760	GSM3263761	GSM3263762	GSM3263763	GSM3263764	GSM3263765	GSM3263766	GSM3263767	GSM3263768	GSM3263769	GSM3263770	GSM3263771	GSM3263772	GSM3263773	GSM3263774	GSM3263775	GSM3263776	GSM3263777	GSM3263778	GSM3263779	GSM3263780	GSM3263781	GSM3263782	GSM3263783	GSM3263784	GSM3263785	GSM3263786	GSM3263787	GSM3263788	GSM3263789	GSM3263790	GSM3263791	GSM3263792	GSM3263793	GSM3263794	GSM3263795	GSM3263796	GSM3263797	GSM3263798	GSM3263799	GSM3263800	GSM3263801	GSM3263802	GSM3263803	GSM3263804	GSM3263805	GSM3263806	GSM3263807	GSM3263808	GSM3263809	GSM3263810	GSM3263811	GSM3263812	GSM3263813	GSM3263814	GSM3263815	GSM3263816	GSM3263817	GSM3263818	GSM3263819	GSM3263820	GSM3263821	GSM3263822	GSM3263823	GSM3263824	GSM3263825	GSM3263826	GSM3263827	GSM3263828	GSM3263829	GSM3263830	GSM3263831	GSM3263832	GSM3263833	GSM3263834	GSM3263835	GSM3263836	GSM3263837	GSM3263838	GSM3263839	GSM3263840	GSM3263841	GSM3263842	GSM3263843	GSM3263844	GSM3263845	GSM3263846	GSM3263847	GSM3263848	GSM3263849	GSM3263850	GSM3263851	GSM3263852	GSM3263853	GSM3263854	GSM3263855	GSM3263856	GSM3263857	GSM3263858	GSM3263859	GSM3263860	GSM3263861	GSM3263862	GSM3263863	GSM3263864	GSM3263865	GSM3263866	GSM3263867	GSM3263868	GSM3263869	GSM3263870	GSM3263871	GSM3263872	GSM3263873	GSM3263874	GSM3263875	GSM3263876	GSM3263877	GSM3263878	GSM3263879	GSM3263880	GSM3263881	GSM3263882	GSM3263883	GSM3263884	GSM3263885	GSM3263886	GSM3263887	GSM3263888	GSM3263889	GSM3263890	GSM3263891	GSM3263892	GSM3263893	GSM3263894	GSM3263895	GSM3263896	GSM3263897	GSM3263898	GSM3263899	GSM3263900	GSM3263901	GSM3263902	GSM3263903	GSM3263904	GSM3263905	GSM3263906	GSM3263907	GSM3263908	GSM3263909	GSM3263910	GSM3263911	GSM1817707	GSM1817708	GSM1817709	GSM1817710	GSM1817711	GSM1817712	GSM1817713	GSM1817714	GSM1817715	GSM1817716	GSM1817717	GSM1817718	GSM1817719	GSM1817720	GSM1817721	GSM1817722	GSM1817723	GSM1817724	GSM1817725	GSM1817726	GSM1817727	GSM1817729	GSM1817730	GSM1817731	GSM1817732	GSM1817733	GSM1817734	GSM1817735	GSM1817736	GSM1817737	GSM1817738	GSM1817739	GSM1817740	GSM1817741	GSM1817742	GSM1817743	GSM1817744	GSM1817745	GSM1817746	GSM1817747	GSM1817748	GSM1817749	GSM1817750	GSM1817751	GSM1817752	GSM1817753	GSM1817754	GSM1817755	GSM1817756	GSM1817757	GSM1817758	GSM1817759	GSM1817760	GSM1817761	GSM1817762	GSM1817763	GSM1817764	GSM1817765	GSM1817766	GSM1817767	GSM1817768	GSM1817769	GSM1817770	GSM1817771	GSM1817772	GSM1817773	GSM1817774	GSM1817775	GSM1817776	GSM1817777	GSM1817778	GSM1817779	GSM1817780	GSM1817781	GSM1817782	GSM1817783	GSM1817784	GSM1817785	GSM1817786	GSM1817787	GSM1817788	GSM1817789	GSM1817790	GSM1817791	GSM1817792	GSM1817793	GSM1817794	GSM1817795	GSM1817796	GSM1817797	GSM1817798	GSM1817799	GSM1817800	GSM1817801	GSM1817802	GSM1817803	GSM1817804	GSM1817805	GSM1817806	GSM1817807	GSM1817808	GSM1817809	GSM1817810	GSM1817811	GSM1817812	GSM1817813	GSM1817814	GSM1817815	GSM1817816	GSM1817817	GSM1817818	GSM1817819	GSM1817820	GSM1817821	GSM1817822	GSM1817823	GSM1817824	GSM1817825	GSM1817826	GSM1817827	GSM1817828	GSM1817829	GSM1817830	GSM1817831	GSM1817832	GSM1817906	GSM1817907	GSM1817908	GSM1817909	GSM1817910	GSM1817911	GSM1817912	GSM1817913	GSM1817914	GSM1817915	GSM1817916	GSM1817917	GSM1817918	GSM1817919	GSM1817920	GSM1817921	GSM1817922	GSM1817923	GSM1817924	GSM1817925	GSM1817926	GSM1817927	GSM1817928	GSM1817929	GSM1817930	GSM1817931	GSM1817932	GSM1817933	GSM1817934	GSM1817935	GSM1817936	GSM1817937	GSM1817938	GSM1817939	GSM1817940	GSM1817941	GSM1817942	GSM1817943	GSM1817944	GSM1817945	GSM1817946	GSM1817947	GSM1817948	GSM1817949	GSM1817950	GSM1817951	GSM1817952	GSM1817953	GSM1817954	GSM1817955	GSM1817956	GSM1817957	GSM1817958	GSM1817959	GSM1817960	GSM1817961	GSM1817962	GSM1817963	GSM1817964	GSM1817965	GSM1817966	GSM1817967	GSM1817968	GSM1817969	GSM1817970	GSM1817971	GSM1817972	GSM1817973	GSM1817974	GSM1817975	GSM1817976	GSM1817977	GSM1817978	GSM1817979	GSM1817980	GSM1817981	GSM1817982	GSM1817983	GSM1817984	GSM1817985	GSM1817986	GSM1817987	GSM1817988	GSM1817989	GSM1817990	GSM1817991	GSM1817992	GSM1817993	GSM1817994	GSM1817995	GSM1817996	GSM1817997	GSM1817998	GSM1817999
Activated B cell	-0.320436652544534	-0.259567987282352	-0.236399650799397	-0.215778572471007	-0.376040326145589	-0.312114842379764	-0.387981020534607	-0.383524231494993	-0.322642639984214	-0.25305072322243	-0.284124906392822	-0.24944688573146	-0.194609340741486	-0.37042551985081	-0.117837867925523	-0.302458021606931	-0.244113651615199	-0.41209136826067	-0.316328938309204	-0.263825345701628	-0.283454629623423	-0.402856161449013	-0.337931891102995	-0.333365253218712	-0.379892538490055	-0.37660499652273	-0.164270335459621	-0.123567197593111	-0.23201550040148	-0.142563092402352	-0.281186222796699	-0.351754608202991	-0.241905436311943	-0.350351722744815	-0.351404355204455	-0.20982635260747	-0.253934904849613	-0.329887456067216	-0.344189708250803	-0.288472172779648	-0.238412263288195	-0.213622357590013	-0.290365227864997	-0.0463257478971682	-0.259778532708536	-0.358187299175751	-0.32982085479425	-0.327572706907787	-0.272670689916643	-0.212186800326192	-0.273433250523894	-0.278031391175153	-0.28333209188575	-0.180834552643062	-0.214223583830388	-0.277850012357702	-0.187526407379087	-0.255921738116616	-0.316156343056716	-0.340037938092941	-0.295278190319666	-0.152180365833151	-0.114159583701771	-0.290787499076455	-0.230715573027268	-0.322881763875899	-0.332811995256206	-0.151570185187013	-0.180847519815895	-0.220750599119398	-0.347099683813101	-0.433269148170848	-0.283610161193998	-0.274550917004667	-0.347774402231016	-0.298072222944786	-0.188678751292147	-0.371024003792751	-0.19716289321914	-0.283277287673007	-0.321817563846556	-0.3286464895864	-0.201701414065599	-0.289507410596894	-0.206928734969734	-0.1583811526912	-0.260362486064209	-0.277647556319826	-0.346619632350568	-0.289592466404395	-0.334877889554345	-0.164598140325514	-0.325003952220624	-0.24045931323375	-0.257253958056259	-0.333099445055015	-0.395580992076133	-0.271708064016726	-0.287272470099942	-0.288464012655822	-0.190574444064617	-0.318158642937906	-0.366086658867313	-0.20499831169099	-0.359518167572167	-0.197527142845222	-0.312527771196267	-0.320111011010507	-0.315935929744542	-0.302996197610513	-0.371289663853549	-0.342109926419097	-0.263595100973445	-0.305925618418777	-0.283938760696808	-0.237449588797663	-0.302759475091755	-0.299882279237277	-0.212094322501389	-0.350373014196112	-0.171879129446681	-0.291738436132888	-0.263772834595427	-0.318669394063037	-0.164881889596431	-0.378475049704247	-0.298081399875885	-0.311551760223195	-0.301289808487426	-0.251608190359469	-0.419399137727733	-0.319198380498045	-0.270982168306429	-0.111997862896584	-0.329408918593019	-0.270401935604281	-0.399248372519823	-0.293447874718904	-0.299278705469401	-0.283493813302069	-0.279200254797385	-0.282289290950817	-0.246552066762603	-0.284531345378558	-0.156248929532075	-0.317982042655347	-0.315263577258142	-0.269630606493997	-0.196724419216102	-0.334514263699173	-0.404297956807447	-0.00289701891885908	-0.340864027358844	0.0211136773642876	-0.370906953211311	-0.244603099688811	-0.236059320699413	-0.429987411628091	-0.393088564603219	-0.321156677451499	-0.222697019010406	-0.324739593239814	-0.365745077229177	-0.278261947186214	-0.284544052463728	-0.300437108046981	-0.358273229418667	-0.346007796518684	-0.231894622324309	-0.259398609256116	-0.373705900694985	-0.41422787803566	-0.283616893740662	-0.231409424158994	-0.297172104296443	-0.275663075044744	-0.0680688457432378	-0.223403589699224	-0.379392269144426	-0.248037938191082	-0.233591051930141	-0.338364862955546	-0.418233600462063	-0.216490435465334	-0.383677667386607	-0.251714361034781	-0.354736327622834	-0.27318760523836	-0.203853000615565	-0.207757096308582	-0.313045276942181	-0.226302575544442	-0.281327296778536	-0.35111257279919	-0.326589739503389	-0.308960726075028	-0.29684969212282	-0.251472536796954	-0.346775136773303	-0.233443769012159	-0.292473215740763	-0.272703956767686	-0.375336558489348	-0.266618941228976	0.143425644144955	-0.326650946868857	-0.246320574101897	-0.196959845885833	-0.258148595178512	-0.373389319383245	-0.363185487858786	-0.324295228683477	-0.253676617622299	-0.303743918206749	0.0437189363731048	-0.188655121193022	-0.22050362990045	-0.373658673328925	-0.261172933138412	-0.291409579225813	-0.387179531761374	-0.304653976010982	-0.362615161979031	-0.221434817773003	-0.126325077444696	-0.322516130411707	-0.326915686978476	-0.368720000319447	-0.268999122923482	-0.273826276241921	-0.309772551740622	-0.234118030035304	-0.257638100740802	-0.234345437996764	-0.295305848420904	-0.291584197914606	-0.322161704556872	-0.0547334231465722	-0.196493777161164	-0.281477304369902	-0.304929902150009	-0.185313858535109	-0.301133583275298	-0.37174282494173	-0.227560822833163	-0.237070198322249	-0.194134517765453	-0.345421790188022	-0.315500354753135	-0.276032332281083	-0.239537415790507	-0.292576139448991	-0.189926625047735	-0.374002550601279	-0.291080026741904	0.33950675022371	-0.293137617906095	-0.351213636669616	-0.336739935208561	-0.256863793688371	-0.397315983136176	-0.269949268834815	-0.178468871925538	-0.267481227538221	-0.274161220158499	0.131357961730321	-0.138689383972952	-0.312011398278965	-0.27969273262845	-0.230116777314167	-0.243325696613604	-0.288637786812531	-0.343194388665801	-0.327438401996424	-0.0586827959351299	-0.350300086838737	-0.335017512128867	-0.335280508217778	-0.0672331903592902	-0.22616451920853	-0.398117458420884	-0.209524205810772	-0.292005291155916	-0.257405972149321	-0.188800131958661	-0.198073728081684	-0.324111852860946	-0.266648116443391	-0.23526286349717	-0.238897787918257	-0.29117612199751	0.00290449755405642	-0.238547479814693	-0.25061314488056	-0.251664200125721	-0.303878393187988	-0.326137607292511	-0.025843540786456	-0.356060784500887	-0.348983802654294	-0.390296941821351	-0.129841118920755	-0.347612747519214	-0.203279011273454	-0.335604154031	-0.206333548708477	-0.256222484912381	-0.294862169282421	-0.343593691972686	-0.293657812333273	-0.255913418132691	-0.355486302119177	-0.253910545116323	-0.315479578866734	-0.317476423660138	-0.0914571023246523	-0.27834013249382	-0.415662936775429	-0.318150064919848	-0.238312229006844	-0.399384951127687	-0.324438004377689	-0.0700622159356558	-0.277137996489986	-0.328047335830834	-0.294742885347425	-0.367941123715435	-0.250978977227751	-0.232267818051248	-0.270593382793763	-0.348588879276576	-0.294237147270886	-0.276099265839753	-0.296870482900019	-0.297579817169366	-0.243437826410771	-0.282288206012117	-0.344210364003515	-0.185114785105493	-0.367979594438053	-0.296414593532936	-0.361558973548648	-0.127900900032934	-0.31090201388664	-0.369606396676561	-0.31154417089142	-0.0770703674542943	-0.301557356657564	-0.226550308121508	-0.224733745722273	-0.405290739310056	-0.372657510131917	-0.284990445124325	-0.150555747175611	-0.272897542993252	-0.299023473088399	-0.399079767090559	-0.274387176863608	-0.351107553406211	-0.103216344388158	-0.262718051636555	-0.362507854026401	-0.258323972717262	-0.264260525707011	-0.24238546396306	-0.38733090442925	-0.314739172573358	-0.0951339662186772	-0.316368207827621	-0.419817093299192	-0.361071053258297	-0.315184434083366	-0.106017847980862	-0.245637135000489	-0.24618444530492	-0.3548771568605	-0.317345410930385	-0.178604308315189	-0.365026309407946	-0.222215829852157	-0.258577962753291	-0.411316858567057	-0.165572185196686	-0.285899891649986	-0.312636827380742	-0.312691844752974	-0.275520912911853	-0.243150580396177	-0.313848048567071	-0.29550367974147	-0.321034884554589	-0.307045048696229	-0.181903470424469	-0.325705461522368	-0.279564486539779	-0.171843831326668	-0.242873070903485	-0.2432175371909	-0.195423400068074	-0.316629548158283	-0.275611547804627	-0.260006043569844	-0.35087944497954	-0.224451077486447	-0.40738248751452	-0.244112894874135	-0.38720863479943	-0.321858769151497	-0.287952590601008	-0.278547885586103	-0.285718219333177	-0.254829319691916	-0.332757041779392	-0.280561369619138	-0.145753751183521	-0.207641663859574	-0.253223918781172	0.371788540989357	-0.407664394243135	-0.278151390103193	-0.32225569073454	-0.214595998514147	-0.300826830594832	-0.218211079690607	-0.356324213071187	-0.33194971116338	-0.372465695138849	-0.206478187183503	-0.283390298222296	-0.0529901840380571	-0.364948685553887	-0.200686387429811	-0.252106123673667	-0.389265240870722	-0.351845831998089	-0.348419739899387	-0.24837685602365	-0.284603900299951	-0.167609242094955	-0.266522531900708	-0.302623053372785	-0.322178249071696	-0.221174769755964	-0.369373342179131	-0.337488437458382	-0.337822937836566	-0.344194978903332	-0.240621487590692	-0.204151256080276	-0.401630666020763	-0.301688627820975	-0.325778897891233	-0.251054569102413	-0.375373719329016	-0.321927418587759	-0.265817220926657	-0.268126272978734	-0.204678471451281	-0.283047778430369	-0.0342632755455973	-0.386289142802511	-0.237290451776024	-0.373028349212671	-0.373768608543176	-0.192975530028993	-0.29716048125739	-0.180208897165499	-0.284166180083486	-0.322801030930273	-0.271103977114188	-0.235225706554327	-0.250374305908875	-0.24921763274996	-0.228069888589302	-0.357971032766208	-0.265336300169117	-0.340351257427467	-0.356872039816876	-0.375938077736443	-0.194339858584695	-0.178951844071829	-0.233815436379015	-0.306314462205875	-0.318392210741823	-0.288261764870416	-0.416539022817756	-0.270675532202018	-0.197190743249778	-0.197448248907507	-0.313107396392959	-0.258881838777687	-0.245749082603532	-0.202748687130352	-0.272360037165933	-0.334271883563569	-0.304996650126796	-0.245924779478985	-0.240987657474337	-0.27737180255892	-0.29363651016364	-0.391607729158979	-0.162142943201015	-0.248315826071695	-0.330687189750243	-0.27168218261834	-0.279422718417532	-0.18934537410436	-0.369799526193685	-0.315015499683239	-0.187108098077588	-0.332891723589672	-0.206333869835965	-0.250087721425833	-0.238697760520039	-0.309529755990901	-0.272847718795571	-0.18739162740474	-0.253782230280492	-0.185833389302724	-0.0810612511290076	-0.226141552983946	-0.263006965400276	-0.260158120457964	-0.244549221873215	-0.28871871832568	-0.315916468929439	-0.202780447497178	-0.266411525089546	-0.291816686390576	-0.280225636707454	-0.224682915531107	-0.268061682961479	-0.334641732930671	-0.27433225941129	-0.293058890580399	-0.18056120586161	-0.228924746308152	-0.292120798847667	-0.283453892790541	-0.260233317324546	-0.327169927063035	-0.276268445736894	-0.319325176068974	-0.250724366367372	-0.33952294133811	-0.158696455232189	-0.277579476260013	-0.221042201314508	-0.0752484587580452	-0.201403839851612	-0.226567533241572	-0.193283618702111	-0.202023349784731	-0.323635058209012	-0.102366348080122	-0.360874942805811	-0.16310365460606	-0.264720469672661	-0.275081740243046	-0.297126246446732	-0.237298904536734	-0.24488354979495	-0.161816786555555	-0.306826921826975	-0.30358684245746	-0.249762461179404	-0.294982838477333	-0.282936569469014	-0.225007022002933	-0.175448684362571	-0.227733926097969	-0.279292455735864	-0.0960833250373156	-0.230164404082091	-0.301756814013789	-0.0463363189908404	-0.325521503555942	-0.0285208630068232	-0.227927753635324	-0.210895110976149	-0.239669986003457	-0.345157138734492	-0.279709216383694	-0.288025362961169	-0.163767050214236	-0.230256537941074	-0.345075934659971	-0.351478984821629	-0.197603952614124	-0.30192337768979	-0.156630114425491	-0.333116214725487	-0.150086108998902	-0.355659029910549	-0.164662171630872	-0.291602676521493	-0.303932900279032	-0.264294189355236	-0.328581359603652	-0.301867164403405	-0.230362269466562	-0.282624718700734	-0.271802942904786	-0.341873074110994	-0.254010961523363	-0.256643446829618	-0.127102066107794	-0.253559860010352	-0.233559246866329	-0.351012238045973	-0.275274422981028	-0.340240585911699	-0.307679626754893	-0.218404400267331	-0.254352771076288	-0.337108294245043	-0.335931074262511	-0.105865868106781	-0.284722208955936	-0.262915389612609	-0.249439479257564	-0.253337099675653	-0.302843324238489	-0.272661734903659	-0.284105203330308	-0.264747360766523	-0.24273319269945	-0.342294665581027	-0.255376831659297	-0.350095200561299	-0.205833562232591	-0.213731637756025	-0.374381655552639	-0.246763287987981	-0.347486815696142	-0.31608526275374	-0.239507800740319	-0.388674351444436	-0.264363259444324	-0.35754776994658	-0.24825138397556	-0.269961603073803	-0.307529777738223	-0.255925594533818	-0.330667059657419	-0.215132340298892	-0.295042493000849	-0.227384522547828	-0.256708557459418	-0.114628973158376	-0.206426270474966	-0.26761427422653	-0.290571240087649	-0.196236724757721	-0.164289890954381	-0.367714400196013	-0.276006721702765	-0.23129009191435	-0.332005622949066	-0.395244264966662	-0.265129722641374	-0.180500622570834	-0.221616642466824	-0.294913388582835	-0.246623019507132	-0.287895839545018	-0.205012883261955	-0.210798354906951	-0.352524037309218	-0.314760664885153	-0.357946454525928	-0.235578167832806	-0.303538623619158	-0.276046884180787	-0.386579553115869	-0.351392786916893	-0.309002527033161	-0.300403205732739	-0.261389287620559	-0.273353123470674	-0.370371017480478	-0.313398263553875	-0.398390343716673	-0.243525935660004	-0.132046656918043	-0.358241868140376	-0.244932045972566	-0.25895980984521	-0.2948774253507	-0.246105411103904	-0.308943053018954	-0.387300213463263	-0.344501042902796	-0.127411535865935	-0.0690818401648126	-0.341932359484438	-0.322249161609994	-0.25592542103461	-0.259715866159401	-0.392388997215716	-0.324402569323278	-0.28626767636157	-0.222577361776629	-0.282194945131216	-0.267778976215941	-0.246315129146216	-0.239527765548051	-0.274769941333577	-0.339995092835441	-0.25479202269467	-0.287460213926456	-0.301461067380469	-0.32839203830732	-0.19596816459806	-0.281569037925246	-0.3757838033063	-0.317619828834833	-0.243151155480772	-0.252722095227065	-0.235164402127228	-0.115567963341741	-0.221198935374984	-0.281929989266306	-0.370806173488814	-0.247058420024628	-0.242310505973516	-0.253180346666722	-0.227892536919767	-0.183004927972502	-0.076768952533886	-0.355398255967449	-0.247598560305488	-0.226378718904916	-0.194468231202854	-0.267030192295705	-0.30939131779493	-0.321305272057326	-0.233246249385989	-0.21070519289631	-0.356630757527806	-0.211418337935189	-0.241617238141509	-0.248019264577497	-0.261704917736087	-0.240847455616381	-0.286302454009659	-0.276006624616761	-0.341533376811805	-0.297460966749555	-0.278396172524765	-0.114329225480475	-0.222188058060607	-0.27174238404195	-0.239512623913275	-0.220637547899732	-0.216282373186083	-0.24407294769391	-0.321256808637329	-0.216440798897553	-0.307219848122782	-0.239579284990034	-0.282314994293299	-0.250145378356321	-0.187333292113117	-0.291169410131007	-0.252515011214093	-0.331289206301077	-0.242475404000428	-0.253866104162825	-0.245295904658136	-0.186612912583021	-0.166049255330645	-0.242489424354623	-0.320387792534632	-0.271939828681096	-0.234438727104199	-0.28752608436543	-0.235598177590393	-0.188768888673582	-0.207263018946179	-0.255524330826665	-0.249903525601152	-0.306084849445685	-0.217148186881769	-0.253772820428022	-0.227361710265675	-0.239005191719324	-0.253779743699847	-0.283688712592434	-0.225447037129718	-0.23671671958115	-0.185941479588047	-0.257301587695804	-0.248734233902315	-0.244333090539308	-0.26208618192721	-0.236573027992764	-0.104874217752949	-0.296360107191913	-0.236379877195406	-0.241214922475945	-0.242880384981063	-0.196489487414143	-0.326251490920352	-0.201851345507975	-0.277391500259405	-0.231228098794154	-0.14764360264823	-0.230049527724205	-0.229480723604667	-0.311979812925714	-0.296760822541971	-0.273727508437664	-0.299281809977017	-0.296825456828947	-0.34346167674884	-0.278621228402759	-0.218700836052788	-0.261454896435293	-0.230532654295998	-0.323103136935439	-0.319161414817247	-0.204668521978378	-0.291487736500833	0.0289160046361121	-0.247215206488608	-0.22431977121114	-0.21909093962556	-0.209995072248564	-0.223371871840186	-0.287439678694358	-0.230647371773315	-0.315313678272333	-0.265825110039534	-0.243674644307537	-0.206561118332866	-0.29208803552503	-0.190506565642494	-0.332473131423955	-0.229936423274852	-0.314649735401467	-0.228478696703518	-0.32959015707094	-0.344924563938824	-0.292511624169788	-0.257672376019721	-0.289746800806441	-0.189869808646815	-0.327365255588255	-0.258606227524903	-0.324718480218911	-0.213287689231828	-0.199533043798607	-0.277543590025689	-0.35033409802497	-0.272608656858069	-0.366830864800606	-0.336873094746775	-0.338208322213037	-0.239349098369397	-0.349164479698256	-0.269298058436701	-0.355471843511085	-0.357327588799378	-0.261224559468005	-0.313975585159634	-0.364602178486523	-0.184733026891529	-0.355290546082886	-0.291525729222597	-0.289482222141273	-0.370043589402053	-0.279618992042101	-0.341905937221115	-0.2885969543938	-0.280199579881715	-0.376118174182222	-0.32767448192881	-0.298068932592128	-0.319411610450161	-0.275455492626186	-0.339872150514267	-0.338143316536418	-0.271588949556411	-0.333999209821409	-0.216831279533728	-0.267221794330559	-0.360822853700852	-0.314743054287508	-0.341963228958947	-0.247146361287719	-0.272043130339289	-0.27880830796343	-0.324000663259913	-0.301143575228168	-0.219820408838574	-0.269254606394537	-0.27156365505137	-0.318381361784845	-0.260348297520219	-0.233946872344481	-0.261795127399383	-0.290176579995573	-0.303632977679649	-0.282667410417007	-0.372525421427959	-0.297097700985094	-0.24286782900159	-0.295828569505485	-0.26344726394112	-0.382195265933072	-0.397826177326407	-0.241236846661055	-0.374969827550031	-0.318834693678781	-0.283380033544302	-0.261686341220797	-0.350420810192747	-0.233565914586475	-0.259107752823864	-0.30773501523958	-0.271069212504297	-0.239472046656961	-0.294493588174725	-0.247580571619168	-0.368060693011648	-0.334716073369448	-0.215500644737289	-0.28291921539764	-0.299849155740081	-0.352239015965315	-0.298482578563848	-0.316109387281258	-0.265360236752851	-0.371039702671914	-0.295203242306978	-0.356781290206818	-0.309846203663482	-0.309757186761144	-0.240730235810179	-0.314022872335111	-0.274779256365931	-0.298909731827884	-0.34965519541176	-0.275838524850672	-0.273370057249436	-0.29835034506351	-0.401860205616716
Activated CD4 T cell	-0.152863555258338	-0.189687271203397	-0.110521972077591	-0.159193996912458	-0.154527355583146	-0.157486964917544	-0.104119909246323	-0.204119138430075	-0.174327576198905	-0.138280536959317	-0.147302079663563	-0.151118186261426	-0.126150879718539	-0.143373903164697	-0.149964313299036	-0.160230568718234	-0.0673771931498443	-0.158293305272698	-0.0618231197220653	-0.0609003968412725	-0.12743434941669	-0.177708497808763	-0.243372380508661	-0.0607302275366989	-0.163445149018637	-0.26111433068165	-0.0650105299359683	0.053214897732571	-0.190038053615964	-0.17293009325611	-0.127588084737233	-0.082399420367444	-0.159978661308993	-0.173960260554854	-0.0803097278684151	-0.23769772540821	-0.111965978317677	-0.134498758605965	-0.176174641117277	-0.164590257726056	-0.147333340354125	-0.122580747693032	-0.113133929870712	0.171918851673875	-0.180310432825415	-0.188328446784013	-0.105246570620762	-0.153723619840756	-0.157683457615373	-0.0330627857431807	-0.124318135380047	-0.115575064100048	-0.184864428906025	-0.264497152202866	-0.0523628539881871	-0.0237210001720997	-0.0652275384272847	-0.151865889521376	-0.0931175161727945	-0.182821279456327	-0.111116363438973	-0.154898713752896	-0.0515820086604444	-0.147036702737898	-0.058779450800506	-0.167555420116508	-0.00728758331837241	-0.196903358875953	-0.0891764111170771	-0.106469021774369	-0.230441301676341	-0.15561265160125	-0.0829616473524196	-0.15868911764535	-0.201370590867547	-0.0818124823104723	-0.100134257942567	-0.106437403604813	-0.09895425804064	-0.112092406949145	-0.149275018831781	-0.11768767327181	0.00984079025206913	-0.0579184225740372	-0.176000920530094	0.0964618730651878	-0.13537149359512	-0.1404438133614	-0.183040603729278	-0.10785943853081	-0.121095941400165	0.00211051715159053	-0.231325991152076	-0.153225644778346	-0.248580185132598	-0.205451609515235	-0.0615102883268652	-0.137149050456738	-0.0904573751126388	-0.135209557147402	-0.100412861275423	-0.176561710874203	-0.162063101728162	-0.0857866443572386	-0.214283862682516	-0.105291016800064	-0.0313194240947311	-0.194387252160923	-0.215233434432089	-0.0938249511041691	-0.0896152943737573	-0.11891313399001	-0.156876338868544	-0.059227582759146	-0.132704395543952	-0.0948207744725448	-0.147361872769835	-0.174790303523989	-0.162711046028768	-0.168064000224161	0.026854238610627	0.00563008186913122	-0.158360080092597	-0.0937052281323202	-0.0740323658493551	-0.152003609658116	-0.329303203037159	-0.123652357026187	-0.0709685948055545	-0.0671739085329196	-0.251844497918273	-0.19788874645382	-0.11528699385613	-0.124303044262273	-0.208847664443418	-0.0979947217515929	-0.162084574098819	-0.184493547931992	-0.0907046920464356	-0.210734371465417	-0.148513365616414	-0.17300892593199	-0.164078050060881	-0.152069924807956	-0.00989944192406745	-0.202888416719422	-0.136947883469744	-0.128211686470832	-0.192073556883992	-0.206619009769631	-0.159256503987747	0.0210795211694664	0.00410900204077889	0.0582402300328196	-0.11250243245565	-0.0463862338496836	-0.13436908405317	-0.102606550352536	-0.234178819602649	-0.204995711036499	-0.149792944587637	-0.26367089899318	-0.130907019364282	-0.09344352439302	-0.0956044691437412	-0.227530520068257	-0.0986111864863027	-0.159580198540839	-0.215750237959749	-0.18841470170156	-0.130423888493677	-0.124958910981401	-0.197090068092399	-0.125665848757332	-0.227818833677081	-0.195206199961026	-0.00149497546203752	-0.132635321896633	0.0107197610953241	-0.123944590364214	-0.140998096680066	-0.147274778618014	-0.227398191668468	-0.112179274503309	-0.173622436267404	-0.207595611326467	-0.191719812754471	-0.16186566405439	-0.0671230940210158	-0.179350415336002	-0.199032480093748	-0.0601809150934949	-0.159756650530212	-0.094060035793745	0.0951395548147836	-0.155297003618303	-0.162620494934773	-0.111625610358053	-0.11098770175912	-0.220349409662763	-0.123508939671579	-0.220549002248029	-0.0765897699009784	-0.170758435005577	0.0818883389469215	-0.173164479689302	-0.156577648274801	-0.0180605488955701	-0.0866469115349339	-0.0558392835972031	-0.210626182785349	-0.0522582074405753	-0.17976288478125	-0.136316478451193	0.226809843157098	-0.169719654766417	-0.152835146693218	-0.192788542823178	-0.0838692224420863	-0.201036895326485	-0.109115505024315	-0.204342724605205	-0.198109449079465	-0.133535080163212	0.119077613410264	-0.074974197243514	-0.191062113734562	-0.19794730707769	-0.227759387741307	-0.0901897322426549	-0.186870807908094	-0.0775651811060705	-0.115210519812371	-0.0538182251882453	-0.18170533630123	0.00170618087190305	-0.236127586172757	-0.177200792647549	-0.134314004937823	-0.138677355834179	-0.00733533522542023	-0.12924695399988	-0.119567236184214	-0.197474550623863	-0.112404634568637	-0.0300339327096166	-0.221707757883119	-0.217566258620002	-0.11027486509486	-0.225361093048912	-0.21612313206048	-0.227787535725725	-0.176796625013593	0.02453377166425	-0.138421204156095	0.102088876074292	-0.072254416697784	-0.147226219123826	-0.083479452348284	-0.134045867321488	-0.173411074689617	-0.232585319363301	-0.141960862906665	-0.144772855329508	-0.223785918275397	0.168856532985959	-0.0955272527509496	-0.164533573244904	-0.12540543816818	-0.0945580471790688	-0.163252012869305	-0.195970589807945	-0.152575772650657	-0.0644783334704431	-0.0117759437604572	-0.185534648076384	-0.206008321883501	-0.160475119830279	0.04220931773528	-0.059738380510682	-0.171725586951241	-0.112870820369133	-0.191664383267443	-0.148831931388983	-0.145013057100153	0.0047702513258044	-0.190104057941122	-0.172039859735791	-0.185752000035014	-0.06778774595726	-0.0657672932055559	0.040253063050131	-0.195228672449146	-0.0973355691448754	-0.193688983694406	-0.12242456376017	-0.177941731681089	-0.0292495463400342	-0.109912766472371	-0.176463577393633	-0.220682993596965	-0.0334873139116157	-0.0657730402724212	-0.0951211687560907	-0.210530854903792	-0.123106749144269	-0.157706138591928	-0.0433056155038696	-0.126255552329119	-0.213984988868076	-0.0826713767269117	-0.123733812830137	-0.203590723756335	-0.15280490654262	-0.137594178709161	-0.0901577987410372	-0.095248243741934	-0.187678487158692	-0.162551437288115	-0.143424020078426	-0.203303319275346	-0.17572321114132	-0.139439854257116	-0.207839984378567	-0.193234329301769	-0.19204151724757	-0.237951019531674	-0.139602456129921	-0.10950701837571	-0.0865307948977074	-0.0978397799571774	-0.157703584899281	-0.144919110700094	-0.0454644502555131	-0.191519924942861	-0.0984954154062393	-0.178422552919343	-0.146191331551454	-0.0658351839001642	-0.164799544663994	-0.206206582247342	-0.155524897942231	-0.0473858585623954	-0.156941148311828	-0.215647709104865	-0.119234641468386	0.0450032992528624	-0.196981258104818	-0.105025064382627	-0.22812676183523	-0.13951280691518	-0.234770921559946	0.0108922266523672	-0.124212573016974	-0.175371446015555	-0.191793452867445	-0.263310650221458	-0.171383333890968	-0.13362189622487	0.0601123963184943	-0.1701428154164	-0.153165706600247	-0.164593371939222	-0.20543055449194	-0.100284491533327	-0.206172902238625	-0.192891569422016	-0.065087500501528	-0.147629006416891	-0.0110131105106277	-0.188227263173522	-0.185146139702267	0.123414908515911	-0.173815751836061	0.000973158777762137	-0.216984801529877	-0.18048163234021	-0.0229644380645579	-0.0889830984610493	-0.0990894493240803	-0.223277779464894	-0.160912656100037	-0.0336051754071604	-0.0980437638485302	-0.166032263163141	-0.225031648470496	-0.119735410897559	-0.0443924720948273	-0.246017387645101	-0.163008706829701	-0.130445094857899	-0.144500549456676	-0.0526627965962616	-0.182176256725221	-0.126605272017378	-0.0867623347661731	-0.0632651040362725	-0.128691680015842	0.0619898641687993	-0.14347501688989	-0.146725687430233	-0.216283393049656	-0.151310001234792	-0.087664811479396	-0.264206888378283	-0.116740348581526	-0.161289566382433	-0.196941107860539	-0.126112421472077	-0.189360923761493	-0.0822472595871127	-0.0627732680364415	-0.21014265410899	-0.0125841657529721	-0.128681745783796	-0.111479220801747	-0.097813736054838	0.181853594996249	-0.124546676599553	-0.0874434139237091	-0.181869392161907	-0.0389499334909607	-0.139875026263635	-0.12153974808324	-0.151906135976924	-0.102430967636101	-0.22194315502171	-0.131483186111653	-0.188999055870303	-0.0236667828102234	-0.191581185133342	-0.136656981475186	-0.136255803110466	-0.174835078067132	-0.0952992806427921	-0.0973734336948556	-0.15460785247856	-0.187965857624914	0.0352060321287681	-0.0801364086050514	-0.186709509270423	-0.156869475732793	-0.219149658640714	-0.179955021660365	-0.192873329038921	-0.224137109174081	-0.231456481525745	-0.0770958608724818	-0.0345981056924111	-0.111425054193116	-0.162257880378801	-0.162079844171275	-0.158171940335879	0.0981024457200675	-0.118291851383494	-0.203917885472612	-0.173141249280986	-0.134756620912608	-0.220138380350915	-0.0763590329771872	-0.213256566080452	-0.278191969531044	-0.256030482900861	-0.175559078252879	-0.182724034271899	-0.193786385505102	-0.109117671066928	-0.125991737534852	-0.137499570924242	-0.161611805820534	-0.202481822097247	-0.155690177377448	-0.0987109959233105	-0.135550645112106	-0.233387027105968	-0.120133750895646	-0.186869506042878	-0.238210211442333	-0.159297031197583	-0.13052981514886	-0.0302034718354542	-0.192305574207278	-0.109723457405993	-0.144672530059229	-0.0759571698771518	-0.146760378116021	-0.0825724325704184	-0.0576292116397576	-0.124743424103653	-0.166415605606763	-0.122704778747373	-0.161269823435435	-0.0422772947220774	-0.12572121235035	-0.106102149260761	-0.0981368153345826	-0.171612856090974	-0.0223801201297953	-0.117083597917636	-0.140031418757387	-0.047999827950012	-0.0507070876043556	-0.196538335570752	-0.154541371333359	-0.0940463793718614	-0.068946552669157	-0.0350701061706939	-0.166045037319267	-0.191514100340175	-0.0845150298369153	-0.167308673423546	0.0316033022886103	-0.194781648058756	-0.18226351997159	-0.190180168059656	-0.0855833045126664	-0.12854067082265	-0.114710196085853	-0.195125650784011	-0.0553932547489207	-0.0927874777429697	-0.233283194346187	-0.143121252258906	-0.148842614394979	-0.198367438210927	-0.18057726144317	-0.133005252272244	-0.179453205659251	-0.203866438113435	-0.200861228830861	-0.171197300149507	-0.0723429672083175	-0.137402443694173	-0.143326343949463	-0.0923934605942782	-0.161629960104761	-0.174011795927406	-0.0955269588660806	-0.210714849974583	-0.183020159522388	-0.122079137810088	-0.195906197757585	-0.148389347279677	-0.17503056479841	-0.215399284687251	-0.161174361878547	-0.155380770835386	-0.0629238303890254	0.00441698567350831	-0.0852147102452088	-0.112675128766557	-0.0965761957087522	-0.162989155834428	-0.19820334669314	-0.175692437250324	-0.139584533612117	-0.0545055845929002	-0.19006194996262	-0.132369296698894	-0.229759886766962	-0.214304528808214	-0.149122387292289	-0.0699818113673702	-0.206363203644794	-0.127856265562627	-0.166813823395055	-0.198005040433947	-0.142471563700785	-0.232935559657903	-0.0774244468898411	-0.11308731900701	-0.207789173480151	-0.10481446549753	-0.101279980177476	-0.166118036434769	-0.0903024153878038	-0.165844170940917	-0.141970919216551	-0.167520885878301	-0.0890680670981067	-0.185529393463895	-0.141395559620834	-0.203945285029929	-0.237448872283951	-0.115854318945163	-0.0887652315954261	-0.151660265980646	-0.165544194355252	-0.133548700080078	-0.159625221890446	-0.151760585552217	-0.0483813282253662	-0.10335272776067	0.00355447894601955	-0.072231969144393	-0.191996596870697	-0.0256061168482094	-0.134498174813878	-0.157874802409288	-0.1653849533363	-0.156139965029411	-0.0426796073519897	-0.109615680625269	-0.153440268005773	-0.164955756969247	-0.173030459543544	-0.130670090600698	-0.0730990354130869	-0.11315834731428	-0.120030512917375	-0.203404366172678	-0.117485857204303	-0.221817622198674	-0.229508182843715	-0.160518210200632	-0.0546433769315172	-0.182845355387366	-0.195404673609948	-0.147376569643756	-0.203545982613167	-0.0431444067126837	-0.231594514360585	-0.195583014892396	-0.0630024989155526	-0.171590674501883	-0.109230827167552	-0.051740987252858	-0.103629640341121	-0.14005614300901	-0.182877890007222	-0.17789565477851	-0.185021751627258	-0.192173946317506	-0.0908327724781725	-0.166177582886446	-0.0944645300286028	-0.148226161907083	-0.224622813294598	-0.196897087393593	-0.108013754814155	-0.0363437473248352	-0.0423972823390307	-0.202253234499354	-0.0741609609182453	-0.175176060275721	-0.15359458939461	-0.110119532485337	-0.160494553423379	-0.1674330326806	-0.0230573584379006	-0.0759011624462291	-0.126809443958228	-0.119565010307815	-0.17248236234262	0.0110474939763556	-0.0776541303726476	-0.196235629691427	-0.109080078846701	-0.146155706596202	-0.17344312737144	-0.194726778789209	-0.103690093249312	-0.148329253840539	-0.218856463687875	-0.0550968350403338	-0.258145608322317	-0.162252640564473	-0.0728892178041976	-0.207205050990741	-0.212725454930789	-0.14388712486501	-0.0586056230220621	-0.200100888248717	-0.127791159692492	-0.133039730078907	-0.155426661152927	-0.191146016382708	-0.142178046780925	-0.0944703043407554	-0.11396398952339	-0.221712650707937	-0.15839203075784	-0.118117166241392	-0.103508160362487	0.0218660930090649	-0.162100471740666	-0.108150070175665	-0.026732141549186	-0.0609845786432735	-0.0955404221414285	0.00343270678925183	-0.119607484577664	-0.189309015981287	-0.0782249264696034	0.0730228636824896	-0.167938341878885	-0.161812877947928	-0.126359423424405	-0.156394732818315	-0.18625416785516	-0.145207159817095	-0.079927770923696	-0.105994273861463	-0.15172237988865	-0.151627746376907	-0.193477742670281	-0.10718731529658	-0.0406131031347951	-0.0242072533383371	0.00142862599740606	-0.155305538286841	-0.150508488983451	-0.136668800162955	-0.215859351648554	-0.159273833416135	-0.175349996780191	-0.18997064439992	-0.156510197243113	-0.0794507884026283	-0.18660300654826	-0.154305837831799	-0.154655261113947	-0.0162765369723098	-0.146376016102061	-0.145526852616974	-0.20505186940987	-0.187732101671721	-0.0910906551657946	-0.143877673328096	-0.0622970566615131	0.0207995320201384	-0.102604439203555	-0.134852581982575	-0.119341842725258	-0.12874175785392	-0.179737871467862	-0.177634423719054	-0.206012099380334	-0.167582205845141	-0.171827934182507	0.0147680083719355	-0.23528477622421	-0.0848337935261105	-0.079135517655946	-0.0789523773370742	-0.151562372957301	-0.184309299778992	-0.102662379225193	-0.11237603298626	-0.116637350461426	-0.031601831394351	-0.145075683943172	-0.145600282704094	-0.207565727549632	-0.0857076829768682	-0.0311676851965752	-0.117584529309713	-0.177474979656074	-0.0820988873679076	-0.178837506022523	-0.143809554914726	-0.138178699962246	-0.188940604404084	-0.077308875225486	-0.103856888120722	-0.104831742556849	-0.116309536040373	-0.162142198206073	-0.0612684352781269	-0.104821479420935	-0.120959459538464	-0.110136446458161	-0.178686636937932	-0.170221121388016	-0.160773636715662	-0.14738423016707	-0.115550614638965	-0.0708101575097436	-0.137607490431406	-0.178397238527612	-0.140504193120805	-0.152434589217347	-0.0923460131573425	-0.148788481992152	-0.0667669484140856	-0.0653629245390622	-0.158465498650752	-0.0930251672159557	-0.120825426719243	-0.160510600181111	-0.109052858383444	0.00362952287444326	-0.0916403176601657	-0.155942562228842	-0.0823839651622316	-0.14498961784534	-0.151636830132668	-0.0327268051817613	-0.153165155192771	-0.170510940098345	-0.114635385642381	-0.200829299590386	-0.116499567812692	-0.0755887930239495	-0.0810722696114584	-0.172845473445907	-0.0417634436938865	-0.0280817273744599	-0.0859330982528015	-0.0893310144836024	-0.197543938449331	-0.133715904107427	-0.0354303978719896	-0.133838421047226	-0.148762116746529	-0.195141537187854	-0.156375809053661	-0.148946325474596	-0.193519895105115	-0.123529975333403	-0.123511069068462	-0.198945332439294	-0.120975642294974	-0.175718318780972	0.0616872369474321	-0.151650872576155	-0.129464991284479	-0.118147956485666	-0.0552022355014371	-0.0685830588856511	-0.0579601442194483	-0.120158537832767	-0.172090192512623	-0.13229640128306	-0.131578423678392	-0.069758110877052	-0.0900476276516231	-0.059040936940397	-0.135627817307345	-0.108168631259893	-0.102612877889979	-0.160825126779728	-0.0827666150303182	-0.15431992292147	-0.0892121589127549	-0.115764638065516	-0.140623653446533	-0.00271519299450182	-0.11133821921353	-0.157708402070259	-0.169560265965203	-0.0469666863657924	-0.0612028434947701	-0.113237217925913	-0.230542556829491	-0.119070638538204	-0.151997444341765	-0.158783957790824	-0.202098577860471	-0.0409674989305249	-0.154085453058882	-0.190311946100224	-0.139061309279197	-0.111149971555979	0.0224438907561533	-0.142223543409251	-0.194183074661033	-0.0641604482563756	-0.199498320353176	-0.195186461585093	-0.192455229678286	-0.233476036673787	-0.154121811581715	-0.163510294722984	-0.153578703412095	-0.220044439330154	-0.175581648060123	-0.159383669218774	-0.139790790028243	-0.111464549332928	-0.127346597960204	-0.186677038024469	-0.168309375119429	-0.106242600189761	-0.136067959386804	-0.138611249840846	-0.180478288776509	-0.198272483893488	-0.15030769589395	-0.216467083675886	-0.141273686650728	-0.196470374546288	-0.0476169636096685	-0.131055066410161	-0.172477537753311	-0.162636385848382	-0.176399363023504	-0.0229152645814187	-0.214756738839087	-0.151300557398155	-0.170540418015433	-0.174225205220324	-0.153721776821622	-0.177905197832978	-0.191805136213203	-0.0928227597031452	-0.16698669035491	-0.148607209611349	-0.152241167675751	-0.163638320926444	-0.200145460389829	-0.149363753123148	-0.164219406372639	-0.206497721146125	-0.195535262103015	-0.137757594377585	-0.142208238421328	-0.219879304637974	-0.180479503438281	-0.178650668004357	-0.123153818212986	-0.219530604590643	-0.155803915300538	-0.182280635114939	-0.104378216322547	-0.18002101400961	-0.180349426435977	-0.0690468024387455	-0.0957162452641338	-0.186608469199406	-0.150976608502183	-0.173799396995746	-0.174575576508631	-0.12365060348383	-0.169811685732064	-0.153733523169256	-0.115110815655592	-0.136697803341429	-0.191144570362564	-0.107851539390867	-0.250248875729555	-0.15199395303825	-0.188843008993629	-0.158965590711922	-0.212141136292168	-0.147395071004013	-0.150793743516282	-0.110158668714855
Activated CD8 T cell	0.0583886244371666	0.107949089201543	0.139743059001073	0.143514338094646	0.0523943711048402	0.12856281379762	0.0715952155255087	0.0421257534741242	0.0885970613472586	0.106682234784945	0.0852491514886527	0.151913280868588	0.122992795928318	0.0748604613702332	0.266644663298075	0.0411269946790764	0.114554794164496	0.0653555569525461	0.14097012148718	0.114025210198993	0.111147820919229	0.0832718970705624	0.0565617796530447	0.184132578803181	0.0219715575721484	0.0565841245500295	0.111808588527962	0.225022004247951	0.0847549486368897	0.173345227068763	0.136912826956619	0.168528010050426	0.0898177036441912	0.0560910749445429	0.0452233219447118	0.0746274702808409	0.117704159239648	0.065884096518827	0.0916518943997755	0.118443701924784	0.0903173368077982	0.0682257269189997	0.14618906024601	0.182116294065556	0.101499209978257	0.0761392032040609	0.0994826298024008	0.0316214156371412	0.17270371254563	0.122036753518919	0.107886686270703	0.142955098354581	0.100325139770195	0.0977792005555398	0.088680243570382	0.134274925427148	0.249689700032588	0.187801139536698	0.124707773862883	0.068291767471458	0.139661145126905	0.255645783195745	0.273592982946974	0.177552493930636	0.214581320939948	0.110195591940792	0.0958561614701841	0.0887483012726577	0.212850190265192	0.231804851855889	0.0711039093257946	0.104420557478733	0.198240201425237	0.0427277050337833	0.100233149909064	0.0825530197077197	0.147125683266605	0.08260522886631	0.142537492531878	0.0830553016243943	0.051942846229416	0.158148507820719	0.142273350896293	0.139887176387099	0.0818066629990084	0.220856665279139	0.124772094889476	0.161491089687358	0.0833632665276384	0.105249560894062	0.0665730862195256	0.172037418691359	0.108042211286317	0.0758891148888627	0.0226416532376539	0.0627626774319299	0.0919185544116417	0.118962246281952	0.124638095799336	0.0790550626750245	0.192334531601679	0.0701610560119324	0.0624786033066192	0.193155207817777	0.115138402051837	0.0682932945527544	0.225111445288597	0.0285596242858246	0.0863005914627611	0.0804726800286707	0.179972979150275	0.0762979502389088	0.0772923661451594	0.111562227699211	0.156843388011643	0.0998889594307576	0.1035259721143	0.0343339545339971	0.0542120823953248	0.0625646726412314	0.308456758375381	0.231523695975833	0.0196278558312702	0.14009888906203	0.148469072171031	0.054521288954364	0.00666612570783883	0.0620745273204849	0.0754639022835313	0.177016047631309	0.0627825864280565	0.0785877235704811	0.111662429292155	0.205766840658044	0.0757961391478222	0.123326426796245	0.0122952330622854	0.0918471222375511	0.085786344656728	0.0713093108141545	0.10169464241848	0.0729803174429393	0.13089461709357	0.0665740009808769	0.245442214409121	-0.0217176870056094	0.0229674137967524	0.157456489316303	0.132324191680555	0.0637945044250676	0.0604984392324948	0.256899369904385	0.0939979701079866	0.298498717338292	0.105576147752344	0.134036264820778	0.0932682765820395	0.0585246130425887	0.0370248884973573	0.0541108157123371	0.116510095651514	0.0451193310686129	0.0265030657598595	0.141655540423043	0.0836141779057316	0.114901219276412	0.0462446207929774	0.130691368983669	0.0421854077079189	0.0969950198755415	0.0698707110414384	0.105156062053577	0.051668255717333	0.171309029674865	0.0759231114624096	0.116569481312232	0.222990868723089	0.0972430753684046	0.0386216655949621	0.146157523126002	0.169492890684277	0.0958174533411106	0.059606821498942	0.131528760017175	0.097122220483355	0.100056827902628	0.107180233904263	0.057090651232128	0.174344952284912	0.116245343484219	0.0433709967605268	0.147613072334816	0.0651274465794113	0.134444609446121	0.22962116253333	0.0689542195461123	0.07674846130567	0.236631340725126	0.117943381720268	0.093105691282201	0.104428471001614	0.167513224660407	0.173567970905225	0.0848629621494429	0.393187264307714	0.0332952798947214	0.264180087155151	0.240442314293651	0.209084563099291	0.105048350046112	0.0563839783667092	0.126805936631716	0.0706623587602876	0.106669566448028	0.42887963159846	0.124779706602591	0.139492338020186	0.0674654043445699	0.217255680893374	0.0518126579737057	0.0624457569701929	0.0970814570588796	0.0349813724343465	0.0934629333121685	0.302648569805014	0.14847844278422	0.0226416526291364	0.0464845492473112	0.0602028065784405	0.107897458364418	0.0771042493554705	0.195079925655141	0.133696129476909	0.12725789194144	0.127498927456191	0.233171236642906	0.0687612707399065	0.247463576448214	0.180293226779955	0.11732607435706	0.0443169272148607	0.182588983425519	0.100049364425116	0.0426371628333932	0.137810822289483	0.272778252115475	0.049258048951713	0.0961330300370301	0.0910408608006983	0.0441444006812365	0.0789968463363537	0.0428423596965774	0.173210081690519	0.0222663804536203	0.0478353603181309	0.341195253130907	0.0851671073072365	0.112758616469591	0.169954367899757	0.191211103604361	0.0674499891749147	0.0724535299609352	0.0771229687058425	0.121878321660397	0.0273115818472577	0.335127742190406	0.16745404690188	0.0904468311331265	0.109995240437571	0.0569005565333993	0.074404659055152	0.171067028694824	0.0787920541940921	0.0705622368032959	0.261946372754647	0.0578011085466991	0.0914783846494522	0.133590844854948	0.400364809559012	0.193577333843147	0.109263764719939	0.0754370516797562	0.043935199876187	0.0406561609599286	0.21437347064741	0.1654338961621	0.0829213226194127	0.0590035801858355	0.0591155274826943	0.132863735435746	0.148026795691993	0.29440240591934	0.109494500173847	0.125328682950421	0.114100822124669	0.145053672049045	0.11596693007879	0.249267434992117	0.102909796520117	0.0316055899811488	0.028532253732195	0.219185918211179	0.1781773132735	0.066063099170788	0.103838638947813	0.0641553149041779	0.0794083572749245	0.190393066464029	0.0752835675026675	0.0703918581685316	0.12127183357569	0.108346689016819	0.03690801856296	0.0674923219304681	0.0678179609061667	0.246269911925031	0.102453827645218	0.0377349891109814	0.0615335957335439	0.09276867286104	0.06741793725649	0.110607608579993	0.260302764341682	0.0839032193049335	0.035715439575599	0.0673831332300485	0.0761026627533321	0.175361625124314	0.102873154129279	0.16371130911807	0.0958699092294453	0.0761543342684236	0.0620510633873365	0.106322587698157	0.0725367939640362	0.118854881204686	0.0707792238162555	0.0824789801327938	0.108707656079611	0.0336698367114018	0.133537994551687	0.0891615030379791	0.215366729937827	0.0501246598692158	0.0361581419986191	0.0591839251549332	0.261676436649854	0.0758080136331378	0.0695294737417285	0.0351339357555608	0.0864239353189924	0.114020363276947	0.211038878173904	0.200083523771299	0.111736611181271	0.129013451424366	0.0466265969300037	0.0904624833111143	0.18968343009201	0.350779931404199	0.10256813514473	0.0292139701934975	0.0938694904516112	0.0429602893762362	0.0815495635182581	0.0949451314244697	0.0596233004410047	0.185727333695276	0.134905859947973	0.0664424294557597	0.104332673362159	0.111818402693345	0.305098246422577	0.086713581125471	0.159243344248821	0.0953241236747619	0.0910072048698314	0.19819959077229	0.0773902233811676	0.0769843358080025	0.0464145107098572	0.0386603554970584	0.0689232510658952	0.0795037116036154	0.134205016681462	0.140152006585864	0.0932135886052958	0.137470361284419	0.0154680183836742	0.0917133405594978	0.117561168934066	0.120660565549004	0.174730190464432	0.102436321561716	0.107129975315324	0.122295540667905	0.0738833832276278	0.108732930936061	0.20074669861234	0.145673967763919	0.0959132953147771	0.0670921231096055	0.136551493948442	0.178152565643946	0.0732209538207624	0.150479094852933	0.0498024160230596	0.113524584602711	0.0872758788962867	0.103742317325191	0.0583415544221492	0.213298012002373	0.0340888369323584	0.138818901959647	0.127338553209801	0.114594120433704	0.0994132081967514	0.380540031294388	0.125202398477407	0.121351606466916	0.146977497928541	0.187505639169687	0.120508482078102	0.040413826798493	0.0848225829055984	0.0969788424918708	0.10134825698759	0.19201582883664	0.104839093573422	0.234859613681694	0.0865236056210274	0.194945464225078	0.157025644178002	0.0977322092328531	0.104673268855767	0.092533099647548	0.178540725828938	0.0996900583113106	0.205102500829307	0.058153423767332	0.0738187530115958	0.0816343900704058	0.159621739286364	0.127663526071749	0.11843209234599	0.104194027828522	0.0942674454527444	0.195343732390658	0.127668299148986	0.049985640843323	0.127554972040098	0.163034636096603	0.039944633257355	0.160336038641871	0.16939030158647	0.158787629218326	0.082689148982755	0.236463367735647	0.0876643272570569	0.20842729727125	0.106270456223686	0.00069349097983349	-0.00316572524729747	0.0126611251014286	0.067113501614503	0.089669779238422	0.172551388930582	0.139547584037803	0.0763039150698947	0.0747301373500515	0.127394892685787	0.110353686131369	0.170499067706678	0.129077963873302	0.0858505291777682	0.152706253268436	0.0861325291023394	0.084167058306838	0.125655983741883	0.0610850444892426	0.184746273775174	0.109654482542791	0.108895315018948	0.0711723931888998	0.0692316839671736	0.0804676056316236	0.0767088428042649	0.175195155731996	0.123723539408522	0.125078360043282	0.115224537566094	0.0903143148990304	0.166438285174423	0.101051409903336	0.115511581101491	0.105302960128036	0.0862363989271343	0.273989773630363	0.0847936675349744	0.131877957110764	0.141748847743514	0.135143741490817	0.146849632413267	0.102572285888422	0.069628480087919	0.149675635711272	0.0632344961431083	0.0670076024909487	0.0264264038206362	0.127333692851119	0.107781299910419	0.190521992805044	0.0844703203447324	0.0673831596986461	0.11247783507376	0.14246271851144	0.142005358490935	0.130971602418106	0.146557892617789	0.124175981815852	0.166744375076649	0.152720254317895	0.116055852431347	0.113661998806688	0.0701802757110239	0.120251488918931	0.132214086786196	0.0918180997102642	0.0528648795021507	0.116460608355074	0.122039098848613	0.129893293504054	0.120277819892014	0.109453629144777	0.129384539630186	0.141909537465216	0.109433233566172	0.0897985070014112	0.0981183182052779	0.0808628678104637	0.173661238501574	0.0551110441736197	0.105924937759957	0.10523500431406	0.0907794398116001	0.111142905644273	0.0856327375076252	0.163411020341725	0.273933362731317	0.111714869246432	0.163923990341308	0.127091822958929	0.131118725620006	0.174224108487903	0.0777921023801693	0.0858415598139252	0.209379773744784	0.0457294545092715	0.0986432255908604	0.0815284497445181	0.0487637621586465	0.0835602950295656	0.0720019986283208	0.060859139539317	0.165326916558761	0.11246387711586	0.113318389976598	0.0870262748479887	0.104511645991087	0.147881543850925	0.149475527021082	0.0621862281214201	0.171875975593744	0.0946881067228997	0.125917293955072	0.183528934069671	0.084308368546229	0.169676783795396	0.134970176674988	0.125172042485712	0.0827518298567054	0.0809363203146758	0.0817203403551973	0.0989661718525982	0.137205793673082	0.150810685730681	0.0605708937137626	0.11943552477749	0.0942909190032224	0.089684429217704	0.0910631181638127	0.108119588713318	0.135256887342276	0.117235266816619	0.0651182923890723	0.147531824252646	0.0948776255191958	0.102441450752998	0.162899854977461	0.126058185641204	0.111897226116419	0.225737099166634	0.085952484420197	0.0446927475980094	0.167586972558626	0.0608470735111084	0.148278691875839	0.0429460984547899	0.105026209786101	0.0812914292666937	0.0789171665249267	0.179726936937484	0.107535037191571	0.128498439590315	0.135451271839459	0.144183607866515	0.135424513545224	0.102231715158027	0.129157303868602	0.121075771153567	0.262535907284472	0.123722420795543	0.111298401318522	0.133367146086543	0.0930143853537169	0.121777343987242	0.194150130555773	0.0819361130767074	0.098088262314765	0.156329403511474	0.0926379905808651	0.0922832020352478	0.105266842009129	0.126276148661547	0.0703013599052541	0.168816504488033	0.118731077578503	0.115687192379262	0.0982677989566673	0.133731499570056	0.136794834417907	0.205140237280497	0.0670480310694873	0.192533666984399	0.100851310176561	0.180752037136375	0.115254430586288	0.13986276429547	0.109801608172248	0.237236515971695	0.104194127218444	0.108640906867198	0.113112252720035	0.181591349811474	0.243089269325959	0.134667509814053	0.090693356818452	0.0685286575683473	0.0600896064232181	0.0497676272797169	0.106324591160932	0.126020872983715	0.0947349831656721	0.0562398118894722	0.182509147143775	0.130301885855604	0.0998540441928143	0.153780613437622	0.103442718214945	0.0706822076998068	0.0613792000499337	0.146036536131439	0.075715772879881	0.122127786486421	0.0665328869099143	0.115079685346636	0.124315680389295	0.143366691354814	0.108686156212114	0.124000688416082	0.076581553507395	0.095655790839173	0.164550439797686	0.123760880207871	0.142660713318352	0.141729895209379	0.126287076711381	0.150817893598299	0.148963163615412	0.141745754274319	0.136351317230197	0.0848065961117523	0.0904754588181329	0.126465790205325	0.297271849703807	0.0870498939650666	0.0587133391040433	0.108056133839705	0.0642575326055271	0.136701753629879	0.104090074746822	0.214758240788268	0.107946804104759	0.147908091453834	0.065302407030971	0.110144813868056	0.118609376318211	0.116820334564699	0.074296533992451	0.120161823213494	0.126233355884377	0.0785447365458738	0.0398297730511391	0.0903297119389241	0.146843196286676	0.0614678400339868	0.124611562163487	0.102045241011744	0.134531519812515	0.117522077141975	0.12636434321992	0.0834186909778383	0.247662983308788	0.0900123468419587	0.146852179316447	0.0589263074228752	0.107158109624028	0.0856732272156051	0.0904067898672197	0.172492783071251	-0.00841086461736461	-0.0416125564458416	0.0794133843866486	0.156416759443632	0.128530245352559	0.0822877857917968	0.0362483238358061	0.0370830101893179	0.116367573872184	0.0826008993666478	0.312044056964449	0.0380891120450899	0.144307217167603	0.0811950102809674	0.135481054851833	0.023972109696712	0.0342483843015635	0.0403162179607636	0.0788269828185604	0.103435044184699	0.190925339722025	0.0661274790970924	0.0590423045284173	0.0709898046963953	0.103880066413292	0.131525734811426	0.0839022910959495	0.0618915676819766	0.143315233851213	0.0760067527182395	0.0789594796665083	0.0653563241745535	0.086022989235526	0.138435128144535	0.112093426280094	0.125539707612228	0.101346276667995	0.0643783168664241	0.134106590754783	0.12149518599552	0.0882505020671302	0.127590586489131	0.0721352829372979	0.0637361252849892	0.071769699507914	0.0959879219280782	0.131315858435699	0.102341689440083	0.0918139554709565	0.0250315256703926	0.0837910581311512	0.107262019755301	0.0996968105520816	0.084727875400671	0.174873731119904	0.128959435422576	0.0821083576369259	0.0969340473060972	0.0786494279540068	0.0673673284038284	0.0431200374578074	0.174428206766026	0.124435307540522	0.0472000835304574	0.0765141695484439	0.0406684036273444	0.0264427646045533	0.273169489850148	0.0895872580248861	0.110154057321429	0.118721797872426	0.051947416727422	0.115178764719311	0.0414451492702373	0.115064182258102	0.0544600419916015	0.0845900827912592	0.235943653240806	0.0748798447255816	0.114752827181954	0.0844114972996349	0.136815094769157	0.140781797261312	0.0610587052809739	0.088054298352401	0.0844853613178863	0.119851471318056	0.0650419678093887	0.0195911075965237	0.133253836037399	0.0965172756270095	0.0781536606982638	0.165143853977381	0.100745142481728	0.297366223118239	0.153346650694864	0.0993078364659341	0.0869228039241065	0.220216045707618	0.172761360154414	0.101448837496943	0.0834987482985762	0.118287916050042	0.0247809158212641	0.107642398983001	0.162027733573007	0.0930879459243894	0.159450615531911	0.0878520979984413	0.0813969397833774	0.135417515040646	0.0530860707683236	0.164415381231175	0.0563965866254577	0.0784688398258498	0.105464531066449	0.0728210539506664	0.189357227287526	0.12121819884405	0.0541018905852114	0.068184355840415	0.179898635271959	0.189467128953045	0.0803875659384494	0.0852860567167137	0.161693015858602	0.106994980210331	0.162506073914375	0.0226264257384337	0.318969123717068	0.0739657155689248	0.126601718177815	0.15222422890931	0.119669799122286	0.263265018674775	0.146630030519125	0.0333059582974925	0.332105519090392	0.123266475442914	0.116007350098193	0.0790239253202501	0.0999243408396198	0.131950793793589	0.0832770470249602	0.211692312657793	0.0989603425609177	0.0936036393242372	0.170725370805981	0.168720327559581	0.21141112214129	0.143280203772282	0.135344104011228	0.138260734496488	0.119429147786791	0.156328592846711	0.172039888385893	0.147109263469231	0.0864134669126885	0.127060258154297	0.0999535043505588	0.121471962217092	0.093979815076616	0.176062067491619	0.194544759577788	0.108181236063494	0.096496321607815	0.173165580523045	0.206792253548152	0.0764700053169333	0.101842375935049	0.160480529753092	0.1214968297982	0.147565911789921	0.142005247583899	0.129455679485818	0.186795431960263	0.187323038097151	0.131408891330251	0.125749460739269	0.145048954459587	0.107429950378977	0.056412331335477	0.169866988461547	0.0579371938753745	0.151125876352796	0.182269956008528	0.186808674140123	0.111842437855952	0.152055609813318	0.0947035700003923	0.0907559394637506	0.111747010507012	0.103352257662031	0.122478031597644	0.217066355610425	0.0412642436923291	0.113386817677332	0.195888438473959	0.196639152821288	0.167867521681883	0.112003663226388	0.0682276552808097	0.119891909265302	0.209511595029182	0.15275296563241	0.14143718481144	0.0582134459404739	0.109162341691357	0.0831341821832763	0.189129892665041	0.118834146432596	0.132570899820931	0.118867922640303	0.146158880838525	0.0300085434143163	0.135933766991662	0.0910497464072553	0.0503549430226836
Activated dendritic cell	0.227582439139877	0.253616650633869	0.274052745150609	0.244025643225934	0.188898980760913	0.242610582231097	0.225293447794247	0.221134999634767	0.22869366807471	0.263394283110667	0.250063859920843	0.237706817606557	0.211599402694588	0.257000923319067	0.27047440934099	0.229364620695534	0.253889290696723	0.224327508319574	0.273888056256902	0.255672599904626	0.248307927978226	0.252792078414169	0.195037870177582	0.299346126411786	0.267325974508329	0.217850546466245	0.282799253701995	0.26507214042365	0.2190554597273	0.220700870276474	0.274186941377279	0.259602066498279	0.270598033515491	0.243696392831827	0.216930392261596	0.213436973458192	0.26271925069524	0.239153333818499	0.230971950153035	0.229652052697728	0.271103251730607	0.26894970670938	0.256632107765394	0.214585404427398	0.205655630925629	0.233511429972981	0.250594326236694	0.205352490174188	0.247228549820917	0.249182110092172	0.242895216387748	0.271531782500367	0.213537587977186	0.19094574399886	0.268844521859459	0.312909121408732	0.292036695312987	0.235775343537152	0.288369125658796	0.203219322538263	0.276356253220296	0.270775531196828	0.258666401564476	0.265327185833891	0.298004993154512	0.240731243283235	0.271246291281098	0.261054640948822	0.303609333080671	0.277220257362534	0.19855275770545	0.186473218515313	0.240929555609459	0.2466453321901	0.23976574181316	0.274309666939369	0.213378645121049	0.192496886898974	0.287531911129848	0.229785169640263	0.193893732936659	0.247684276121529	0.3258771928819	0.251097859809413	0.244506326256721	0.249390131358713	0.257954877555029	0.28651492156278	0.209791480604714	0.280809700374455	0.214557139522751	0.280982655683784	0.171232717161025	0.219717430228816	0.224783755289041	0.142965568179354	0.261837411723352	0.245426758747222	0.253343303455494	0.24973920853134	0.273403843755614	0.224603947171823	0.240406790465663	0.271369341978156	0.208180053436111	0.265413322094711	0.226177387161841	0.195629797017755	0.18626413550387	0.240094655719482	0.259916401551816	0.226276903777215	0.251319596967732	0.250723126636457	0.257537586725723	0.246212274360927	0.242035200883898	0.226655738749764	0.254276898680649	0.19177617311932	0.222833652873405	0.260815868851733	0.218089610449957	0.264471399022154	0.265437202670398	0.217420624919912	0.187959845948439	0.1845918372753	0.259524261548054	0.279147611722547	0.203602538328068	0.234214548546206	0.260123221717172	0.259596554139839	0.203912487066514	0.253086951605605	0.231316325724541	0.228044510482655	0.226117703202103	0.226600658786546	0.236539930565249	0.214264062994059	0.219963753495721	0.227310704473971	0.296158096853042	0.229962052572391	0.207134737492822	0.244370728993513	0.24578338150911	0.202011930431462	0.175828425712016	0.264939200049925	0.240211505271153	0.322051916580247	0.187918629136592	0.282994823342638	0.24306671791003	0.225067978856832	0.181630354988823	0.231402730919842	0.252783823744377	0.197208134656108	0.229296791853741	0.219457356522165	0.241877711798356	0.160523474012432	0.199868416650924	0.266656343829919	0.232711967449435	0.267328174193014	0.27086029253861	0.183254633620286	0.205765251165424	0.226189038028382	0.199881055510779	0.222886887811245	0.301838595924698	0.241711961216798	0.206380945176478	0.248402322222368	0.204971890939752	0.196385631131694	0.219780768062935	0.245714926069285	0.235121386349507	0.27106383936741	0.220011539376998	0.243319018568664	0.257320982333899	0.271226537935138	0.226630656216784	0.227534485827699	0.219651755103353	0.217360402191192	0.193955470396113	0.22682785270013	0.237754170753597	0.269369579034186	0.273546844251231	0.24474811260254	0.236498536865857	0.224134649359921	0.232823519206376	0.255509341903437	0.335456175847337	0.180702024375054	0.240337193060188	0.257418083969833	0.246899713423144	0.261666976439484	0.221408274187816	0.240129884531562	0.264653626329059	0.22833965875886	0.30519976452701	0.216082272328278	0.233607929682826	0.187041000616486	0.283582278393839	0.216644437682165	0.232107329741641	0.211373040587174	0.215168135671601	0.243952439379413	0.352355224273203	0.245738120532004	0.253156182981948	0.189460306467155	0.224436133147096	0.272065164925092	0.217502619011854	0.255490250933634	0.218835696208311	0.272201449062633	0.186284832615951	0.2709137402014	0.20913958948294	0.224413077040212	0.265173603340755	0.251226952321725	0.228319551511857	0.238690452165867	0.257654360914661	0.191782736794596	0.275602910281642	0.312022618774721	0.228250534839631	0.159469588718185	0.238476422285482	0.223102757305976	0.222392476541613	0.214973263996948	0.265542520164102	0.165175017286629	0.217690680778458	0.336527567753043	0.236705019555438	0.247205423459093	0.237928116356663	0.27099845663917	0.197872300284567	0.213744032736735	0.292941127268384	0.201854437339241	0.20868268114796	0.305909617854214	0.284212245587002	0.227960197502113	0.298083586651618	0.281543152622734	0.282393596331245	0.242859690851029	0.232773186573283	0.229861379573854	0.286297819717533	0.227162458937623	0.195266255836993	0.181176600653952	0.292006139596717	0.281104218873629	0.213364352556654	0.247033238432901	0.238300590786974	0.222597670798575	0.194913592088072	0.288986278561988	0.211277856740391	0.235477956067808	0.242662942498797	0.251668463248451	0.235484001727812	0.324049211218693	0.24851692975487	0.273024649777094	0.214745467177664	0.245466569451071	0.220290737635327	0.276897826654947	0.2376434595478	0.199924548705554	0.211777168392109	0.255951974995836	0.272535366704799	0.258110269760984	0.234294364872774	0.239949993531333	0.221584964164644	0.245422734037067	0.269664997791266	0.204330230611495	0.248088770143415	0.229855285745189	0.227212167280005	0.221095314082169	0.239870298818868	0.271720096241833	0.242563389727379	0.183497098077286	0.215525679958472	0.301654439011175	0.164515702680314	0.233233049636622	0.28564644438606	0.238662337318771	0.213651739880616	0.217939303789631	0.226647508973381	0.252846404012804	0.271596080612677	0.215638108969315	0.230506593543487	0.215574908299007	0.240161454642535	0.268874202602417	0.22760779146108	0.291130847678022	0.21889376251947	0.23040739430297	0.26428154092607	0.22456771349769	0.218207521386959	0.248573958320213	0.244358969561953	0.192100778302045	0.170094422030831	0.225326835878284	0.260636888298755	0.252722353314506	0.265996851230276	0.212499546549035	0.198342458771837	0.201942004453073	0.261810445656804	0.235505628362335	0.222783877345726	0.26302140848889	0.168881841720375	0.219316844932384	0.252645653729851	0.331235063712123	0.22955784173765	0.255854915509692	0.284446187792941	0.227190558416731	0.248177048985909	0.201771654502325	0.178177036640523	0.249647583769701	0.225328934852498	0.21275022057331	0.143981069338528	0.20866714796035	0.298292132588967	0.236968952298485	0.232490913118217	0.244062494158618	0.25004569249497	0.26154518656812	0.261697608141628	0.253474070949487	0.236556365018743	0.20089670701591	0.263002963125655	0.240052434129999	0.260823139474583	0.233077949849378	0.241752165386017	0.272203968744225	0.14204746793593	0.262186199203953	0.228903424502614	0.239819927911581	0.285370689602149	0.22131447698505	0.225504233163494	0.295173243240892	0.30677665430595	0.246791807059388	0.299547335694095	0.204114557321773	0.237982138619576	0.213362318682923	0.238852497532194	0.307405336916546	0.141381150072218	0.282339010645964	0.180972171628015	0.196999970583328	0.238846263625084	0.256116639770962	0.267692640396059	0.25988758150093	0.203472519561381	0.249394037094672	0.266576136023968	0.24922390403335	0.204481183547446	0.424348821368073	0.201305497124846	0.228706561559193	0.214780455794211	0.233249429278546	0.222101301716476	0.249325159987408	0.228325158388671	0.21330964858792	0.184728477516708	0.257127073761916	0.23618531760576	0.231859688973936	0.212793436503802	0.215392906766104	0.266947668634462	0.161335544721621	0.193835320711365	0.20604262261656	0.184031416458509	0.219076383653269	0.270040078100652	0.256325088562488	0.197784511803281	0.24708498995097	0.229228337576824	0.210680943201385	0.204255996159205	0.223967143164035	0.213163363015059	0.293346936120205	0.298994915261267	0.220592072070064	0.237978073494148	0.215501600619139	0.269023024649708	0.239616442667544	0.249588789118071	0.229504845176513	0.221126469169516	0.26687930337856	0.221315319149326	0.259220433950293	0.175842223148727	0.21831373657296	0.172251873493112	0.241369239025613	0.240392146967712	0.251388296601128	0.283420743461489	0.273336926524874	0.235150849660213	0.232324575327491	0.25278122111993	0.229615876526947	0.23789011271463	0.241460179252927	0.21025580030009	0.20959625719964	0.24984437653599	0.176004553388743	0.181942328637215	0.249249191705797	0.272654238261197	0.213421494055684	0.240708813263784	0.25264204537216	0.254467543045768	0.222411821070591	0.215893936469474	0.277102222267269	0.250270839474496	0.212109456165084	0.245061792665011	0.240047370641687	0.260420015849723	0.239860229186145	0.220575617111065	0.225718897794547	0.245188096046124	0.283002837471066	0.292278272436234	0.238723563064306	0.232400931150945	0.263167791343354	0.158371566064786	0.222662199756843	0.226543016770118	0.247197955244265	0.161269361007284	0.240829016541907	0.197530763322217	0.256023431030464	0.232085305243617	0.227263113937154	0.240184004878601	0.200187923485262	0.22066735904395	0.253961303909129	0.240207458947135	0.227118466513818	0.205499073352064	0.234854740089655	0.232389558161465	0.234919582738616	0.230268578055787	0.232049891452381	0.227313141015451	0.218271591844601	0.239099624142511	0.210878865149803	0.252350408117667	0.249710344721664	0.236590751312793	0.221346379257541	0.226231615524738	0.247733076112836	0.247538152997083	0.24297737184584	0.268878304210528	0.248435422715152	0.243059768348275	0.238837593672701	0.253623939450702	0.259087464953461	0.22444883855808	0.230977884911969	0.277518879342353	0.273131298240769	0.267748685660856	0.273047056753977	0.282360265271231	0.243770605340668	0.272224963339651	0.242312489193605	0.234169988283519	0.202017994710675	0.257741899706666	0.230931171313716	0.266703025521475	0.234889806038756	0.249009185231321	0.226271565653921	0.232302975821873	0.252152365153948	0.234404531482596	0.259131403715816	0.23937017357273	0.234901452097515	0.231855315971282	0.174811023948039	0.225936235724446	0.293452281655951	0.258133600008527	0.201398591344659	0.293737632673291	0.246423410071744	0.245889638903078	0.239564727643662	0.193826463579639	0.263847192899654	0.269715716190717	0.309179129653055	0.229880662729355	0.195060117474616	0.221091795901774	0.211154196793251	0.237530749438787	0.250169337230393	0.237794117096308	0.22662241033877	0.236563053039069	0.242861036487807	0.214362205817169	0.262609551742845	0.231876204868022	0.232955522653721	0.215168594090758	0.271219878194246	0.223890561871909	0.20043405567427	0.242889763215875	0.222154654089502	0.229595701094818	0.233411409784966	0.234683919215143	0.209396682876756	0.280783311936386	0.170564846359268	0.277223083841553	0.280276152011206	0.251648742435748	0.230341751990643	0.278550980731716	0.248540068507945	0.269076407097619	0.224295794320928	0.217858453163136	0.215483023793506	0.226204239599311	0.226376574466232	0.219284830763131	0.226942438909268	0.255117957997591	0.21805450249068	0.255384743068917	0.257295871976301	0.22678854342127	0.228730102942063	0.242121677368337	0.282145922118594	0.240209255390146	0.238266738020593	0.2396359857261	0.211572277623395	0.202049554872647	0.248512497404066	0.222601736282794	0.251434199583497	0.21879513285532	0.220890655755251	0.225752123906034	0.239904640740184	0.264531513301215	0.230008446613817	0.216020284688358	0.262089328526137	0.244298430488906	0.205917790945345	0.273490764060969	0.191298199604681	0.23574694532484	0.316692463309397	0.227379284083558	0.220854126567424	0.25271524826226	0.260066586072868	0.275515821561747	0.239704520331721	0.266821554214491	0.250010641834791	0.237817627595886	0.237801354605498	0.252054517965077	0.274761044272428	0.249082970442743	0.256972999895161	0.232774282940621	0.256075686509675	0.258234990846071	0.290962269220505	0.224042439541698	0.228173444257705	0.225734274837337	0.266273341432442	0.220971411783188	0.221204061783773	0.226888481857867	0.231441275113341	0.2303789890971	0.217843904077361	0.254236539901112	0.229266813431379	0.22606181228981	0.209887716932915	0.273986530167431	0.236469093393092	0.306998292769537	0.248834761805721	0.288317965948893	0.268625418236063	0.231370908445289	0.268277405722181	0.22389691279215	0.212899313037166	0.229720466215824	0.237819648900749	0.266300347069169	0.21159248483896	0.197934705653797	0.245374526204212	0.231413095977823	0.233097448432539	0.227975061761505	0.219663624075556	0.245141769382622	0.227358039205152	0.245752900937124	0.236090123347504	0.260245480146244	0.255152918476622	0.23223199698434	0.23752123738217	0.218367133188596	0.214495191389327	0.239746328494356	0.23895339521487	0.238971414669198	0.254929800366254	0.224358141980485	0.225076489753436	0.306457218430691	0.259909862075239	0.210568399689441	0.180881583053775	0.280702123937768	0.226070589544602	0.238719044805694	0.290384295087322	0.223193293225062	0.210427703139913	0.220226816874485	0.276175611663129	0.264776961673635	0.171008683031812	0.273404338538861	0.279663923794808	0.254525083839801	0.261669095460757	0.218854882854558	0.236307299186625	0.23847614446598	0.190303367324481	0.280538371213188	0.257784312000798	0.222535433675663	0.256446716879228	0.24545746912821	0.205413904744243	0.234732274200885	0.255381394486382	0.24590697051991	0.231917753974803	0.270586762082748	0.221759139606422	0.223887929316574	0.22464003517131	0.251499504618561	0.250954952134646	0.267974026474648	0.258951628927078	0.275794245904446	0.241728924184645	0.273392793082481	0.216106939032209	0.243507827689144	0.221128337555836	0.237354904472352	0.254912360852208	0.241069555312006	0.235853405176211	0.249220556489681	0.240173995141278	0.257486711411514	0.258799112677757	0.223282341336305	0.231678335275731	0.251024377265403	0.233954349802738	0.2360890743142	0.250125848363831	0.249874458368871	0.236191635715106	0.23528203869227	0.223692058159279	0.235453020274658	0.268853935099671	0.290861351134197	0.261276919907575	0.214045600272321	0.251773852650725	0.251143829610532	0.232114178176303	0.242195654043051	0.263392055930603	0.262865153173353	0.223524502891138	0.200685818305526	0.218960181855294	0.212758156049756	0.285325146999355	0.248440400459208	0.242702765591017	0.225986787600187	0.216705586461224	0.241711609831597	0.163308941899883	0.228911142931393	0.21352615303907	0.267655689979489	0.273363860820685	0.246543003926458	0.24859020471003	0.20733436135102	0.238089453006707	0.285998509618283	0.244936773367576	0.199066968984593	0.252030229807249	0.244741868351754	0.241230328519555	0.205883545967219	0.238144991367142	0.207352229342549	0.220836673486183	0.25073508061679	0.236293609772122	0.290418379831186	0.258228807987152	0.236774619773735	0.212242874866444	0.264690112344774	0.255838698958696	0.249302833296706	0.250098686450525	0.22824494811995	0.199300945112177	0.253675423567176	0.27392832221105	0.220886463770591	0.255984593157042	0.234451725192979	0.263647708106564	0.259182880336424	0.226457069468397	0.253847705246072	0.193511862321632	0.266594911456776	0.241221265351332	0.259722714090328	0.271128045078015	0.247239400487796	0.241911885209483	0.20160388060256	0.243937480076254	0.26837777506823	0.225759059066833	0.242876813469288	0.246031414206591	0.224027467442097	0.251319729047512	0.191041516894325	0.250145440895453	0.244583005923888	0.222224658545514	0.234350370616188	0.22175783573009	0.291988816061058	0.242870180932945	0.204862326582328	0.28163155399442	0.216968859280868	0.232807492759162	0.229343261600723	0.228520324603251	0.222578320125791	0.20631591076039	0.229875378503267	0.236631822755988	0.210942263958062	0.211208297843757	0.247351145974587	0.257966536606714	0.230967212421796	0.214430889611693	0.235337973489145	0.218928629028694	0.254715782840003	0.241645368212185	0.212202456213751	0.228751787066784	0.254759525271285	0.209559571095233	0.215171877010999	0.268528868248447	0.243750845786649	0.24599115779257	0.224571906775087	0.245098884239366	0.247384524742276	0.229958556402168	0.198340777294991	0.224205324125553	0.245856638387378	0.225734483210325	0.249598425547575	0.241229391149475	0.213697341090746	0.234931942413003	0.235646570882213	0.228711830654155	0.247141992705473	0.242982434357792	0.240529468905071	0.221073224005579	0.229378991021459	0.212060414084725	0.218603173948096	0.243650397527137	0.258977265489701	0.221759011046503	0.253644059096503	0.212953717287896	0.231571068355275	0.224477706201453	0.212427014289673	0.224108100057272	0.252074047293474	0.229652850707047	0.221510128589261	0.247400455194432	0.253999626437923	0.234276151923281	0.219838402893677	0.224235257535733	0.206982883112791	0.28034668544824	0.229346892803571	0.224978913348656	0.178555218239893	0.198050293156757	0.239012057014652	0.234388251578346	0.238102363950846	0.249286651550401	0.205392145573561	0.236602404498115	0.220475694768451	0.216732846198182	0.225158512290278	0.174594213697497
CD56bright natural killer cell	0.253810961195237	0.262361643051756	0.247437226303139	0.291344119702033	0.250394303548244	0.263255909555233	0.264165890329261	0.228658063006614	0.222399689437343	0.248327942206773	0.225801589530644	0.236005477985049	0.260268695333171	0.257591801277268	0.278819552973655	0.223915626836516	0.210593590267419	0.23053326327881	0.229184428713415	0.257694728355011	0.27149930446188	0.257046775301472	0.247546123916479	0.291995078269326	0.241843989278527	0.25495479558455	0.279662634099113	0.226804559152086	0.239639993817865	0.274094295114508	0.283254690621924	0.231969389508682	0.265307089133119	0.21264737352195	0.178361895543329	0.257219343131701	0.258320738667427	0.245846151765647	0.249930969309559	0.209508443125879	0.246546360970712	0.262388482750493	0.260408786630242	0.257022237611086	0.235756737066431	0.224179525355284	0.258003118422458	0.189712355724067	0.245903635502924	0.243174463324913	0.25315152710858	0.249687263945669	0.225043057620803	0.227080123193781	0.239675591856569	0.265478204646258	0.274116574957314	0.229823416781659	0.245366273332331	0.21074404309089	0.259718648895937	0.247918149875917	0.278367703561889	0.241410464850773	0.300994707453187	0.26880002573026	0.233273984172064	0.268755533724989	0.279630769963834	0.25148654845026	0.23550430433595	0.219627661581514	0.253671448177004	0.235956126921684	0.22012903768855	0.235621180249309	0.2475124247269	0.20416431488103	0.264199839403319	0.230866260776619	0.208180824779892	0.238965496048761	0.270262570806787	0.206259986232162	0.238621221605697	0.232579218525692	0.238219875294301	0.283081351914344	0.231173911603369	0.256548653894987	0.212191813344772	0.250153362138666	0.215044563332267	0.284447861442069	0.233806472415409	0.219784558670661	0.285072782275698	0.23450153900389	0.238826959385128	0.230662891231804	0.277770023164059	0.234152571460895	0.24086173012197	0.24489778356853	0.223405203045633	0.2317762163869	0.285997662301816	0.27624144922774	0.229539327822707	0.226645184310553	0.265257092606258	0.220179116268849	0.249640044971414	0.264510472568648	0.237416711036813	0.245540147086014	0.236840609814561	0.246988837572131	0.261720549601137	0.210133941592713	0.211044131750231	0.22297202471987	0.237356375787837	0.244915573324929	0.281200675410664	0.163429735501064	0.271499729136926	0.198870141589952	0.245517877484099	0.292109242750505	0.219285290297557	0.246926583054452	0.24541861737815	0.274570285052701	0.224362075974164	0.254630113983826	0.207222294363361	0.249859953724877	0.257229474817593	0.231814695684555	0.250160765659218	0.212258273881584	0.249529227303929	0.241655161338271	0.274758867135014	0.271448432466853	0.23764159029952	0.229718364281278	0.229418824181968	0.221939681551677	0.210356199955305	0.2622954025299	0.25616909524935	0.286916886457948	0.218959805614068	0.262919812688425	0.269282443951392	0.233377712385005	0.220299330116929	0.214706167923353	0.279035201243983	0.253109404247215	0.145549943627408	0.253567679055395	0.232447369895181	0.233045787360171	0.175634110742024	0.181961596857349	0.239992567846924	0.234826525624569	0.220442198800149	0.221235639992577	0.223966697895936	0.262631224440004	0.208502673212036	0.250959082327786	0.311528367282604	0.247417286569906	0.220611222363209	0.248532226046433	0.250716121149784	0.212867994332244	0.242876472857083	0.233817955962258	0.231437987283948	0.280336496838057	0.271901443594176	0.228053006532377	0.261068103524237	0.279469765040927	0.24027781239695	0.247664707218382	0.230363208481502	0.222716242074135	0.209897334211004	0.261725200843517	0.241647829018686	0.280969846372649	0.238375493082724	0.258138898011381	0.279139628217591	0.244200002379911	0.234413144115111	0.245087797577444	0.290415367505217	0.219718528930438	0.255239231902632	0.281388927379754	0.199129574123116	0.198013621653089	0.220964835411892	0.216793584971696	0.257120838234227	0.255598442316094	0.265060201105753	0.240832181676989	0.290384939714058	0.203939570366386	0.268849129505256	0.218489870186765	0.234936733103926	0.254391529244591	0.253630239244269	0.284155869088577	0.274795403807029	0.216872485086927	0.263023592306644	0.202578274624546	0.26925183477524	0.221589597335696	0.214639128358152	0.26018272003423	0.255457546798195	0.263240428453767	0.218325579231512	0.243656336066763	0.197773146588918	0.256616857644495	0.268690117310998	0.283608122292364	0.161914360739206	0.236900282383737	0.245657208980151	0.207209785012504	0.252089316608567	0.259120128782005	0.267775050400758	0.224994187655784	0.219606236962771	0.246311973908771	0.255200330925401	0.254229758540447	0.294475436989622	0.123935005241733	0.19471030347407	0.295619902070393	0.202620765078743	0.254060577427061	0.230745765565605	0.290079795521182	0.240457244863479	0.249042318735368	0.245576217715972	0.223054225222259	0.22782400751141	0.220254528658976	0.265698125126322	0.233913682968562	0.273678779795864	0.236027941269332	0.246793496331351	0.281383423395452	0.240424452274727	0.199178188431726	0.280302487997164	0.220336778173153	0.258739800445971	0.213579813045047	0.271451439383466	0.270692337853725	0.219280346844037	0.240251849717528	0.234236057604874	0.21838962728541	0.259063572547241	0.245278450512685	0.254555304049816	0.232940202722094	0.268378895721523	0.270443811612863	0.278972613057781	0.27521351823546	0.259637816704669	0.255555355935405	0.23857469779839	0.260016716820585	0.230607754938152	0.27554493870956	0.247608209460184	0.230005882826625	0.221420318147751	0.269190575082615	0.273654810800642	0.222788503817452	0.272232338722392	0.243871156501764	0.251867833178561	0.241583786014101	0.271273335904773	0.229172267429261	0.255467059072102	0.225864528477216	0.238436673228247	0.221008237115265	0.224997190372936	0.278709263199035	0.227355997510062	0.206714611397724	0.241012540858527	0.259862305174699	0.203166318874262	0.25309573808014	0.276937989716617	0.241514272201086	0.23137712849869	0.234601348111542	0.266674866885972	0.24718788633685	0.26310914928588	0.211415069792042	0.203899816213511	0.207252045024519	0.252337619911081	0.267164502573318	0.273004168383206	0.313187250523391	0.23763186087058	0.207644278973647	0.202262782785109	0.230304516526226	0.248077096936854	0.230761328411829	0.254074599449869	0.245303578679325	0.216883865448168	0.214278029303705	0.271099809485211	0.223723880521184	0.20961212943984	0.235076205880776	0.220399567315555	0.20163563526563	0.226028029413627	0.274084967146093	0.241834170537948	0.259927723402006	0.192482109534678	0.283505191960933	0.231220355186187	0.289976855283471	0.221651394170266	0.238061644927813	0.258040880432222	0.217514802048676	0.2505394487021	0.19762415265782	0.24269969861535	0.268901128548623	0.252447381307815	0.272186408267699	0.200901637596368	0.23906184640459	0.280155453422898	0.267543871816458	0.226209053159832	0.243702227049958	0.258180086331762	0.267480687908221	0.246274793701104	0.228711338034486	0.272442120168418	0.258671620612996	0.234876691068201	0.259875279542348	0.223295658839388	0.274591679888748	0.231018502138385	0.273479794433999	0.192307619384307	0.239014022502238	0.260697507931997	0.242978312721229	0.241804495597595	0.212580614644798	0.232480962992071	0.252319463642887	0.263227264524741	0.259422265149375	0.273957278421971	0.237303943193351	0.235356243967646	0.25099375865899	0.234497274723838	0.26375496826768	0.175071519020105	0.26225995218598	0.183710759294524	0.256588709560138	0.235654704267411	0.266064015281326	0.233447229032903	0.283172213176585	0.232799376689005	0.258986210256496	0.267729893713507	0.309568765310794	0.225810679908623	0.335767163379723	0.247079452078528	0.226850226596756	0.200265781269863	0.233964255795907	0.244052085380513	0.239369532674878	0.250195982445072	0.2236891030718	0.244285778832256	0.271217203292056	0.227395905594927	0.269528393621928	0.207251251570007	0.270913672444737	0.260474775106595	0.235958335195887	0.210763222585206	0.178280514908981	0.224595236379736	0.226704108897112	0.270133158107255	0.239218985330641	0.216928566915522	0.228808819334096	0.264847556080344	0.192550256498424	0.265443171064876	0.253245915615672	0.224279362452955	0.280182439367435	0.284170042873637	0.185614113646517	0.275764325651824	0.235862861122079	0.229128693695594	0.192631690652859	0.267265108180141	0.258994191250161	0.253544786281649	0.286308169787852	0.26504145989264	0.276234749228985	0.20776025262648	0.229303810418408	0.217973126898299	0.216165208319653	0.273398577747588	0.240680035161435	0.275228860533326	0.259555002865792	0.251052706570721	0.232993637597879	0.259906979061426	0.25512189560127	0.236059987685932	0.252516522507456	0.227343365693895	0.266541708106072	0.234522652963384	0.244312199653766	0.203939518805375	0.249829911489827	0.278502241105996	0.227489651487663	0.22343213211316	0.229122536843911	0.227181573944551	0.244006901049759	0.262126803925929	0.305429208606733	0.233967977193613	0.236589980550316	0.271041252577347	0.258385062321516	0.263747498250394	0.274543985248481	0.219897250464789	0.262118771297244	0.235295471933171	0.265720297717456	0.24124258797369	0.24393411442727	0.246796871165039	0.255068464497944	0.233282772315169	0.267366807929304	0.266374810125049	0.24924051523137	0.145512168619315	0.286532171509364	0.240478894200598	0.285473534435568	0.215783243335896	0.226904499634056	0.209818963897876	0.21609201138265	0.246074662424363	0.267990659837601	0.208443513309469	0.245355114183305	0.23387690588402	0.227027737915528	0.249381880961124	0.182412600386167	0.26206956385669	0.239436237549674	0.266491774666454	0.249485742930114	0.237396415344993	0.225581389516335	0.229968125643536	0.243403073169682	0.232499815233995	0.239538355277518	0.208234655729845	0.237562792100763	0.268206576166028	0.246133398137952	0.279566589169672	0.252164808269818	0.248903082695111	0.256042406110375	0.225628438127853	0.281548719967691	0.227513409914962	0.233122122085631	0.241071407477209	0.245793022208729	0.239179537410105	0.232832616878867	0.268478792390745	0.279224483790899	0.257806748356883	0.240725580392738	0.241221712067544	0.244500962012786	0.226890279519808	0.248646780577727	0.210107268720117	0.220372841577713	0.255225811191876	0.234432943279062	0.240994494856855	0.226465067992861	0.249690721869086	0.248134551837927	0.217435324655677	0.278382110731969	0.208908452056737	0.230204575614068	0.265286391841074	0.198158905234959	0.245770284049863	0.222423998758908	0.245958076521595	0.224594779149927	0.240662322615191	0.257945133288458	0.253622347012838	0.254758130536382	0.246395090534479	0.249134100444345	0.240343751471789	0.259026701469725	0.218392462739835	0.230254178010303	0.268202790131777	0.304050566746677	0.210289692246873	0.257832003896663	0.242277246397144	0.25504925878345	0.218727371996542	0.299210147614771	0.20221269010079	0.153772428759678	0.237900932514725	0.230390563085799	0.269528785747921	0.219757545077567	0.259512739772476	0.232842902121792	0.286362320209141	0.236403064633007	0.266230000152651	0.256857592528337	0.264036860677921	0.233890514442016	0.239383510248372	0.220717101867506	0.245864902092259	0.249070621383437	0.21456262822152	0.26091424693966	0.224215750013188	0.226212270828068	0.26288617646639	0.244078333329355	0.243914289893733	0.312412783403056	0.235137992071708	0.182639673817132	0.264170340248923	0.220435388634955	0.23658034293713	0.224507293918077	0.245197529240858	0.266234096447194	0.255558932036443	0.207269211537185	0.255910419483619	0.241308803673944	0.266227551503957	0.229352728572664	0.207591850218897	0.236519174363962	0.203738291629612	0.214543439468191	0.207994097401168	0.25963932274046	0.221644952255186	0.232394032038541	0.226504124934168	0.249935341564398	0.227430165081903	0.219177979001722	0.262654584036866	0.255706514103243	0.245330732554463	0.184637787523662	0.228434621689441	0.291795809740334	0.235767286878386	0.260518359000835	0.253208019840518	0.268082867170557	0.239442326214493	0.240445047848001	0.274843095817185	0.256277030049079	0.248923011529028	0.247526016851974	0.270024005071699	0.252432963402959	0.256789896854187	0.216771922872627	0.232210628735963	0.249000555402892	0.248866131199418	0.242831347228752	0.237444198881063	0.263895738674304	0.244756644708312	0.256422942710393	0.214456302609245	0.232613632446693	0.240667566146021	0.244013934503958	0.250388863779647	0.235691168542624	0.257345801034927	0.282158466430716	0.243376194653538	0.244414969912316	0.309623352738184	0.255486863145566	0.259202670953112	0.291195054527487	0.274627400383394	0.281657736644314	0.234662167433011	0.232042159071686	0.251848614114758	0.223642908740436	0.224328015156958	0.264137991925195	0.251661939203557	0.232210562213427	0.234015212937521	0.255912111323457	0.227197218752615	0.203130666755895	0.241460766190344	0.260905630045628	0.280734038305974	0.243121674547044	0.255633718233817	0.22515651410099	0.23824479095974	0.210778585320702	0.213973276401829	0.219265859679339	0.247803453545177	0.221381950120161	0.233046281041115	0.249507674911444	0.25314247582409	0.226481253020498	0.253337041503447	0.258767284560392	0.287278783414773	0.227906410993402	0.250364095210324	0.200867744945926	0.250258305596763	0.242885851050618	0.281712018599636	0.235951052217803	0.202788013310948	0.227989649536513	0.228316819853995	0.252586813333896	0.171057598562082	0.13866844296904	0.248909257630022	0.2170494300429	0.237199935070025	0.241688050345488	0.235992286723924	0.1887113359568	0.222113919579064	0.218870506245944	0.225735761094378	0.211927364115264	0.240114461919224	0.228001606170192	0.246963551967731	0.230106356994398	0.224522366416947	0.23583516974789	0.257850173186303	0.219104114507195	0.272640419337316	0.226092245513174	0.227269627448747	0.240294050564466	0.263795568038993	0.235144936251154	0.236584750036627	0.269136349046858	0.230131963429962	0.229840641524279	0.249082900708694	0.247858021501864	0.227189543099644	0.23901173917452	0.225162852777303	0.264779067665885	0.229614184419581	0.250991865200762	0.255629802538228	0.246127431821753	0.244486431083737	0.2542101229371	0.225761869496875	0.232633833232912	0.279112963801852	0.243295554544491	0.235063257825045	0.244940790152986	0.266700883852853	0.219892896720231	0.222933812370707	0.256874455855448	0.227526381657523	0.251328402960104	0.252243125770394	0.259892977708741	0.17014592159462	0.252757741183367	0.240733103367229	0.227389387473245	0.211574242844262	0.238048689401982	0.209717249028315	0.210365478443816	0.238045027036337	0.209323894599996	0.229055017459215	0.277639790383982	0.232623164394427	0.276614675080627	0.220216815525139	0.23590416655704	0.260474168856936	0.221861714499708	0.259834840009012	0.238865537905441	0.252527620286543	0.270953288859852	0.229541323056153	0.215052030572156	0.217260405335451	0.220945759143736	0.261574206413464	0.281120896967174	0.225753369589114	0.240237624482522	0.232075010013278	0.241634047180873	0.242469179467341	0.249022814048099	0.192020612791541	0.246900938257491	0.265914261695987	0.236643132377639	0.297390600966971	0.247388084964735	0.243658578133652	0.240966482424934	0.264879119301298	0.26046769135741	0.241703758543986	0.241717539706485	0.236588060545842	0.21590016624417	0.261340331717819	0.263877218075881	0.230161508719802	0.235866360165014	0.240202470153945	0.257260537223099	0.252624341847206	0.225899814460316	0.276864564067817	0.211553899213215	0.195367891574129	0.240672401983701	0.215806138581422	0.255763694459122	0.223350015680026	0.211735594099672	0.210389725067428	0.214738255564576	0.285423529474272	0.209296838834905	0.251976621185006	0.239483514205236	0.22593251845511	0.27619058820693	0.239014857998329	0.256094813279465	0.250314501835789	0.212922354190823	0.236134646623967	0.258326631758744	0.280748209184056	0.250601515591687	0.241707952886552	0.251834697827789	0.237334912506819	0.265825247772534	0.266423941943939	0.227417279088265	0.224588377670048	0.257878282548572	0.248985197842519	0.225584827233925	0.246393730329513	0.246799189199908	0.258103415790448	0.230730010761386	0.229778912222308	0.252445490266622	0.226428370389085	0.277057493906685	0.246442171527795	0.25762768247134	0.247049093743865	0.229397962752894	0.276805341459432	0.199757984530548	0.226582713430498	0.219179973980966	0.25522959682371	0.278247240329509	0.226995816992896	0.255856725155936	0.257809829988081	0.25864520866376	0.234364313071301	0.256604334761228	0.242013831934689	0.23242611912286	0.243419332880044	0.235170334049419	0.258795812098398	0.259188113111296	0.250559916815986	0.249591747433257	0.231920295905425	0.259066191197261	0.238693859565924	0.215114814145685	0.248890641214542	0.225943001751381	0.229175835422668	0.258181095938121	0.267599847896656	0.225744923761677	0.245354607065755	0.247045834442563	0.220881749968571	0.235084014089415	0.2372872251516	0.241712920918133	0.250820760107939	0.200364268579472	0.230115792713477	0.24754070668769	0.249050243670122	0.217022354770261	0.23240507406895	0.257304500385443	0.19403686436485	0.29053058401027	0.232069170717232	0.239602822819349	0.218605398462617	0.208764872767616	0.241753404007641	0.281508339622878	0.241855052609483	0.240691373757919	0.239115027705189	0.252904184184936	0.233597575658148	0.266629156843001	0.233728642751778	0.201563328728092
CD56dim natural killer cell	0.176690613875547	0.250063568303456	0.223190399711683	0.27747021179483	0.216060650017559	0.229453785355444	0.210161307644401	0.193946791915796	0.215838638462102	0.215881975605348	0.2111325693246	0.217364947168156	0.175967014120733	0.232724977030239	0.313427752113435	0.224048755708896	0.204851160467879	0.218108916378158	0.159095330593141	0.20051109498444	0.231844345947544	0.209614286666676	0.281152370852587	0.267862343461263	0.223642118442826	0.20911635588056	0.257431069919207	0.212421057092835	0.250711848459025	0.274024499410758	0.256273314235442	0.204705229962046	0.272910880160775	0.264194174109061	0.189709869639935	0.303924796694442	0.239309640289166	0.231069983759462	0.209028865505968	0.250907098325443	0.257906857305903	0.222635108668889	0.211626170938738	0.216166816342613	0.213801284859261	0.153324342571687	0.261700967214873	0.258044592263959	0.203583485925384	0.215533089711956	0.239314845895961	0.233612370436545	0.211522003485425	0.247094260179877	0.192320590118665	0.212421824375199	0.312624889303279	0.280613281778967	0.238202476308463	0.172770819105047	0.224034355354789	0.260861540376009	0.240548609230159	0.294044218199964	0.241035603435757	0.268830790146857	0.187180989174054	0.239017609767438	0.243913902588024	0.238501027980337	0.175582772487118	0.12709542733343	0.188568536171896	0.244905578742745	0.234755792929863	0.185711285133172	0.2126388631741	0.195126115485293	0.203867325734369	0.182575144438981	0.166153825324829	0.206808157256514	0.24611465586784	0.217025505012149	0.239678862067551	0.237593944717229	0.188404721967069	0.24699808646423	0.233406888144756	0.225243189023426	0.235623098196222	0.248927288260563	0.223305735284777	0.232234547817398	0.218817271817167	0.193130814645176	0.247973658014246	0.228439380088906	0.182754193766119	0.199059159674983	0.287858630572838	0.190927186558907	0.188098550711463	0.242937756283527	0.186726844384776	0.205549877408913	0.131081999767329	0.193155590481526	0.228246175839089	0.2561596853065	0.251353186584977	0.21151944340178	0.233752813772283	0.230431865569534	0.178438342701462	0.249885299137822	0.191796202511269	0.280847840948603	0.220554484766158	0.18896195661792	0.260442751358317	0.21026839338335	0.29354884005988	0.175492828645947	0.226077869278807	0.171593081174353	0.246679035245718	0.128539243754792	0.225685108045312	0.253186202188503	0.206699379962634	0.200165426254161	0.237179886671293	0.286369765392509	0.224875953807804	0.238317075686273	0.160877585237216	0.227833720023426	0.183955272081533	0.265572362160065	0.260643569135563	0.21541776869724	0.234401774222369	0.196164022276259	0.280905099317876	0.236308895982564	0.163317217645089	0.253115637905222	0.228051573244244	0.187946796922667	0.126530908558013	0.202747771684986	0.215212344742896	0.274900835570299	0.241333238411882	0.201140398394723	0.228894185057708	0.199782093296805	0.21755238240293	0.226610069986582	0.229595612809674	0.180775081693526	0.174361331007956	0.232351289873424	0.19080332061997	0.199926564956718	0.156958705769659	0.160304520801668	0.235571264090256	0.274396674101816	0.185455314379483	0.12867697228416	0.215776263725931	0.216406618376369	0.230291920169184	0.273615810045929	0.330216528903413	0.257655331418663	0.275235137943476	0.222101607537002	0.282906384089726	0.178365416579707	0.209811321744453	0.2272411460739	0.231032570324196	0.267119644668443	0.241220526621436	0.238185971181762	0.254289018539473	0.251707933211319	0.207868340716213	0.167588349623331	0.217099816656873	0.255416433460703	0.203358862395389	0.212394285906419	0.246647027961333	0.282008655754685	0.254134544692821	0.257324154705671	0.206196548250182	0.288143475016216	0.25051018674716	0.209011963207027	0.236552454024432	0.175685437093063	0.309413726064334	0.228040443422903	0.191294210261473	0.202625526754503	0.228452113741683	0.163674613533046	0.247654439571232	0.207845174529056	0.264483852520107	0.289557413653179	0.237507468849902	0.202448873040646	0.274242057435128	0.238523587117037	0.209673061604444	0.205261037906338	0.183750679813707	0.214336541514844	0.229008827295809	0.243347816177605	0.195091976171904	0.188769247312986	0.179832980679947	0.264593851988279	0.187582822928477	0.24336831337084	0.22777767021899	0.265546459954907	0.248786956889516	0.215432508385802	0.185954208217997	0.25288276124975	0.27383084580729	0.226302967851763	0.147478361018844	0.292327942345926	0.276147643510637	0.21207099847563	0.238786098943878	0.268761636918886	0.21943838526289	0.213017842498563	0.2403434968764	0.226386958662816	0.265816881708175	0.196415531459913	0.276696893289768	0.263341321900693	0.283995879005427	0.289520812345783	0.234765942830239	0.209135398135051	0.235440316229603	0.328214474782812	0.157939772168524	0.244283259622445	0.250125329616576	0.248594436140599	0.179251503031221	0.203025435657467	0.242539247063713	0.252094261705767	0.241075915363658	0.212072885828421	0.231802447769686	0.280322108985074	0.217188646464148	0.222053974524349	0.276185999965217	0.22741373786474	0.136446744903472	0.193700765239964	0.204089868207581	0.226083879340392	0.246750276788726	0.239281859590643	0.225055056104771	0.195414191341606	0.238388093147425	0.21758583251781	0.213368715084361	0.177235449358147	0.219475513022063	0.302445542288597	0.199045717360348	0.224087396796946	0.271797307056254	0.229165239314356	0.296427609510305	0.208809988683219	0.240335651246559	0.219668143313389	0.205195231743498	0.183665907028708	0.230684078578074	0.225523474424896	0.253983077486797	0.199885063605719	0.227682710770595	0.250720384254801	0.229921611146362	0.176253675625351	0.287978915517308	0.224476448596679	0.19577647223145	0.216396267952605	0.258421540585916	0.170241643821964	0.246819614363956	0.21658173715437	0.229601132946255	0.164515354331688	0.274674176472211	0.236388085724222	0.193845584011409	0.223674735654311	0.292759811571955	0.226968545324518	0.257062697784146	0.216234377220585	0.288193504111177	0.247161189453487	0.279898206724314	0.264831640831586	0.199515620231589	0.188604705443997	0.238178858772574	0.212383124325098	0.240304253514363	0.284662819035599	0.213865064177496	0.182980262897905	0.241282904218994	0.192990658156938	0.239663863472074	0.218203742944512	0.20009283344285	0.227126192567868	0.201142830454997	0.240386090974708	0.27089260147969	0.2157751797563	0.196891084083947	0.231324479794941	0.0879701148605502	0.201579726997608	0.238083309262286	0.237251767070366	0.219350482017664	0.246451293715074	0.200085334691145	0.165971693496752	0.249442386201283	0.234192637124291	0.225149193221565	0.250830824582031	0.223008172805353	0.23780093115065	0.201113087559356	0.240611617729769	0.256628927771614	0.22613769051335	0.19486913183955	0.23287851833192	0.219584036296613	0.173463813716223	0.264697686086246	0.241204447925044	0.213130071582128	0.245115250506998	0.198197039779171	0.270026630628133	0.192151724909417	0.1989278776757	0.222135510166769	0.21159314508751	0.271340479632956	0.192518463100402	0.246948665444995	0.227791710986597	0.164478886859226	0.205222256372833	0.118742627878275	0.254476184283995	0.18641176807893	0.230714138443477	0.269694123109455	0.284178603170636	0.175083266379888	0.248599266811128	0.247301471211452	0.232817397149906	0.271038414024187	0.200360177872624	0.207926087450217	0.250167235055242	0.210461428198078	0.275123786420755	0.181095412060891	0.240930369788021	0.165596401055423	0.196662533695048	0.220210985997926	0.224725244798013	0.193894898976581	0.334634573654577	0.238397068079076	0.228287336620036	0.221180340350701	0.189282395576879	0.181162566674091	0.318017739052686	0.208982115736453	0.161974498579337	0.206066108490152	0.177545438072936	0.238489703339362	0.228289077811379	0.198803982018006	0.223914510851279	0.187529453838084	0.275080533588666	0.238333489845741	0.235087016802709	0.264937213591222	0.242251932090946	0.271349746583363	0.275269798911767	0.1653632929079	0.158211722787464	0.176953166851218	0.210171895809322	0.278924633841058	0.247154177279777	0.210648269309672	0.230470752622432	0.258874528860538	0.270120700189803	0.246890737782399	0.205876608823637	0.216751108993844	0.280763207518191	0.272820597137239	0.13234825078883	0.247496764438872	0.224515066221199	0.233016247822736	0.211548916374229	0.215798207478426	0.25910577459835	0.15504320707956	0.259318955746729	0.273556405878434	0.233799024700544	0.150445081665491	0.227253583905464	0.224687277461638	0.227520463395478	0.235954025196625	0.241914350840468	0.224313461232301	0.191010531907704	0.236639266802714	0.240796834764673	0.2334689807035	0.27387927048657	0.235607961995665	0.161980300796674	0.203255239167273	0.251729350083893	0.252057068072118	0.177476434317738	0.196579801818334	0.247736362703843	0.301929695041317	0.196227527581061	0.163358242508096	0.213101433333101	0.297972424645584	0.149059546638231	0.194882157653007	0.212386621841188	0.244938383284573	0.156527271540735	0.198506158013782	0.181638530614109	0.208984084675406	0.208028279282451	0.1549329961529	0.218781896709351	0.217674609438101	0.2139459607646	0.283092958163955	0.158804742790551	0.171035622230558	0.339323418616645	0.26622086427041	0.223640450130651	0.162506972262414	0.20028429204411	0.301128543789833	0.223132995304485	0.179594883605042	0.405808071983025	0.28401765712316	0.218744059194674	0.307583970285709	0.256123466186992	0.179697654894954	0.209090431291191	0.298500843325023	0.290217712257692	0.283823727922061	0.230962807276233	0.297290839749318	0.267651700304246	0.232247911853082	0.219681266873982	0.144432401957201	0.249005481249816	0.22315303516674	0.195720749615817	0.16049776356081	0.229617084113492	0.270249979429842	0.304571817298037	0.219789843891242	0.186740741699505	0.186332242110842	0.160537096316258	0.254677049601105	0.207551722604969	0.196583279731798	0.198844922312089	0.206341738190417	0.275081282229316	0.24067806987064	0.227911685028934	0.210503237502118	0.289956740351203	0.273951793350034	0.261229322432413	0.28287616802631	0.250124366505508	0.226778803571628	0.170031489776798	0.261643056668647	0.272500435969313	0.421696294806352	0.198839394605263	0.256014751343753	0.192499972350506	0.182553610332308	0.218205861766314	0.230191881314135	0.24179999072262	0.273069960850895	0.209170534440867	0.187431240871331	0.232720229876365	0.249888798092761	0.227467359924047	0.282224601057572	0.30250978406145	0.186172266096797	0.145056072678896	0.306652596485722	0.206252579936772	0.206448975512665	0.308106076941293	0.215519965921494	0.260051683423848	0.233162401506599	0.217996518868395	0.245338986233392	0.243295062012227	0.251828980766908	0.248430319735539	0.226027122130698	0.311502658730086	0.177266837451143	0.1627455297929	0.238428012401099	0.285262528663488	0.251164619867351	0.2225738180454	0.294687138950738	0.216937782911673	0.255123913384498	0.226255547446068	0.310991961996913	0.236300692491167	0.214488885547571	0.18320715306785	0.230961044329507	0.23087072084743	0.313390438663016	0.206900448404528	0.238440212366078	0.21166316366234	0.245974139105448	0.294281681086171	0.201479729999834	0.185076378644202	0.216476575975326	0.206259346718914	0.218743528515354	0.24992187809384	0.247805238501264	0.191575079961447	0.171187999860112	0.298377017461924	0.210323038210824	0.249893414767085	0.199559522193298	0.238009113489713	0.257497501518596	0.249786797775442	0.192180600549053	0.242260845953268	0.220762970239317	0.203813367422467	0.22185117797534	0.183361923993637	0.187048639535989	0.207139077232008	0.178191368223037	0.217810556821145	0.260460791963828	0.233551224889463	0.265252463236586	0.19026799851682	0.187560179109479	0.150360652462269	0.237052028946216	0.187529610507508	0.20057051906634	0.249344791127031	0.185861968645693	0.323126025148234	0.268589610120615	0.268173977529522	0.205241401105973	0.202820451187328	0.281226560572748	0.276987761627839	0.288799205478261	0.309235916616718	0.17524340192223	0.215705584614871	0.217935777318944	0.296485348578408	0.189213003560642	0.215189848226724	0.184117699412016	0.233757588826883	0.261684496201137	0.20216180789907	0.220430130014907	0.265224449936833	0.285741195225131	0.212897354225227	0.22671406273506	0.223038577803606	0.192724707315935	0.240577192062764	0.138951489903303	0.159719616946333	0.1717597315255	0.19551518590608	0.184258606063929	0.175415044337261	0.285463835605222	0.255450130674429	0.159169502866401	0.224371748035437	0.174788612570311	0.231662550222699	0.230801376564928	0.223085212210916	0.289800311370658	0.175354418611115	0.16858013381715	0.196243895416075	0.211530793407944	0.195115857950776	0.196059141973138	0.198888014760384	0.312537466018638	0.244508473829928	0.16137910058417	0.151129199352644	0.197056395927562	0.210107219974902	0.195395449823794	0.144322592228625	0.26084179250619	0.182254559465919	0.213139429041538	0.183452908721811	0.215448342202614	0.212774633995555	0.184586765468405	0.212898578269725	0.227902596371791	0.187796247068047	0.171579693957094	0.247458122989983	0.238151878431726	0.209796472187148	0.177435598396493	0.237285667637511	0.220538657349316	0.208953885583529	0.223732562247376	0.26963373811486	0.244596771573938	0.163564463568385	0.221928881154622	0.231493303137396	0.24712889172204	0.202010996999769	0.311347784962544	0.299484015547733	0.321784689332863	0.203713900971817	0.303320768589339	0.344112399834858	0.242789072278117	0.251214364991862	0.270338205393282	0.250979194014579	0.326133688977248	0.181759395661842	0.311664882716383	0.23847556178057	0.278353714767894	0.243443236500252	0.23182199309027	0.236066025521417	0.240615033094329	0.216993129960682	0.224687677147053	0.210153935129138	0.241611049646861	0.233639211443627	0.244711510676974	0.263345218452586	0.264612470812178	0.28460677261789	0.219843900584052	0.23597065135102	0.239555982703437	0.189899976556898	0.261193384543193	0.23049323620562	0.200365374296407	0.23457771621049	0.227461621216991	0.217680525645229	0.209766974464047	0.270013874796653	0.242260653632538	0.227344027157613	0.285525322212441	0.25965656618933	0.21232999905221	0.210324427704533	0.199563274612885	0.261114765192664	0.236118456116945	0.254141698082265	0.275571891574876	0.258067423047091	0.226885262239483	0.259933577094357	0.194508301164234	0.221495376632418	0.233926124683816	0.226966690577948	0.219245149972487	0.200507707784997	0.224838624282157	0.262265369617861	0.278127431750123	0.279052793309291	0.307380383963296	0.252641685809287	0.260886757383782	0.257820045724428	0.177412680629082	0.223966024968336	0.325672430126021	0.270665318390544	0.230814891287748	0.218855037928278	0.236071715982001	0.275460144377119	0.211461858099553	0.214395994667119	0.22720717381971	0.2464737912167	0.201872647258772	0.258234368315692	0.214283567474169	0.242818861319687	0.234370143593538	0.243544682726681	0.179611260123168	0.219112739438899	0.232795339252645	0.227452673693016	0.235518147714034	0.213647151455156	0.197703950515127	0.202067154765402	0.247255203719786	0.235930510224922	0.234273269966661	0.217595544485709	0.207466681368712	0.24662020474458	0.208010855845437	0.216942742890106	0.208945465632038	0.249222820925577	0.194802274770307	0.276469004354017	0.260282330439791	0.269674215262868	0.264827166328883	0.208953676468008	0.205221506057623	0.185871142049158	0.204644090176244	0.240058083448862	0.244867390741798	0.208189275265548	0.215305486487393	0.277922631838326	0.208674284921121	0.254991268985533	0.210525161929189	0.27191391721079	0.175011356129367	0.284186808860081	0.206412515450651	0.220212080905901	0.235957347011136	0.26046704716743	0.183457376687165	0.180364460063613	0.206028548769176	0.20288675339692	0.255058103381879	0.168770392781937	0.208107251836458	0.215590357393552	0.248668313318166	0.194856639663592	0.215075960668663	0.21069237877832	0.129102502971444	0.216989520785376	0.242045274781923	0.205158456467669	0.203523482723545	0.248062486869922	0.221100625870794	0.21281363791903	0.146843549316672	0.24549058720642	0.197295608862286	0.285726761051948	0.230248865072303	0.194470695183453	0.193589672476259	0.21428509511929	0.226339952665943	0.227252224188884	0.226580735806907	0.192601335927047	0.256295368935492	0.216915953790845	0.214600655065561	0.206489246489791	0.224415318352379	0.215161366048217	0.205043685387931	0.230473393763917	0.261092682814938	0.256123189789249	0.172558189973299	0.232083203893798	0.194033098840618	0.15892528875194	0.221537595233937	0.198812223103288	0.241027716820728	0.209959234001103	0.189216586578678	0.216777644665593	0.212593490568836	0.231218659465476	0.234171807756018	0.241793394978805	0.249509838812608	0.204808905348691	0.212391886770224	0.203443567006202	0.243582764429214	0.224605417776655	0.213462076245143	0.250231614067534	0.233008009099309	0.222467946840381	0.229094121165971	0.195713309250169	0.242657283208145	0.163233824663754	0.203788906912235	0.205294675896412	0.202812081785108	0.211948412119972	0.200247647509281	0.185020383509682	0.163591993040677	0.238565866019034	0.145410072604627	0.218526699969455	0.177811825871423	0.17564721508925	0.205081119161642	0.210513622468257	0.205904676510314	0.19355838703639	0.222899429111651	0.180369540909599	0.218653844155622	0.217037833419508	0.1853517858102	0.131331033404187
Central memory CD4 T cell	0.421146682826908	0.467430208876543	0.460049072237044	0.490609972964492	0.398445212315837	0.407053501321408	0.417794052026211	0.415974696040977	0.412995350954067	0.443888263325093	0.413348134746824	0.442373955187419	0.411421919936452	0.356006844232285	0.449803639964297	0.411407107833432	0.416502145796986	0.385116130699531	0.459534070222987	0.425341976097072	0.409909544286996	0.429360815325103	0.432277209938724	0.485672195219893	0.410642492409071	0.41580202237594	0.433294617001553	0.432008053628237	0.432717835183087	0.449376044338396	0.447367221818665	0.413590469974034	0.469864076927479	0.439664009290898	0.407812644958474	0.39172601276226	0.459522957505052	0.407066273778446	0.404197308411738	0.396649906921564	0.476921694174422	0.458060868750738	0.425626871634292	0.43585597482503	0.430117648807716	0.424420988448836	0.441517421389582	0.435894959060466	0.390647426044989	0.422107073976007	0.411864715870127	0.44475564930594	0.401044229549227	0.432394891838875	0.455331977899875	0.464291999247207	0.489018054598295	0.415145677898103	0.473985838627033	0.384272084304498	0.465106874826483	0.373490887395559	0.477372244784053	0.464491016141579	0.448087761105172	0.41101701017155	0.43735943981644	0.472261662642648	0.488689542057668	0.401450623803379	0.392735547832587	0.361074450415164	0.445139240858565	0.472872745669783	0.417256682386766	0.433758522616246	0.406523145195373	0.414638808859343	0.454326622081068	0.417786759262968	0.389324907192428	0.407098015764491	0.488239520765347	0.394437776727999	0.458092987616742	0.424360318428616	0.4205604248889	0.457212182622892	0.434730363045443	0.439434192664478	0.417577219092823	0.468237148055696	0.371247268468649	0.421161312987517	0.445956698931615	0.356516448335777	0.45507814958975	0.41773640072093	0.406388335394295	0.432378432009035	0.451009702667094	0.425427939220733	0.39690266236238	0.479730647019365	0.400578817389552	0.43364489558564	0.413711169119665	0.380972920547245	0.384700588789613	0.43452630245566	0.426507203043346	0.403814208322694	0.461715377908843	0.433004045332806	0.435459860167495	0.438182766782501	0.437710574361504	0.408464973031408	0.462181905706866	0.398570291372707	0.406036523917031	0.463135709397334	0.448546613195955	0.399345904394086	0.455219274078755	0.370113571922887	0.41522366077033	0.390056858337858	0.40190453562158	0.492539996996935	0.365801225268593	0.402885353097466	0.439381617553111	0.442469409822636	0.407728332897885	0.460852575771683	0.396184048123991	0.393455898055193	0.454266665769319	0.437572947495596	0.474236317211699	0.392300337022559	0.413221608055705	0.435696419009238	0.506868370274607	0.462411391344746	0.395788048323604	0.420972488155232	0.434071646756565	0.388958887239326	0.405531894005093	0.434232416737085	0.444931144235013	0.512167053239178	0.351404133323567	0.431458191541257	0.435231095170483	0.39627226272865	0.375360850161491	0.418008713433763	0.460231267477173	0.382421726694158	0.39910719955239	0.405846417056072	0.431704692538194	0.3637338080888	0.357912280596999	0.329319375664172	0.454152421069818	0.440643535798967	0.451709372673879	0.37518282879963	0.39202807866826	0.442964307536207	0.380116180319669	0.429422296634758	0.505231572565532	0.449077025456963	0.409547112487113	0.458912123422506	0.368734674486884	0.373813521425538	0.393683900562499	0.469045412612994	0.394344510103632	0.467923710211502	0.413403645834796	0.412260325087876	0.487837373841539	0.46257946716208	0.438126107190499	0.398443150130255	0.454284881426914	0.411674741092729	0.431817906947259	0.40919492689442	0.412367684262023	0.434513386669408	0.445190788532775	0.453853010463937	0.413619425268931	0.390467092362717	0.435640513993408	0.45344404215931	0.50944808990098	0.366942161643267	0.404254641369731	0.48034114421003	0.40842858840915	0.407913984303934	0.41761859984846	0.392854780454028	0.458153232033417	0.402526798849423	0.526145910107323	0.405326711231629	0.445982600197711	0.377198420185425	0.516462435611411	0.424592704631504	0.420161630998136	0.380276331336291	0.379491695119122	0.433047188497361	0.484362494534	0.409720447182376	0.41644722788735	0.400714320146077	0.392750222812824	0.452540020198731	0.410609037066625	0.470907650734139	0.436594494570087	0.447711587869939	0.400261894114096	0.460183013798921	0.381145566384298	0.425582877022762	0.473566818348592	0.430500739536371	0.377917023319295	0.394783725531003	0.458702650256232	0.376956892634779	0.460226925159758	0.46964420480201	0.429318018707624	0.408613425285804	0.471834374448748	0.432040625481591	0.391927641157904	0.42264769663529	0.429005535656183	0.310588759056605	0.398904390412517	0.527913667757557	0.445468824330058	0.451592943188573	0.413460488223709	0.468081812651465	0.346071536319819	0.419305740086417	0.456685694033872	0.411785814416314	0.389198608379807	0.49125039870626	0.474138508730214	0.440719642976825	0.447105797049955	0.398772035009498	0.434477799927086	0.400152728922097	0.430545208354423	0.421102129120454	0.496290295623826	0.408012184352331	0.39364728260384	0.389954238393182	0.512017340876881	0.454530471728851	0.390694929124477	0.44666410527283	0.418234972714219	0.429560501317007	0.450228500523698	0.443766018697587	0.423603125366167	0.43417559612541	0.437855354339211	0.465245335703222	0.427108628095365	0.479590174229802	0.463176391027276	0.450411175652303	0.417792179362786	0.42627871737395	0.408051804162885	0.45952161133444	0.387263897904889	0.378848674226758	0.359464426914411	0.468869889738832	0.452136841633674	0.423565362152578	0.395637104089401	0.435228489332773	0.449418713114406	0.439077420576981	0.450063542165852	0.434144386737872	0.433455856809633	0.421674122570929	0.465303777384447	0.401611841453605	0.431736008315494	0.453530208343393	0.428736546305791	0.374703255419132	0.449542735398797	0.454088854864026	0.371151301486783	0.434376708887463	0.458354638171207	0.465355554377097	0.436593475987032	0.394221911045799	0.406625982626916	0.447989989972684	0.465849171963617	0.414641573784409	0.420193934817412	0.409883642679608	0.418308423987776	0.425819360192554	0.426447151389514	0.47955310160446	0.425241929271073	0.41177247800461	0.416580135095811	0.436447348708984	0.384246030104448	0.420692451398325	0.443199724109879	0.403454423868786	0.382883233282946	0.390532370367902	0.481211850853165	0.427652791521197	0.427348493099385	0.430660146014976	0.384406069195349	0.343802884930016	0.444285804998828	0.448762900901329	0.418863099083059	0.453878374015485	0.348982748829372	0.431285567782433	0.43317228703176	0.525854941389746	0.39370538341183	0.434488308057277	0.443139794074309	0.433234698906941	0.458662452387959	0.380909824619906	0.366353828314205	0.452395458404706	0.408431255184967	0.44491397400968	0.352593771808052	0.399463905409403	0.477298334779825	0.437088089905296	0.459776588027645	0.463148650302231	0.450645097710604	0.477713685993452	0.420290637382452	0.435846233378689	0.441016511115004	0.38713310136131	0.488954616896545	0.405564516766546	0.426664843398766	0.37002238606595	0.390305137903536	0.448261652377487	0.365496209804722	0.426300541999537	0.441141605621626	0.441286835936078	0.457001445708548	0.388307321516923	0.391970039970781	0.478118077597193	0.468744208288391	0.438126432679264	0.493668776271126	0.425288117270646	0.413901700269504	0.440397792103397	0.444220832270795	0.40440439855424	0.353218418306675	0.444955875099443	0.384962578488991	0.392516345177575	0.443294996332162	0.424761164527739	0.412042413225778	0.458469089886968	0.407396101148019	0.458932087917097	0.468913589456307	0.436862024320693	0.401859194558185	0.566730851829152	0.389468515396627	0.40574443532124	0.405528911460975	0.437969696118317	0.435953527382659	0.438410975772304	0.440302150210589	0.428621285478455	0.379491298068438	0.437871557137238	0.419385897800227	0.451404970811933	0.354879482810569	0.418132068567526	0.458124650465318	0.381365452601333	0.392452321145285	0.387007484076722	0.354739015961984	0.416184412131957	0.464283693099333	0.477490478376915	0.396482182199852	0.439538873878997	0.422397937448042	0.41078506451556	0.40796075611843	0.400716427391716	0.392032816680044	0.499333002641457	0.47638215696444	0.403118665755194	0.440605968337578	0.444918971630347	0.459333873466669	0.383143903638464	0.42637086279472	0.445044549251041	0.423615217409535	0.464128816727054	0.417358297544941	0.468527320947965	0.408219710853886	0.418171744602599	0.390724542518765	0.404291379630406	0.458383485617813	0.44702073893828	0.468816142851495	0.446832376509439	0.438376844719517	0.475978589337806	0.470951819912934	0.434239587082607	0.43054473660539	0.399151417814701	0.412160083785028	0.381641554149509	0.434438397654623	0.411555238948409	0.402804009320313	0.45252852519451	0.484335612295722	0.448598699892275	0.383382738025212	0.451327780475755	0.443751943845197	0.385790441760835	0.382769665722856	0.512910062385639	0.361655911231358	0.401023059552475	0.423069721263392	0.415934601109638	0.445609009515165	0.433510414076962	0.411793503130055	0.451776090728823	0.409631117987272	0.455519404719523	0.41978128394063	0.404082889152557	0.44493394427136	0.402637372358157	0.350199275238667	0.431333891794423	0.44017919272657	0.462030088482916	0.32225989389728	0.441619077066898	0.443530492895792	0.441501522943311	0.408836529840432	0.484099758371959	0.432115922188027	0.45578021330035	0.419397890091186	0.475438674092268	0.405762027050657	0.43924137518616	0.396142693008134	0.341079396190185	0.446129031008622	0.382843556306099	0.383500750330096	0.373671118153208	0.42215058401366	0.423443670763037	0.384238260102625	0.415972641001792	0.432534552286744	0.419168947959469	0.359920261990759	0.370706675402193	0.401066642909396	0.436225042783326	0.449535906789934	0.427289750607034	0.435580066040266	0.424780339733319	0.457464400555334	0.410000303882823	0.475530464797241	0.414135861645754	0.434801051879752	0.408755972929896	0.444161059914345	0.471547634945658	0.412481777909598	0.469390477650336	0.491126430971985	0.445697403062507	0.413918766181209	0.375258739775952	0.41146102631761	0.358068199320687	0.411208045574846	0.455968406390264	0.445544233536742	0.406284014456331	0.469022068582803	0.354568482534496	0.403472482522894	0.409906508535341	0.468078570043334	0.413515126474728	0.417470229594374	0.461461579766731	0.421822683034288	0.429747890245084	0.442682001837454	0.369664881465934	0.439594866177781	0.413220616542133	0.466607143718623	0.473658707995954	0.435336707916589	0.320336422747231	0.416600080816483	0.487607202767004	0.435255435200434	0.472644373344418	0.389892915915326	0.392419232989487	0.467753455054283	0.436575846532248	0.439095298251483	0.451005493010534	0.410921108248872	0.432979224915937	0.46609555947893	0.442683045329732	0.351239450722917	0.416135020350494	0.453415894998881	0.390243001014833	0.311095378578404	0.424659783305478	0.422497016719886	0.369805597269254	0.426663528842966	0.431953287381211	0.446401116443743	0.44003857111677	0.339156897559102	0.448067492018155	0.484264090972394	0.42143631858537	0.493499000718563	0.343045910840064	0.446396500291548	0.433861025237022	0.441500267213246	0.47399512451725	0.405617944752249	0.426975096985877	0.441915798538476	0.426116414209289	0.432303241336053	0.377075911410101	0.426277388765356	0.320083939197941	0.489848609407303	0.433577410744814	0.42711245245842	0.44125260282351	0.433775632527521	0.447353948957232	0.448254057246055	0.452932437794185	0.442772818663413	0.45372627982471	0.417344132459527	0.414901346042676	0.423671727870685	0.433055774498366	0.4110986382592	0.431673787827292	0.404307454954984	0.423784096419118	0.415963129765713	0.363952534267786	0.420036352562675	0.4342189382581	0.406078156051933	0.490050586138177	0.405119440113338	0.427700162916325	0.388864071452267	0.40521701656562	0.435408484156206	0.464915266600048	0.399773778302049	0.359935832179807	0.424557944460302	0.451024694080275	0.457516524302388	0.440870120963779	0.444746662705953	0.413358458319285	0.40575287521518	0.43765329700135	0.427253696380531	0.456668076614405	0.451879156796608	0.380579413018798	0.442724898320419	0.426643733961445	0.443384585819168	0.433628662559691	0.404258408662773	0.429170471543825	0.41053299535307	0.460663357864463	0.398164871538279	0.420385166204326	0.403045901204775	0.433013612755213	0.417936799678593	0.412188006817618	0.460009517296978	0.386926441842799	0.429028927388034	0.462378617111251	0.448917591823613	0.441826323108728	0.477978131297829	0.44940947182669	0.462027927956333	0.456469400164338	0.437350300515003	0.451135462932984	0.403981418291983	0.422065079730113	0.417587961530832	0.464900611735337	0.501419601446081	0.41918170647439	0.397554942332184	0.455877058135782	0.461273842085372	0.425182874858871	0.416563233539796	0.440648707612686	0.402414743251276	0.461318124384855	0.433362264758015	0.392475637354948	0.459489477955817	0.392232388197247	0.426370745792674	0.458531584192405	0.426902306096602	0.437079224841644	0.414256191525134	0.433350489172875	0.455020115308007	0.456101257550626	0.388784449218556	0.448402265393939	0.457246728309113	0.43447869262284	0.433025801382756	0.437409184341512	0.477064999814996	0.419932634497437	0.505785540342264	0.426939960363517	0.383877322202387	0.42725714492814	0.458106781126698	0.444692546029612	0.43381155195857	0.444659406364275	0.486298015477102	0.440576651275565	0.458090589195218	0.475590726547324	0.425419754423023	0.44427482497686	0.426485201511401	0.394372181572676	0.472555958220989	0.429815730898935	0.41098913719403	0.434369563650077	0.416319596452882	0.381590786411002	0.4391327734324	0.463688491527263	0.428705869478726	0.426826173689017	0.448312439866375	0.410806319277199	0.43732787175989	0.432174844087318	0.416929203454396	0.435865188365686	0.428113538382228	0.411866075736913	0.439695488478668	0.418316200820262	0.445204706016501	0.422083633348672	0.439475482831153	0.447702361333547	0.442805934534675	0.45625746509911	0.452017932800958	0.437117615007265	0.446140269002527	0.436329584510355	0.414365705048666	0.459450339904291	0.407644860663261	0.431423873589115	0.441181056350315	0.449542916271977	0.433917961934935	0.419031555878761	0.430845692291804	0.41846535666919	0.40581365068964	0.428490210100877	0.426726575955957	0.431163521671012	0.458361132007493	0.430335168329687	0.445882227129753	0.440870424774537	0.430444937977107	0.407393994336623	0.404211915674263	0.483825812245024	0.429631962773144	0.398331814486674	0.424119121707965	0.420745006675836	0.401625054825292	0.439625093293414	0.418238995896266	0.401816638236046	0.393134467064729	0.412533108626606	0.419238610407335	0.400951893884614	0.436791814515363	0.436512374279492	0.453278761682773	0.463715981726521	0.437717766532779	0.40800936666783	0.414023226141384	0.424109993395054	0.441706653430497	0.417694331479437	0.411688181682606	0.417352403601872	0.426866809501742	0.430882228759149	0.407539062827862	0.408909744316398	0.397228131908424	0.414156115743325	0.447274721999478	0.422356805913132	0.497059771652353	0.444611899463093	0.376361488009002	0.465899644242821	0.451485794021451	0.435390267224165	0.425276927572558	0.45342338085508	0.438421172545631	0.405852744141025	0.438999660627469	0.445461403210203	0.414037143175435	0.448302831410528	0.419282526988651	0.438250911061018	0.420568490909063	0.382051815469005	0.438823365853033	0.393626425977749	0.448240744098769	0.44214039365294	0.440599601942655	0.443176180184941	0.434163659074811	0.391748971463132	0.415879984951091	0.461857697056607	0.493457874622111	0.445122371661969	0.40931041141906	0.459702527968272	0.427685061988098	0.443896531155564	0.411460865772594	0.44984049788861	0.429662197213472	0.411475516413623	0.422305486043387	0.422664383984229	0.445264808255249	0.416593682067475	0.380979318551557	0.460315809153477	0.411639936313492	0.406831208441828	0.42071152242396	0.419143255914164	0.42125080065798	0.41655279714726	0.421724937371099	0.417221715502065	0.417411456647942	0.433949226080053	0.433648740419	0.406508489172755	0.423910059328302	0.405080330034315	0.421313410450556	0.418105550832672	0.435194715796176	0.420716694051571	0.399566397523985	0.41908240701367	0.430032491815037	0.418004783960516	0.440179978597365	0.4253207962254	0.422200945010462	0.423274984419555	0.419658943633116	0.419267890271983	0.440706948713599	0.434513314564903	0.425889321717079	0.435787900659005	0.43909205896365	0.428750258150717	0.460936616694164	0.433056162306801	0.426294000532716	0.43111630565235	0.441518104749769	0.429468512918477	0.441595052305507	0.425125192211153	0.414438093304034	0.3968074405039	0.42529376695517	0.390896557613741	0.395037202558589	0.420985952428728	0.424179979956481	0.420941276564596	0.437169099771969	0.413879180308909	0.45239397799654	0.416410310222811	0.416159828859466	0.43222596667798	0.459137250446172	0.417174111042954	0.392909821091936	0.465168999814119	0.423356430862308	0.424651674760944	0.412507265467971	0.417382707477879	0.395408930767507	0.463936852814562	0.404319668201219	0.430469248302556	0.34666221350962	0.395143918124444	0.42125878393883	0.433082502344073	0.4337813486603	0.411341023973183	0.407850724891049	0.455389529826816	0.415924072295623	0.404382302889129	0.42481422731741	0.41311548883365
Central memory CD8 T cell	0.192206414371249	0.214142066133511	0.206764964849589	0.226668560377106	0.171773056044457	0.197219405257474	0.16986837550649	0.209364548108231	0.155515149373329	0.183850634673524	0.18389455160957	0.173408679136472	0.1760390743469	0.200610027866307	0.192680073516842	0.203551961415733	0.200609290269312	0.18831289347792	0.231421483461872	0.23159342119616	0.187100281184521	0.209842193474691	0.19352658207924	0.245413208483959	0.152406212256486	0.189620773072918	0.188452076758363	0.206609224646237	0.143781814957579	0.213195325300044	0.215284522901735	0.190672972911697	0.180982989653821	0.165285333324424	0.262372384194053	0.147320175835439	0.209748909599146	0.180569061851732	0.153956872041781	0.21331638281139	0.168762474628439	0.212572782417782	0.203966293554047	0.176592052391245	0.151321940484859	0.202213872963987	0.218753679709937	0.161139566277681	0.173799646326097	0.260671917004599	0.174605425110011	0.198355639568718	0.166635614580925	0.188542274295838	0.238860649426358	0.301040102156364	0.209120758771744	0.149982493540157	0.211564373372071	0.15957934936343	0.189667453414347	0.183855915087545	0.189151178428325	0.198481387294644	0.219923418124929	0.164443124210514	0.252873637081894	0.244769044692459	0.199433510568059	0.162465543186499	0.145308478875862	0.163455062115757	0.165768921979024	0.178648209967079	0.200223749306541	0.209543289877828	0.176859926095244	0.170841141734997	0.264409637783768	0.211926015948309	0.17725943609759	0.197163440492838	0.244308479128876	0.215657393770168	0.173635622671499	0.191501453740061	0.204917592209834	0.221331058862103	0.242792781662746	0.203653010626408	0.179199207268641	0.228020070946959	0.137701856212526	0.219031383479249	0.148589745717854	0.143422235942361	0.225768006925024	0.17803526936699	0.18721156936286	0.229022161828013	0.199238961217821	0.204525044662343	0.172224868398118	0.227588224366083	0.172192606622143	0.254461331228056	0.219190366118835	0.16598138290198	0.145023800272596	0.191701765936615	0.175950330223189	0.153040183606855	0.192536980271531	0.192966126365515	0.213837872699223	0.171931356790505	0.183742810516543	0.180279014548769	0.186048231982076	0.183893323267695	0.203400450793546	0.226478243693157	0.209307340167096	0.209150681386873	0.252325025962031	0.170646038030821	0.150677649562976	0.177401743090773	0.202799095347713	0.227633584375368	0.149292834401315	0.158832930400625	0.222868564904801	0.158263864646745	0.149180801715318	0.180575300722876	0.141937926749351	0.145641794018966	0.23200898691696	0.146092275870672	0.182655367108591	0.192148740708129	0.179760341123204	0.226303948063309	0.217854883485566	0.25090184178612	0.168027204615879	0.194762223083261	0.182003708924457	0.196696328690139	0.149368195719338	0.261861375894778	0.197119539598529	0.247905959444066	0.169514414970218	0.210672997222162	0.217817951734825	0.181031327593623	0.157877163853173	0.186644205050929	0.234963214730291	0.157994230506777	0.203602679122627	0.194101594578102	0.201495541983623	0.151850399462368	0.220183494881946	0.224049615679953	0.162735713490986	0.169257322201297	0.229791134314417	0.155585761908633	0.175107248397328	0.202609804050963	0.168099893058403	0.111142926811459	0.309581307412576	0.186745547143822	0.220811001623635	0.232907807840814	0.157776205399054	0.173206252095697	0.173789405612856	0.146449990337147	0.160418427227396	0.188811639591578	0.145115813765179	0.119421596291133	0.203603122465341	0.195670370840706	0.189964340040635	0.189735829961557	0.163274539121228	0.178856082833859	0.212515075920476	0.182611296583506	0.193606088697103	0.166210061294701	0.211326263805135	0.20915942449824	0.156450755884144	0.180448319152901	0.219341872541339	0.224024826414297	0.232246808028131	0.161562258560524	0.174235517020505	0.210475621395163	0.165763524423066	0.208253093236026	0.130779621312815	0.216417528223102	0.186198153267444	0.165097656390957	0.202781311817231	0.174086819171734	0.155763494697101	0.175118941954331	0.205256766047875	0.152219179029929	0.259571651037407	0.153388929488636	0.143782492353463	0.210725627498025	0.222344146587045	0.207121462430396	0.207779288542214	0.156600805879097	0.21018658422709	0.214298764678446	0.188745294162334	0.278591459657055	0.231717009703904	0.185484793980404	0.125505375587439	0.247267642352934	0.149698179114929	0.228050992277455	0.19544720121317	0.192002313273629	0.208629229381858	0.153256528006004	0.192794151487456	0.195145347232117	0.241946512272212	0.201141586275334	0.20418645647354	0.139567651278046	0.232176564441582	0.165561013483996	0.205138371124811	0.155914468411177	0.192882577635787	0.192304474669377	0.158020295448854	0.223456186099498	0.243759021872411	0.22507143344049	0.194681379188879	0.19734857921933	0.164626184100496	0.14582067165057	0.196312590301833	0.169471457542108	0.208917071131074	0.25773882968453	0.24845662695835	0.165252417149287	0.195894184780292	0.252232500677089	0.235544253696751	0.176475597209929	0.184659664997494	0.195900045684673	0.197651021867071	0.184901966118429	0.146302775362894	0.174131151311637	0.200572897960793	0.242769665702324	0.154744723075161	0.235760788818737	0.159889330660078	0.234808194187073	0.248906433495924	0.229948448954369	0.187248528999576	0.177289050186421	0.184417168885675	0.240090474949987	0.197363649520626	0.194229429658734	0.18269583574091	0.236119035653528	0.169344188377572	0.226787592585658	0.179686882923529	0.237476790443381	0.197751185493329	0.177914978903905	0.147804629435321	0.196174503022131	0.200493259178996	0.224858161196641	0.165523518257622	0.187978276043619	0.153753427003461	0.238881902064707	0.226058339775014	0.119401283710424	0.20787582860537	0.140723424371159	0.151568275396604	0.164465443318616	0.273038315930672	0.214749657656005	0.213299551183989	0.163685270176718	0.192202049340744	0.222680428185432	0.157860362597104	0.199786109812641	0.23507000733606	0.186957412334343	0.200857952489736	0.146547337076221	0.160090765153025	0.175526918832582	0.205549508684051	0.198168120739978	0.24117733350369	0.189161668245468	0.167258006478394	0.224295350947913	0.190136223898336	0.230513567763115	0.209421578786265	0.193765429431367	0.228725995861315	0.199249341128535	0.150719822770231	0.16922004021704	0.231152672680031	0.181147803339482	0.160576495675685	0.16797118332736	0.21568575249345	0.175915941463792	0.236664169311208	0.15400519292883	0.187253166755348	0.143933394813212	0.235294808530077	0.201022295791178	0.219879020254241	0.186869377545215	0.163679621447033	0.227652950373383	0.232726564546331	0.219286847343139	0.199280162153858	0.226998192051518	0.220726461322298	0.162366539316778	0.226771803986445	0.196616696300114	0.16518563404059	0.175422818125517	0.161724748728241	0.217262248856277	0.1248132328062	0.174973939151802	0.265765808569368	0.185299042315668	0.189815955338685	0.187034958317778	0.199511115566129	0.231789065387474	0.262116817338212	0.230805793682712	0.19031548579311	0.185388648168021	0.234916108080994	0.171475008776838	0.199455343624642	0.18799699052772	0.192970600561193	0.199096500729136	0.143130249656393	0.190334139949115	0.21882543097792	0.184153973480281	0.256286548392681	0.169586864258786	0.211976010176994	0.198237084004276	0.189452595404941	0.187560768619087	0.218512784497542	0.164702900840522	0.173478319047567	0.124128688938636	0.186172876189522	0.208429167767368	0.155800787719831	0.206245902563512	0.179887712189859	0.144595398728539	0.189980283758126	0.216087984004658	0.153811796126878	0.209721756308224	0.14748685475607	0.192394606444982	0.207517140761336	0.15580192091653	0.173978025753605	0.272886793370427	0.183877649472254	0.220728343674504	0.169399166856311	0.219463518724164	0.210842291040802	0.190642322962504	0.173484976793038	0.242763312585782	0.178170478734505	0.2033109150028	0.170820387960466	0.231581897077848	0.16327018556204	0.167947584497539	0.17451849438029	0.12532741183212	0.160573143021685	0.174251254159328	0.136641850675631	0.173853916917374	0.227355081211415	0.179917259999388	0.149124088200577	0.185962093343579	0.152457695521171	0.143390566493067	0.164248511534255	0.15028929581176	0.146681060323142	0.237080984037439	0.272825409708308	0.228180807091497	0.187969059993136	0.191485911601165	0.225328818626155	0.182771157357486	0.189867210612993	0.174086637796581	0.162171189850273	0.203221971236051	0.185865661210675	0.233367229479959	0.172474494542687	0.155468527572587	0.146214365700113	0.166322602639654	0.215667047706981	0.142815580728721	0.21077992906883	0.189019248873385	0.204220773246243	0.170369510689201	0.221970279027491	0.178470334106046	0.180269554069761	0.192266665007442	0.151951751676505	0.159476896699559	0.207645626120145	0.186555807355699	0.162265548320681	0.231704656568516	0.201537633377521	0.183453783668965	0.175048583332591	0.216280803233432	0.18529087446667	0.199704338724551	0.191950943408245	0.233229239350525	0.190224534412933	0.184135148956959	0.208841293871867	0.190686941863965	0.231654359997707	0.203646183490502	0.171788634679274	0.175728614886403	0.19279602960655	0.213248878116889	0.191386960161782	0.183431701333747	0.233373567269453	0.179206001362563	0.169069351531532	0.195945963751336	0.202418139953084	0.212052213257397	0.200576294944117	0.224788806799026	0.186048008608143	0.235083314191062	0.21478752286724	0.186335573037176	0.217690642249206	0.178048714901808	0.189863893170072	0.219085865181581	0.245738405174161	0.186428556257029	0.206856043594295	0.258001027336923	0.244714735374211	0.169201414438566	0.168427987149245	0.172633347589147	0.185458343916327	0.155955295151513	0.181864666988588	0.202590695173759	0.195019356281963	0.193927762801651	0.178228543116289	0.221189749286265	0.186853278597503	0.184776170649922	0.178111419161322	0.181615727867447	0.214489138493664	0.225881213892147	0.187888882783613	0.178176644766877	0.207698511990388	0.174771416629298	0.191876395611882	0.161693640294251	0.168926934141711	0.191592574713192	0.219279298627057	0.171865035055394	0.212947053166793	0.177340209523499	0.155173613476192	0.21846851755953	0.169699477544678	0.146556429222462	0.185629002919945	0.177793380499406	0.204059501964182	0.160712125848886	0.183002374089734	0.149856002926772	0.182802170057267	0.167135879415604	0.20270795661499	0.175290996428758	0.167852971040008	0.170636075541296	0.16599191096954	0.144742124764344	0.166114001617229	0.252974560754861	0.198050740064077	0.153499419741152	0.261744807563299	0.188697572983768	0.182472105103012	0.264755278020653	0.159264642636289	0.189324771161137	0.174840307146814	0.231425551058761	0.19075843766874	0.226142919738083	0.174921486610182	0.170129376116559	0.219659601326324	0.194296215161239	0.176678152356937	0.171091305584266	0.179433241408472	0.175441220523161	0.196426466139234	0.221978103751606	0.26279398963821	0.187501543600195	0.202883545834711	0.183719380716451	0.215007514419357	0.195215703519536	0.207429231456931	0.188851837752149	0.198126106172404	0.201340503969589	0.181755220527798	0.17248560523774	0.206377845524917	0.187462608391159	0.212273485523316	0.179087794569904	0.15794465036799	0.17692257104266	0.191149606426361	0.180832108463026	0.176720101473278	0.175759057165785	0.203875560566477	0.197206173219644	0.170824154756217	0.221416626452575	0.181922396959761	0.170578003199367	0.214281543236654	0.198351650780641	0.160140135181296	0.192150965377853	0.189958441554574	0.171799693547024	0.249186045380926	0.239393017804285	0.198948774387532	0.207010902281177	0.184826417431174	0.153041902542996	0.160738242689434	0.159789903329856	0.164474803481514	0.18847250734481	0.147887249394334	0.171553474952037	0.139245858289427	0.184863281897455	0.18973873604814	0.215999956872087	0.158545827324405	0.251008121320166	0.180230506498998	0.239200242614611	0.15932022175174	0.219983201388338	0.198872041224656	0.179573558040466	0.14962061705558	0.170132214484687	0.20242898400844	0.157323357954443	0.221062927685166	0.229829877472449	0.223041711085725	0.228481217305498	0.180345977962954	0.169851749119271	0.178171886542819	0.219695912489703	0.182855504797699	0.188424325696497	0.173757161107631	0.231338164193371	0.202412132379719	0.185456807457273	0.163400026252614	0.158017659077101	0.17145798168426	0.20483402867181	0.196492267950116	0.161624132982361	0.187781227291743	0.185219044026813	0.181545573305775	0.201525537441134	0.194470146482233	0.168229184119998	0.150709646347173	0.204605501741923	0.185634647321199	0.203560120129813	0.236723299435808	0.199480529681219	0.213939057383288	0.204355918002913	0.204613948373825	0.283186103984066	0.236095709611308	0.14691894301734	0.202644064757384	0.222002813874482	0.252393962016856	0.176319393125529	0.142811129646878	0.188308603105314	0.18511557047912	0.19598564350325	0.164085045531791	0.204384924688404	0.13779835645425	0.1888752890166	0.218872098470778	0.21531453535975	0.200017353119244	0.205255543167875	0.204735797534427	0.220736930111635	0.190791819823393	0.179370446393043	0.165149386793639	0.185748032555834	0.228610881467651	0.19074480253519	0.172888899896662	0.184761351394467	0.220003001693915	0.178713521204001	0.20457915965035	0.18255409174852	0.219006146299028	0.182166154759844	0.240763940934687	0.224933867215062	0.17958872698649	0.236597103130417	0.178496110438353	0.205107878508486	0.234409058686447	0.173277240828792	0.225925100016297	0.260023085769858	0.193432928639785	0.243631895303018	0.147894367764978	0.199322852428413	0.173103252603152	0.169016944011624	0.208054826928167	0.265141965075637	0.182800495567732	0.177217135269844	0.188764340445705	0.136234760726689	0.195609749021443	0.190070532660361	0.185426818116161	0.157086001012526	0.229943545675343	0.177059353965851	0.20789458445941	0.146469295413407	0.172899107300138	0.193951971152359	0.194487244293027	0.178455525950639	0.220060648427064	0.165372146375992	0.165260609958917	0.188180066525775	0.163571796412995	0.178999152689355	0.179003334391333	0.171441665147772	0.156912417513996	0.156251319824063	0.203820846258996	0.213676386666261	0.163851538752214	0.193071053606336	0.192277446060818	0.168461667502653	0.176778634053933	0.204936857406529	0.188276931550632	0.154149960292614	0.212939993489072	0.179104203210775	0.177158370716786	0.182298334722317	0.176281625765141	0.171984137120168	0.206426651513783	0.191075055850927	0.124179574996918	0.201591337724548	0.163260780507976	0.131156021850526	0.166857918488901	0.195160204401382	0.171146739003461	0.132612695285949	0.152268314651824	0.156747797086418	0.146593981975675	0.214710154362996	0.210926425090283	0.147875680305096	0.165369497627105	0.180409983847746	0.197818406743188	0.159666102203659	0.193671169444716	0.132655993199965	0.195372305784224	0.172458479130883	0.200484684318452	0.150650411315645	0.180416467816687	0.190744124161218	0.18203180549417	0.212934881775697	0.150350383518849	0.179708497149666	0.197758085373977	0.203679780566141	0.155267878630753	0.178038666717861	0.204823633991703	0.181096470167486	0.230023327056626	0.189909898978986	0.257659380572793	0.20053003717159	0.173907756054935	0.172916579808257	0.230920160595221	0.171156432500497	0.18300376561014	0.163848823173299	0.156081715882496	0.151339306312296	0.215555961031389	0.202238296266056	0.158258944006407	0.199443206698875	0.154186145892613	0.196720124898195	0.181211263638438	0.164060463989885	0.196804839959783	0.168744677303224	0.161610194605082	0.212466507306765	0.196683498028916	0.199801446493838	0.190039639291871	0.190747225352226	0.154257743212587	0.155347091729875	0.16202809431906	0.17592151909987	0.234661231288629	0.197116189951431	0.218549120893023	0.177271305143336	0.157916406384066	0.242019097773591	0.213717037609249	0.196937392161769	0.198681964726251	0.253829363609906	0.213132465834253	0.189462134059178	0.167734680424711	0.242334225642992	0.200014365973778	0.191572818893211	0.226230167988867	0.180819018163719	0.17842742930907	0.197061997209525	0.179453678631179	0.196804916866312	0.180812494807955	0.210705277525803	0.225014147740227	0.195097082210509	0.199121218178645	0.189439210680693	0.14870124279301	0.184627157734874	0.197763404255999	0.187783497856414	0.182243986110861	0.18628370842533	0.21080662909178	0.186312020922918	0.192258546541531	0.195521818542024	0.166151629419116	0.204874056559725	0.202387452590869	0.183003380004876	0.214048502467107	0.199320282130076	0.19711146139445	0.182914430537295	0.193785320311424	0.213445545311508	0.244667428542285	0.183652976620736	0.1843041046053	0.199597852305372	0.177401895408576	0.20753133164165	0.223968496800359	0.193864236051562	0.166122158588423	0.183598390511072	0.19530276039961	0.17368798547132	0.162824141099759	0.17881694185605	0.208592248058543	0.19476468169709	0.205579240203234	0.161670997406796	0.215492416250861	0.182712403261056	0.194421370014616	0.193527806329659	0.18910630606858	0.178712884122025	0.170959512885422	0.257358638922719	0.187385496644117	0.204872493637623	0.1794101807003	0.172023678941985	0.202943145713558	0.226727109180059	0.208148440975932	0.203231897182245	0.175508103269296	0.176336711397599	0.19079537502187	0.205774628710422	0.209862923204304	0.20950227018798	0.204745728704299	0.19262037846075	0.168204054067741	0.186685131116486	0.170799582568879	0.188397467119516
Effector memeory CD4 T cell	0.124784233109139	0.140859309950323	0.0930540306431024	0.125836570547353	0.106588267785014	0.089662601153738	0.0593902079750273	0.108997976210743	0.100635394853962	0.124713087610253	0.0736644334310121	0.100311738416079	0.108210159745438	0.111418797214929	0.0558277380891833	0.129908459206498	0.127523316648319	0.060287364413567	0.148561767222678	0.152333864500255	0.0662479197714683	0.100081069132592	0.0813376973620398	0.132463243134884	0.0769163489388693	0.143123101801004	0.107702678340378	0.103505901497831	0.0708339220974499	0.0972974330118882	0.100991106582842	0.0924746845433402	0.0868316612539561	0.0982570757809955	0.135441642680647	0.0206403200683587	0.0937963627112401	0.117592427539436	0.116127295412898	0.128195874467832	0.0930346093105128	0.142823288811558	0.0732120493976496	0.183740630038235	0.094641603014696	0.0720877674849066	0.16277969320183	0.0919629605551155	0.106093440334626	0.14584461179691	0.095990288244823	0.13526065027778	0.0946818333913693	0.132075474637185	0.141409708193031	0.106565853178511	0.0777019737088379	0.0546733561590679	0.0998169868739756	0.11322154888407	0.101877359309915	0.0524057036934534	0.104821789210516	0.0970184557665255	0.137700067134277	0.0934389970611672	0.139804254207237	0.124266158254373	0.122981997681991	0.0752890349747974	0.153063598973303	0.125377716884407	0.0977004081425274	0.0918625061727186	0.100249476002942	0.123692256960914	0.114162955898602	0.145794521675999	0.0910054410092256	0.147154613721326	0.0882265078767633	0.101373641542685	0.13818277607246	0.111138480835485	0.086371769890737	0.186151092405196	0.0830821195544202	0.0884447820872391	0.118069340644712	0.122433524804092	0.0971753033322464	0.110132018493323	0.0879648711662535	0.139781933184996	0.0762285830402388	0.0981920433201208	0.0810516900246008	0.0729333194626189	0.126274726330619	0.100875075684798	0.0738350356862097	0.131201442304683	0.0541004273806158	0.139147217355126	0.0542016537066373	0.0874536822767819	0.117768915200952	0.110783268652666	0.0971519274215075	0.0789140006399867	0.0764152193862267	0.096223955526502	0.0941385540185425	0.106523417094664	0.0711432880558615	0.0923773132915247	0.136457658579498	0.121651850661257	0.0865575903488198	0.135304875987932	0.125733813209089	0.0530302143939653	0.0790710817673666	0.157812382041885	0.154168823363638	0.0874548614067172	0.145238421024362	0.0883830549764413	0.0738225806277128	0.10813536634995	0.0871034772063647	0.0867004106982099	0.0739079125883243	0.0785807405431113	0.117030246487559	0.0721986514244751	0.135728479758311	0.0865983622901395	0.0667514035446202	0.0747793897551787	0.11886208843866	0.0862691823609319	0.126975581655872	0.0839190069979801	0.108431937659694	0.115804664432674	0.104804069219382	0.120499448795007	0.0771187754271228	0.0886547718104869	0.173459146182942	0.156610930646528	0.0960965859738322	0.106929375062222	0.10552271321017	0.143647976054354	0.127290422785445	0.100171374328151	0.00996735292118561	0.0854657599144434	0.149231639274301	0.095346051909122	0.151540573525095	0.0949286291503558	0.135573182962767	0.0654011277111132	0.159191103214028	0.0624374846343364	0.0751912389016466	0.0709295265545615	0.0746279840930389	0.113443531572834	0.0880594091912027	0.107408813071054	0.111112709476315	0.0704616264961274	0.170491344313765	0.103951833082739	0.0795242056584044	0.135965695969151	0.0520582470886203	0.125983954849267	0.105405321761061	0.0746171230837828	0.102839520442757	0.0886028310868846	0.131061791445366	0.035413428824815	0.0888743529883388	0.125044887893148	0.0911124488930505	0.113929338555892	0.0967314320091618	0.143338413879972	0.159159449656429	0.0796866527867838	0.0458701914732799	0.0687673739040007	0.0765914622921895	0.0876677016372557	0.116992904022848	0.0652454715994391	0.100013377454107	0.115905360815837	0.114543532291099	0.106940336370933	0.0374278915562889	0.0643707962908235	0.117813376374858	0.0972871944411835	0.0637943624099246	0.126644943536128	0.0775324018625022	0.0903716568684283	0.190518411770098	0.0772553326996982	0.0727804523669824	0.0989242372632097	0.102282513919275	0.0533251240863899	0.110216072039394	0.091581644722701	0.0585075814919069	0.087909810042756	0.178598316275355	0.103366316807331	0.104872980199687	0.100895984003794	0.0910736465473	0.134905123206184	0.117854241854671	0.166027857659525	0.0857783783912496	0.066827183129106	0.115053484234911	0.128891830911612	0.125498073457198	0.0945683680917666	0.104379866227649	0.100027584305557	0.0812202452509944	0.033772316788199	0.0783176014143178	0.0905556225017637	0.0734194611437137	0.114992195880767	0.0929691759629783	0.102895036316155	0.0982608584606787	0.082056135280435	0.0750974928290788	0.0880719242586428	0.0712533808775173	0.123937336962	0.0121434407487617	0.144464986074819	0.105196119746509	0.071466734588252	0.0839812574764949	0.0969659390625316	0.171344867938603	0.0899817820997405	0.0736994586067197	0.0895617310969286	0.0749058404448303	0.16039980366388	0.067990407456313	0.0858809521834736	0.101301324585298	0.115310576290592	0.0854932489517523	0.116351717974175	0.145332299803262	0.0785562029661091	0.0979879389759397	0.0606492267986867	0.114586164762943	0.0872783173122014	0.161553726546641	0.0989139347683651	0.110407812013389	0.0951931906560506	0.0851200840288902	0.0931074644758395	0.156558736327309	0.121393497654304	0.085991828414342	0.120795089990403	0.0925123122809662	0.0930195594159745	0.126049174701212	0.0932411889747036	0.063841932555308	0.0886284777550299	0.0589251336351751	0.120491515990327	0.0927192436897039	0.130539309673451	0.130279623771723	0.121160700678402	0.08986241173615	0.124500454738658	0.0790577162908326	0.127423629415114	0.149457613076546	0.134170069916499	0.0924379397974555	0.160302395276531	0.123083097453561	0.0912034024361423	0.125401710397709	0.102873449077812	0.0726560190443362	0.128014643470817	0.0860859381466539	0.117466051751002	0.0833122650240407	0.0699692514945271	0.0807800800520048	0.0529348425173017	0.125745109931745	0.0872609536836971	0.0527267286928039	0.0216810815657115	0.152546995213167	0.0654683642496266	0.119472343807916	0.0908213012665144	0.0912355520937568	0.175766067482391	0.122906568361241	0.0629920023293412	0.111226946145145	0.152246978066434	0.0536546501903283	0.0739652252142679	0.0842241746469594	0.125953442902118	0.0868139406712906	0.0913811131950617	0.0894711249221327	0.0674890420382312	0.0728980930458441	0.16220401878919	0.110074929553147	0.113925117427022	0.120773510798612	0.0703597622640762	0.0820159614626502	0.0720809783724708	0.105669461605642	0.129273909503092	0.100503603792756	0.107294473025521	0.0860238532919863	0.0788910014145999	0.0524571860139088	0.120669350061734	0.071863681041588	0.119436561705726	0.111387234619856	0.132898471642525	0.116298040065948	0.0915986947658805	0.106381099045018	0.075240829250997	0.0646521862292074	0.100989822118444	0.0926705053537985	0.059353048561584	0.0967568340626322	0.0872183445773135	0.123957728998843	0.118265292635396	0.110490970175314	0.0762226858186941	0.113673421604505	0.10057303731678	0.107180004404172	0.122405999339654	0.105686963150571	0.0921069512429212	0.124203294587205	0.0891612456980304	0.10606778858285	0.131542970520845	0.0933609279611451	0.117650327903507	0.101262368888505	0.10096042204297	0.134149132626621	0.0510357638627034	0.101025758698415	0.138693511876662	0.156484177479645	0.0805265092337839	0.0607178269345359	0.101070655618427	0.0760150214492754	0.0461115955175974	0.0774410483552173	0.0994462684079872	0.114601417473269	0.0663428413847027	0.0859400449281899	0.120999172480106	0.0268510312219122	0.146361778582272	0.0896744263870704	0.0649783170133536	0.100433162469823	0.146253935016229	0.118637681339232	0.10258174029091	0.0326473679048502	0.0369083854319821	0.131316765648613	0.160482835526161	0.0760871747537425	0.120813422136659	0.104985914230235	0.16452022942483	0.112430030369723	0.10524632252421	0.124492119632219	0.0655635748303074	0.100144231492326	0.0541066967545141	0.0879239356114322	0.198084522228712	0.0908045869307456	0.108137104321411	0.0762589447251531	0.0614887927717881	0.130980865635774	0.170111818322796	0.110601377587331	0.0905904453961071	0.0388297560020245	0.0906089953177618	0.113030989908546	0.0845664923490886	0.0813489521706889	0.0702347127319139	0.0930561904231066	0.098785697736246	0.0840226865277825	0.0696317355593327	0.121177352358614	0.16169109917337	0.084639349449689	0.069261400005833	0.0888130555298691	0.123296014641888	0.0976903384762648	0.0774930991381289	0.117883082349938	0.0832415359683035	0.0172098560855528	0.103205725142164	0.0832852122088112	0.079661693347892	0.120498345212024	0.105175882913112	0.110055148030237	0.10497483742906	0.0599975689620714	0.116145366032682	0.100671448826922	0.102034032838026	0.0766502761410073	0.0702644703745868	0.101840101126771	0.145794805974477	0.067876013967625	0.0976163878125811	0.0602875031317055	0.093185285911714	0.0965655747757917	0.0952794149623496	0.0753649467955273	0.153614240317175	0.0841892804906512	0.125530991426446	0.149219281668352	0.138816131183195	0.125349884152632	0.129146205754951	0.097199409765411	0.121080195889429	0.149677319535479	0.0931491234234543	0.14011877121454	0.0832117688911049	0.137116482858541	0.107390856668604	0.0888249015648377	0.126043924128146	0.116691672422915	0.1285869412755	0.140971156093013	0.0448011156280267	0.168272427533943	0.102704021453506	0.108792755699347	0.152158929700579	0.115220933041761	0.0630832341177389	0.126964162682938	0.0204097772255462	0.141102227337887	0.0933822391626819	0.0423116496270595	0.0684388249084603	0.0674535012515804	0.0766227244758444	0.0973842587896478	0.0878744705338423	0.116046420002794	-0.0172371427461108	0.182594265523246	0.0348021719345439	0.0319714656081519	0.0731758356721764	0.100233230132919	0.106656121294289	0.0340566981785926	0.103657851927613	0.0515722310517931	0.0811397955585692	0.0121616095266132	0.082352444444776	0.0752815439888893	0.0956030910935949	0.117868861822344	0.139134102099266	0.0645990730712528	0.0882332966712149	0.1283089752328	0.103265896783807	0.104402282352372	0.110436951336899	0.151103271156162	0.0781545102618674	0.11847198141125	0.127074723370467	0.0321893533025682	0.0701995558223161	0.0788126322543599	0.110376188236895	0.0846752284503132	0.100034430283915	0.0625979310894431	0.065543613849692	0.0945667200938048	0.119632876085952	0.141125094893921	0.0994694146979243	0.0655660501457306	0.115204696702831	0.0729059882397689	0.0561848447947321	0.0646681721745736	0.0568451812082739	0.0874333364284696	0.0729312098502504	0.0592265997107839	0.0870621678096918	0.0419763405538346	0.113936887843636	0.0917054451501122	0.107224544894551	0.145764800340793	0.128802111355025	0.0985057863150759	0.00362534495218647	0.143217436315725	0.0951179150396742	0.0782453646826378	0.0950663627039081	0.070577125129828	0.097592792067699	0.0914472654424959	0.0756995673198468	0.100124817944907	0.0851881071421167	0.113263960192072	0.0907087002206343	0.136053328597596	0.136522583217317	0.0204043650454107	0.108862192605164	0.0333366615715814	0.0968058336435341	0.0423524636924596	0.097506577247301	0.0716706407606813	0.0915091153499567	0.164743875334766	0.087921396263402	0.0893407722564748	0.122629159446596	0.0443978363408554	0.120078766154651	0.110691500212536	0.0702954114245976	0.12166087978548	0.0480818537815526	0.116513211402146	0.135823298155984	0.0812035734980254	0.0606761358683092	0.0780393435720381	0.109299118982969	0.106345079702468	0.21174559658213	0.0818739344829789	0.0530594504819711	0.0910719633395249	0.102930355923324	0.141279227521142	0.101272653799462	0.080052892688692	0.11911828658986	0.0714127887219318	0.181713413115209	0.16112231061932	0.0696498447138816	0.0869818285166562	0.142026488901801	0.163259065620483	0.0807721462498309	0.121850109037036	0.075195396122563	0.0779390578041228	0.134562496657009	0.031240557975991	0.0970324229390981	0.103757788625758	0.121240771433431	0.12233541168682	0.131650787543673	0.126453616817325	0.115977282115605	0.103606422596502	0.0410789220460171	0.0799646244373106	-0.0258865234366001	0.0888393246755293	0.15059818030541	0.0680213746828804	0.109209295604203	0.0739092968093628	0.120414162351959	0.0986503708114303	0.101998614354861	0.128410571634522	0.0939532234722281	0.0800835349848894	0.113855122848738	0.107044863195674	0.0551094005829747	0.133233824459548	0.11683410711397	0.106578400435729	0.126992366942561	0.0456444248795038	0.100617790531272	0.0788777578285217	0.0936778534640794	0.109053554812867	0.119137832410719	0.129931838090899	0.149673599460116	0.121157541771035	0.137074822866892	0.112161731425203	0.136833095380906	0.0608924532191179	0.088210236609614	0.133966365559535	0.123972929017262	0.114831977493878	0.0923485448961844	0.128800139046461	0.150970409822702	-0.0390992168579743	0.103756211275546	0.102122146909911	0.114455356393552	0.100683420838863	0.122885330747908	0.116767295906781	0.100431619821917	0.142025126131869	0.108492400794342	0.136811975574419	0.0942960764313318	0.110145763530208	0.154691998324336	0.0806319194879214	0.129632095493537	0.0758415400655083	0.0922336352615617	0.112106912320282	0.116688264003548	0.0829533795390947	0.145977157988694	0.112327745388581	0.110722940639198	0.115456206210379	0.124552380629449	0.137085114464704	0.102149152445143	0.169065662227832	0.116751101694688	0.124882019415739	0.0647406526405849	0.123123321101012	0.106446867074265	0.122339205207414	0.0699941791627383	0.140018270850995	0.101227847484144	0.167897623095127	0.060318356414098	0.112495111785323	0.118679895825415	0.0308743933552349	0.0559635391425875	0.14769850115253	0.179928187527806	0.102313640985391	0.0820158167216726	0.120482085212748	0.0692084886528062	0.0846154203222455	0.120272562091247	0.0692084522215412	0.139067661130644	0.0952918880915048	0.12847193363067	0.0226744450229522	0.0485487261895257	0.106896144198108	0.0720918282019081	0.0528324995324098	0.0675359572728732	0.110443858182609	0.139521967242578	0.0978510750288761	0.064129059953896	0.0456257692300799	0.0707918650383725	0.0609846642045685	0.060965278104714	0.127942365483816	0.136850184711519	0.133469876610455	0.136171194139674	0.0833526457987466	0.0582946299554736	0.101695021984059	0.1074926557669	0.0678412796428505	0.0871559952811738	0.0749128677056428	0.0550799917802388	0.0592348254414327	0.101893154120402	0.052335818494197	0.0270832888894022	0.0876975902708401	0.143501459493776	0.0518126347224364	0.0847699082027814	0.120669084012132	0.0797112439604172	0.0629243525295891	0.0400205774206733	0.103683028690667	0.0460221851157406	0.121536925785977	0.0930211115036875	0.132417919566775	0.100291301475543	0.0953332585227274	0.122905142644727	0.091601506376689	0.0900119207267404	0.0614027037075938	0.0742888377480111	0.016234518147238	0.0671023585126729	0.0942669071106947	0.0534646502920512	0.0817821669271703	0.089880615171889	0.134413230547	0.0686453580979019	0.0943597490504656	0.108101125954012	0.0693236709751919	0.105450394525257	0.0982539168906775	0.117856020785764	0.110890806887661	0.0913575499647943	0.0897598408025634	0.0731777321805592	0.0801166231140324	0.0879021813039128	0.0776603205357362	0.120840021477526	0.124174519166529	0.0800709388154882	0.0850152201506936	0.0889239762693358	0.115596313280205	0.0948175254467264	0.107865018595076	0.143999367885424	0.0948954778163967	0.0923357953875193	0.105484635506191	0.0825158461123939	0.0848933248819664	0.0875580552272775	0.123064952226263	0.144432929484194	0.106023505901595	0.0626905845828211	0.0919806464560317	0.0904176552417925	0.0866571893565287	0.0781177126912708	0.114505552891149	0.0890335787592055	0.125101441342446	0.124144784455965	0.100875799048188	0.0466334973346128	0.056767324561763	0.10753571179218	0.107908992340888	0.0318162792938973	0.127608881750813	0.114474478485039	0.10939411167027	0.0789379542694798	0.152114337022997	0.0509439222748519	0.0943401728071338	0.113870406191662	0.114217894388062	0.122643237119776	0.136424874371951	0.0896364872385288	0.096421398511352	0.13240618387989	0.0953369892961409	0.135465973006248	0.139766398120397	0.152857777433302	0.143231981920995	0.0952756884676462	0.136249490540147	0.11596771631758	0.100020991902491	0.140028060002509	0.104284898428228	0.124977483975864	0.0771913503247942	0.123341318186097	0.113535827965635	0.0892965840116433	0.102757816601106	0.084300422987753	0.113571620720131	0.124099263007133	0.0840573000453733	0.0907530452739275	0.0854380371168326	0.120809622445034	0.0846156098946164	0.167055521232509	0.105889286458291	0.102947626381778	0.089049493260146	0.139148138749903	0.13799535042825	0.124805077532629	0.119827418347922	0.125167645752876	0.0788010981863027	0.108405731187231	0.0786643459735541	0.123478108050556	0.104748784054171	0.119589857315083	0.0979926727948327	0.131453073356023	0.108334793724835	0.115761590095791	0.1357933150562	0.0939077306536809	0.143026518714496	0.0711180066947567	0.0964032904969364	0.063565356686516	0.0931537064830218	0.132466253133716	0.125848688100007	0.104617614494868	0.0794725973938614	0.114002439480642	0.124833084272143	0.0823479711493674	0.0997691302175046	0.139858598812533	0.102180283107667	0.128106937765245	0.150248945133084	0.120882272283801	0.139005759786019	0.143005222390223	0.145485063686364	0.104309291857817	0.0797907018921987	0.111942720265476	0.112686821715426	0.098817523343268	0.0817690589505728	0.0877508421882104	0.114476079267288	0.127059023508815	0.138058926658259	0.122744955767601	0.127490561764188	0.0933422462325672	0.081919240100723	0.0955938796602492	0.12277692316368	0.0927979079308635	0.086422511210753	0.107998733295756	0.120241943912898	0.0833197819977664
Effector memeory CD8 T cell	0.0563786348993671	0.156129153321674	0.172247076779273	0.210664113683471	0.0592352143185067	0.0862756064923065	0.0528047264438896	0.0611610823382996	0.0862228674870545	0.116730150402675	0.0243370771095949	0.124886021839523	0.0409798550531458	0.132140149993203	0.232983356389097	0.106436491997106	0.0808696906694514	0.0433653607988865	0.196964753077829	0.169329916524675	0.123603475019149	0.0893389941062097	0.128419141000523	0.205544196495253	0.0402604360049209	0.0672234034809125	0.130462585209547	0.162550200024981	0.0826004161083933	0.191377424594652	0.163182243003354	0.150064884178917	0.146697604566759	0.13831791293485	0.138661485334322	0.0771754467038184	0.190384920163886	0.0989439256667427	0.0891802177659452	0.0796530323506046	0.147306310861877	0.183428133717471	0.126903898789962	0.0948092252373298	0.0653442555852423	0.0836742829781443	0.14349563862926	0.0703238107068572	0.0641126930946336	0.201895382117767	0.108897652917505	0.140170759853598	0.0320341475260004	0.0797466082681908	0.204921671779226	0.211845820439435	0.25069643803038	0.159210509520226	0.166270368253376	0.0485567634796113	0.171414996644179	0.154729809619856	0.245023004342296	0.135082871691974	0.249588441491022	0.0551122332372244	0.148285712382641	0.182309585779766	0.21908874479191	0.173926191879727	0.0308615500902985	-0.0116130759360998	0.0713885960912704	0.154254663793253	0.0796192799274494	0.190969260839951	0.0465589869813178	-0.0310404597531891	0.177644554617784	0.128956398097612	0.066769010686389	0.149008106929545	0.309199820078793	0.215885082205632	0.118906651320502	0.191235098806281	0.12314250678351	0.168259761241533	0.111390585644905	0.142812176447197	0.0858021960576373	0.196675419012521	0.05458701971156	0.0856979900151145	0.0433792761348747	-0.0404297975730726	0.118924017196586	0.0915193292408221	0.126654280660158	0.0956733207155456	0.177612019908772	0.0291345799437394	0.0536262953282832	0.190267969967393	0.0462094690047822	0.152431920668328	0.15512648625111	0.00836410781721757	0.0528304002640121	0.0771157492055665	0.158848354856265	0.0140532655634283	0.14578789776246	0.117577595920298	0.154738102727254	0.139416497363273	0.0854325097464005	0.0976175709052158	0.124097155952838	0.102887894187538	0.161658777082931	0.170555798309662	0.18231299414611	0.187256638720959	0.211472754511144	0.0389290698019239	0.0256094558506645	0.084987794266199	0.127047752564807	0.248882795132312	0.00721034658638957	0.0498788100993207	0.161145128755824	0.178860044864706	0.0135285570489479	0.190015172942797	0.0917946213191705	0.0902930896981231	0.135753579140372	0.0735587897406378	0.115389318446705	0.0802956764213886	0.0663690721496401	0.110998816672584	0.267543488568787	0.201725301818082	0.0150876690850777	0.104065634354598	0.104268483851438	0.0675032608650381	-0.0886049420304415	0.260827354565563	0.108281231447879	0.325487368305512	-0.0398268203165708	0.178482202934066	0.139670367949769	0.0440733767203948	0.00857400959845421	0.0384181071017793	0.144895844692751	0.0474793644829229	0.0273183300447543	0.145908436361756	0.135476789284713	0.0105562405709532	0.0779861263485756	0.0496160191801564	0.0783937354752332	0.102539629672078	0.154513862006968	0.0186539422668997	0.0528941107656498	0.117777103717512	0.0735670657336116	0.102717604986179	0.330760346618023	0.15041667247812	0.0308271814191228	0.249014071140983	0.081164825961642	0.0498840340528448	0.0657037262805608	0.102771957747776	0.0264810324473961	0.127725646637032	0.0355955445648481	0.0359992584016721	0.18625424949736	0.165448631519143	0.0484682188711935	0.137322336345867	0.135268863608136	0.130314734859257	0.0515139578249124	0.0281298231700088	0.0907243176401844	0.163794041856468	0.140304094928126	0.179838870185414	0.0145570168647355	0.095669527604704	0.166031049543552	0.109847310046235	0.331429122678144	-0.0172617521474304	0.169793181320637	0.163997116614725	0.146378635058097	0.152257896915288	0.0644063912614518	0.106678967351101	0.114149723773073	0.0770890339089968	0.324788154974133	0.194539111377379	0.0944891532271231	0.03454811548304	0.249215278869392	0.0943780943206553	0.0757481707226503	0.0455886309327398	0.0251390554546047	0.111931173454325	0.272000796205535	0.0877242020752137	0.115632456715746	0.0107400067314598	0.0548807612681787	0.18249647969599	0.0649110687150928	0.247514054692512	0.130779068883111	0.139573181053519	0.0694015451426723	0.218907076641309	0.0170284548856032	0.240633411864058	0.174513308279111	0.107157557928183	-0.0120406044470991	0.123973515517782	0.137575405326422	0.0923040284101919	0.204616586911449	0.229179699663189	0.0967528694393917	0.0205797542379289	0.139676516170564	0.0717321390000057	0.0535138234470643	0.0807811149728242	0.160120367841082	-0.012741930099991	0.0748399853990482	0.306121125255985	0.125781346332126	0.125618594770401	0.124344362114938	0.174859042501477	-0.0310803337491148	0.0874453546440936	0.143849118381203	0.0689678954724001	0.0670324884641502	0.277706738353853	0.225962995487917	0.112141019817067	0.137194320422603	0.170035029275355	0.12929322106286	0.108145615915665	0.140247521213264	0.0886494329960048	0.223123815190091	0.046715077725758	0.0380062704320543	0.0164137188709115	0.270724573783795	0.221033964620732	0.0775243075600708	0.150558239855379	0.0780144808339656	0.139457731391455	0.190126120389986	0.175713242795255	0.111153189060354	0.0718869003987818	0.0958547029006198	0.152809166267574	0.0960007248934992	0.242094637772794	0.12687728990322	0.155431465699639	0.159271996734213	0.145944671041719	0.0588671823513648	0.166406456177085	0.0690967943087277	0.0479344341025377	0.0789925054547317	0.153644621841456	0.161318419080903	0.179188398945329	0.0762595209580849	0.129673152202119	0.123023851162189	0.198724558422167	0.147511479320067	0.0476847552507704	0.115238043681877	0.0465857759345515	0.104620135217288	0.0846739989694558	0.220709688666356	0.186553827767423	0.184728248417184	0.0403691774303048	0.161980713763492	0.19199129402131	0.00883994242748959	0.129528607011378	0.223475456186439	0.128961473064141	0.0704931474514016	0.0390155062039292	0.0461824013413963	0.130776324372861	0.159025438031102	0.177838343361596	0.122854582341378	0.0147091020399569	0.0615268572741075	0.194564475924454	0.0416722822799288	0.200206838592616	0.0578797035221804	0.0681639085804161	0.194036259668848	0.132801123405408	0.055077020623918	0.0825685464759417	0.132568092624335	0.0872013965647323	0.0239410414765213	0.0492647044031633	0.201072443380731	0.0986659658689174	0.104603184746093	0.0658853572995516	-0.0650910021204141	0.0124370940786389	0.19217554268687	0.17298186807586	0.0625150017010217	0.127383963862266	-0.0250035473231663	0.0596581239665614	0.186177471513429	0.318517155857046	0.0722733514837203	0.146936442580384	0.133626128019113	0.0735737524113659	0.139520774285411	0.0159664412836579	0.00669688478589961	0.120239411784031	0.0519683650738002	0.010991987736559	-0.0339411528737086	0.032465802592586	0.228525857643273	0.105857392420542	0.151161019657381	0.0988570663394591	0.180120721819305	0.235160535806555	0.132704117164428	0.137712845835594	0.0912144429696911	0.0041605360804015	0.244881573480959	0.160046967803148	0.153601091617458	0.0612703222672554	0.068992145826986	0.135923944703738	-0.0201452635395984	0.10253442770284	0.127787357901392	0.117719806939826	0.176785396210076	0.0176814901942694	0.100023472025865	0.216688648569506	0.189716636442593	0.127216440915938	0.231520355737717	0.0831227254666101	0.0499686363959107	0.0989428451986517	0.142616953565884	0.170748464225324	0.047607913082942	0.137961330287738	0.0439142125105213	0.0273300381058364	0.0950453365035954	0.102478370147367	0.108271870589723	0.165102127218253	0.0989901311767757	0.113765430123268	0.135819131723934	0.118231342896045	0.0605386239761254	0.467721655675178	0.0316488010737056	0.1756314791605	0.0808838443047433	0.101468614072698	0.101884265864105	0.146509341891874	0.0798016151157934	0.141588796125536	0.0258485059160632	0.209992376061633	0.0862792048111118	0.22813682052147	0.0685004562815324	0.126368181386391	0.114751776734522	-0.0610328361499622	0.0796602614684033	0.112275688000475	0.0633587875725868	0.0393565231434759	0.183902772911735	0.175218374773338	0.0917678383632221	0.116456283622059	0.0753101328880621	0.0315983427618797	0.0157268771514099	0.0500802790503713	0.114472458805373	0.235920442725324	0.182907486606315	-0.00331309080263903	0.0643264674658771	0.0964966083403115	0.146356943872309	0.0169237894967093	0.113536932750428	0.09662956236484	0.0729322677992889	0.196336878834411	0.0637661308701564	0.17869664343394	-0.00894727661809216	0.0929535695334125	-0.00463228594667763	0.0688313137900083	0.128414683334947	0.108982462679632	0.173859763272944	0.145348400043234	0.110669395865787	0.148150713824634	0.212328026092467	0.117440336220872	0.157114134979971	0.118576741471696	0.113733402238144	0.00609386610080962	0.112184458405531	0.10672758374916	0.0157145999264586	0.175137459077411	0.180538244920404	0.126628910172646	0.0758235415768765	0.167497029530728	0.121196714260063	0.105264249148273	0.112423932809989	0.267195291568769	0.114889750545853	0.108471262136502	0.11386130714847	0.0997294415624435	0.183617833641517	0.073208901371921	0.112878871994536	0.0575290596768762	0.0416790471480978	0.192841651795528	0.124250863993514	0.0899377922255062	0.146896038448136	0.1246630582101	0.0548012456802558	0.12352196559114	0.132789099164416	0.167901962752008	0.0236405472279188	0.109052491523182	0.0904624235005684	0.176486823553699	0.128627028768026	0.145130021470729	0.131713849680889	0.0824869817265822	0.105745915433612	0.166037371415124	0.151930415495094	0.130875352459874	0.104382778871901	0.12875613784817	0.166413995465477	0.0381004564439282	0.098224855297663	0.0534315940545201	0.116669292374138	0.0491502311773975	0.0652915003103107	0.122640026547765	0.0899031304545219	0.0548327406677144	0.104423588353051	0.108956602767236	0.0410840981037025	0.159832671268844	0.13915586040161	0.134338623677442	0.119167225298265	0.147108228553831	0.135966259619839	0.102118737419941	0.179410229753085	0.112156122773506	0.057745181077093	0.119214668848176	0.0871977533387999	0.123571418861834	0.0955314339014465	0.0952011114127577	0.204907620437755	0.12696863359007	0.135438613303165	0.0874749878192787	0.0844739806877224	0.0491860497206404	0.150013900400317	0.13084611033227	0.153881977024027	0.0605155529255246	0.136290882482709	0.0949798977597213	0.0751954449290248	0.115289162219908	0.133050435245914	0.0923727160914632	0.125255646681875	0.111787578262752	0.0863277829487278	0.122823796550895	0.0268055925539413	0.0811654760196298	0.164139468409179	0.0799557996180832	0.193679372599112	0.109479916546446	0.122003418725024	0.0763026692540332	0.0968727001409694	0.19988751398893	0.12872022669886	0.193210675271121	0.109407824505211	0.0772157577583421	0.1754151330579	0.140338404725463	0.105373109757631	0.115249287580935	0.129356260945292	0.153997186363828	0.126870946242197	0.137386197861189	0.0741355336468271	0.107228811353428	0.0908240625153033	0.052005925650822	0.14554843027606	0.101080303187764	0.0317036298850395	0.0885883629931536	0.0800489555560295	0.132567277701914	0.102206389793173	0.117019708465514	0.09805725646867	0.0234496062393185	0.160548030915161	0.105802797704956	0.121243549007397	0.125661586196207	0.0961543078789089	0.118480578655227	0.124033313992061	0.0985518476658228	0.0721950502298752	0.0195428771469393	0.13323332034053	0.113684765910261	0.0989327038805173	0.0751541254637943	0.0432628481805947	0.0478718186496548	0.190127803836967	0.114903944797205	0.100415669492971	0.159120828522832	0.155889726812098	0.1605588737775	0.108692762631311	0.125447710756795	0.094230027619902	0.177362824475142	0.0715129909919169	0.111311682741628	0.0887241306504569	0.11737930463151	0.0861903970418506	0.0835204321096413	0.127737715397927	0.111626254347968	0.0552755307495836	0.0953349116215126	0.163228424174455	0.170043362931489	0.114067973416999	0.220230006959855	0.123804114261121	0.0236708926505398	0.0988799886343197	-0.01760986381997	0.0833230505344749	0.149605800864418	0.123025283599121	0.104394404498313	0.078420922668883	0.114529622101094	0.200854989490583	0.135855609201156	0.156269044609874	0.0857044378731365	0.0809413776259851	0.131573741280064	0.163172076515181	0.162128397720864	0.117493998332513	0.128994316728715	0.141619989268902	0.198943805606218	0.0686087049498541	0.150160322739549	0.078291540674469	0.0560363703830596	0.0916645386149386	0.199617083867861	0.0547849041656695	0.111620803321718	0.120951432268506	0.149875767479749	0.0659152848943994	0.0802882277329286	0.114959343734157	0.0790780312948721	0.0784393648022778	0.11777427567226	0.146172590601829	0.100767186718167	0.21376278285434	0.205158703124409	0.14812747838312	0.154662755182317	0.0950183585706252	0.228696543111956	0.123592502793978	0.0303170370625847	0.102360746045987	0.197853472302212	0.273681719850473	0.100694318798326	0.0569969483826311	0.123917297248147	0.0856140496362356	0.07230138211303	0.0953067325697852	0.118235587559404	0.0606207053995388	0.0991460963129029	0.15208171995359	0.0594187154242305	0.219338916030381	0.0699879458585765	0.114212121053153	0.199956898513877	0.0181484593303791	0.0486962691174728	0.107719925529564	0.139842152555676	0.130911881464608	0.141059984585523	0.0506766543427369	0.118221328733492	0.160474332423945	0.138607754523924	0.0500276594207918	0.058648751789773	0.206221823925227	0.0359637877844442	0.165358687223939	0.09985112454152	0.0784878985176858	0.137441457820768	0.0663095678487041	0.251664829513316	0.200135423511516	0.110196606182848	0.249346051428018	0.25383661359905	0.128287757303935	0.189524734295145	0.0301662507185688	0.170753278954559	0.247276281438942	-0.000112953789286594	0.237881420996367	0.165777071873612	0.162695928267528	0.212457615685696	0.128791725544048	0.0728820151312715	0.154367757913545	0.118939920441807	0.126626627399437	0.0672207631847797	0.196958156718179	0.13411609804602	0.107097012547561	0.132587002681827	0.121390602941809	0.167320675753594	0.121822155627504	0.0905935363090028	0.223500375660293	0.133718532395517	0.172836011800181	0.106658300228509	0.109832472163337	0.170674221457721	0.144325104965249	0.133536024222976	0.0785058727396096	0.104474996614277	0.183041188648798	0.0800973272650816	0.197683819679857	0.173132655158267	0.0476850399146634	0.105334756881782	0.153349825003511	0.132339396427505	0.0863350518141096	0.111553167408693	0.165335930374926	0.133921950933075	0.0681569197416755	0.146234851581046	0.108486528589959	0.0928286168053752	0.216895055618117	0.10068370937998	0.0575821821376447	0.130709156082023	0.153297883638909	0.121672339300228	0.149727500068119	0.233116880015354	0.189385627858226	0.0735166694235479	0.110279974086753	0.130084886706105	0.0929776647208363	0.20289110339749	0.153835911464686	0.114743123870693	0.117563915824871	0.10900064833713	0.169052298865932	-0.0194361987692841	0.11824116576022	0.151828352337471	0.191325675264537	0.172186064533207	0.168108234921509	0.0930270833588985	0.0919281661042699	0.131316289077805	0.169197262800006	0.128482090692081	0.126057466269999	0.036122920270592	0.118761908260799	0.112830194927292	0.0829736660134415	0.0822756158863373	0.0760964482656411	0.071736584751559	0.183909396174081	0.130276305826409	0.259387631781381	0.168864924595168	0.0859575560112345	0.105301455197829	0.166422943761057	0.154361813355116	0.120370975423036	0.122491074365613	0.120375906751713	0.0927778104625318	0.190641854630733	0.160098998599504	0.106011789456165	0.214627721072266	0.0673547434367878	0.106562744727377	0.0777732047518331	0.0473956150016228	0.205555196772729	0.0559600346869624	0.165651004131117	0.12804519859744	0.134900622328399	0.203035091480016	0.178787024749786	0.0585627859596867	0.0853927454281138	0.195641266317554	0.186534957235352	0.162415611311327	0.105328684351386	0.0745443921598288	0.0794863661653624	0.119269371612814	0.0354332651012094	0.152556503375933	0.0788556178526671	0.019495763076752	0.0860219533533661	0.120496868232109	0.136534328747223	0.0883155002829996	0.0502213455003141	0.195370778588869	0.0766857718140767	0.0623192455538113	0.093691666616468	0.0954884052351083	0.0405401569442696	0.126040478614403	0.0754754076061515	0.0781511003696688	0.0498725079919096	0.119201364970867	0.129641848942591	0.0988508383698669	0.100146959315276	0.0398164701316939	0.0986457294276658	0.0898695209434937	0.0775537334621784	0.0785307818963524	0.0256122174299807	0.0567488008598897	0.0949691027228801	0.0717441175942358	0.104201847844122	0.0354745901552731	0.0821377971861351	0.101099771280024	0.0391964932955827	0.0776023777447201	0.0971345670041681	0.172309413159615	0.0809609553582127	0.0960248522137432	0.103950170107899	0.0802520851190483	0.168631615523479	0.0499263382705375	0.101764496804368	0.0901938631473191	0.0990797079363798	0.0813071869221253	0.122297272711296	0.128593392769927	0.0911957044372618	0.0874267852268256	0.077959326570446	0.0769319938024083	0.0276871309624614	0.0819719773931874	0.135361456407759	0.0657258316602984	0.0968400988986884	0.071853026971352	0.119165846188872	0.0348995784675185	0.0381764756039239	0.0652419149302472	0.128719688333973	0.0683995214479586	0.0807237327754103	0.178917255939053	0.103561696204496	0.0842355289301931	0.0889154643723408	0.0340673403149219	0.0573892696858027	0.142993682682179	0.0507877210014784	0.0528833528920689	-0.0291776904370943	0.066042018961698	0.10389477573385	0.101620065100563	0.0943422325417216	0.0795396159665541	0.0384156426285786	0.0913746424540394	0.0529658331347868	0.0702130654405302	0.0642360507189527	-0.0238453545391428
Eosinophil	-0.309276630910841	-0.273488597224947	-0.277110500599684	-0.227155799944592	-0.287233326035735	-0.212700232086176	-0.199520711089616	-0.278661021511631	-0.308106947917254	-0.170809250701627	-0.300747920146469	-0.300006062004295	-0.183464001881932	-0.322339858949223	-0.174199937287262	-0.149677991840428	-0.151343963100955	-0.103980135898419	-0.135000484742721	-0.157271113729997	-0.157686088011324	-0.244700149377977	-0.209836922610417	-0.230937216141788	-0.125762248928791	-0.254058843315172	-0.156904871579155	-0.122763344385334	-0.227899858820155	-0.20470342730653	-0.103980078558452	-0.222470562343003	-0.270461109911687	-0.213029566475158	-0.161008066058951	-0.256253198190288	-0.162682897447233	-0.237783931643107	-0.280213816506384	-0.326342884271735	-0.256606362507249	-0.148019653259564	-0.151062655154926	-0.140982641432522	-0.259294083869319	-0.177275232627259	-0.113839097124315	-0.262407920854388	-0.240676209859253	-0.257081613077424	-0.2023617823903	-0.294833281858205	-0.237285685512466	-0.257436607326941	-0.186075191140291	-0.0141448440113366	-0.142293690135644	-0.142011089086928	-0.159105359185055	-0.183528833804785	-0.135018494357626	-0.19875927297885	-0.189732374561406	-0.190011176391276	-0.176362165465997	-0.244649413578092	-0.142907865763652	-0.277010601781901	-0.262577219709794	-0.143041896242119	-0.173979651001565	-0.222118223586514	-0.304314651947843	-0.0845063083125305	-0.221416213989683	-0.218203508445197	-0.200104327512817	-0.332410408798676	-0.249963812970817	-0.192663885328176	-0.197627486614768	-0.150758111105766	-0.056765274744934	-0.203383996864188	-0.208920425758638	-0.199005458345428	-0.323250770558341	-0.202969726775976	-0.209366867060853	-0.27113900258545	-0.23874428490871	-0.0614908145338653	-0.313810409481144	-0.163866366277437	-0.298922681867858	-0.205390749018698	-0.285186387029759	-0.186327340127449	-0.149029399946131	-0.219844013940787	-0.170681760207164	-0.268228470913305	-0.124784886877715	-0.15558682791165	-0.249463773400261	-0.212174943474529	-0.332807416035496	-0.30559000115859	-0.288180011319257	-0.107259524031833	-0.100749772746398	-0.207268876042551	-0.157526166992125	-0.237591065805177	-0.133185237119075	-0.182956167432279	-0.270958037218369	-0.282153942462592	-0.246366483961062	-0.249038186898939	-0.257771962241836	-0.246392960769045	-0.151295860903099	-0.151218092746317	-0.203985272465338	-0.249815294539859	-0.252920680220828	-0.249593544638218	-0.119458520459006	-0.1170383033287	-0.306226800872917	-0.302689567359124	-0.151856816150542	-0.144339202770245	-0.231693785904577	-0.143957075261627	-0.188747662588478	-0.308493722502597	-0.159029231192999	-0.301966315966203	-0.242847552484321	-0.307954247379984	-0.248979266532642	-0.199280545496773	-0.185535924638866	-0.190871460941821	-0.226071034616613	-0.209087285308888	-0.3044813290953	-0.21927631761129	-0.293072268110063	-0.232847416545569	-0.142651555206015	-0.115055555739163	-0.255127931183366	-0.200799291796249	-0.200104561139145	-0.206752035415521	-0.298283720545872	-0.167136654707871	-0.308634631420977	-0.18927057216776	-0.260116976403225	-0.17614915749159	-0.152337491497097	-0.132176329804443	-0.20956496218688	-0.258517252304292	-0.263003937071429	-0.290304584522528	-0.0789444654073998	-0.207259982997921	-0.275592981559849	-0.242472887039888	-0.290306660696398	-0.223680869210814	-0.126109643390585	-0.201175572605718	-0.222607535874564	-0.248339995744725	-0.162024043870837	-0.230890178136758	-0.177613254418948	-0.259096782400108	-0.294865926721012	-0.27168244260638	-0.203789618690869	-0.222867199073427	-0.149561131767392	-0.247840291808187	-0.191906591951143	-0.157164507799829	-0.117949680777044	-0.110660851162907	-0.306166191982999	-0.14356813492456	-0.0463582966376759	-0.163240725476145	-0.143092596254287	-0.246353999987729	-0.267991171513025	-0.216640925058078	-0.302024510432193	-0.298083759879443	-0.0198019731140592	-0.269863797150828	-0.15320926130854	-0.18515413806244	-0.190343283176621	-0.106208698613676	-0.224107499105463	-0.266629313178759	-0.187611361080838	-0.149681491396978	-0.0510888539304015	-0.17084314547009	-0.187892671248224	-0.190922301777261	-0.213792248538797	-0.163878689176939	-0.179148932505326	-0.284077230438637	-0.105757530005055	-0.207655226948819	-0.177265899727768	-0.30088342470454	-0.253615636808906	-0.225749096439626	-0.218327960652403	-0.371423900898985	-0.217296463074413	-0.150746099836161	-0.148232105486852	-0.116611414032165	-0.176381802537258	-0.159495567659417	-0.251486099730633	-0.218560922809987	-0.278753339511931	-0.198196864006782	-0.272232861348587	-0.161139944598026	-0.190200991277725	-0.204145085280903	-0.145239238281606	-0.224303974923977	-0.306907760758458	-0.28959752745947	-0.219595822403057	-0.236449643291382	-0.293731103872812	-0.299236470867044	-0.2524838357314	-0.351194156945954	-0.233189933436222	-0.115217404672558	-0.115463059651424	-0.199482378904996	-0.279341116735119	-0.132448842800392	-0.246430074052411	-0.212876678231349	-0.200405318311957	-0.183692199235017	-0.268687638704628	-0.164100608651647	-0.207152982911554	-0.215054430690995	-0.198896373566396	-0.0282718281685867	-0.199023748981636	-0.0969567612714362	-0.207653701574786	-0.183500900038393	-0.243008387726234	-0.269665024745296	-0.234770868127477	-0.261327308946239	-0.0966145415394038	-0.172181445608221	-0.244192444789823	-0.183206035214186	-0.193390097038169	-0.23389842720845	-0.165423703123579	-0.0708748926476603	-0.101079029154823	-0.225448766310758	-0.252984846314739	-0.107536752153424	-0.278901590065063	-0.187701017489287	-0.209773987338454	-0.245187472548959	-0.162726720683884	-0.201748331017624	-0.252535668195654	-0.18812660199252	-0.284593787832214	-0.176947979465696	-0.332902003722124	-0.141109402190723	-0.195160181168428	-0.224925008377828	-0.268887887100415	-0.143790096929956	-0.264248444507458	-0.171091361890466	-0.126811308173883	-0.175850138786934	-0.259610472882325	-0.270086434937911	-0.245437681196683	-0.272739005780022	-0.266230507018819	-0.193175568280157	-0.131903858369662	-0.180002968556912	-0.171182095821819	-0.225966886730671	-0.238534124887087	-0.241434549676701	-0.231308477679171	-0.18840628664657	-0.164160944206688	-0.176838911650217	-0.284751967236563	-0.300332458899743	-0.166860871584094	-0.221377863165441	-0.230973986464854	-0.312496168981884	-0.200203362211095	-0.178698947614628	-0.208994664443617	-0.219625351868457	-0.238863205245266	-0.242784675330471	-0.0556201488245676	-0.124196390383818	-0.312899978930398	-0.196641379413817	-0.272260894019705	-0.243005185673224	-0.272431423016388	-0.174205802043768	-0.103180265075454	-0.324689651978534	-0.204046481579667	-0.279282864586323	-0.322576097297585	-0.313940972938178	-0.0925515409924656	-0.195513716803552	-0.209222562986942	-0.232592152805946	-0.227819595679314	-0.251273991336302	-0.177367142845504	-0.182944729806054	-0.219966918310609	-0.150154261987177	-0.301128966654234	-0.282338731681111	-0.0673711777606068	-0.321182711084775	-0.245795576514894	-0.175114364016703	-0.304858614831768	-0.200199794588885	-0.286286209376091	-0.200215745943202	-0.208477297494337	-0.22523253439488	-0.28592183973731	-0.249689790768796	-0.215768801385238	-0.059165203166394	-0.309727026705038	-0.209223867556858	-0.229783146234867	-0.304851886806871	-0.0837808458055375	-0.160037756806251	-0.328144058992191	-0.176441597885778	-0.211878022304361	-0.264437807996718	-0.166664817448313	-0.26566885758974	-0.269205164148884	-0.280871233828566	-0.164160797369986	-0.266422175774279	-0.219092040812134	-0.107801176142616	-0.13156215311778	-0.153471503237552	-0.108741144012862	-0.188471395699728	-0.298129790527338	-0.306295294149144	-0.217983804478383	-0.250347088900796	-0.264963969076354	-0.249154742514551	-0.283146964996675	-0.180798103466145	-0.203271377213034	-0.256138134035086	-0.204282563675753	-0.163666203662695	-0.161608111748764	-0.0843184098754957	-0.166532133532141	-0.170136250187394	-0.122460878752782	0.0666953406251771	-0.181695510875784	-0.150482360342966	-0.289879598222543	-0.146468158831598	-0.224143161292431	-0.197011254280958	-0.237837845792576	-0.203136243591804	-0.217825737344776	-0.0896623739062462	-0.291361112476302	-0.174373988636395	-0.383528462708861	-0.205233497300595	-0.234519591348556	-0.28123116138018	-0.258513394984107	-0.304143079151266	-0.188650276977421	-0.227551436124535	-0.188910207949323	-0.16529453510372	-0.243460614901459	-0.265511615463537	-0.224645980657343	-0.217501936366032	-0.19030270739314	-0.165341199558241	-0.26437785573752	-0.172107443944202	-0.168302432719806	-0.348585329629508	-0.189053750391142	-0.274111218976794	-0.0651047288275226	-0.333279076669753	-0.262150227259937	-0.287581391130666	-0.266697952403073	-0.274686967993136	-0.258874039809532	-0.209369996551642	-0.294653287065983	-0.241659776258415	-0.272412981594166	-0.167129455909712	-0.258539773361532	-0.280907910161208	-0.220533038963383	-0.258358776824426	-0.184575950581787	-0.221948632407677	-0.221769818367565	-0.236587064651921	-0.312858921790357	-0.214062729670984	-0.253140894578368	-0.240773344137091	-0.315586282913679	-0.284936252775038	-0.286186366573409	-0.127932048995074	-0.200874199346644	-0.248328479014426	-0.204499320748447	-0.209574819941447	-0.181423111117877	-0.237082891728046	-0.234952461253548	-0.181111858599115	-0.163808497776317	-0.201499595589455	-0.208276329190076	-0.217664018837388	-0.155972611274634	-0.108755462335554	-0.266714314475965	-0.216796971569568	-0.198749080605895	-0.199769865334188	-0.19479051448752	-0.24932624085601	-0.200998051643653	-0.111856921636675	-0.23985071447854	-0.249807800890051	-0.20559108041425	-0.170370693956696	-0.219087271840334	-0.120151433352008	-0.179332574164822	-0.150139482044775	-0.198306285761992	-0.173500775224892	-0.245089743865237	-0.264452716944552	-0.25952880466798	-0.231440601808949	-0.152107602257633	-0.191135420775826	-0.199088125556401	-0.127900629420901	-0.216363871229528	-0.268152669909463	-0.307578653673995	-0.18038249962862	-0.171399502497531	-0.164946693423696	-0.204284429456442	-0.216208578869527	-0.220715636805074	-0.194864788667183	-0.164270118792515	-0.210408147523555	-0.188959455719217	-0.248625409512104	-0.212412503668689	-0.247922199914552	-0.244688295226707	-0.217713169641947	-0.242215204406227	-0.22494387620161	-0.233076632589325	-0.272122143795357	-0.268389263547434	-0.28118700922657	-0.241261296062411	-0.220368254591247	-0.192277027105965	-0.192788151567904	-0.134013644618746	-0.211503732277711	-0.264460658343036	-0.207302658733048	-0.142991988167364	-0.269387600055119	-0.180690578943154	-0.221888960365647	-0.201042519680975	-0.23245841058673	-0.202046737797545	-0.187700633619078	-0.25629385129174	-0.209639563776143	-0.238441767453564	-0.222317930428839	-0.173020583507617	-0.235997439319955	-0.151455149768717	-0.273017815400282	-0.315563024939793	-0.183707882591034	-0.222327257725684	-0.239429601145852	-0.202254892153968	-0.226411264612537	-0.200155732644959	-0.113934296943621	-0.178430403833787	-0.210332648913984	-0.247054269738153	-0.161522521936484	-0.171841136430924	-0.155259795451493	-0.240520652007325	-0.313450369360499	-0.24131849045426	-0.19947895214082	-0.27243202096447	-0.24893846538542	-0.278141599637015	-0.20799205839031	-0.165413838893621	-0.22988464151525	-0.191089825827607	-0.178719750507367	-0.21670676244636	-0.211022811052668	-0.122238208295711	-0.142121635157591	-0.25547388564073	-0.215133527586063	-0.183849639699974	-0.23683781040478	-0.207563274688236	-0.296608672657929	-0.186068514847642	-0.245730499072174	-0.159144033763155	-0.243163172704881	-0.238627137917282	-0.245852481472333	-0.182731782673786	-0.212800163118949	-0.226943275653681	-0.222544692943815	-0.107651502985199	-0.112373427671221	-0.272261082394501	-0.135639278546562	-0.177012331104406	-0.198581595128954	-0.200032425007885	-0.249082827722862	-0.182126314383632	-0.209094809738933	-0.174124830424233	-0.253208611386653	-0.0857101600669108	-0.193943325117681	-0.267523438846109	-0.200548481980194	-0.179218885001215	-0.178143554044648	-0.240124369300068	-0.18711640274295	-0.248145568740215	-0.217032262575555	-0.145180316165659	-0.253795859319255	-0.245141726632463	-0.157115943474912	-0.181565428430137	-0.202199924606124	-0.240679299110443	-0.129705548500217	-0.278884640794342	-0.149510252156623	-0.223568758300899	-0.173481987159548	-0.26554327254059	-0.169762126104574	-0.257839105500549	-0.188138785464906	-0.169791917454583	-0.213373532437926	-0.146250070600027	-0.121251938942463	-0.18532980539405	-0.145423492198219	-0.186061300324839	-0.145558159500091	-0.223417019299832	-0.184799576254555	-0.266131022021688	-0.223038653390318	-0.193487333179141	-0.225996441591193	-0.149605911050694	-0.159487571876401	-0.256982517814613	-0.236132360549032	-0.178024977766153	-0.208547787784114	-0.256515001107161	-0.178503829938507	-0.238322387320625	-0.249940703496462	-0.193446064546352	-0.248145539142628	-0.238619618097728	-0.273415420479858	-0.199607923852979	-0.310438201862497	-0.219235658341437	-0.253181069980233	-0.163260563303105	-0.189969587452504	-0.213413273157073	-0.238403473324646	-0.217575167669156	-0.229836904448369	-0.259475383861026	-0.191238757207126	-0.195005801368174	-0.112682345264631	-0.20695482537886	-0.1792163777986	-0.260993213735648	-0.235422325077763	-0.196714215474829	-0.247538235988941	-0.237297187925818	-0.218717342088732	-0.186762959916352	-0.245427526453762	-0.22911360881336	-0.283128404359669	-0.188281209107441	-0.271504721373541	-0.210274778295538	-0.142969575872332	-0.262817366257541	-0.246008506283737	-0.273688950285438	-0.194855707868335	-0.176092276145177	-0.220382714432395	-0.1903521716928	-0.215707617150584	-0.176014326624227	-0.149393821015403	-0.300690743703253	-0.281523175691505	-0.269804469267697	-0.247859270640807	-0.190710705914825	-0.230202335509335	-0.2297906775968	-0.18842267666593	-0.299500758644551	-0.113890370081733	-0.239225465778257	-0.169862420936893	-0.202759267559648	-0.0801685726556319	-0.216993179923682	-0.263449262098312	-0.270771818745784	-0.242209133413824	-0.0667032332948836	-0.280196112328314	-0.198266408052609	-0.324886639769486	-0.15151395914565	-0.169366529871695	-0.179439933485461	-0.0959478019776298	-0.174547322968426	-0.250883054296876	-0.204509933099071	-0.221750646077306	-0.157365282212874	-0.170706165597126	-0.221627923687652	-0.244162452893412	-0.167512466316582	-0.176859921934725	-0.164235785356964	-0.238111078000771	-0.16507913260298	-0.272660591169437	-0.20965279628804	-0.221865576088038	-0.234231422489059	-0.199662576412045	-0.179701278715978	-0.161103301738569	-0.227872932587325	-0.224346609673096	-0.200488915329985	-0.155560257462242	-0.139090767998338	-0.118127691376138	-0.133177839419991	-0.21020999703015	-0.176597668713659	-0.196046928800327	-0.208252898485512	-0.260933119893853	-0.137644105254237	-0.138789965620356	-0.160618698340485	-0.23780050311467	-0.159738911257088	-0.208287807058987	-0.21338623592691	-0.221448171485341	-0.14971983257148	-0.181674244291692	-0.172055298534847	-0.207837496196691	-0.124250643896467	-0.125328312263631	-0.129935311079961	-0.243528160341906	-0.113637653735459	-0.201433215085741	-0.141530066948281	-0.166553445509476	-0.228740545367356	-0.193148235445694	-0.2006555825523	-0.20706878512221	-0.19484447223272	-0.200769812217104	-0.183377331398545	-0.188288220603631	-0.129558411521142	-0.245038452330522	-0.193233727918082	-0.18832463156261	-0.246637935742933	-0.245924086176434	-0.207045265767427	-0.143050927839513	-0.25650009023426	-0.222527715752662	-0.19894312167606	-0.181105519139345	-0.200427956351501	-0.242285370231225	-0.181677296837598	-0.211163927704931	-0.201604830760318	-0.206032340275546	-0.146050819439883	-0.205787098896283	-0.14665362623388	-0.186634866298757	-0.182485098471599	-0.200557947449103	-0.200661981869277	-0.144470285428279	-0.257810415006747	-0.21673747013314	-0.203440422387337	-0.242770638991406	-0.195732481777262	-0.165118877468583	-0.208829528614566	-0.196740280360955	-0.276681091900496	-0.20541826263462	-0.140444289659583	-0.246782322232922	-0.140527583585083	-0.159271485922566	-0.233647259114229	-0.241093991323697	-0.205101432306986	-0.210361560086669	-0.225129506973886	-0.121152482729301	-0.195746042804263	-0.156033459835482	-0.276324360157448	-0.270235407464999	-0.259706046208532	-0.204460640159168	-0.196730214760051	-0.198930182841304	-0.264021207211191	-0.208792825478682	-0.177677612348175	-0.2615071115851	-0.153421084721639	-0.224376068030547	-0.292369894663098	-0.281077480124039	-0.210280439712904	-0.319487763561593	-0.332546088083005	-0.219522549643698	-0.274175754961362	-0.19464623109997	-0.278608879073199	-0.217111051009034	-0.291889166401183	-0.275804335010123	-0.272714385217641	-0.296026502359528	-0.205244938435713	-0.313630679859531	-0.188358085577107	-0.142506780421392	-0.206907394980017	-0.325366179807842	-0.27932462195279	-0.245489396306086	-0.233379149898494	-0.30754198039158	-0.188948743939693	-0.28557453304427	-0.202198420440859	-0.279778472187871	-0.293279816046388	-0.257637860881472	-0.258455751328649	-0.254119412974495	-0.294030585057309	-0.228253522188418	-0.257438004351136	-0.273706319977782	-0.307866805862166	-0.230374428105947	-0.281530189522606	-0.212629492277495	-0.252166797999193	-0.233047715059413	-0.204786580713179	-0.314249546032922	-0.281253387380288	-0.160777222753217	-0.31505710677177	-0.285284078255824	-0.300196368699518	-0.13456103304677	-0.241834783014474	-0.325133400269137	-0.223219329778774	-0.176355713471559	-0.275535062364835	-0.257366481037408	-0.283390994877534	-0.315313732347002	-0.25821307340495	-0.316264072915694	-0.253340645075767	-0.292675143199784	-0.184781418814954	-0.262663558534751	-0.218513428993775	-0.292104925091092	-0.253092723203423	-0.245137234379483	-0.262809290787186	-0.292796200942421	-0.315928313038403	-0.219537448384897	-0.27626831487804	-0.21748421506738	-0.233912292353668	-0.230298395563604	-0.295841188840918	-0.299703866835225	-0.32026639358828	-0.306229271564105	-0.266733843304719	-0.238368114504243
Gamma delta T cell	0.08408619968547	0.114239747817265	0.088629653710508	0.0942171622363961	0.0593763302065445	0.103261672369391	0.0664648480812624	0.0857979616161435	0.0625380017605153	0.0411779172524454	0.126711531272091	0.0483423408103948	0.0961148230708881	0.0664395000795152	0.114824461007792	0.096938716706554	0.120051288165032	0.0663761386950732	0.094646361262025	0.066873364803236	0.0798036099377167	0.0935739825875144	0.0989602025702664	0.0739083278199112	0.0467865850499008	0.061400750108507	0.087239160517942	0.073002536770143	0.0743880640211416	0.110658932761668	0.0795631147200872	0.100911985632187	0.06876700064467	0.0741216022761105	0.0945462241450645	0.0665204111142749	0.0677876280678115	0.0675284251477311	0.0914505669040591	0.0499414484165927	0.0765360058484012	0.0949281475843016	0.079693534946626	0.113942130382367	0.0882269339403706	0.0558218574454873	0.0892078601557313	0.0544255266357572	0.0967626269418289	0.0854118870068852	0.0755987332494941	0.121859991060613	0.0812980863094386	0.115004599043394	0.06756713543005	0.118824433025986	0.108007374536653	0.0895731280087233	0.108633527762218	0.0658226626917256	0.0742221763323768	0.131410694549872	0.14207342411535	0.104268507788255	0.0766727350381689	0.0618401284610853	0.079820115626797	0.104999661692585	0.0804535323295142	0.0906852499417483	0.0950709388174098	0.0501759635154613	0.0977698675232487	0.0380800943384576	0.103178966413677	0.0464567638934797	0.0681079172037213	0.118385400171412	0.10160674544831	0.0692413868755841	0.0638473276291353	0.0900895979633958	0.0519096191463575	0.0583324162102722	0.063354367981263	0.0997845059496569	0.0692145101242209	0.0882396957906193	0.119044341386877	0.101165103665619	0.0361156884098421	0.0667512834574775	0.11386132876252	0.0800204005010234	0.0737082177330406	0.0259449993347382	0.123639888936097	0.0860183372565292	0.0318586574559897	0.0824892361693789	0.106005544382957	0.102313625220923	0.0747212715163028	0.150498961426754	0.0815011323988429	0.0833860331645287	0.123510003610864	0.0317279441055577	0.0869220250505448	0.0584814083813702	0.0970924371136711	0.0855513383485414	0.0995713384065811	0.0884280355456747	0.0582215000869741	0.0684595782840678	0.0533872622338696	0.0983480638767915	0.0561733149726406	0.0607767169840846	0.173661821778741	0.128438653126873	0.0783759979690316	0.0689601198149314	0.0687744694735903	0.113217668449693	0.0658914380392091	0.0751502378794705	0.0610531757351358	0.0824158319392387	0.0852069553870879	0.0805226753270783	0.0806978844173714	0.0963673095278348	0.0635147977622824	0.0783020624492247	0.108068763732906	0.0693231390522128	0.0792328621069856	0.0797519708469095	0.0622268279807629	0.0786271989980768	0.0965779029896267	0.0537683684897905	0.113003687265162	0.0757081158045047	0.0858345235327747	0.129213071356687	0.0640147436512636	0.0668894610391194	0.0970144833736147	0.084854714086545	0.100225092684348	0.0913028014332872	0.0791904998086237	0.0707647641755479	0.0787268359555512	0.0717596397647287	0.080047811570844	0.0605259279242655	0.0958807513004546	0.0524467219370891	0.088327386291582	0.0649131782138192	0.0644337209122152	0.0823494040615811	0.0790074241940279	0.114720797851943	0.0513056324161917	0.0889208555655933	0.0859144153914931	0.0713381524995368	0.0494604420229815	0.0829764663301042	0.0965101029498436	0.0784623310497864	0.188892350351532	0.076985572037112	0.107180766303947	0.0784941259063618	0.0945833540242096	0.0779218093776759	0.0549344378413048	0.0790100614451822	0.0837494198182673	0.0776398462523797	0.0944540342339024	0.105729637368622	0.0674256340556384	0.0994711935865434	0.0473459366095281	0.0591904257751043	0.061010709200223	0.0516995605303628	0.129938275374173	0.0656197623286597	0.0746603152959475	0.125398871496047	0.0458389366192519	0.0958414942195984	0.0543650130769302	0.1233818752175	0.130418838387618	0.0951182055608165	0.0904380532806318	0.0529951918414017	0.0968406199811676	0.0789530729208493	0.0757290567306021	0.0151489270553082	0.0574096054938889	0.10113922118849	0.0715675289170125	0.0959957496810074	0.163604086846408	0.141421829387365	0.101132547680089	0.103761706474198	0.0892248729603876	0.0597258627200185	0.0830912623841818	0.0903222650058833	0.0718661260240416	0.0855340027464484	0.105508347200235	0.09014725441569	0.0969869864458029	0.038808120912761	0.11614981568578	0.109761340337827	0.0807425456244618	0.0996758498458677	0.0821131513967183	0.0517638967361368	0.0964790664509224	0.0690478661109555	0.0728949828634464	0.137108560547365	0.0760937498100995	0.0807644783864371	0.0901328603773394	0.074191204900211	0.0682448570650107	0.0715349092858686	0.0904489576156081	0.109940455889337	0.107402685801447	0.0787229259482961	0.0944244558137622	0.0861018367123447	0.110675527731063	0.0911274288247729	0.145887326449367	0.0867881630177069	0.062260829969208	0.137665745791396	0.0733917256911081	0.101319449435093	0.0958041956302716	0.112443306252291	0.0816427228862606	0.110893980307876	0.0857629098433379	0.0541081589321105	0.0497234855113335	0.106109624058787	0.107472114042404	0.0718842095539999	0.0784206881962134	0.0531006826251443	0.0773652626275598	0.111646907459205	0.0397005437114441	0.0541682860630812	0.0889184397841023	0.0780114723514655	0.0599268830901813	0.107703200681209	0.149531307109294	0.0899079551596795	0.110073110643972	0.0776909389111974	0.0481144636478459	0.0780317987602962	0.124914845485931	0.0675515350584418	0.0774255686732553	0.0705918167685685	0.104989507148602	0.0675260367911732	0.0922145836491647	0.0786578169291734	0.0905473907164553	0.12384558759319	0.0911489083319065	0.140128114864416	0.060999413528521	0.0945264228722895	0.106017959809164	0.0575435255086058	0.0697050373900081	0.0678554372622669	0.0890583582847052	0.0751685297616761	0.0632243289679274	0.0777712848511473	0.0949561484996524	0.133345021492604	0.0527198000276013	0.0857191129251268	0.0641168443996578	0.0574261196945443	0.0702398308378713	0.0705019891984773	0.0991174765315595	0.0901311826973466	0.0597563582660868	0.0496594697447388	0.0781742475559144	0.0694648453243712	0.0818205337633178	0.0988001260672726	0.147110292193933	0.0782847230076975	0.0870487204120049	0.0991087236058529	0.0836373673207175	0.0819876789701353	0.0534079676563032	0.122815283563029	0.0752503852548502	0.119594576270242	0.0868523607296206	0.0643976309159394	0.0794161170130147	0.0774055211600395	0.0650872174681882	0.0236257588243718	0.0494349574607471	0.0535637521238177	0.104107938439424	0.0926217308042655	0.0822784218372727	0.0327983707682993	0.0662743198153274	0.0686910350931335	0.133304461818301	0.0665634352120378	0.086624571404908	0.11099226645082	0.0678716901986288	0.082813771507965	0.129669729012261	0.116500324628686	0.129866924424022	0.0659160176830133	0.115703283031477	0.0866545449577788	0.128017862770208	0.0846980114061107	0.0589595995974954	0.0816548379384649	0.0943885035069163	0.0778981486346035	0.0609060686954793	0.0624016786525339	0.06256794818996	0.0746977975243895	0.0604143676862318	0.0815907430053122	0.0955064605660037	0.0756651613401682	0.155150653288354	0.078811200338894	0.112101815580708	0.0846647240390753	0.0661747358458525	0.0667012841322263	0.0674076442775536	0.0831980277038531	0.0636834357649283	0.0752942562121274	0.0739842730201755	0.0587422787986262	0.157249017076614	0.0654567399921969	0.0830482333560483	0.10681591386437	0.0949829729481174	0.0783823243164376	0.108360529117717	0.0683007315282398	0.0922762262372665	0.109838734199764	0.0668293237325351	0.0646942016010909	0.08365967636708	0.0911753711991756	0.0674797424823118	0.0547276989231416	0.066597810889274	0.102868343358616	0.0726363491724159	0.11374909260834	0.0658938531417743	0.115242231735694	0.0397969581150593	0.088977139064054	0.056637361384382	0.0983762705693951	0.121677756315724	0.10622417419462	0.082673737026539	0.0721603726556153	0.0711158118115591	0.0576614799932941	0.044391390297463	0.175135817360333	0.0551544875268092	0.0521728676023668	0.0760238339708379	0.0619865294195327	0.0497309711400478	0.0627181837414517	0.0937451780697215	0.0963665291290599	0.0860038356245945	0.125880370411455	0.0693323193075155	0.108189589267878	0.0608270971389184	0.0686261834904458	0.096632231920214	0.108931094361287	0.0938053850040338	0.094333695223406	0.103137149472682	0.102781537675879	0.145613352491155	0.0545873816713155	0.103884887879012	0.0598721189231765	0.0911941149727197	0.0759034833767787	0.041949203371857	0.0842234026245484	0.0569913632060634	0.0811467251178729	0.0904219360768461	0.0951232173795966	0.0750743000519547	0.078458845200619	0.0813668500187459	0.146902005454545	0.10923249497602	0.0681134138711064	0.0702919538348098	0.115446047881404	0.140465145408493	0.0680045658088698	0.0963650846820105	0.0830143679570435	0.0747639905019944	0.101649557686109	0.0780792670549028	0.0840606743294642	0.103790131362844	0.0622203090619133	0.11157658420543	0.0783109566575919	0.100799694796898	0.109829346884825	0.110783321188336	0.0582599064921947	0.103780194958072	0.0951534661290405	0.0675941039259754	0.101588293134574	0.120384158062576	0.0698121996828597	0.114757080850585	0.0652819967644792	0.0900159771393127	0.104695625408075	0.0741649530154389	0.0768069203995667	0.0804528604624214	0.105250995372106	0.1070254155548	0.101584349153735	0.0646167711472833	0.0661158924931238	0.0487960706125633	0.0780929561040634	0.0859736269467455	0.0460274607377513	0.0805678657141072	0.077866456007616	0.11736484328215	0.0835921086041129	0.0646844566535094	0.0850352661850838	0.0861137171489875	0.0877524042544185	0.105770557644089	0.0462648786640268	0.200772680134105	0.0606198519941537	0.0891974411226884	0.128477503558733	0.0988142403239437	0.126312790552914	0.0747571896008916	0.0706326549469283	0.0663338359197026	0.0796362614309924	0.0899768225313665	0.0856093202125064	0.0798096537447296	0.175996084159352	0.102511811450802	0.0679327290737922	0.054187539607555	0.0883659476250641	0.0573975909493834	0.0716266956457932	0.091394721805772	0.0760292252818585	0.0571317012961772	0.0618797652370163	0.0863200775783226	0.144140042947383	0.134027026763668	0.0855210509417595	0.0735576172250654	0.0344291821526608	0.0433525120340341	0.117156954052557	0.0707161639467246	0.0632334263544749	0.0552007456332527	0.107229274479149	0.0630760418981041	0.0495834443017744	0.0578543268421808	0.0691844399468262	0.0786156261223315	0.107630582923388	0.0918514498745341	0.099068500598665	0.0716604252058167	0.072468751857321	0.10174411225092	0.103635492132842	0.122630998788781	0.0722419465140733	0.0578796648842411	0.0804014688692222	0.0677859706002107	0.0917897967643017	0.0709665169391462	0.122202381680982	0.131163937618282	0.089872247175382	0.0895833392175441	0.0404131051813559	0.0499273671504975	0.0756842173303886	0.0895399454837387	0.0680880957294064	0.0621205389610779	0.0558101586225782	0.0865959233605979	0.0855670890030132	0.0479400490344323	0.105364947690145	0.0976902954853465	0.0598039241186411	0.0893101228344237	0.0689277944288686	0.0553735487563652	0.0906662138648661	0.0748761942058244	0.0826368545986336	0.0693605986808855	0.0697915621215609	0.0896338007554377	0.0669266889095151	0.0855031018926706	0.0465148739730888	0.107396879903426	0.148538806069818	0.141856244880817	0.128063639363261	0.103070457151996	0.0510178763622272	0.15685931724728	0.112169719208578	0.0591767080067644	0.0807107508679581	0.0722187666278219	0.0557813746652294	0.141433711071909	0.0176948392599383	0.0753098725543604	0.113381776369205	0.0701978473765964	0.113223963464124	0.0842256581584828	0.0556163784382919	0.0520219216721036	0.0650955298510064	0.0862209583675623	0.0577894355762236	0.0961116514444545	0.154295062567702	0.0927036968771657	0.171686871311728	0.0909608041129562	0.0753906654698108	0.0556349713150739	0.059977569105789	0.0638632334114976	0.0718593923539889	0.0708185802909432	0.06479117944445	0.0657695726400338	0.0966250444416371	0.0740037185373963	0.0590724709866004	0.0960352178899001	0.0539677548347652	0.0436702721582967	0.0691868027490072	0.0628767278734213	0.0817630510992056	0.130479259014691	0.0714674823680153	0.109459334951044	0.0275469968203714	0.112728470801032	0.0629992808905508	0.0881269337898311	0.039899917563117	0.0569157539615097	0.125089043968526	0.100631508563675	0.0927973591627807	0.0795295938903675	0.0744198590986488	0.0834389868632779	0.0872490166140642	0.0743791643396821	0.0959852350698178	0.118745894134831	0.0697690468038265	0.0586023529881553	0.0920935643299608	0.0914431611809857	0.0421785609519176	0.0711251647629506	0.0512206381273436	0.0324560711557184	0.0800516134475846	0.0849583963943922	0.120812583907257	0.0705043754448193	0.0654966983166805	0.0814648155473124	0.0773606338428693	0.0590794248681882	0.125691293178606	0.129677538121649	0.085829646289632	0.0751927354563996	0.0628565354986569	0.0454010839600685	0.0824220516130127	0.0929758923013065	0.0917095722767317	0.0705648073272311	0.0665845441816692	0.0661848093674993	0.11482408804013	0.0997729719550418	0.0821918675058493	0.0837963121577649	0.0808063426447803	0.0596536516730554	0.0991987577198122	0.133619408933524	0.0746725692004027	0.125910401912911	0.0729855570956704	0.103900582385851	0.116466942340746	0.0598286496913655	0.0936171766092187	0.0816897635263616	0.0770026058173956	0.0880572270627884	0.0687393050659188	0.107414064273928	0.0731817282630809	0.0785771492031136	0.0741400260662704	0.094790738014776	0.137528840358525	0.0524991388293072	0.0587832575134348	0.143075565761139	0.0685220277317423	0.0444367599211897	0.1003179189674	0.103234732186951	0.0626001068584529	0.082411892032589	0.0937878219964744	0.0970538344259554	0.0721434224981617	0.0679731649385094	0.068332584234818	0.102410746904103	0.0536087440077399	0.0852661932165003	0.0843169436916469	0.0660792436955158	0.0429787286208174	0.1245404697131	0.0623250075296501	0.198863083431776	0.0793925237507047	0.0867867241913194	0.129373837546966	0.057108518874989	0.115231089246176	0.0564055682750765	0.0601142241117626	0.053143662957768	0.0209653091869611	0.102669551161931	0.0719246048234467	0.0551365220281264	0.0686761052945218	0.0691413608000559	0.0357827246863966	0.071774566224642	0.0783084465581012	0.0368984686718453	0.0569133714791063	0.110522545273171	0.0707196024701501	0.0800002947991953	0.0675552877678598	0.0753254224395963	0.0778618350958526	0.0592134193017006	0.0441695056718044	0.0694855298392899	0.0256600318011018	0.0559078721022597	0.0503315514152996	0.0582727936842288	0.0555617129636665	0.0737134974722855	0.0643538904271575	0.0547618596314428	0.0923763495854576	0.0616509121801647	0.0240935279448456	0.0797844472462036	0.103044803339398	0.0815313133243859	0.0626895056715941	0.0459179862973902	0.0847088920669346	0.0575515455261889	0.062601914913689	0.0812347089000371	0.0695100119080932	0.027457064324068	0.0795569575205564	0.0652181656082007	0.0347337565153722	0.0617077622660226	0.0271770140119744	0.0300126113140541	0.0566693382996647	0.0368230530261183	0.0257420738872529	0.0594846185316775	0.042396530449086	0.0386325647296254	0.029770570420905	0.0472136565028949	0.0774210694489305	0.0533847299841803	0.0893774814082088	0.0947915397043319	0.0725553267480198	0.0144339734719176	0.0740921857960607	0.0673026718649078	0.0462613532663224	0.0735379649097858	0.0458851278160905	0.0415308761886221	0.0756062302904044	0.0656983565583854	0.0542558424176358	0.0756780165170735	0.0619049564011929	0.0748279415554779	0.0756499457476134	0.0408851670530871	0.0559948356311201	0.0489800391576321	0.0765065702685408	0.0516374332039503	0.0506552367478659	0.0567864433847024	0.0302776404728757	0.0982272254697006	0.0700164653157507	0.143738857124787	0.0699891071420909	0.0071416880751408	0.0855081957461155	0.0880662951046481	0.0807277837477036	0.0548932590845549	0.0544859268982431	0.0432351430964021	0.0462915559174602	0.0658615923732015	0.0695473186353874	-0.00366860941448092	0.072466032506172	0.0670755770390697	0.0487997882602816	0.0714906090719108	0.0972703367792819	0.0562670790781408	0.0435792175379617	0.0476288511189498	0.0821950378681376	0.0479133971880173	0.0811508857921833	0.0491793963737913	0.0460397261808923	0.0279613476552555	0.0389260809869729	0.0715100982022218	0.0477267861141246	0.1207929143563	0.119278925262922	0.150215134949994	0.103480418450376	0.0671259238239436	0.135922197073299	0.114299776338476	0.125088634450962	0.0901813891592345	0.0924564628922629	0.0856668617887357	0.0933842737190362	0.0923586045176367	0.117495469147838	0.0995883296943246	0.0823656620754964	0.0962360688258944	0.08199215830359	0.100536895130426	0.0949827786091405	0.113447075402663	0.0798680360804066	0.0775499616961077	0.12134557311264	0.108182650349343	0.144721805707339	0.0921034377427765	0.0733593405709738	0.116816621032847	0.0816761511249049	0.152780776105931	0.077786422382594	0.102751080638302	0.0992277941795631	0.115145700470526	0.107986115725491	0.114538196086617	0.0968438616133384	0.115591971459313	0.106190854140584	0.118943858698577	0.0996786581697203	0.128325649919887	0.157236645322662	0.076207838715808	0.103478361792727	0.0900499066594633	0.0777101252742269	0.100903762229346	0.0777010027644788	0.0928051772893484	0.12481134646213	0.135313543700543	0.0907345892684068	0.117742337208061	0.125263606466838	0.0988042032906425	0.102587741004624	0.129797264522431	0.132406679056134	0.0976745786785982	0.102188039197314	0.111109745431274	0.0925141503363633	0.124348687322359	0.0831755003752647	0.0973438087125943	0.0773907906625266	0.12912072452724	0.0844719531998358	0.111769231743022	0.104984704929261	0.109674985631037	0.0912749153099535	0.103048783642013	0.103693921827007	0.104214487149387	0.106409959709679	0.093418224593228	0.123448257745353	0.0780182063901291	0.109134467565146	0.0641528823345984	0.0947716942775269	0.0938154430620093	0.112990574313815	0.0814715023476494	0.116620605461729	0.106457033264973	0.0931017473498799	0.0961301570182703	0.0808258987603953	0.0908731092564237	0.129338129727101
Immature  B cell	-0.244728878726266	-0.160689328639191	-0.191287784406956	-0.159276653489925	-0.255354769528953	-0.24782249621023	-0.279343541198607	-0.187144965303049	-0.182275395608195	-0.256340021002243	-0.13853637422115	-0.231616970530457	-0.210437300506231	-0.188109353968975	-0.174904047200008	-0.285297183194927	-0.144498490878261	-0.222823064370085	-0.105520074885965	-0.129599434152036	-0.166546399700072	-0.188674623829884	-0.28567602889141	-0.14733096429059	-0.258772890473935	-0.230095977700129	-0.119418669687505	-0.0685911747155652	-0.277530009318778	-0.18240841286656	-0.179639834978231	-0.16643345426759	-0.208053233175214	-0.259390078438955	-0.159459747655519	-0.227784252991674	-0.184641231460977	-0.27619087862374	-0.258641836569566	-0.257372386876097	-0.224231269054873	-0.218472391246676	-0.202748177397927	-0.0511574435622775	-0.252907145690611	-0.228482597204466	-0.24758856807686	-0.242327133769133	-0.236731788428303	-0.142907039189508	-0.189297451109691	-0.145190766975867	-0.263327238402334	-0.271801284290375	-0.206235922954323	-0.108619139876299	-0.174004384237923	-0.258423957141907	-0.174782841507058	-0.289283710321045	-0.201731231661623	-0.164964247503222	-0.0695715284108806	-0.160672239183354	-0.107785109916173	-0.24816152834497	-0.163332479185409	-0.182634262187252	-0.139660581575291	-0.206538956386647	-0.269223111920553	-0.310776463192546	-0.219093282607087	-0.226547871908443	-0.132642802586627	-0.120758344354327	-0.126957446466524	-0.186103549497643	-0.131519553717139	-0.175519947186961	-0.253542003979503	-0.221632253956403	-0.130455301524139	-0.117561781707619	-0.242570282410039	-0.0354042085720606	-0.160883294273231	-0.187415281604861	-0.231047973009794	-0.177084443333573	-0.144617983958322	-0.132479160945527	-0.323084178175364	-0.178935384452901	-0.24236974961817	-0.32353831427876	-0.130517832452608	-0.243937923456089	-0.169903293010413	-0.175121528372311	-0.189178163050989	-0.227224785772473	-0.194629446884018	-0.0829467324371273	-0.288556989315876	-0.129609350568904	-0.11585129374747	-0.26299920693171	-0.236249213854453	-0.230224709892198	-0.213030729989394	-0.307827543535872	-0.230647362577368	-0.203193583509685	-0.169515759722498	-0.202149672278991	-0.241260009581857	-0.233874175078678	-0.235332110079342	-0.252595420497821	-0.103620147426718	-0.120454226543658	-0.286509166116129	-0.111272735112335	-0.0831614399969052	-0.253753938809534	-0.296202964787973	-0.219029809434432	-0.246226437857925	-0.167947297962628	-0.310190200378215	-0.247599840355794	-0.156254312942417	-0.163517701771224	-0.275340439717242	-0.206127810179729	-0.215403448958876	-0.270795034307176	-0.265153043049166	-0.255217878093217	-0.245641573741163	-0.215922008022827	-0.280362053369981	-0.149847519660696	-0.0618456123706088	-0.128908123815576	-0.272454985369944	-0.1746933946384	-0.22075173333538	-0.252645889781824	-0.212001516204073	0.0321498312217531	-0.182081930136465	0.0494438083580172	-0.309064278681673	-0.143216333680374	-0.221398794123613	-0.227168805379887	-0.325295933564715	-0.238574904667746	-0.215082858561605	-0.264258006146127	-0.223831507704805	-0.185113961226448	-0.223997402252136	-0.284489344872644	-0.266085619162344	-0.134515970551878	-0.254407764701437	-0.224677351945832	-0.179910379893518	-0.303419232234504	-0.245236115409283	-0.201768890613811	-0.269761701842536	-0.271612814624529	0.000828983615708616	-0.192218637384245	-0.237307054329048	-0.173279220800272	-0.240996479156085	-0.250761744430806	-0.314761692609527	-0.192234394926265	-0.154425016595962	-0.219638382894616	-0.294219991463593	-0.149889958676056	-0.159643073870577	-0.191414403458553	-0.246752747922642	-0.160032963719875	-0.250363080422743	-0.220255273818978	-0.208176845326226	-0.245582182884067	-0.199947825403952	-0.215359046947998	-0.205756610389937	-0.222599002342093	-0.274640914538825	-0.2498593228752	-0.124992163529615	-0.183906853319013	0.08782141720102	-0.283294752214675	-0.225024042931123	-0.139708544010455	-0.0935173955314449	-0.0661072033597348	-0.200113263351541	-0.171533859266819	-0.251154066327564	-0.284643150228323	0.0259935376641235	-0.209115489034614	-0.239979336114702	-0.283236987117485	-0.160427270669846	-0.295232347490436	-0.180904473186936	-0.296307200047798	-0.243660534866441	-0.194203601271883	-0.0600445273155145	-0.197840281638918	-0.215365610568358	-0.289928092436719	-0.263577702624851	-0.103462971212781	-0.214895714012442	-0.13790759124841	-0.138152529780405	-0.201459438628189	-0.297734479200891	-0.136310098270396	-0.301625666728471	-0.135711575721544	-0.183619284525514	-0.236719482644443	-0.17645090546188	-0.199544576292759	-0.230181011334896	-0.211702949807277	-0.113231041487318	-0.111590995188817	-0.210762450612817	-0.306086770323363	-0.202353921423067	-0.268948998747516	-0.22161583232184	-0.240423262775977	-0.156165432150316	-0.352081226434204	-0.243491644438386	0.254793490312735	-0.17922028810274	-0.165793778389314	-0.19709007553474	-0.204470035222302	-0.252486263313718	-0.29445624594782	-0.208373373888349	-0.213730757229842	-0.214517994292488	0.168272314241835	-0.117882308732566	-0.257572366257844	-0.148186530870892	-0.21926778490776	-0.214636865433674	-0.223037621930142	-0.22555090170426	-0.163327772740962	-0.0673847388415029	-0.162899953496373	-0.271517224180816	-0.281069364895152	0.00656045342657662	-0.107197868033093	-0.269604806311132	-0.204233300442079	-0.274225385279423	-0.13691033485689	-0.170825641556161	-0.0924090480745822	-0.242702509478266	-0.193397257101081	-0.221190083154084	-0.182080047451372	-0.233653472731503	-0.00189514452066029	-0.246152264183758	-0.171779568894739	-0.257636721661791	-0.175713393306437	-0.256767007525515	0.0288410567092872	-0.207624549900413	-0.246706882692722	-0.26817194622181	-0.119937528455679	-0.20086404870212	-0.132485341404773	-0.228855783099885	-0.214313489813575	-0.251057059869831	-0.157198791439699	-0.175366621422425	-0.197827080231724	-0.177549891198694	-0.273017513650892	-0.267321332037219	-0.259250104287419	-0.139084934803015	-0.0270736394991403	-0.140903479909301	-0.289913987895923	-0.249266339014744	-0.194816390802706	-0.313684549356418	-0.18292704834302	-0.106175514563717	-0.281757391341295	-0.26268777025393	-0.275272983439115	-0.256722274449624	-0.23444175624827	-0.18017614652114	-0.21001106182884	-0.17471695530127	-0.204779259438475	-0.272781424442414	-0.174107805813779	-0.249345137378439	-0.220136382461764	-0.243713787939563	-0.215222495127491	-0.143202794041064	-0.210606854419387	-0.297219288525828	-0.256144175966251	-0.0984183395821052	-0.252900857373822	-0.293893539429719	-0.270238005961157	-0.201248630345872	-0.198376113399953	-0.160198212730152	-0.27462530696252	-0.208119721592713	-0.314391358006482	-0.206228255895635	-0.156469430372571	-0.186876253382511	-0.214396986300952	-0.325033751831144	-0.148562796207603	-0.180460160169044	-0.0155501364502819	-0.211564588857214	-0.248279775590671	-0.205792035785219	-0.272482515883067	-0.184153261995413	-0.261201004630687	-0.297905694108893	-0.121357177101616	-0.266566231265394	-0.242180853504283	-0.341955357457146	-0.231785976174773	-0.0282304388902164	-0.251408121722461	-0.15054754932099	-0.220572743954323	-0.240873073467403	-0.123272362157929	-0.196796570774876	-0.113736936235189	-0.234884206292697	-0.214738493334449	-0.189980580372429	-0.236457081864655	-0.19195583636105	-0.278669173581399	-0.252723254342969	-0.18154589331457	-0.295607722620047	-0.243718354501442	-0.246749480654824	-0.217645636113991	-0.190376324259324	-0.266800606065747	-0.134750069218827	-0.157931774559755	-0.187661820463695	-0.222167168743309	-0.148403494386089	-0.190389200899428	-0.186237960191967	-0.301685757003087	-0.180942855615868	-0.193768003362901	-0.295184756519313	-0.217753152127527	-0.201755175125638	-0.285795330192683	-0.286166789169793	-0.238769645538039	-0.151815988653102	-0.176550129081837	-0.243752816784584	-0.172671534265606	-0.166532886124943	-0.180977545541433	-0.253802051276132	0.340690000574176	-0.255349263193092	-0.170031327678722	-0.231236362571971	-0.0855868119412778	-0.156845897439512	-0.185661034109876	-0.236810283689806	-0.168549971463208	-0.295094254086404	-0.164103235940517	-0.266215640716349	-0.0761865527254411	-0.221896515476964	-0.204784615978637	-0.19982838978825	-0.315857443907715	-0.260055224638863	-0.258435707943343	-0.279612399444804	-0.203743602357032	-0.0518700939739002	-0.177989520066636	-0.272320568405464	-0.191962123738041	-0.215284140393796	-0.187463853772686	-0.279343551683223	-0.274332136956683	-0.247158802041855	-0.158757778208313	-0.166376847335249	-0.145081446756722	-0.244775653510576	-0.160311114206773	-0.172998052425554	-0.229929488725987	-0.171542805330176	-0.252086453691974	-0.252358878777524	-0.125079343224237	-0.203306416310958	-0.0472155189868895	-0.189021867726369	-0.290017956117492	-0.260865030469145	-0.27878008943966	-0.238311833864402	-0.221935935713914	-0.182256746822386	-0.178290737160815	-0.173842872400459	-0.252730475945031	-0.154556381412616	-0.242503553319292	-0.174056287079105	-0.181623638116708	-0.238309599879561	-0.318178523449354	-0.235118530269635	-0.232526114827048	-0.258473384274249	-0.132810346142827	-0.109422443274329	-0.223606089044527	-0.199697313617487	-0.132863203930684	-0.183102302572407	-0.144271907744191	-0.263588236886636	-0.0959233451712319	-0.154748469569493	-0.267246551428103	-0.243260350464759	-0.185622511777771	-0.0966875007039792	-0.230869081701507	-0.178757622917075	-0.183503800497728	-0.169168629085909	-0.171953182434851	-0.169257671012652	-0.263469615846837	-0.202516224817451	-0.0851786189891302	-0.1258918734887	-0.225208409527469	-0.272041106406554	-0.264781870555618	-0.18488477870809	-0.220780719749436	-0.188756621867683	-0.116652465966275	-0.289038538123577	-0.208316220489347	-0.21965489506966	-0.247351234733353	-0.188783938904405	-0.193015350567324	-0.184894483948714	-0.213132529420047	-0.196916718556668	-0.158238182108058	-0.164532875642204	-0.278043136476691	-0.222307134568597	-0.193266964391291	-0.235692823313785	-0.222858055502887	-0.130502710356478	-0.275419257907036	-0.180617770361729	-0.226530172298393	-0.160730254286801	-0.189758942980443	-0.192072337126754	-0.161586962915777	-0.218643024560715	-0.154802754838148	-0.175091356405485	-0.188857991909122	-0.25640395663931	-0.226621203473578	-0.227060649588613	-0.233756230257321	-0.250685245778398	-0.180029809031222	-0.271639180677507	-0.155408930403277	-0.162000996493623	-0.202090511991111	-0.0387303333979735	-0.135972347722311	-0.191410454802542	-0.156483882264623	-0.111052749468555	-0.263070896344511	-0.269712335545186	-0.164121743433106	-0.161970997099588	-0.157686988747072	-0.174150057112864	-0.163432929090304	-0.224178718881026	-0.264920314180169	-0.178737178425312	-0.24746607379912	-0.143451191745667	-0.254585118963895	-0.231357698763433	-0.270860728203115	-0.247081021670669	-0.13852680616417	-0.143362575746802	-0.184314614386231	-0.150304829317371	-0.145895013886411	-0.189923599983278	-0.194060817310432	-0.196312805733605	-0.114318175389401	-0.191008290063482	-0.174187129347477	-0.236810822664827	-0.228798830296573	-0.213264428805606	-0.285275490765123	-0.275077465193235	-0.202920257988839	-0.245305210397195	-0.266814024221861	-0.266318794682836	-0.16754576269765	-0.161399652225221	-0.204471897399851	-0.0793874671644367	-0.233834801142047	-0.155144817894918	-0.143608125441548	-0.215002347084195	-0.115477246333877	-0.123903869352362	-0.22433810954178	-0.178437039821575	-0.191124953500547	-0.148130066937046	-0.299959432377834	-0.212688048056889	-0.267674483772921	-0.0169226765326737	-0.136095108780145	-0.217721814767618	-0.192313963362632	-0.139639485860619	-0.206883849795287	-0.201252394902751	-0.240374777005244	-0.20641453975518	-0.182999932602319	-0.257123457084213	-0.0819850405558508	-0.155608944530073	-0.284294264940104	-0.155646645665308	-0.216755901785752	-0.19773314419375	-0.205191661246667	-0.245645662228324	-0.164657291080098	-0.115636485406082	-0.250533445055838	-0.256636803482408	-0.193954881483713	-0.158550770129085	-0.247334002997669	-0.303332224535757	-0.201371447681539	-0.225733982156168	-0.187200979904005	-0.201977723993798	-0.308681467657606	-0.252718863594286	-0.154530078372369	-0.196599365237301	-0.134194760424348	-0.272276089453256	-0.184072199633012	-0.286535642761243	-0.223191983305529	-0.173760650170684	-0.139555452922792	-0.21765686888933	-0.0820910741044369	-0.280774289288717	-0.209567659201281	-0.21409966750841	-0.193749304597838	-0.122284491670024	-0.137367477230768	-0.254285345098484	-0.122868373015746	-0.212997413305654	-0.265148185334885	-0.203793360700342	-0.23254483955844	-0.245362611020698	-0.255614581528858	-0.150332191057732	-0.163542917411456	-0.191614646248844	-0.133709377443485	-0.278103472325632	-0.232128659341626	-0.276444390388746	-0.248286821704812	-0.219084515360093	-0.195152828380947	-0.309517030179773	-0.235955931553821	-0.182106040624819	-0.181775354690458	-0.162336212543632	-0.241435199386183	-0.184572873404937	-0.157273523981702	-0.19387710345201	-0.149793211423565	-0.17786722890486	-0.13964351260042	-0.166372585436303	-0.167182132141161	-0.197762314569922	-0.115662414246069	-0.18843237024401	-0.165999257545008	-0.297715557419559	-0.203114356219191	-0.00485130298099915	-0.265886211825161	-0.249554523897161	-0.249098410930532	-0.26368500784933	-0.200201655814206	-0.178949956179895	-0.231714114027234	-0.221020350148479	-0.180851248294931	-0.22219030793326	-0.117867512520797	-0.123976009463267	-0.122312699426199	-0.200396824656035	-0.150558366970556	-0.286028783461781	-0.176525354293855	-0.227940585653759	-0.147598412706383	-0.102013987796887	-0.199252322578335	-0.212485357156391	-0.162578625013379	-0.156470818433105	-0.23458364566552	-0.21763010322106	-0.243139573021797	-0.240481205495876	-0.221299106303686	-0.184716040768065	-0.268463259496124	-0.240798329564822	-0.142688689691491	-0.109490086802353	-0.0681961564142668	-0.125587226109662	-0.260532273026475	-0.141082801079528	-0.126438352347047	-0.20259074818751	-0.136380976745001	-0.278170878081294	-0.18199211648772	-0.174550037846107	-0.225554565677852	-0.135670995953292	-0.236955172242952	-0.238756318743612	-0.250123530926454	-0.20478468257863	-0.23046541559313	-0.238217274196392	-0.211094672485846	-0.22052484094128	-0.242594398254122	-0.0710153680336102	-0.257227649227872	-0.212977279705962	-0.267013717082897	-0.185306924327901	-0.180280106236534	-0.225760082635199	-0.225004757183506	-0.171995648726029	-0.247224497636101	-0.245497557238769	-0.220429966861462	-0.241316598753246	-0.232943353625093	-0.227911569610052	-0.191480739993693	-0.219555821536737	-0.261150593692162	-0.215153580230646	-0.215834117986288	-0.183988416992521	-0.203050460777382	-0.200629000543204	-0.268396947412243	-0.237165199339818	-0.209124874465697	-0.195003681345736	-0.202907069798858	-0.191931261640329	-0.224136588893855	-0.267521372935636	-0.213722725198033	-0.203174129954683	-0.198405280930386	-0.152631565305588	-0.193063312014939	-0.255539549524188	-0.249392238633042	-0.255238802527182	-0.185552186941281	-0.257737425502878	-0.201400917396692	-0.188204020142962	-0.256901121971832	-0.234273714277189	-0.266413876880306	-0.248347546707369	-0.00844323466580708	-0.181017393043779	-0.173128994926389	-0.238939760950361	-0.232041635537246	-0.197087850675002	-0.218309983382667	-0.209303504175397	-0.24992332412034	-0.211107553275392	-0.15381669356337	-0.262569677493806	-0.237227953001478	-0.267030280235395	-0.209624848046975	-0.154411549389659	-0.218968923414506	-0.261352243540892	-0.193857196864221	-0.187455340348155	-0.222338187178089	-0.219451664134386	-0.24848934968755	-0.196012131276285	-0.241696068302623	-0.154793163112773	-0.229523148792025	0.0972470842632248	-0.19205490215367	-0.174673055788681	-0.229942108130764	-0.135474116279226	-0.170972777451815	-0.221803664372434	-0.247222598219963	-0.173938780132907	-0.286342757895516	-0.174953273500394	-0.164683713715424	-0.292348265012031	-0.188541315406717	-0.230704479787183	-0.211335150674797	-0.188071500041644	-0.228668972066706	-0.207154128444882	-0.243364168076267	-0.233692041470919	-0.14196428125003	-0.24390088249716	-0.136833647109265	-0.229948603047232	-0.222174438772147	-0.25507740209722	-0.190151520567278	-0.185281497000531	-0.200405920328617	-0.184117697888108	-0.219031708274932	-0.188649201253444	-0.158013678198866	-0.296584051066962	-0.161654452003685	-0.219942420091793	-0.275361249538855	-0.216939779283564	-0.191936668851075	-0.168700766393737	-0.231066381862874	-0.299966969561198	-0.0853795801065725	-0.23724914428221	-0.232843337674393	-0.196515900968635	-0.235352599759537	-0.24809047965555	-0.23579521490912	-0.189272093703898	-0.256642818709652	-0.231198417767369	-0.179882652216762	-0.193064537287109	-0.178907581832836	-0.215650662874578	-0.265755440454977	-0.246344766135537	-0.236599613881895	-0.209277076732983	-0.191709304640595	-0.248328327845139	-0.268795672220939	-0.188001825653466	-0.249867435018632	-0.174407058147526	-0.202247232657799	-0.139938405294515	-0.184535199743226	-0.23386245323937	-0.178733959923852	-0.197120894248746	-0.148359718446345	-0.252291949300483	-0.238033596343639	-0.187132449422577	-0.190658118157254	-0.146897678833511	-0.216971926378801	-0.269625215125143	-0.186742003175345	-0.197709010992368	-0.209361043842263	-0.184489743833089	-0.194220211486366	-0.25195125975078	-0.252250289469587	-0.106177609834481	-0.237852395413027	-0.141342760383153	-0.21927440457352	-0.189802551272748	-0.225085754253635	-0.201880925059514	-0.250191184959766	-0.22068135349515	-0.230973011362204	-0.241109684711403	-0.227876615190403	-0.193761063532885	-0.134614491621164	-0.212615966602482	-0.136897339860965	-0.200848064885193	-0.213865179024973	-0.289958243414482	-0.161277631267866	-0.158344014875491	-0.142270942755889	-0.160513376661873	-0.104761607191635	-0.307348750216857	-0.213600059468402	-0.208327322178272	-0.185361792064951	-0.195152743737828	-0.226223616949686	-0.238898638792044	-0.227095015299384	-0.26492287267194	-0.212757973418136	-0.234888880326225	-0.189410643272833
Immature dendritic cell	0.29898330979584	0.299431679723996	0.306545358072465	0.303872812105158	0.249452172010813	0.237604345284233	0.232680212706106	0.295419448143006	0.282805882948065	0.254439105484318	0.270060218122358	0.234212898815009	0.24559299310464	0.226735892314939	0.234133496466272	0.263402816063357	0.2789690342503	0.230157736323197	0.249128704957767	0.293511828768041	0.264069502355049	0.256773430687405	0.251938179499379	0.275080341188004	0.230449569661872	0.252820877151124	0.214389504645414	0.264342034251498	0.272486854201076	0.250740196778114	0.279830013782461	0.280283113643171	0.262870297237543	0.258434066195002	0.257475522820103	0.208205147337725	0.307114537731174	0.274244257184862	0.225262804508116	0.252456211700213	0.319599384209635	0.325150668938719	0.270050883551869	0.199537804203364	0.256214525191287	0.252641053590328	0.28017879797136	0.235724649675974	0.227280719092199	0.295302400804297	0.249387095160638	0.268108734403134	0.265455393393126	0.261466834562863	0.31213199968584	0.320847568253432	0.285771088201027	0.231835014799145	0.269488097923763	0.253514541534169	0.302880448334092	0.212777502146916	0.289128564951028	0.234291455508616	0.296625154646375	0.24790814496251	0.234455436338055	0.316434443376749	0.315937297508723	0.267564282164514	0.245825870487699	0.263869393742893	0.227085915801516	0.307484957479076	0.234395684145088	0.302247386295945	0.261694712965374	0.216015131546047	0.287899008598477	0.275677362498276	0.268212264868479	0.259661403275935	0.329584172364781	0.260753553179521	0.302043860053173	0.230514317723604	0.240883027132815	0.308347047335031	0.272707441133638	0.245479703765	0.209881456076694	0.263358948041505	0.25823025478555	0.29358015921723	0.31893408691935	0.271164452577315	0.247655321572379	0.246756170571761	0.24760631896463	0.263053440846059	0.262727988460191	0.238849742925593	0.256772397066879	0.319356560606757	0.237627557884785	0.276714648952488	0.22900395367964	0.234247596823001	0.291054757303002	0.264754835850505	0.249361870864763	0.251082758280426	0.270762808158001	0.243701834096566	0.259229670718534	0.282897579247165	0.285063680520493	0.237191822675418	0.30927195150664	0.269118096240745	0.220743726449735	0.250977193524326	0.292933842102387	0.296564955558775	0.280221363744127	0.241558227963264	0.276471386080576	0.231954792638623	0.309833866027262	0.312962020830736	0.242505468388173	0.258126603124581	0.274599859594802	0.259610149247454	0.279287744834105	0.318023006221602	0.250458995876402	0.286307910700827	0.250926225841666	0.275627407915662	0.291994525530677	0.254860874555807	0.209048616930486	0.280185866417131	0.279493190073279	0.313016042557172	0.249001955835705	0.224404549555407	0.23779968534623	0.273650315952675	0.19258829741384	0.269411101972873	0.274226473101134	0.283468063766955	0.205804999575593	0.286464674821626	0.292809712295227	0.244252773228404	0.277279409598568	0.253177392522281	0.295631119512276	0.238058614559751	0.2574810607967	0.304847589465475	0.286879968889562	0.218973080854858	0.243417941536153	0.230583181977784	0.305688606018364	0.262039414480618	0.258088793561507	0.229311424868908	0.254225606222637	0.262535612559179	0.26109170405775	0.226682990402185	0.295319479247279	0.314626750497041	0.220842034335958	0.282365956487112	0.214957740223674	0.250899867294571	0.300516034507202	0.320611846843159	0.221087158471906	0.291589535798941	0.248650045444391	0.216509049341673	0.316274266460434	0.26889824849458	0.276383745696162	0.283428370786862	0.295777484540986	0.278907851741204	0.233944447947413	0.235849123438112	0.27823110651423	0.263225299167109	0.262644465430198	0.289295505276368	0.233161070989	0.242650426153275	0.23394561225525	0.280602993571085	0.278559295030767	0.26318683049125	0.21253591875631	0.221566774494596	0.224361527802221	0.211721664064559	0.261115819216445	0.222461759745515	0.305802114787643	0.305767491688662	0.222152495614553	0.259479736264655	0.272572805596827	0.247082804901874	0.275127790469066	0.272990650436884	0.247395608457835	0.279823501881893	0.234043239044644	0.276442289490882	0.23812159059522	0.219868296490478	0.242986065900365	0.208628097849843	0.301615194439425	0.258547881585684	0.244264201998376	0.29143430104097	0.270938777854151	0.258304518381868	0.23906842569411	0.231115342071142	0.270714088194334	0.249846352571994	0.256387214005308	0.227082484983886	0.222403260469274	0.217441087570654	0.25979431720973	0.250937417085936	0.310882708864156	0.266067627494414	0.286987682598297	0.264175355902356	0.26556734254424	0.299153372052025	0.238953693867017	0.314954338012098	0.258784328453929	0.196892904104522	0.202840621974949	0.293322852999404	0.220574649743264	0.269615526080244	0.246345063792248	0.263789668112843	0.261251515723532	0.264779904584687	0.300059316975398	0.245982398212976	0.233613051570365	0.231216014771429	0.263277795568196	0.273665670700999	0.274133238651073	0.298085780093912	0.30452827785667	0.207363498506491	0.304481512375632	0.223667145962303	0.27590301872112	0.198455001589615	0.280945823396171	0.163814444802969	0.264731321493451	0.286936142194877	0.26978199508276	0.294994164531465	0.302806368270288	0.281262124832807	0.291831061515052	0.277531128124873	0.278477452530597	0.335475063357754	0.319144436131572	0.28485196357628	0.294132906968696	0.259577564565417	0.287055570080014	0.242255646222767	0.246117480681114	0.265566116794628	0.236308386569425	0.268355697141901	0.24103188369374	0.280070559987225	0.243109676008762	0.240302011388095	0.251962059508604	0.291111016935539	0.214844809938102	0.290220060376936	0.287021506394655	0.257823617595679	0.303676825884259	0.276906397446482	0.288758691192609	0.233110760645398	0.309695944503073	0.296759507460752	0.301543373135487	0.226919079739237	0.271861554778845	0.259756918983157	0.289817566855239	0.281220076393538	0.263833774648413	0.27424815113084	0.23887502246498	0.282457244857976	0.240019453555853	0.288369299161062	0.217584826985309	0.267846934914584	0.303163259068317	0.23352311207612	0.262728916163748	0.215960743795449	0.277759224578335	0.276551733367561	0.289517570331775	0.250949798856361	0.257499237107627	0.291984978854801	0.256982191460483	0.293958365169953	0.219727004691632	0.240108612839354	0.211841680945571	0.255792044734927	0.257497107466434	0.239157291207866	0.242556888844401	0.252681976574983	0.303150615099054	0.301584458349885	0.199431988206968	0.214627001652636	0.27909796326032	0.266167760886847	0.266849032211528	0.285211697756457	0.243874664118293	0.277651930109701	0.274193609793264	0.259137089321244	0.235212818636514	0.287976780797128	0.297707610745212	0.314120412106274	0.337968948744133	0.260187118084767	0.248360070788954	0.293890646964072	0.262724086795948	0.237856438478287	0.248209047247347	0.245506791749702	0.231001168564333	0.243735510334296	0.221482448849051	0.29000678344755	0.307425110878626	0.27128248624738	0.259917433267751	0.290591397338255	0.272660689392341	0.262335596734283	0.311053779976092	0.303010297350272	0.243978713905181	0.250085164724996	0.277229552528793	0.320250516249733	0.196821011357333	0.257199382492834	0.312845878705469	0.255863330478377	0.250938049918781	0.207755222380718	0.253464893156437	0.295159473755236	0.315421724475304	0.303869275786809	0.261697366557504	0.237153260753048	0.262470567581994	0.274212486996133	0.265339143001135	0.277778503499045	0.245202467640223	0.254286891615725	0.226819910130904	0.231685287511255	0.271581310957249	0.278767749092611	0.275973580835065	0.294476691226372	0.250928920007197	0.302046762321287	0.267430813541425	0.243469627357652	0.251364236705902	0.320347266180847	0.223043826012897	0.289279775257762	0.262793892883978	0.264521600283473	0.245521227163835	0.280900029706048	0.259021809676774	0.232601411862864	0.256399759037511	0.275350258838425	0.263072852003853	0.272426174424856	0.2023425832589	0.258798159033716	0.271022196933982	0.191487819913051	0.255955934899446	0.264633871688875	0.228135705942783	0.284558425758062	0.229913696709509	0.301810528666046	0.274442098761048	0.238774719435093	0.266810046192893	0.227284964559283	0.22551481565936	0.277532183384701	0.209772170440313	0.280389340435903	0.288233259618185	0.211337768408675	0.278628141929361	0.2225377900157	0.334310286870952	0.285385324174977	0.253195175712656	0.273044549330678	0.303508744258288	0.27885639533261	0.207290894114346	0.263330883333093	0.192985082831285	0.308815217137089	0.236101863164026	0.238095445564029	0.299153503985375	0.289863283513069	0.299768847450112	0.276438514975504	0.261892836207672	0.312083461496882	0.286972647614902	0.282375861695628	0.261306694318471	0.257468239784835	0.303824766895379	0.23564145026175	0.260923418119873	0.256470084284289	0.244305059805036	0.291880070402686	0.25272802803456	0.284452872814402	0.270343342088312	0.256296289834017	0.264949098678405	0.249124326071132	0.288881890634354	0.261757108468631	0.237789897748111	0.244278006708915	0.258321752575567	0.272661854156172	0.267346689092449	0.235023042458086	0.26100545550668	0.249935759769288	0.279441920578645	0.264253925594574	0.233747687654156	0.229186566897301	0.248741100707701	0.286324145918964	0.322948761831457	0.260353011239422	0.286563477617005	0.291994771488913	0.266989178670995	0.276364826031408	0.247214082619112	0.277315794354654	0.215696500096493	0.276517951342135	0.247462020756253	0.287200690882677	0.279455020988759	0.228208019770078	0.259329763553877	0.238800334399895	0.256662422185906	0.290590685565931	0.278197744034202	0.223453160678964	0.262698940935068	0.243430744340009	0.257269252901239	0.24328244722072	0.259329343949639	0.247991727191532	0.284271736424942	0.2758900925484	0.281906413696448	0.284670714221406	0.288156374636983	0.267828553380839	0.255025706126849	0.25305605348693	0.267417030094805	0.27814542669481	0.253980067047871	0.290298198549572	0.261541306778741	0.304512420818669	0.288951623005137	0.249503460551425	0.24329308221573	0.230519622612834	0.232204512260417	0.267358277608543	0.260783411735363	0.25654857436819	0.245577023427009	0.259379342387956	0.207475264252196	0.247113663573879	0.206131079416481	0.266473832616314	0.274534709279165	0.305042085544671	0.265895104708663	0.221140366274533	0.293517503185969	0.276522300919042	0.25919492365654	0.207984622208478	0.253855798722067	0.291628306217772	0.289808008560671	0.326329506786594	0.302089890760137	0.277520686143475	0.270275850146025	0.250717727706277	0.258577761654109	0.286173249608869	0.276741419088089	0.255395875410283	0.287210631374593	0.290144506257457	0.247697588356982	0.203510712443608	0.322472912704603	0.313300228579751	0.262020171607474	0.28480535251889	0.293465195139881	0.260503192018128	0.264035536275273	0.246029404697544	0.246622552522553	0.288120237440685	0.233354535517039	0.26905437389659	0.240555303331008	0.264557960780991	0.259421438602498	0.251630624143675	0.251622551838572	0.212680274570092	0.251130445935289	0.248616419744895	0.262249423647295	0.271250180243143	0.284333123634204	0.266322034981523	0.266176145016048	0.280526613385043	0.243003940288464	0.213407166109843	0.280429951705665	0.248267875742045	0.279243714726246	0.280291361314734	0.258815843710178	0.304755797087279	0.266954815489317	0.285624754629056	0.272959206448882	0.260329720517333	0.27086967105872	0.266264228919844	0.276578458114154	0.270882173552611	0.259925631445004	0.264095057413662	0.27642824033254	0.258761291455766	0.341123722089379	0.264231376708174	0.253675358559898	0.239041212713494	0.279266316543939	0.263542522318639	0.293293365864974	0.27530069347921	0.24834838582967	0.292180755965996	0.293280431674353	0.276450180737273	0.263907177194582	0.240585574709477	0.314261642998615	0.280342960360038	0.239352582340291	0.254923341253739	0.259324920522172	0.220324416090003	0.274570027964282	0.268214095940202	0.277913394717865	0.241395103691069	0.287031184880157	0.227259234467297	0.281764685020989	0.268877485139942	0.256457449163418	0.270775059375661	0.254954741495516	0.274199927339864	0.262670559217212	0.283465709170116	0.246951562148203	0.245799756201776	0.26217309894105	0.26471003239539	0.26101994814896	0.258117732244666	0.274859117845539	0.217515335317886	0.268224120977826	0.299096823522585	0.275360740525787	0.265936689090137	0.267315621225558	0.248427064059928	0.28254756690059	0.238708639119658	0.269631386228727	0.284293104417839	0.263280617001482	0.251619039846557	0.275463258180935	0.281634012300311	0.22716830826244	0.257512978562318	0.277129501086038	0.249601144771723	0.246368904375255	0.261391087648855	0.279585136788078	0.217495435930099	0.314964138061816	0.234112333294751	0.277703877787772	0.296400485792109	0.285754528932397	0.227515997936311	0.287628754643809	0.253552597316606	0.252724801721149	0.250639821113272	0.292337902234952	0.292839430227368	0.259841605620041	0.25460541670077	0.30404112984653	0.24795361652641	0.245011459212676	0.206239315583359	0.258338340975992	0.285465249441854	0.269308025304242	0.263550797708609	0.247071699737062	0.276368232655232	0.286638002533254	0.276880281387067	0.274140110429321	0.269743522946234	0.248703707045252	0.344478810599714	0.281831819506426	0.241034285352711	0.239003726368052	0.261099318353472	0.290651057224637	0.253533657672843	0.242731935573946	0.282275121007526	0.243360780080686	0.314957353310562	0.300211834903314	0.315996319492314	0.313245578569628	0.254705150737882	0.271756336482864	0.293488915150131	0.264572318038773	0.292486203755116	0.276771015654215	0.221893686005251	0.25212951064751	0.30259204982998	0.267069620803089	0.268720279132359	0.276863137049852	0.244434923855981	0.274995584366281	0.22905029969551	0.273719401302336	0.294336645793189	0.289401076212193	0.284996707064144	0.250991900949272	0.280719192415123	0.272015009609338	0.23624209258432	0.297891074435298	0.257194089201953	0.318185368885271	0.259922655000698	0.277250938900251	0.246541995298763	0.295976947047262	0.255631745064682	0.257609516540134	0.243482417461091	0.222191085022151	0.251502620263685	0.219887945456316	0.300192084094293	0.264193485689353	0.267699723747247	0.281949962630747	0.276648801631114	0.213802682578901	0.273122805302397	0.2816390929046	0.260530283600984	0.283438792792402	0.25733955371557	0.274162750615008	0.243841575455697	0.25938907753639	0.271351503379384	0.286823528794623	0.261276431424017	0.273813129160737	0.275275574453066	0.266781777455821	0.236560700001295	0.251004410174971	0.272859661271736	0.262966827000897	0.258080286876048	0.266073535105489	0.278167750686085	0.246643026074082	0.277521683123214	0.208734339262443	0.257985542088065	0.249911776885025	0.265238641355311	0.241942236475002	0.231822510117966	0.274570550592154	0.319210222219309	0.256998162411548	0.263705515411876	0.270249555052492	0.303241243554309	0.238343063698485	0.26598978047901	0.256154845542327	0.248223637964856	0.236071538576912	0.238198498083225	0.316037302693062	0.284503088289143	0.251275740257449	0.258036354377605	0.264158412377556	0.278249772528191	0.273025196328948	0.251810044572371	0.268823189829482	0.233988242305076	0.220553623496102	0.323173361403606	0.293512796675515	0.275004267134077	0.260624165230478	0.284387148051474	0.288165400074391	0.267489718075799	0.263518613276019	0.246671141128972	0.249055045162366	0.27026316008066	0.236202781714406	0.247768556315023	0.235773291073741	0.241186327610932	0.246659087925689	0.247295051803549	0.285823624658362	0.282302213085676	0.298036144569465	0.266511400300702	0.266830788337272	0.217856968518301	0.274520866611522	0.259664880461968	0.283417820670667	0.280901060905185	0.259734482852514	0.21442246956742	0.24002066859158	0.248098724585902	0.247836204881232	0.2327784140815	0.243170538092475	0.259790048099996	0.249160272212227	0.284643250317366	0.275001942986716	0.255321920827856	0.25373294348349	0.261979240796067	0.267435938938785	0.248774148423005	0.234533716704911	0.274199308362831	0.263340678837204	0.246682417696377	0.264398043398148	0.263337653466151	0.222692698811593	0.261444145751694	0.243184854872169	0.271673849969521	0.26893412732289	0.257157879429625	0.255453022836003	0.285383241686678	0.268689217802057	0.290504167205375	0.286975096443833	0.229952313522112	0.285213706623725	0.247204507170648	0.257347399143953	0.270571661302739	0.230491545426249	0.264823600136572	0.261187970024439	0.229898027822278	0.265836155854702	0.272692677826711	0.247769802990971	0.252058917685571	0.284938683373496	0.263284076713527	0.300081228949101	0.27088523457276	0.25341757910451	0.260122632890175	0.282800856118224	0.26395091192634	0.272804966273746	0.259400775495539	0.220378382230947	0.232157570283596	0.246442065026579	0.20064960829482	0.279495645882936	0.265333133238264	0.242881697552409	0.232545241975642	0.277744553825335	0.291215558033328	0.241913141566554	0.237859607042759	0.237076799193875	0.248794366533253	0.258123256553966	0.238063936129225	0.255442292553648	0.258502270889157	0.248324301972438	0.256227587326913	0.275298603471039	0.229259580004709	0.219847291156409	0.292812140500319	0.215710155963058	0.259511831110627	0.209896133220864	0.224275134598663	0.245333474418483	0.264066533879328	0.274214606957411	0.250436867985093	0.262029586120731	0.245854913183267	0.222579311530306	0.222944385728698	0.22055784445314	0.21382034232929
Macrophage	-0.118234468373098	-0.03421042441487	-0.0214217823392543	-0.024155673525307	-0.1534125215443	-0.0507338562749041	-0.135327438159334	-0.0958159849331543	-0.132011280678319	-0.0846087745384078	-0.083710675069617	-0.0990940505877792	-0.112330158228566	-0.0708854187923931	0.0370404751348877	-0.107399637859215	-0.118526247961301	-0.166045264148471	-0.0480040041140308	-0.074303506185274	-0.085213764812381	-0.0793952739591462	-0.0803578712059677	-0.00645146701528966	-0.104049301737829	-0.135273939019336	-0.0756861595364505	-0.0835854850871982	-0.0659720774276787	-0.0165404026904307	-0.0564049480328093	-0.0601124558125165	-0.0547245621788151	-0.0781162410806016	-0.0795174096039388	-0.0548926216464396	-0.0953478923937045	-0.120894716413459	-0.101709135219553	-0.0952519233927143	-0.0601819387143252	-0.0664087561109313	-0.0837156250119975	-0.0943633801028087	-0.116472904864573	-0.0703106649968519	-0.0897026010912163	-0.147157178983586	-0.0705317337379105	-0.0631732805945706	-0.0748708057338051	-0.0549882139040316	-0.115964176638578	-0.0551876528346147	-0.0604493945395993	0.0719156817633296	0.0430697028682541	-0.0564376384081964	-0.0338835101805923	-0.110600211036777	-0.0451735507570447	0.0372323687423368	-0.0227551664013431	0.0163856864590988	-0.0360352564447331	-0.0833399421715426	-0.0447816930959685	-0.0277243480677696	-0.00474223006837588	-0.0163607216357427	-0.136014722091957	-0.11333420810238	-0.12005570690905	-0.0487845296345321	-0.0909757131877331	-0.0837391528570826	-0.118711528321775	-0.105181861089689	-0.0314201839616077	-0.0900477549944962	-0.154487703070533	-0.0706963061871674	-0.0197045266492078	-0.00761876792746933	-0.0836929220379989	-0.0526792950689624	-0.0495498551704331	-0.0451002831166194	-0.0545478931623259	-0.0422482686058388	-0.115613564913965	-0.0546227950703607	-0.0727799998606032	-0.0854273312084958	-0.108424411731368	-0.171803293647615	-0.109569036936976	-0.0666440069334314	-0.0925362094343684	-0.0752217972510553	0.0420535629759782	-0.126696982464275	-0.0948108487948765	0.0300092896348614	-0.0861608527005378	-0.0455364485123623	-0.0922279485832055	-0.121300367290755	-0.117593388232221	-0.0995968782546861	-0.0685651656332882	-0.152202173544463	-0.0162804733091982	-0.117344368261607	-0.0181292425234291	-0.0714313974784232	-0.0982408604476682	-0.0809800745145979	-0.0719690468453105	-0.101065765674961	-0.0589124384703005	-0.0504961311335469	-0.0547001669068063	-0.08303819833404	-0.0342483609991583	-0.102282204211666	-0.108369642003089	-0.143678427773894	-0.113922495315	0.0281557010969435	-0.0960614264161136	-0.0728901973719928	-0.064653803707479	-0.0100653948020535	-0.113539441005886	-0.0595498034651766	-0.090052737348243	-0.123091525186418	-0.0770356518385331	-0.0891647774429713	-0.0761740343786494	-0.106652637708447	-0.102023935213771	-0.109968250750543	0.00792132070190789	-0.0629486383399296	-0.131756242006889	-0.0194448571136354	-0.0723681497681747	-0.11407535574421	-0.158682964511616	-0.035566424138247	-0.0956000215199981	0.0689013349104142	-0.106160058986818	-0.0590095421626864	-0.0355089354591782	-0.0958651149176859	-0.123696171541937	-0.0326404400313424	-0.0389553356196612	-0.136051241630113	-0.135072194880836	-0.070749749981323	-0.102858079024938	-0.0841096428661855	-0.189416141549509	-0.0285210203819276	-0.10138786018553	-0.0862621101154795	-0.0304230309902775	-0.114164774716368	-0.129493936680463	-0.0728564898727301	-0.0579143179986625	-0.0581774958886288	0.0690758699226287	-0.0580494913939086	-0.101157469063875	-0.027557788739801	-0.0187781759513243	-0.111423471812199	-0.10604548823525	-0.083776326560758	-0.1266194397493	-0.065271637551787	-0.110258337417362	-0.102418862604265	-0.0231238838716579	-0.0375418560324996	-0.10179114378906	-0.0865897076104117	-0.0990724847177638	-0.0826310103625082	-0.146933400667705	-0.111095869881263	-0.0688208775201194	-0.0287609651745399	-0.0731750648296142	-0.0446919860136422	-0.117185694621582	-0.0149195630878805	-0.0681088624580918	-0.0861584392639101	0.01750754966569	-0.122965677461383	0.00184356491113621	-0.0785759879405463	-0.0750037637827221	-0.0837039088156135	-0.145947467274635	-0.0481183402834849	-0.0725430580929713	-0.0874114704866688	0.00915767482347211	-0.0062148369580602	-0.037356324044007	-0.111010842826684	-0.00626838735119704	-0.114156578165973	-0.129137180820098	-0.100691087694237	-0.0969430514079748	-0.0771601308867007	-0.00245873001275873	-0.11226394387272	-0.0458425170681498	-0.134337399180385	-0.103784058354817	-0.055687795290739	-0.128704322355205	-0.0249110402283805	-0.0840643781393693	-0.0605126049641399	-0.0902055843739179	-0.0841448389517636	-0.173139488859563	-0.0111082635667686	-0.0460584151793815	-0.0516020684848427	-0.187295006004249	0.00318642372584582	-0.0787059527025132	-0.0981663210365612	-0.00935408766829255	0.00418091510907189	-0.0963155959823205	-0.0956189220689885	-0.0478908595829399	-0.0757797086683181	-0.0951798129449927	-0.113443936594146	0.0236299627629623	-0.139711732675224	-0.0816352828688534	0.033393999074461	-0.066327728709661	-0.0483135470794542	-0.077647301943473	-0.0296046132577673	-0.109422460266918	-0.106940206808331	-0.0597149728539208	-0.108885551324642	-0.107895009206638	-0.0516801555875983	0.0080133636418342	-0.0772729532344473	-0.108859151655871	-0.065327757304561	-0.0194321080297992	0.00461707737226705	-0.118583472963127	-0.115178542109249	-0.00170732362799169	-0.0694209922252289	-0.11116715305468	-0.14244831968138	-0.0280908300722605	-0.0366329697473743	-0.0890591980050537	-0.0883204089776211	-0.109267451473544	-0.0870970471133641	-0.0377838542588387	-0.0592345260993646	-0.104192971206374	-0.117849563752514	-0.10798434824477	-0.0195546306341706	-0.104491102138957	-0.0318414631879151	-0.0328555726521736	-0.0339738944518583	-0.0328473182640275	-0.0350108399853379	-0.105572030722237	-0.0111920390292572	-0.087135093419869	-0.114799095049993	-0.112774429063926	-0.0972709089042756	-0.00904037861290846	-0.0389109517147492	-0.0713658652718414	-0.13217914328147	-0.0832480923543093	-0.0172418990042729	-0.0415271860422649	-0.112657065245904	-0.108397780529213	-0.0921567235871533	-0.0924319720026722	-0.117907229152918	-0.0216325025350592	-0.0536366724231374	-0.0520489744617639	-0.156329939152086	-0.0492098409833376	-0.0499148094796216	-0.0919789072596958	-0.0285121570425952	0.036205203942084	-0.0461285242784799	-0.0902825651284312	-0.109025789348273	-0.100772921345403	-0.0730884767484767	-0.0666946012586098	-0.104224412938027	-0.111178685689295	-0.0884583611953892	-0.115787598306146	-0.0654361502157288	-0.133624258845164	0.000289774764148836	-0.123370451419601	-0.143981012372038	-0.0443962425429238	-0.0773594464024266	-0.0742605528952996	-0.0605105332318295	-0.0478443976071858	-0.140902327302823	-0.107926521034214	-0.139077386128324	0.0178059474492793	-0.0916214407733613	-0.093978891703754	-0.102574708114316	-0.166778754445061	-0.0753268573207589	0.00243901741423666	-0.0299308344951274	-0.0805513820587822	-0.0850056401160016	-0.085319813876252	-0.105524057854714	-0.062466226884449	-0.00377567787531034	-0.0772097093541504	-0.106777695902947	-0.054169278034192	-0.102126769209898	-0.0662742261128667	-0.0952593037093393	-0.143192906557457	-0.0938263806994153	-0.115221709297801	-0.12711250631812	-0.111940203859691	-0.113531950087861	0.00532169030910195	-0.0851805220881166	-0.0458603643442639	-0.0687893787972504	-0.050971281155378	-0.0426309254847669	-0.091095766068965	-0.074334474118935	-0.0796907689222206	-0.114774629300492	-0.0268541147491326	-0.0985965505680292	0.00174353498567128	-0.0672992501343256	-0.0832416075918322	-0.0779658410548539	-0.106710597216728	-0.0708463575622027	-0.0852094356697448	-0.083437702119843	0.0058983612570157	-0.114620153522003	-0.0738732613512355	-0.0483541956164575	-0.023312853549364	-0.091933849790144	-0.00423806306705572	-0.040814243732333	-0.115766779048153	-0.0769967920455523	-0.115125665583013	0.0780122269455343	-0.123628768104025	-0.050181389650199	-0.141754516230847	-0.115216072686079	-0.0666994293544789	-0.0596763609610316	-0.0622880138249886	-0.0310954459278037	-0.088955917777288	-0.100545784602765	-0.0207180010843577	-0.0518584847820912	-0.0790779200979509	0.197707776253022	-0.110815633093374	-0.0689889383757301	-0.0695215791148392	-0.0987095609622153	-0.0889835515655405	-0.0624747070863569	-0.0878693784331494	-0.0982298594060049	-0.123932307025062	0.0581700025648841	-0.108451537537946	-0.048860475612392	-0.0829476451363096	-0.0871723692481134	-0.057194779899475	-0.145059116937896	-0.13041358345657	-0.135360937258605	-0.077972097892743	-0.102872387607715	-0.0466248617000068	-0.0923347273466525	-0.123438469819876	-0.0785083121980828	-0.0282334572318995	-0.117582951522524	-0.127415884424079	-0.102404230331099	-0.135082953860344	-0.0165077640760705	-0.0314858258932646	-0.159085608689417	-0.0815000963198361	-0.11715659334166	-0.0437379499052761	-0.118654028596331	-0.0476726708803719	-0.0529198991387896	-0.101469081843121	0.00417883188860786	-0.0996208259896366	-0.0546171225484244	-0.195671134345072	-0.107239203941671	-0.139892749128967	-0.0773199896773605	-0.0634435655769049	-0.0915518925901035	-0.0390000276314008	-0.0809383252514241	-0.0972139249564701	-0.073429444491492	0.0218955142144085	-0.024682346634393	-0.0288627580686424	-0.0939358186362312	-0.0975657228007135	-0.060144078423053	-0.0858643266180656	-0.107063752042173	-0.117808302728533	-0.0526178875634974	-0.0166315245284091	-0.0893576241279238	-0.111259256223074	-0.0447610926490352	-0.0315425495393532	-0.124513082296879	-0.0573735238505491	-0.0573457072265836	-0.0203070824417055	-0.0921190519083541	-0.0789754363590687	-0.0995385968268752	-0.0829247872876654	-0.115979975107663	-0.107693816044044	-0.0988347993204914	-0.102157164777211	-0.107586558684145	-0.0463937067800297	-0.0947202094161287	-0.0854661809261455	0.0102951313924671	-0.0618665045702196	-0.105288462618829	-0.121628729436677	-0.0545112344617841	-0.0292191838679536	-0.0464522007585917	-0.108990087985237	-0.0401080675181578	-0.0564515415063087	-0.0750199196464971	-0.0462694105481991	-0.0880238256206647	-0.0597679124548033	-0.0639123972947727	0.00663025137176992	-0.0789026644797054	-0.0178586229522358	-0.0254171103078991	-0.0425336051479637	-0.0524736322662424	-0.0959352269163167	-0.0730483293655743	-0.110300379050472	-0.0657822424448509	-0.0921203975620636	-0.0977734310610745	-0.119080192606455	-0.0798283792505888	-0.0373441562721614	-0.023768263380464	-0.0654356649163868	-0.0561328036572827	-0.0698476752134229	-0.0916485069143753	-0.00898223728535121	-0.0285285743032055	-0.074979883961319	-0.0537473792393091	-0.0748268455877848	-0.162770585909783	-0.099732675980953	-0.0988654163534318	-0.0917195810095703	-0.0365837842976398	-0.0453768141691102	-0.0475650749954759	-0.0359509996297887	-0.0723777773017379	-0.0468119470494411	-0.0962951234212459	-0.0544350968048521	-0.076053401649375	0.0022393080820406	-0.101028340606402	-0.0840214749834654	-0.104326632577967	-0.113946529494692	-0.0730326658418757	-0.139650469885932	0.0169009613705059	-0.0696676291539076	-0.0810089615834271	-0.100061909229381	-0.0832526649271813	-0.0819117989094025	-0.0938732746174153	-0.0786798191773375	-0.0346857191999744	-0.0704858358739479	-0.102160316264945	-0.0451332951443996	-0.0635280258442483	-0.106979143248111	0.0330676443110823	-0.0814739035199646	-0.0325212276855497	-0.0714636888469354	0.0243741013965441	-0.0207148148769038	-0.104067537912595	-0.0556779482683427	-0.0847224744413036	-0.0628145054448194	-0.121796919163397	-0.108966625633484	-0.110332526036424	-0.101483799342766	-0.0704748430879608	-0.0545496390074826	-0.0704105186079297	-0.0519139988203777	-0.0731301830270827	-0.00435244423574861	-0.0865224256473413	-0.0782818155045476	-0.0431787672226016	-0.0763577015323301	-0.0926954494669553	-0.106824880389517	-0.110956596246062	0.0321896315732115	-0.104899949886462	-0.0533997078038561	-0.092635839485494	-0.0610009676969197	-0.0368531050352663	-0.0759169302748895	-0.095004174335514	-0.0639063460393721	-0.0723451356388001	-0.050564924797913	-0.067769329968037	-0.0915619493643326	-0.0565433114375429	-0.0965114697214588	0.0225454762864799	-0.125429704414656	-0.0459144475119876	-0.0477477367320494	-0.118201911559451	-0.0806269980939002	-0.0660978813111816	-0.0928690083531914	-0.0741622889900255	-0.0856851738800558	-0.109252306393166	-0.0942587181401757	-0.071986501219375	-0.0980585609778226	-0.0895404523556001	-0.136936520278196	-0.0792165231167582	-0.104873376283104	-0.101035421462291	-0.00636244437207905	-0.108043289045477	-0.112656866342365	-0.116647896828942	-0.0630918135264788	-0.094529322908225	-0.113698748841471	-0.0235975393721126	-0.0741270335961461	0.0153859052976186	-0.0301354623910739	-0.00631233690176481	-0.0910337782172702	-0.0753725483240257	-0.0682498982845874	-0.0981163742815285	-0.00152714432802905	-0.043826172821946	-0.0556025490136506	-0.112932536754624	-0.119463539136891	-0.0291076293100044	-0.0834817005457477	-0.135664221308978	-0.0799698931807627	-0.00199481865726489	-0.10208358836044	-0.0587211774891809	-0.0869048034889782	-0.0821006931569336	-0.0232100924061597	-0.0533897017774196	-0.126619828482417	-0.130862166594445	-0.104363699661003	-0.0646164538600153	-0.0928735034155779	-0.0972634416489049	-0.0435219223374993	-0.124554751058013	-0.14137660351975	-0.10268352812811	-0.0936882044365205	-0.126591588228109	-0.119260551096088	-0.128707907223584	-0.0917587663317934	-0.0366223998389229	0.00540278112365387	-0.078393393636366	-0.0823835395950562	-0.106461294345772	-0.0948195886871808	-0.0728773810128168	-0.0919916786225235	-0.0960851045401236	-0.0820750558381796	-0.0443130415355083	-0.0195097127574463	-0.112469820836721	-0.116212406563555	-0.119823556778507	-0.0544598543934533	-0.0869975133716611	-0.0923183611248464	-0.12003552525863	-0.0840411181330095	-0.0865038313859524	-0.0464282733399722	-0.103163053386501	-0.0757349491213128	-0.0986854194076286	-0.120856861226618	-0.080559841726017	-0.0697735125391238	-0.144438495675689	-0.108612447070154	-0.129301700312579	-0.0635225710534954	-0.0955561386188769	-0.0977834015957031	-0.0108021412631203	-0.0740095483262203	-0.0638335545176924	-0.097772369323408	-0.0652872478233003	-0.0290712430243469	-0.109721493779567	-0.00291164132308846	-0.0773234455699213	-0.088280252408548	-0.105802097590158	-0.0372356739207396	-0.0641866472829756	0.0315659590420007	-0.158195711142605	-0.0051459789550315	-0.0169246399872357	-0.0785989923295339	-0.00800595155697814	-0.147220279817038	-0.0523071258158402	-0.0617924573753205	-0.187947748915226	-0.0296600886718894	-0.0885281644554721	-0.0895901542584423	-0.0796621117794101	-0.085416163008209	-0.115031178284273	-0.0840529293014029	-0.0847728234472104	-0.0806684810151634	-0.103071446267814	-0.0305074372484179	-0.0951425787533837	-0.0863516135037447	-0.114983779907551	-0.0851278557709778	-0.054687307479427	-0.0732588304020048	-0.072642662675802	-0.0201075404756251	-0.0897905651881447	-0.081178731754705	-0.115952723899198	-0.0898495405110493	-0.107711413804781	-0.0582639675765979	-0.0655300205795767	-0.0913453699063114	-0.0988863156919886	-0.0507702937145313	-0.078852583883494	-0.0845697379017274	-0.0596541441125646	-0.0986765367226184	-0.117985843257256	-0.088738599820475	-0.0885846493287655	-0.0981040205904708	-0.105723999399001	-0.0734689750271822	-0.09990247402585	-0.101289274461522	-0.0646362666599117	-0.0842653044283376	-0.0877752839196245	-0.0268139720531658	-0.0758491785294409	-0.0796296141165078	-0.0935693527499212	-0.103656425700912	-0.12015525021822	-0.095667546991907	-0.0902806102987773	-0.0819803972493653	-0.117019161199884	-0.111485957192268	-0.0998499092557722	-0.111458840095693	-0.0481268389630247	-0.0478832811180878	-0.0989981226659925	-0.11540088567244	-0.11407155887143	-0.082143272559351	-0.139352710786209	-0.0725284854989145	-0.112785277061737	-0.0899478518853571	-0.042338551216102	-0.100462149154986	-0.136301124233192	-0.0835336500407309	-0.0637669133134991	-0.0159224399092629	-0.0708740160296942	-0.107587138565837	-0.121027224554607	-0.0894572864115555	-0.0525399045645727	-0.139360868895251	-0.0873732664492312	-0.0836078117833502	-0.106095848841085	-0.0267154543687393	-0.0814224421977115	0.0499666354966805	-0.0518551931508632	-0.0668672164389923	-0.0652124406327358	0.00424288584183287	-0.0730723899883401	-0.0835709518420711	-0.0865430430506602	-0.0870273748733535	-0.120992813367184	-0.0298564213501594	-0.0208476433341921	-0.137804292838412	-0.0346356199666561	-0.103811060318393	-0.0953232626839962	-0.0586176234319011	-0.102396282564292	-0.0366135451167034	-0.0835810588006671	-0.100171881528302	0.00390702057058154	-0.0486526257547866	-0.0770621798855585	-0.0969902121917409	-0.102094806187886	-0.137682986413671	-0.0646048664409986	-0.0837306483046382	-0.0879254659022706	-0.0697401547666093	-0.065765973837376	-0.0831511231860233	-0.068921443073568	-0.10896429601221	-0.0107452734815765	-0.0527556954956763	-0.0899390283540175	-0.0897610063963967	-0.0865683238038793	-0.0135197196503833	-0.0639533681853493	-0.113863034297288	0.0252956690450986	-0.0907964949605042	-0.122797202718697	-0.0581566015824023	-0.0895156443877177	-0.0970419468396459	-0.0926738451119348	-0.0845475034667291	-0.0702208853275429	-0.131080393278763	-0.0589034166663953	-0.0521317581448741	-0.0513389558974524	-0.08523901522348	-0.107361540780702	-0.0884764273290656	-0.0635798037831245	-0.0449675385903621	-0.0811453698198269	-0.114322559351797	-0.0633986983567452	-0.0656374584932004	-0.0842974073137188	-0.0747808008045382	-0.0640296774790644	-0.0429122032939809	-0.0571045102794741	-0.0617278721849366	-0.0795873886248873	-0.028754142936229	0.00058030200041876	-0.0826362624532681	-0.0803090509610093	-0.0392438089374519	-0.100958691819544	-0.0355114267365091	-0.0790078261131002	-0.10596849166771	-0.0292462370473465	-0.0537155965239993	-0.0730369293943051	-0.0454199420943103	-0.0595321127736003	-0.0528636666166871	-0.0955538513169758	-0.10304891024451	-0.0969996871671768	-0.0779520090671836	-0.0777835762019425	-0.082533731904134	-0.091205366082807	-0.0257429531807498	-0.0856396305954187	-0.0614605965517371	-0.0929534472656116	-0.0887340992301466	-0.0907501998586243	-0.0454579027801899	-0.0707368437219787	-0.101840042693203	-0.0166924614391614	-0.0555438280036915	-0.039279861003666	-0.0761167931058215	-0.129854065163716	-0.0553849947141395	0.00117505971349154	-0.0931265970832522	-0.091935878085707	-0.129815279309972	-0.0778506770640856	-0.0638751745646413	-0.0573677252185154	-0.0537911051621341	-0.0375494542221629	-0.100520175515296	-0.0804004999699309	-0.116030094975333	-0.105792100417699	-0.126568669464412	-0.123626442809474
Mast cell	-0.0296937507116906	-0.0114504855532797	-0.0444725542178675	0.00209767601084938	-0.199379374356576	-0.0941744602157203	-0.122931982608797	-0.124752498937307	-0.174826094054656	-0.0488032673093597	-0.169362591185123	-0.13108559216209	-0.0267995527437033	-0.147730929883798	-0.0148210243835978	-0.0243491034433423	0.0557706304211293	-0.0177603945247024	0.111294690005259	-0.017775058550021	0.000649695904478756	0.00980658517601153	-0.0868496312412881	0.0161281503484184	-0.111739357202215	-0.162184148669316	0.0164070349842849	-0.0661518649890215	-0.0832231473985146	0.0513334973299852	0.0183332120141918	-0.0782421955032567	0.0480138508961709	-0.0421082453453033	-0.109730790022362	-0.0769988815169085	0.00435583605355547	-0.0532181435389537	-0.114258120796676	-0.120732471457472	-0.0175193104498565	0.0156458295141076	-0.0406542047812923	-0.0608431742435768	-0.092763753794808	-0.0657888541349863	0.0254857650220317	-0.13282365907105	-0.0696724166055601	0.0197569172413768	-0.0821740467743702	-0.0423084988718418	-0.10435041052736	-0.0399712504295009	0.0319923357187416	0.14441700666161	0.033619189176138	-0.0209497514095512	0.0301170417357029	-0.154742914454141	0.00234336046486033	-0.0374292516780061	-0.0499870185704694	-0.0189200876705435	-0.00681086946250253	-0.151031462219931	0.000906383969649368	-0.0160492001331049	-0.0399503462628628	-0.0838261992085212	-0.101642292969	-0.153706664190143	-0.164312437438986	0.0352723380806836	-0.123039789085936	-0.011057933512327	-0.105909076855155	-0.0747249809774937	0.031883558401821	-0.0865714841863675	-0.03046157888691	0.0218525491534707	0.063362008050135	-0.090124063539123	-0.0603104763055882	-0.0211824008029395	-0.132497617984809	-0.0487422802170003	-0.00068982535841754	-0.0380474948157037	-0.0508132844636677	0.062668998512735	-0.148345555532632	0.109024835982557	-0.0775941593520328	-0.189072776209445	-0.099054578786755	-0.0325623708465905	-0.0413691694904096	-0.0382393009989766	0.0183956388948483	-0.0897892427139678	-0.148790244300198	0.077563104548702	-0.0671921150392713	0.0646692131685105	-0.122962250468227	-0.0296005692509557	-0.215694652988961	-0.0161528588632285	0.0705656565589973	-0.187891808706751	-0.0577837407671045	-0.110110500312019	0.0772912580173653	-0.0356320689128992	-0.15077558750749	-0.0447996223949984	-0.0283638905048996	-0.075863685032875	-0.167657290774536	-0.0195950014660372	0.096602265004367	-0.0663381376493354	0.0221254459734256	-0.0753306040254846	-0.143594126254954	-0.169002934282001	0.0185765705773488	0.129070507522675	-0.262050199353236	-0.0929302612187967	6.36697757250117e-06	-0.026547264576963	-0.117475455885324	-0.0319493378899655	-0.0367063793484618	-0.196654330828578	-0.00147879108867854	-0.0985433804784226	-0.109952696527617	-0.117303074222104	-0.101465805410974	0.0395321562143641	-0.00822299026462239	0.128117598491808	-0.0951461947288702	-0.0712737305622502	-0.0970764038605831	-0.0582147853863023	-0.131157407925121	-0.0573741944445924	-0.0519418473157702	0.0078153911792052	-0.162496368318245	-0.0123713598240485	0.00782972271419649	-0.118072229714362	-0.200934009641491	0.0313187942864753	-0.0150840044199701	-0.177617106558129	-0.112200322759934	-0.124642840885194	-0.00603827416691299	-0.139452558040413	-0.145557043574689	-0.127671506807535	-0.117728202687942	-0.054233390106827	0.0228665899659806	-0.124561910363788	-0.116885884335725	-0.06150192765071	-0.0851108567859503	-0.105857959469881	0.0276928555014486	0.0219396509670027	-0.0831063020746467	0.0313980302894644	-0.0524999410007136	-0.143519571847129	-0.0659028114979727	-0.110249989451103	-0.173210529309077	-0.0718881744642346	-0.0676367069001661	-0.0362380515781287	0.00796026910556216	0.00914592222209224	0.0501020243565179	-0.0975183717153601	-0.0257328046425071	-0.000714376271960119	-0.202814056159374	-0.0797816717144078	0.0266145305304156	-0.079643123250539	-0.0298479470081754	-0.0267102909998054	-0.128501274944907	-0.138301893171991	-0.142668324329418	-0.0182390431190839	0.0414092226622421	-0.166174901790255	-0.00603915292426344	-0.0475751014304028	-0.0780813938545644	-0.0315457219508784	-0.208731767794476	-0.0855506652391397	-0.0662684985977416	-0.0809162223296826	-0.0200996613117715	0.0345641463953399	0.0346325478997982	-0.110917901648913	-0.0420862253593535	-0.0820499842767706	-0.102193138590553	-0.237319479963679	-0.160735634419145	-0.0479821894270749	-0.0476024819643083	-0.129357389250952	-0.052820270097947	-0.119339267879037	-0.0434812102362659	-0.127181590125758	-0.0824894409325479	0.0741926916378796	-0.00710785128158926	0.0534126297223949	-0.0719819031472316	0.0259922210402727	-0.181108562005076	0.0232630388377664	-0.0124285504358199	-0.11673623251577	-0.211517683834907	-0.0451816450998577	-0.0550297711593464	-0.0588739759801532	0.0317634026752947	0.00924765560529587	-0.0647911836816517	-0.124555882649528	-0.0370830002924059	-0.0855359391898654	-0.0873166334270475	-0.132269931454614	0.0368697637586225	-0.290641564868806	-0.0981147045116989	0.0379227811944044	0.104107857278573	-0.0973556183432386	-0.150180977274221	-0.0356871951103498	-0.228280528555473	-0.0701234215608217	0.0154811376102909	-0.0552353993030345	-0.0971657343270909	-0.0873564154545631	0.0377228735665215	-0.0814500437191933	0.0121941488529045	0.107581729613857	-0.0682650526048454	0.00094759781257734	-0.088605191818279	-0.0791729257038684	-0.00331502602488894	-0.11455928172944	-0.221370767719456	-0.140345293383961	0.0647515534196138	-0.00630846865524375	-0.0807151927165646	0.0170308587271039	-0.144442907123727	-0.114810267082497	0.0378483812937192	0.0603529366781237	-0.0761595256202379	-0.00512253492526149	-0.020867954819066	0.0908421706465488	-0.086679851126962	-0.10411323909889	-0.0745515073055425	-0.0368823933376297	-0.068901222297315	-0.00325852581589065	-0.083618831533289	0.0413417716669995	-0.114012430281134	-0.0864149896291094	-0.226882926249712	0.032617778561863	-0.0676123539407356	-0.00132342095863493	-0.0477107660544134	0.0152180617087423	-0.0897246977338538	0.0282867482662241	0.0214235179620421	-0.048487443858908	-0.0632594533740839	-0.0572700443488873	-0.0569425570626546	-0.150236174107386	-0.0262245124167234	-0.10092326005775	0.0295385104481021	-0.161562178752995	-0.0386869289351734	-0.019540239878691	-0.107127706353492	-0.0423777746824101	-0.021569492293484	-0.00952173830990288	-0.0416485929710157	-0.0991866182612886	-0.0604914855946923	-0.106467826398043	0.0259370534601565	0.00199179737867401	-0.0581743609244098	-0.162387084140292	-0.153448809066864	0.0121161803542135	-0.112203154274627	0.0440567492991788	-0.0774738327356002	-0.0779892780200906	0.041167470600416	-0.0810482799427864	-0.129040722925359	-0.0819225112935628	-0.0929539423129713	-0.0143390063932943	-0.0825611939372741	-0.175773484814134	0.0218456277657287	-0.0708722202947176	-0.0182039238602347	-0.0724518741595924	-0.252339478802274	-0.181001449208208	0.0729407883445426	0.0240534748018829	0.0115508777543604	-0.113370037731925	-0.232850385103023	-0.0755499533944166	-0.0273257423179583	-0.0354211722544193	-0.0305880739331753	-0.041021711310021	-0.0766922193576937	-0.0954731104339001	0.0796350619505587	-0.199802223110179	-0.186422977472001	0.00394175868713708	-0.136471429409594	-0.17833284181545	-0.23032364892048	-0.128504406400438	0.0106203405743977	-0.0490741218743253	-0.101282385447197	-0.0856255588130753	-0.0676837707770891	0.0581219721697469	-0.0949570935020674	0.0454154719069223	-0.0475189132862629	-0.191235197117248	0.062839044230531	-0.0848448438350862	-0.0839575138866257	-0.0889667401445811	-0.118971769293134	-0.0558011636756374	-0.089204185938515	-0.141401767218883	-0.0928682875220779	-0.14505256126239	-0.0462539979880001	-0.122001569240285	-0.0202091738375391	0.0677391065239655	0.0291932073915188	-0.013582617637296	0.0391699430923613	-0.0370594006144176	-0.175496969164372	-0.113795640274777	-0.0759809371303249	0.0231901919185326	-0.261912802451932	-0.0753545127606531	-0.181708703864017	-0.160874208775536	-0.0536070837102913	-0.0550260865587905	-0.00166018872987216	0.0476527788471181	-0.0327442067280659	-0.0167428538698796	-0.104111068638486	-0.0786193054236489	0.00617268475103363	0.156177353068751	-0.0587299200056236	-0.018508112507731	-0.191286647183468	0.0170185678766693	-0.0224176030217469	-0.0124885322751686	-0.0821371152891428	0.00415026054459851	-0.173040059094881	0.0965555038425003	-0.14638264678046	-0.0181541764266703	-0.168588104527787	-0.0574822320852638	-0.0425230660185151	-0.105914212223712	-0.105990668468554	-0.178124930780557	-0.132358805351	-0.0859245417328284	-0.0300907326827396	0.0222388996910397	-0.116245900850993	0.00140909038273384	-0.0938298272561743	-0.138147108384724	-0.13861491536005	-0.125727963810517	-0.234530372063723	0.00104889038648905	0.0447816402224425	-0.166530468617524	-0.130200364616169	-0.177809826185397	0.106646953943137	-0.225482854925662	-0.0505861550757512	-0.0981600778652843	-0.089186030884355	-0.0454713419612623	-0.145127077387824	0.0297866123541806	-0.175828652110168	-0.0880432652622046	-0.0447792037883865	-0.0825077259413113	-0.00676398106572449	-0.077513408410308	-0.0684152054053992	-0.123203843440109	-0.0207126392973532	-0.0694268869618037	-0.00812683215812762	-0.0475005577741018	-0.0792371452593455	-0.123860006525261	-0.109610505821643	-0.0475569038161373	-0.138983126653074	-0.195951963902373	-0.0971226299561588	0.0765793402923062	-0.00462950166587361	-0.0246789397623239	-0.0852390883865363	-0.0282174532929003	0.0650259025915369	-0.119528726865999	-0.108089604537441	-0.0247063682028189	-0.0630106031700067	-0.0492221277956886	-0.0717696341689482	-0.0035002951653014	-0.0844853071390358	-0.0997709963777251	-0.0981876576252888	0.0272379835534081	-0.0455971405331011	-0.0733945507389192	-0.0141004239712983	-0.0681623638624778	-0.0412918329774354	-0.0577105984310237	-0.133452968934872	-0.0713184267310409	0.0314828964660269	-0.0612706130693177	-0.119714750764874	-0.137817284874498	-0.0955643389576753	-0.108085092868951	-0.00957346593399163	0.0762438772451952	-0.154292851060208	-0.0690226269584701	-0.114571890034575	-0.0418286120183166	-0.112561448136028	0.0048951770951543	-0.117333685574142	-0.00925610537836366	0.00160737147786594	-0.0709741926081475	-0.0678232085692928	-0.0603540820939692	-0.0908365198955902	-0.114015436302078	0.00944526647026072	0.0309501289464598	-0.0888434606767584	-0.0573074048504615	-0.175175432916339	-0.114395618703243	-0.14780778631755	-0.084279119449277	0.0136706591388584	-0.0405235027794195	-0.0299579116152718	-0.0828229324306399	-0.0631184364053642	-0.0870138534247525	-0.14079166795491	-0.10491382871172	-0.0909996413787956	-0.0797586643932549	-0.0374975108359302	0.0412911640315362	-0.0518715985997379	-0.113548423864385	0.0115106716147091	-0.0633512753252393	-0.0595276524041027	-0.111350303886795	-0.13770043248233	-0.133748911302855	0.00958144824318056	-0.0855509020194065	-0.0200716129162635	-0.030207398331036	-0.126356624794312	-0.110780160318557	-0.215588092785925	-0.139105466439581	0.0642669572782286	-0.0796306005736318	-0.0414269788689529	-0.0241071914423285	-0.0597519757046523	-0.0529767668347339	-0.0576912934979749	-0.120880611670615	-0.0483860966445407	-0.134567898068747	0.00839482522496937	-0.0999565577806335	-0.086558002146148	-0.104272943807532	-0.114337008173398	0.0853016895119628	-0.129786160532636	-0.0796559714989735	0.0312450625795974	-0.0909640600364836	-0.0591115530626278	-0.0507269974890614	-0.077430540900837	-0.0249172756521567	-0.125253738379946	-0.0147186344332487	-0.0269102041117483	-0.00846136761439889	-0.142457263170215	-0.102401078610526	-0.0638254189646837	-0.187046071427844	-0.156036188165925	-0.120382458374751	-0.138971052777981	-0.0955369433820327	0.0479071507981779	-0.0543199372819279	0.0262580257106626	-0.0871073204925289	-0.124630072082115	0.0508422242891162	0.0256674851510499	-0.162041004381651	-0.0367611622718097	-0.11797612417847	-8.28100917395878e-05	-0.136729903181197	-0.0994314858993048	-0.103716288495114	-0.0874218789982014	-0.0745360040111395	-0.0241248965619945	0.075085065969938	-0.0657969175820986	-0.0234215757966098	-0.113538192888862	-0.14367502751065	-0.0197626986292185	-0.00664665810956312	-0.0139543353355258	-0.0188605392091725	-0.109875016840777	-0.0967569271548931	0.0956795859409259	-0.0873813164792143	0.0364231173043355	-0.140582889484425	0.0172731668795782	0.0397722172618819	-0.0797930739314398	-0.071538024060792	-0.0856130315205271	-0.0543912818143409	-0.0758712207202064	-0.072259492210532	-0.0738956059373333	-0.0292122885796241	-0.00715280472843608	-0.113070367681314	-0.0201708470670838	0.0417561914199156	-0.0967061912665605	-0.100728230952414	-0.107930573589939	-0.107831182467985	-0.078016414037879	-0.043467099488338	-0.0543447279536419	0.0640838368684008	0.0214637795176044	-0.109559090681347	-0.0512786469770165	-0.064845300642653	-0.0602007247800968	-0.0622305384033299	-0.0917200114327987	-0.0217198788103601	-0.0354304230745016	-0.0415506828125924	0.0108894950100517	-0.108425770982923	-0.0804082382016568	-0.0543777294551619	-0.0618484583424966	0.0242950104644113	-0.16735756433934	-0.0141328356318237	-0.119429124574494	-0.0545911413773673	-0.113580881706635	-0.0674120749669185	-0.139601548575495	-0.000871747282691154	-0.137573750255618	-0.0230635420362512	0.0147972038966118	-0.0745351814142896	-0.059869678341747	-0.0905813814467696	-0.0628744474423848	-0.079452097193575	-0.0489651893425342	-0.0628617032751254	-0.133435416368014	0.00762029837892087	-0.0928666919729471	-0.0366621295316085	-0.0375303596599612	-0.0930083597514942	-0.172832327992733	0.0237296492317196	-0.0185843635782707	-0.0146726363421561	-0.131282606064879	-0.0961818149529372	0.0170146747610436	-0.07252622758328	-0.133220997935925	-0.0755744574223184	-0.0830845394497768	-0.0423815838557003	-0.090646822078738	-0.110602654328166	-0.0529149702928845	-0.0670055936116901	-0.117141593405674	-0.00989396732246667	-0.0812648964561015	-0.0924260871857599	-0.121516566837282	-0.139954202757162	0.0368593420906038	-0.055905053153595	-0.14043401333188	0.00517216619528336	-0.0237034946643865	-0.00943700663603826	-0.0206018349323049	-0.0945832846364894	-0.0630497891343375	0.00148046216602193	0.0305055625103063	-0.0881995949570099	-0.170074304084389	-0.015711940711939	-0.0268862337273536	0.0265850185418351	0.00335201127432028	-0.0674787743721852	0.049453666278963	0.0990835657070544	-0.0604566347678003	0.0536416029899772	-0.103258013563256	0.0393052128662613	0.0245706624816413	-0.2123127962334	-0.0168570513530976	-0.020913618552794	-0.0108899621576605	-0.0354494545824778	-0.0731024537310133	-0.132578047715574	0.0150836165197507	-0.0907013309603029	-0.0612214715173882	-0.0968989024254303	0.0635433754232251	-0.0843426822984324	-0.105191986926944	-0.117231096613344	0.0170763255892567	0.00867708340704828	0.0107373709595338	-0.0484462508331373	0.0841454830422238	-0.161806877033573	-0.034767233443283	-0.0688047539119374	-0.0863372938655642	0.0299250168437957	-0.0011217254893596	-0.114246215889459	-0.134573043109653	-0.0621261540384121	-0.0409565945565544	0.00714456319649159	-0.0107521745812935	-0.0208995175379876	-0.100293654263663	-0.117833242069436	-0.112380241252192	-0.010441810217202	-0.111757470637017	-0.125820131508525	-0.00219008984004713	-0.0728801181206835	-0.0974368335753957	-0.0827326232777532	-0.079987988923002	-0.172633960016251	0.000788287736427386	-0.0261313546267393	-0.0932247137972586	-0.0174437760203544	-0.115350783969335	-0.113478324716268	-0.00620327406622709	-0.0174641885659983	-0.0479822707188267	-0.156149848100526	0.00340405067880615	-0.0913222765185981	-0.131456071884453	-0.0432862272181664	-0.00405679494633871	-0.0279535869785472	-0.0452628940948958	-0.0415173843842015	-0.033439445972136	-0.132987637174514	0.0145633854571728	-0.0424707409564011	0.0347599834962155	-0.0698212646562131	0.00022383374911076	-0.0993925613190172	-0.132303101445781	-0.0897720177943531	-0.0283463475363585	-0.0481731807385355	-0.13510822458101	0.00556019680404554	0.00201994265526614	-0.0283554714815768	-0.0793298310896214	-0.131614636876365	-0.0775350745042076	-0.108973394361305	-0.0365016215476766	-0.0330006509166075	0.0931406260204615	0.0255111801600392	0.0277964717551991	0.00912589015467753	0.0422086179280156	-0.0751534852025705	-0.0956238891007595	-0.0768617957444396	-0.0952927799065955	-0.147001672694486	0.0221996704556227	-0.0666810746267601	-0.186828842571687	0.0242972750887554	-0.0768980639125794	-0.0123574360343344	-0.0683241193403008	-0.111473622480322	-0.102371428901631	-0.0634249491208045	0.0129711139830354	0.050228543293921	-0.0441787959672807	-0.0277925739289387	-0.0533248135807496	-0.129875331768539	-0.101720288810958	-0.0566981613268037	-0.103345009538691	0.0232217705885139	-0.0788111593391469	-0.097494817613062	-0.0928785055405659	-0.0565239667589358	-0.0910320479561848	-0.0207249412979249	-0.0806899404436094	-0.00563416141802784	-0.0346874934238211	-0.0524929542412363	-0.0985651881680542	-0.105011362740735	-0.216952614042752	-0.045480165868553	-0.111539830431826	-0.154915369879033	-0.126268608631328	-0.0796980464094162	-0.149020568519103	-0.0509982220177505	-0.0899974115134526	-0.100196793037114	-0.128742328476487	-0.0349945806879679	-0.0294631922879487	-0.0591820904087134	0.0271797956165734	-0.106009045399427	-0.0285186144629068	0.0648344574643214	-0.0448661076274386	-0.0785967041406176	-0.0885505518489642	-0.131591224112784	-0.0642823282811642	-0.132112437126682	-0.0834799993215505	-0.106494450842006	-0.0486155718841664	-0.0983220214735221	-0.0956853924829712	-0.0625041861029131	-0.0511664554266084	-0.054424404560292	-0.132031804097371	-0.0106097329630505	-0.0647568120233783	-0.102354722907899	-0.0317772427396177	-0.139760036258549	-0.105450625730966	-0.0871244217750777	-0.0219753727286239	-0.110528491697994	0.0434327827326736	-0.0968868165741108	-0.12719750077974	-0.0351396238919172	-0.0634924675874651	-0.179825365753341	-0.107551154155624	-0.00496413387868825	-0.0344749651777863	-0.158152622910148	-0.0481679273209865	-0.0116186480920439	-0.0585860001645321	-0.152404100008123	-0.0555775861476823	-0.147830626179717	-0.0738122297462104	-0.164446646611173	-0.130126084562178	-0.0313135562672668	-0.0655071588644031	-0.0733131781728066	-0.0570133244474011	-0.203269187673049	-0.0571036273311461	-0.0031733073152389	-0.111759520573742	-0.0498054144990646	-0.262688655995802	-0.112392992078333	-0.112553291530732	-0.0307488289450281	-0.0822108496496791	-0.0591039783865048	-0.126478634105643	-0.112919072909159	-0.141889978771594	-0.146349422688641	-0.220081802255853	-0.124823315838609
MDSC	-0.0630928736990865	0.0965504072529542	0.126433109023886	0.16152983461408	-0.0394423484986369	0.0699212587201785	-0.0220392594954265	-0.0185130420703972	-0.0385179652904645	0.0678142019503252	-0.0416180882387884	0.08971917681382	-0.0351198871841826	0.0371992959143132	0.326453845105504	-0.0618486217282259	0.0471410932580709	-0.0121027789741956	0.189506708487509	0.127683136278577	0.054820752253703	0.0553834851456083	0.0231026789447232	0.289320653423946	0.0429698279493557	-0.00338912386729465	0.126747225815987	0.154721313664016	0.0122081155722837	0.195174933769803	0.104282135224664	0.13684225699438	0.113786115574732	0.0136364428282147	0.0532277010178477	0.0865978250382585	0.0885300186977068	-0.0179787382159667	0.00483873798612005	0.0278267116356294	0.103534095788803	0.07029567995345	0.069516593257058	0.156608496046484	-0.0473623511849652	0.0334562354270429	0.07385679861899	0.0309247150319801	0.0459336383889641	0.132925260987651	0.0545551485472417	0.126179265982047	-0.0154408523631254	-0.0262801133653865	0.145242938951946	0.274208408940704	0.316267571439345	0.0868061518137288	0.152856879248784	-0.0940100897024271	0.151264286430705	0.287705823782512	0.234524889332407	0.187272819737023	0.21929239456274	-0.0336079114880607	0.15170039508774	0.166774715822956	0.283151231737636	0.199940695111165	-0.0754245318674537	-0.0102472086950069	0.0627453510583394	0.025206694801128	0.0367879469848166	0.104289625441417	0.0271544468553974	-0.0765633281116559	0.227243764075029	-0.00428627897477522	-0.0363380671107094	0.0919946333211443	0.250577405605965	0.203830633246447	0.014339069304116	0.201461785577086	0.0934439532316658	0.190780069292606	0.0719073397950312	0.139663764835835	0.0452732884730232	0.145730067226198	-0.0848040783393067	-0.00885746942157551	-0.0859156350086782	-0.173458349565478	0.186308227839072	0.0687516840961252	0.0623088193905154	0.0679503792825385	0.266977901903664	-0.0195381491289869	0.0271264867013726	0.275605362596433	0.0397470902951139	0.175851210100933	0.161728973270388	-0.031660641766719	-0.110316146822474	0.0549788322791196	0.136685848254374	-0.0688620680436266	0.144169407743093	0.0689996783502171	0.191701885498813	0.0512020621968474	0.059514341203497	0.00266185885919162	0.0835332348817212	-0.0596322858758547	0.117437689527627	0.231911819700225	0.1200002151053	0.126778336526541	0.20758833936426	-0.00144239603071272	-0.112858904507958	-0.0426069717742754	0.0370636530462619	0.25523695309532	-0.0969441890088737	-0.0107700127630508	0.120268561302727	0.186381744967254	-0.0610362992801233	0.0922333647433791	-0.0352098479176706	-0.0603679179781368	0.0809000264261171	-0.0079267696546286	-0.00316942711894635	-0.0165913121796481	-0.00660741584869496	0.0553711931142117	0.320896289222575	0.0991449959320676	-0.0844903136787286	0.186483989367612	0.055976437979961	-0.0286171473588248	-0.131406512492715	0.208629374592463	0.0815979630630298	0.348682649303111	-0.0471389286960843	0.132964445934989	0.17785453343756	-0.00206154973920715	-0.066965490124542	0.0177782249616016	0.0909902093990773	-0.0644876477925375	0.00157919299332185	0.138761599158674	0.0122840734550059	-0.0176360930940422	-0.011586283560778	0.0829660892641539	-0.0239879265827175	0.0287822257439516	0.169339795419438	-0.0977134725514839	-0.056308227546865	0.120272350277068	-0.0380984289439047	0.0230991690608892	0.386935981444972	0.16404235026317	0.0600514243807159	0.181408327810383	0.106712561608554	-0.0369934568893654	-0.0543146036425717	0.039809766809632	-0.0432132914319298	0.0520108274156907	-0.0288515029686703	-0.010328379775007	0.208223722280225	0.171255630458128	0.0169934812902864	0.0657271506803549	-0.0286721079648266	0.0777162829705358	0.103533837005905	-0.013714022381263	0.0780257415251407	0.164237081977719	0.114418010907696	0.112779185930833	-0.0241863446277901	0.109870545241663	0.166902182083463	0.0579440364449124	0.364980202850388	-0.106389788508289	0.210433306971487	0.180119285671499	0.145585383347086	0.0939736983894776	-0.00819723401228235	0.1143625978951	0.0292497936794343	-0.00707975344835608	0.380723968268045	0.143168891191311	0.0556207745912921	-0.0660642860536105	0.234989528808782	0.00880707295101273	0.00349655787157737	-0.0570463033838055	-0.0401186604575439	0.0190976760963335	0.289027342206983	0.0998218882543996	0.0775277736570502	-0.0173849003226561	-0.030470495087203	0.177212929957348	-0.050258607791504	0.219321107647543	0.114812389473813	0.150698669143146	-0.0541879539524523	0.207359950194389	-0.104110420147364	0.247564227787675	0.189533486856951	0.137528224349796	-0.0183798195451828	0.21017849256696	0.111283736933284	-0.00596892755448815	0.250448780447016	0.312729821016211	0.0110929113751771	-0.132369202994159	0.117742286578696	-0.0416817359721427	-0.00855336266412559	-0.0946191480865693	0.198271005620672	-0.0713282603693165	0.0762727036509938	0.366851799822431	0.14203434224058	0.099095862158985	0.0986301053623627	0.185512098775779	-0.0480121317330653	-0.103182277878738	0.0861413192203346	0.013899914637104	0.000184325042701694	0.325625061011316	0.287499818829909	-0.00636174915415796	0.128355982036426	0.1888033783006	0.200670344182589	0.17773564024765	-0.0249644526086152	0.0627024234873733	0.278193502859835	0.0577314537415015	-0.079423978369353	-0.0828305916494912	0.292140468203841	0.238787852422278	0.0585414883561114	0.116277591348542	-0.0588884079392025	0.084873844527467	0.158971584229936	0.147966019330894	0.00409731369384759	-0.0428950039870578	-0.0233030266148889	0.161037651492335	0.0391248516995834	0.237646122433586	0.107946020996648	0.171890414953909	0.118256341086313	0.0987050392259342	0.00155008537004623	0.237437715143959	0.0787535506607043	-0.0561427901536932	-0.0664730386951037	0.12521101602506	0.192882383545759	0.130797135789455	0.0788984176568626	0.0344700157664572	-0.0161768954467255	0.250303918673276	0.111223369309088	-0.0863150804256823	0.0450874754687321	-0.0107121178511979	-0.0431044403804178	-0.0859677143719756	0.227516065680643	0.217730438033364	0.122142586344177	-0.0993814148065778	0.0871492800128053	0.23798245207137	-0.127947838384443	0.124651590963407	0.277941087536478	0.133597855349971	-0.0411501902364739	-0.0263109019809017	0.0171612231289714	0.041931118029259	0.113430112801421	0.0875965239583215	0.0407997445479931	-0.0507501447710721	0.0158227756569241	0.106557576677272	0.0189487390736609	0.236432560580832	0.0455134233172524	-0.0022611856335083	0.193422957312969	0.0273779930112282	-0.0303053364512463	0.0864057514825429	0.190022307358948	-0.00551842170137332	-0.104890230547193	-0.0377297903681604	0.195854967027579	0.0120934172613372	0.10829798323689	-0.0666607828406791	-0.133133224543659	-0.0495317066577169	0.160956694277199	0.230936390072761	-0.0233426443411344	0.0898896641445125	-0.0868407538993197	0.0153765264106408	0.185437572963791	0.33808554483781	0.023629673765351	0.0565935161127017	0.0722802159470754	-0.0287170888806228	0.0956478985118853	-0.0587219775225005	-0.0857897190765674	0.107961301608155	-0.0518348399956761	0.0563602254794044	-0.107231608889552	-0.0534978775306939	0.345126568504266	0.0422671595934937	0.157389244856871	-0.00117488453308798	0.0714081820056377	0.304629897565787	0.0614710526887121	0.138711329843818	0.0414929504509453	-0.0543125736408896	0.183258696246542	0.0409873625277741	0.160490721152087	0.0456951115926908	-0.0268845610708612	0.111699044827548	-0.0862209860271007	0.022394078224143	0.0562155702942161	0.0894364867789098	0.20595270520708	-0.00724561797087453	0.0325982077970508	0.154148352898166	0.176597518834914	0.0868083457450941	0.226368429607169	0.0371976331059495	-0.0751790728590141	-0.0904033746032508	0.0933550853818265	0.306027018973923	-0.125769147639442	0.0696895861700494	-0.0519953005219603	-0.0753614803743668	0.030839555166562	0.0845932408222975	0.16606853868463	0.183900989529897	-0.0561297377603624	0.101655514713234	0.171252258957034	0.0618433718645896	0.0844895909363309	0.548909995755512	-0.00935782700424497	0.130063760598586	0.00198429219188902	0.0970041245628356	0.0658735812730315	0.0816438657563722	-0.0208773764735665	0.0925435447729617	-0.075393727763297	0.282851062708714	-0.0172382147471742	0.190384057233382	0.00233173620057578	0.0468396284313483	0.112257835300176	-0.138193068412601	-0.0483082504100708	-0.019294584341835	0.0794422210500506	-0.0182522738768846	0.254558027211806	0.0927222271555201	-0.0971570842888793	0.0225855682600536	0.0242704770176839	0.00310040663666122	-0.0466841787404207	-0.01510520129329	-0.0376800379374669	0.284397148751029	0.180505737967678	-0.0570935387784434	0.0418753773456429	0.0687053311375693	0.127962821353047	0.0551230560989398	0.117892440440627	0.0702314914235459	-0.0568680838552172	0.219094745923972	0.0399284503784476	0.222534716567638	-0.0894194816736407	-0.0730535393254454	-0.063027152558767	0.00280689073475897	0.0427547663943434	-0.0362149324584422	0.189469495857806	0.083448645819916	0.0218295512438472	0.040581831967714	0.241962678249633	0.08727238373803	0.165398168256442	0.0274763747096316	0.0204855726077634	0.0282446085535539	0.0441834797738218	-0.0903416557464827	-0.014168719802554	0.13245910121058	0.23844965414091	-0.0222510918380062	0.0184905929351991	0.199588495948615	0.0671113072179443	0.045800415601918	-0.0021652875831738	0.25230786763015	0.119052935594341	0.0238863480301678	0.0276894406700921	0.0278136273537621	0.101639247584902	0.0580905379241731	-0.00870376863756432	-0.0617527369996433	0.00318685019678065	0.148097304501794	0.185320912798173	0.019894384536497	0.0458502356558804	0.216464844627947	-0.0447019570711547	0.0162299915587762	-0.026604695588071	0.10682706818722	0.17730678135968	0.0960738280846477	0.0638220538053795	0.218811802539744	0.139398481662173	0.13624634052463	0.148518791519152	0.0301733953831356	-0.00492990895125852	0.0967267362450967	0.189316585615274	0.101900210012519	0.0345623642178045	0.146995823247116	0.191867937199158	0.0910494587737169	-0.035855507134469	0.0875920636649179	0.0685949136787437	-0.0134992829574573	0.0332791280776309	0.0312505924899523	0.0467917008942147	0.0195678076132161	0.0884650957034999	0.143913888975374	0.0371572980635078	0.032718716859962	0.0756907928040593	0.025466327374029	0.0882430359608656	0.159768013558742	0.0337268043908247	0.0407484582207532	0.124929928485593	-0.0118422198134494	0.0116683842079459	0.00386521031430903	0.0231204876575943	0.0724504419271915	0.0814478681351883	0.117603873069049	0.247723674878382	0.0630585845893232	0.0571482536919509	0.062746682851253	0.206666249340525	0.0373094215481778	0.215115336282588	0.0414336165532112	0.112172133583971	0.0214745768959053	0.0439508433351541	0.0447242139563213	0.0140669023817564	-0.0237909330792571	0.0584838229592875	0.0383343471810354	0.0676243085481553	0.0121916078604911	0.0554630165782454	-0.0490252937472616	0.00477176940219887	0.207089104650072	0.0640776963737953	-0.0455320521279341	0.130862483985138	0.211827327989067	0.070503692252405	0.246620611832793	-0.0271826521431863	0.129920347301576	0.121594632701059	0.213411103898028	0.0908116182907089	0.0569395837258829	0.105423288386452	0.0362891057166481	0.113373899827861	0.151631727029025	-0.0124564310085723	0.0359580107052277	0.089027316409127	0.0473326836419765	0.102349305445967	0.114808063842869	0.168570145023442	-0.0132230221065665	0.0328329473743026	0.0451057534073593	0.0793681230201195	0.128189881789731	0.0319348330475788	0.09279642379928	0.0578155060883648	0.125175596886335	0.106110908636763	-0.0390668094228205	0.137917509852774	0.073741489672662	0.0949548344002377	0.0992670386474146	0.058426864410791	0.0276736274083374	0.0636573431435496	0.0910172121301319	0.0340017435701754	0.0882327765403853	0.0837581173029214	0.0830899538826282	0.008151220023747	0.234521077417048	-0.0209152279507473	0.043643564889214	0.198722038353149	-0.0181449736401688	0.0775356870175128	0.0810498147554113	0.108738455871087	0.043417243695287	0.19978602542882	0.105962056992153	0.0600582506467376	0.0634783545925787	0.072952334205601	0.0236382770019582	-0.0580872758212235	0.0715651330104566	-0.0174174784745734	0.0819566411317974	0.127306839827396	0.0288436954665009	-0.0599951268866627	0.0381584366002314	0.16316515109252	0.110866750280058	0.00103733938524524	0.155508044474904	0.00880983965266037	0.120972362907042	0.0817961377464153	0.111057047433585	0.0113042681260164	0.155211880339416	0.0355917524478631	0.103106221606619	-0.00107524860893269	0.0836390105245617	0.190363927837077	0.158749471048693	0.0354645237722287	0.0789274560018144	0.0530729737772393	0.00823815687010049	0.00627950237514199	0.135904239647567	0.000434197970420456	0.0598777152353106	0.00439102682164606	0.103074829169799	0.154323755096855	0.197893102432192	0.031049220462399	-0.0555450059503166	0.0287867120051155	0.180684661596249	-0.0994654513447228	-0.014457056827392	0.0092786284620062	0.0371629747501621	0.00369690685522823	-0.0305450805819048	0.118674467475674	-0.0445134620155342	-0.00252010764953295	-0.0066525162387515	0.216850136590419	0.0170427912876702	0.237088244235977	0.16239219045539	0.119487183445953	0.0661383388593951	0.0557596068065147	0.133161531635705	0.209994031964372	0.0269861323922947	-0.0457359706138285	0.16001582461385	0.277278154783024	-0.0376916980804635	-0.00487238732553773	0.0977649518780835	0.140476984574364	0.0600557528980053	0.0695884884548565	0.039620710676564	-0.0140294078051723	0.00786172786555096	0.00207105548072786	-0.0323834952495988	0.100665795794708	-0.005021918247163	0.0845297469164822	0.168929458204649	-0.0148361437702073	-0.0536707590465479	0.0283294140304767	0.104362165938205	0.153603731375733	0.0781515261869043	-0.0205853347148687	0.0811593985510809	0.123961878971762	0.106194569988568	0.00520525788114738	0.000371066541399171	0.227406404054709	-0.0214326392648382	0.16255902571507	0.0341556894146904	-0.0120757254727766	0.187388750592632	0.1034505255612	0.239368413301354	0.313712459139468	-0.0203284597157992	0.259847873377683	0.374936733804611	0.137223593228868	0.160339471321623	0.0199876237819974	0.234981824475523	0.195634811988086	-0.05428978184541	0.261833760534388	0.0874763601795224	0.154705460631763	0.172483017005319	0.106795274829234	-0.0584808041840587	0.0941662579296699	0.0718702222484714	0.0806975037684789	-0.0312033968279402	0.233191573450692	0.0438928577494485	0.0855691730840009	-0.0148452268725016	0.116449773972651	0.158260816166946	0.0958265326357958	0.027164227532059	0.157554237294256	-0.0284561168362434	0.0793796475347322	0.0442329574346343	0.00857656826331142	0.0933451168735141	0.0900018490423279	0.0886296751312042	-0.00216684806007194	0.0340237285715705	0.171295730837528	0.124186976052655	0.121974268855918	0.145533228229935	-0.00228879526660628	-0.067696524674775	0.0611851841140866	0.111332040641792	0.0221905312094293	0.0459468155606579	0.157019663353598	0.0649169876972966	0.0157343959624051	0.0650192881038934	-0.00382507568430509	-0.00502769078152939	0.190797844358823	0.112888789011211	-0.00878610524859857	0.0805399685079079	0.0426422056637026	0.00811798192534183	0.109579209555789	0.191330758666139	0.146314943838436	0.0162097114557314	0.0500842438362635	-0.019261973105364	-0.0548966516023676	0.211738744820024	0.110888067027471	0.113657562169108	0.0754488725880323	0.0240592627363149	0.121113886407202	-0.0756258554474461	0.103906462820836	-0.0387534109730906	0.138395153910007	0.150495332467902	0.057667432223073	0.0394729529188619	-0.014307426511716	0.0395152479095996	0.170553950383562	0.0688273383222437	-0.00902505828095091	0.0121406363946084	0.0812993858003545	0.0248712090030304	-0.0244365231675379	0.0339998414967375	0.0740402771320034	-0.0242882166960126	0.145060874335579	-0.00193252915923569	0.358279022951078	0.128284351250031	0.082031076925514	0.104268289273563	0.236717077122692	0.106531167054287	0.0512564310967739	0.0488096836982116	0.0793275576548511	-0.0381184502271054	0.159188152773102	0.191400254249736	0.0148079148220171	0.162578051894596	0.00471840377717178	0.101781517710034	0.0679541271924236	0.0464293565492081	0.137450355848369	-0.070628581140743	0.0297884461739368	0.15838419013318	0.0407414580464373	0.142162969247212	0.0411022536560511	0.031464630225797	-0.0397410700257766	0.130234164385345	0.164395481785499	0.0345016772174289	0.0880001183015925	0.0892370207936661	0.0453383092720452	0.0451200935908945	-0.0724155539425867	0.217761370332156	0.0449204307997619	0.0349198080516859	0.0417553749673767	0.0769940788233791	0.150285326355017	0.0354384238386503	-0.0711741939524406	0.297280732260168	0.00394602411485179	0.00148462362938511	0.105034237920021	0.0328074759249519	-0.0152594417788039	0.00950137146202576	0.0555900840497051	0.040232773731986	-0.0458538510937558	0.0954732980694657	0.0858764894244005	0.142396435960067	0.0936288816559659	-0.0203670645704214	0.0571358683800931	0.0414873090888229	0.0595333503422307	0.0445444139350645	0.00588668890543981	0.00466916155991542	0.144750800507386	-0.0590758017657886	0.110519260767969	0.00375817693207432	0.10112997801885	0.118320423495142	-0.000964140449949844	0.095421560445691	0.119646202097878	0.21492295218399	-0.0488298532826475	0.0464518304763588	0.0487557715734245	-0.00970860487867823	0.158902747621506	0.0256377240901491	0.0191811819955866	0.107353285340114	0.0831249503607424	0.0614106075670166	0.123535772302975	0.0756778557012136	0.0578673581989744	0.0162267051865694	0.13434290155877	-0.0212483150852211	0.0225237336330179	0.0635981825420093	0.181150862510151	0.00382904462271933	0.0539434853448853	0.00819171183010908	0.0952517129714469	0.00618566672438093	0.0184524114910179	0.00472603098606318	0.124531605432783	-0.00513408747039859	0.00989053468963417	0.170555992094864	0.125591749443567	0.0630104278137227	-0.00178272235562722	0.00712876958351891	0.0621336706259743	0.248872872216075	0.035101755030625	0.0674633950340534	-0.102452726316564	-0.0270287160244202	0.00444081888156428	0.0981302889942885	0.0940732057604491	0.0987632223148909	-0.002865581499692	0.0950911915406258	-0.0490343777156319	-0.0305714789657954	-0.03541193605239	-0.0532896006376998
Memory B cell	-0.0473649403371993	-0.0853332066691074	0.0276953454689573	-0.0187528007078355	-0.114388701291032	-0.115230097545413	-0.0588198753518059	-0.0549240102251848	-0.00370904561929164	-0.0345674546797779	-0.0732768515153193	-0.0509669426509501	-0.132357596937042	-0.0235002338348362	-0.0411699033017525	-0.0236400958836159	-0.0943364605167602	-0.119507642549165	-0.0490079204847969	0.0598164879749885	-0.0776470970873413	-0.0607330330882834	-0.149671345753126	0.0107486715975363	-0.0940860689247341	-0.0746212506001076	-0.100949362972277	-0.0657587513571236	-0.104209449266384	-0.066711821252844	-0.0177148793161557	-0.0550992416673708	-0.0139225210350081	-0.0340103589121466	0.0458424482500746	-0.115512888839841	0.0054787709231708	-0.0561037316995818	-0.182943026778142	-0.0966301089871643	-0.0277715972573165	0.010639089187077	-0.0920448348062173	0.0283385356029314	-0.0904506569690854	-0.0537961563390113	-0.00657577383779181	-0.0245767904666937	-0.108107404098232	0.0424541425005784	-0.132327107412298	-0.0444269443875669	-0.0718843975529669	-0.126202071527879	0.0167785035328011	0.0343343692258565	-0.00445454558805816	-0.0931343575355281	-0.0108400719534126	-0.0780998775451634	0.0288564032596078	-0.0744016004174662	0.0190295708303444	-0.080171884508088	-0.0283104027040798	-0.113938230695027	0.0284965165795959	-0.0269943950612197	0.00315518756956394	-0.0437839425063594	-0.0632594093125135	-0.081187327529343	-0.0201172276727699	0.0485861973277117	-0.173641701797818	0.0277996315963269	-0.0812145976098202	-0.064024667694129	0.0271213551993243	0.0353374301768617	-0.0837445672585921	-0.0264689179826901	0.0662449086474913	-0.0646055954815916	-0.0480038654626678	-0.0131117526716184	-0.0484984975418641	0.0135946534776906	-0.0843200547843714	-0.0837247619643011	-0.0636333321926097	-0.0178280754321057	-0.0854798025890169	-0.0349110887566146	-0.0964571104343524	-0.120672111251522	-0.0615467576802316	-0.0622525982606339	-0.0080979309585101	-0.0139931885337013	-0.0287825799115469	-0.0761047206946205	-0.0394657674628134	-0.0040017230103873	-0.118300219543005	0.0244368385997899	-0.0744903532518469	-0.061873606844611	-0.0716131994445272	-0.0847464619212571	-0.077340388334259	-0.0940893606625902	-0.0532216373392132	-0.033811216894245	-0.00897200278086073	-0.0499261576110843	-0.0749090665832427	-0.0466685194970395	-0.057062483593164	-0.0434123899311672	-0.0746529969334207	-0.052465879772046	-0.0219216892355948	0.0217331750677882	-0.0139221221895535	-0.127769904787859	-0.149847876301834	-0.00686345929305252	-0.0204692215123399	0.0109362064697866	-0.127729456610029	-0.0641065306775513	-0.0603329616446811	-0.0359364223068901	-0.150757629341968	-0.00617886030071681	-0.0651938750981206	-0.0934367631241143	-0.0316469222361512	-0.0361334954949585	-0.0467709411931354	-0.0704441646599645	-0.0885487528661964	-0.0302829264126869	0.00402513792906255	-0.0404195295173714	0.00514580332996115	-0.0876321095337118	-0.0623606836248418	-0.0176345789063069	-0.086089757524085	0.0217637692630725	0.0353490478851599	0.0441063463543141	-0.0627838305243351	0.0153429891699609	-0.0641279141207708	-0.123171721353749	-0.0810650647812965	-0.115313561198157	-0.0579754770518701	-0.11196840712673	-0.043858187991372	-0.0618704537940956	0.00698144181960508	-0.110896113608378	-0.0376345678482251	-0.0577205799950203	-0.0336266755622773	-0.0504854984563275	-0.0159118605187583	-0.0298344992935239	-0.0977476207465481	-0.129830656510145	-0.0835917053825417	-0.0194249055508145	0.0691147095572456	-0.0376226919407765	-0.00450826441723858	0.00357128608766045	-0.12777191782671	-0.0348626761830184	-0.0830208858815777	-0.125763037073343	-0.0428557710423307	-0.0194367344594857	-0.132638106455534	-0.0558880705802898	0.029402065325894	-0.00105676853044385	-0.10738960595516	0.0197025156102955	-0.041730268774195	-0.0404568736179838	-0.0931442331463125	-0.0912379265150971	-0.0777671154633591	-0.0414576382742701	-0.0235578328556924	-0.0400311233183137	-0.0865640204940345	-0.0884669591837197	0.0463372048603738	-0.0388641207444042	0.054120578461552	-0.0933349339282688	-0.0882808756281107	-0.0939133482193637	-0.133209346066455	-0.0932689412119034	-0.0817380112034427	-0.0123319272861492	-0.0568921929455734	-0.0620953576178612	-0.0161954600048497	-0.0942953024806558	-0.0881080705303371	-0.0497278299018364	0.0103616786986015	-0.0765569728294284	-0.0602493656591217	-0.0991075443762401	-0.118888735643354	-0.115137016014923	-0.0695059780266557	-0.0767196975203742	-0.0529576208909401	-0.107458998332247	-0.0629679863333992	0.00157288020575407	-0.10635692625609	-0.0146813426172338	-0.104136207831218	-0.0664997432867297	-0.120378523973061	-0.112109326802081	-0.0494350242739678	-0.110485696640565	-0.0530683395362091	-0.0554628813956116	0.0315523127071577	-0.106497684798297	-0.0126019847018863	-0.0208541688858487	0.0257661126947965	0.0143215902557847	-0.0442789114839082	-0.0742509166299747	-0.0337890188611125	-0.0507260105374505	-0.136234861810454	-0.0424528015721878	-0.0804934682679118	-0.0399296804910446	-0.0600503166034188	0.151242473874149	-0.0238771206319738	-0.0726648647417367	-0.0100902504552855	-0.00528034767314606	-0.094713509300371	-0.0813041265590143	-0.0438940650713804	-0.106108309140657	-0.0335171235517667	0.00690191586610419	0.0409011691236908	-0.0350155836973623	-0.00427812862598199	-0.0384855454710846	-0.0302130349644961	-0.0736477043778119	-0.0712446145275487	-0.0452371786126825	-0.0531666212766825	-0.0255444540951279	-0.0809921441193853	-0.143311828039572	0.0154557292224783	-0.028138411991767	-0.0848165831252607	0.00797783851150985	-0.0101866352646175	0.0327740458881105	-0.0437853586861621	0.00758991325270192	-0.0851226048577292	-0.0400160325806392	-0.0587844752359205	-0.0217211167232901	-0.0730737886546103	-0.0492506286408252	-0.127829966954377	-0.00387207699764111	-0.0830539867005458	-0.0422749376722519	-0.109006073477029	-0.103083688643332	-0.101618271178262	-0.0250226740544659	-0.0676566781862559	-0.0970412574915296	-0.0350139206423005	0.0232451572847948	-0.151691206083846	-0.0167057084953092	-0.0736061288646393	-0.00519913861785446	-0.0263444412339837	-0.113829342649512	0.0135023774470349	-0.134944684242835	-0.0260448834459915	-0.0506708929853767	0.0548132357868864	0.0182026766780747	-0.00256183164481777	-0.0960871804909129	0.00886511607813182	-0.0440249481540393	-0.0722493272987299	0.0372952023689456	-0.0221956135274701	-0.0570776198599549	-0.00935452193815591	-0.151635206193465	-0.124090848681369	-0.0448173565587493	-0.017422395844927	-0.122746855961807	0.0282927151501769	-0.0668628087713464	-0.0720465706416698	0.0292960932279588	0.00913115876566689	0.00256987332428802	-0.076719204184852	-0.0602720146625148	-0.00140007966240151	-0.0059115893297899	-0.0795363898324432	-0.100655047405749	-0.00668646311395415	-0.0726086905419954	-0.071955016757601	-0.103685112621274	-0.0846427721445575	-0.0626859946082594	-0.0193233231616397	-0.0610521156670973	-0.0132837041483671	-0.0915965026103615	-0.00692131382396767	-0.123982140586061	-0.115867478425377	-0.0212176885512741	-0.077793256123179	-0.114244997805113	-0.0867888835085587	0.00313433010398404	-0.0762233697440275	-0.0737482838468444	-0.0114667717705118	-0.0750144108973143	0.0167261630602812	-0.175475476755697	-0.0610939511982804	-0.0882813857404219	-0.119307428892188	-0.0482973746921914	-0.0299285894548567	-0.0705453073459831	0.0353363290170005	-0.10515990023697	-0.0166558085313622	-0.0547653121399258	0.0101541168042624	-0.0768920387219148	-0.042505493383692	-0.0528750150425121	-0.0991162484259751	-0.0339694766791787	0.0762255903314498	-0.049290588006664	-0.0834830075935835	-0.0909543087486945	0.0173639033623863	0.0824557528367543	-0.0626439548259111	-0.0226004213584122	-0.0352556204166565	-0.0784990771863689	-0.00319712613100843	-0.119775278946636	-0.0856969642886044	-0.0158118914769997	0.0237985852459956	-0.0597076610466018	0.0188637342550353	-0.056278720246382	-0.037098218829401	-0.0709071585980663	-0.0646853510521789	-0.130486668562824	-0.0768948273946107	-0.0391249843846159	-0.0614064670782708	-0.185296490069772	-0.0357165745678899	-0.0507240548152911	-0.0209090277034787	-0.0375223840684701	-0.0579370879434628	-0.071876984438602	-0.0293080213663761	-0.0859239961770859	-0.109422201556479	0.127901136344264	-0.140852560559691	-0.00227819360766834	-0.0658384161632015	-0.0457890152639059	-0.0984579390228318	-0.0103049153665851	-0.0448221123052167	-0.0435563200256547	-0.104796455665707	-0.0515176696637233	-0.0460705704055308	0.00884509829401004	-0.135921627648788	-0.114581454934625	-0.100914499091519	-0.134733871949579	-0.0499355001776538	-0.00250514842227049	-0.067957543994586	-0.107657903905987	-0.0470716225717671	-0.00308399144174345	-0.0739980093115542	-0.021464715787153	-0.0788544847036368	-0.0653315567162298	-0.116666177898162	-0.157798559305474	-0.0802645937718972	-0.0403780944271211	6.127265326275e-05	-0.0160920378303628	-0.141991545794171	-0.0806459282368505	0.000331200572457712	0.0123540241578424	-0.0334575032573626	-0.0813768532766266	-0.033251106691644	-0.0506806966263624	-0.0864075008269249	-0.0383707628233525	-0.120600149513503	-0.0321488533175321	-0.121483531438648	-0.091018403279949	-0.0262525611454928	-0.0209991659478988	-0.0173951466700581	-0.0378098290361762	-0.0991826664459639	-0.0446195557771401	0.0398503848957161	-0.0643418912275853	-0.122526278136021	-0.0425549544975716	-0.0549933068100664	-0.0248412492888642	-0.0913401680896595	-0.0387713510153263	-0.200034359407867	-0.0131358256039461	-0.0438010817714583	-0.0833821458534761	-0.0849575361463199	-0.0969190493191242	0.0113818180102027	-0.0284157462046963	-0.0304013915743996	-0.0726480437308094	-0.08787595416473	-0.0373090778782774	-0.0940680049259815	-0.11241322420141	-0.00160604435944233	-0.0401150325322305	-0.00118899844765613	-0.0744702477080626	-0.12732900657625	-0.0765613139340189	-0.0124885691038858	-0.0875322917176078	-0.029200113025803	-0.112165795728189	-0.0863998054886287	-0.0944024919661529	-0.11621335579567	-0.0229006284653764	-0.100570267770632	-0.023881106705122	-0.039463659717998	-0.0415829020318278	-0.0151233374052898	0.065453627764103	-0.0283358921555445	-0.119258061721349	-0.0618997478279848	0.0187144275484698	-0.069947225529255	-0.0701312247383219	-0.0497875371257147	-0.0394056532915975	-0.0626251676787926	0.0218795481754915	-0.0757995875713579	-0.0863788556478982	-0.0650541341318248	-0.0214400238416656	-0.141025244125247	-0.063875249947131	-0.0223133338199708	-0.0621600154345467	-0.0358031400415144	-0.00796604961308844	-0.132818352461958	0.0138157995755239	-0.120829603799477	-0.103551631837546	-0.121153770747007	-0.0114714004174419	-0.0250568960067855	-0.0639186263803389	-0.0719533504924019	-0.0727792640445429	-0.0482068306095067	-0.0502803238429939	-0.0228862775234008	-0.0385440022355043	-0.0981839865653438	-0.0500230632407387	-0.0319090184594708	-0.0729415899718297	-0.0296403322064298	-0.0633424105491304	-0.0688909792017171	-0.0761048669202353	-0.0494444022346245	-0.0379228013005239	-0.0463122383194552	-0.0923770094767653	-0.0255385391215601	-0.00675044037691247	-0.0485280742028505	-0.0330952990493706	-0.10086391753027	-0.0702409628025023	-0.0320606680616605	-0.0726974188630708	-0.0712342030996467	-0.0481472855427098	-0.0740139306992727	-0.0202250366937822	-0.0144501210204181	-0.067909602857569	-0.0948759950722557	-0.0348357022363098	-0.0444311010582808	-0.0628992419451747	-0.0581610944186189	-0.0771088167391971	-0.00702840698449486	-0.00784022456607803	-0.0891153540955206	-0.021955865031289	0.000722851144346511	-0.103171195228427	-0.0239776208921115	-0.0879293710436891	-0.0704950192129335	-0.0209212124367387	0.0421879950056078	-0.0974077453583285	0.000284211813989683	-0.0266975050074117	0.0101129887003058	0.0526170816577441	-0.0484441212695749	-0.0185412090715795	0.0218253087240871	-0.00392332423736875	-0.099437582964913	-0.0547580494913177	-0.0360248453545052	-0.0405183078792346	-0.0391248298922931	-0.0481674316089457	-0.0229092853181788	-0.106644903037269	-0.0380669222667823	-0.0771054670802959	-0.112457068882325	-0.0422113584519439	-0.0587379981591442	-0.0131959793645772	-0.0287072700973682	0.0104894996152674	-0.0972689922161957	-0.00648649842625054	-0.0503364231053885	-0.155126596275515	-0.035309314187192	-0.0776518168744595	-0.0304221355577759	-0.0441976495982462	-0.10371358841089	-0.0339836662041453	-0.0118975563369098	-0.0880880883988853	-0.107866509849434	-0.0107582781364101	-0.115143687057292	-0.0314567162151497	-0.151366833935074	-0.0827948648630395	-0.0671138176704646	-0.0310296936187367	-0.0840521082619748	-0.0221415141129214	-0.0727101470146401	-0.0591897577715047	-0.132929014255111	-0.0547104503457715	-0.0259108915227715	-0.0188897450669924	-0.032903616352448	0.00437382246819002	-0.0856621732744946	-0.0846373189304442	-0.120364437758686	-0.144238525672036	-0.0776746824660153	-0.109033412274864	-0.0260235713410839	0.0519540956698597	-0.0657651909356274	0.0135905169655634	-0.0527265350124039	-0.0532241064568082	-0.0559044681362366	-0.044604251275188	-0.0154588592171789	-0.0557088747870418	-0.0706607079981509	-0.000351218756123111	-0.0856117194475991	-0.0455220930556403	-0.0472347835527172	-0.0204159678793446	-0.0290917418898985	-0.0966224767465304	-0.0360399315699205	-0.0927720631245597	-0.0722845388169952	-0.0477135121094499	-0.0737057085581106	-0.0594929125160858	-0.0536830175268281	-0.071493397146737	-0.0757028049126125	-0.0578796457666567	-0.0657635899130818	-0.0409792639935781	-0.0535653749609666	-0.0735191048261581	-0.0581195785041433	-0.100509808061213	-0.0822403409294805	-0.0148444865939647	-0.0398788205607514	-0.034321581800264	-0.0124465477964574	-0.064318627376051	0.00222296963973099	-0.0626288413012656	-0.0435452399320848	-0.0930132000590776	-0.0293741053923091	-0.0913521501080163	-0.0397274570682643	-0.0336180234767125	-0.0922125962932487	-0.067438787850975	-0.0465588031246175	-0.0354769433712293	-0.0768699177971192	-0.060809228642078	-0.103116458126137	-0.0600414888836177	0.0223824788111733	-0.0155748731276389	0.0432123498573043	-0.00141596516002718	0.00991681536219891	-0.0744381266514172	-0.09375360060509	-0.0440013955811159	-0.0624126714086507	-0.0295836573675628	-0.014226621355414	-0.0627621144066573	-0.118464538066842	-0.0760791571312945	-0.113717213827288	-0.0434721468563337	-0.0563998350195726	-0.0640612740783983	-0.0456404576188816	-0.0671813822599991	-0.107984106361758	-0.141058291741507	-0.0555509906771384	-0.0659956358105389	0.0660121877680415	-0.0934412076904904	0.00219947083465229	-0.102286905711187	-0.0442921805740031	-0.0298792500099663	-0.114134532566104	-0.114587631047981	-0.114426416752317	-0.174237236520569	-0.0575227989049281	-0.102430135117516	-0.121912500764167	-0.0427836147130802	-0.0684291402447295	-0.176373408502513	-0.06355098282857	-0.037108511839558	-0.0612725310774045	-0.0941839050842017	-0.0580192981163682	-0.113862931229287	-0.0849262451708154	-0.0856375159474986	-0.0957678809685312	-0.0893949933551219	-0.0449433796550027	-0.0623899129445744	-0.00151688051198367	-0.0598650137311929	-0.0686040257721913	-0.104736559694533	-0.0918209791156215	-0.0898964012884935	-0.0394568761919788	-0.049709654683292	-0.076017955853579	-0.0211095249273243	-0.0399670252593251	-0.0461305294812304	-0.0765670879607702	-0.00753598119742288	-0.126698570631354	-0.106634991819669	-0.0401583018143253	-0.0385616389387759	-0.111861248370008	-0.151834092325537	-0.081245619046341	-0.174126725350567	-0.158243252055262	-0.0624729086073259	-0.079741349495608	-0.06282130765353	-0.00298874749885849	-0.0662067943486413	-0.167093197061166	-0.0947624015725237	-0.0984148337326972	-0.132611673230524	-0.0624900034170925	-0.0663333318399403	-0.11335117801565	-0.119921768984235	-0.107244134424553	-0.129914496061109	-0.0242948337994781	-0.0350066946651209	-0.064744553659392	-0.0285603870830646	-0.120366905464029	-0.108200255495077	-0.0999598404016482	-0.0216483151560684	-0.0900517414948446	-0.0326961002526936	-0.0760572575822271	-0.0172542378251248	-0.0788650287178328	-0.129095574214869	-0.0747714826354027	-0.0406453013867637	-0.0102259582495093	-0.0682575566740288	-0.0178845867384845	-0.126632175371524	-0.0920881128123344	-0.0284885064544763	-0.1058976795975	-0.107097155219839	-0.0900411208176346	-0.135100261357329	-0.055626948947019	-0.0261429457236791	-0.0784440168523618	-0.0404502308089708	-0.120662905057618	-0.108594853351837	0.0350852622457242	-0.00569335095310886	-0.0815811380731466	-0.0478310364171124	-0.0900192679236874	-0.119288282359441	-0.0932861580368866	-0.0705541538707477	-0.114941821053368	-0.0510725706265265	-0.110261295177729	-0.110884195688303	-0.113461916564201	-0.110898079796626	-0.0794118213435159	-0.0651475835836975	-0.0695056259875616	-0.0890247346098243	-0.0852961442538972	-0.0460375612369035	-0.00428914100132268	-0.0554722240970486	-0.175849020846506	-0.0289659921335808	-0.0015940709599138	-0.012778775125475	-0.0430595880942437	-0.0352186449006649	0.0372076556212242	0.0260940843888263	-0.0603300482027854	-0.0197769521315494	-0.0478751582071174	-0.101326923777075	0.011425193200455	0.026116379323082	-0.0726611522040544	0.0150257441557742	-0.0316389906760581	0.0262108217108331	0.0391046875723555	-0.0534361308828336	-0.054970704903837	-0.0372927012370832	-0.0753883521341087	-0.0348438570832728	-0.0195360120310955	-0.0178442952151274	-0.0165904059838612	0.00919862210856509	-0.00209379961213092	-0.00905314363320709	-0.0602390177376028	-0.0640209525819411	0.0328667141015436	-0.0619225033568787	-0.0437033986537362	-0.0809427036965055	-0.0899375124484918	-0.0510824010595031	-0.0264330935516461	0.00176487563258721	0.0381218826294654	-0.0709692500271316	0.0724783676286156	0.000532018421126956	-0.0313217292347016	-0.0264388648885643	-0.017203387936696	0.134474444527583	-0.0559030545709589	-0.0847433355300435	-0.00238583652452536	-0.101387078560533	0.011194539222084	-0.0950384247515632	-0.0790446520584068	-0.0331887019264093	-0.00526858403623128	-0.0287608593286854	-0.0829754996889734	-0.0504397327702995	-0.00343705660175688	-0.0831853464641972	-0.06160896226912	0.00484936193445931	-0.013004283947365	0.00850186585963506	-0.0737031606566388	-0.0189473227045566	0.00704906223564812	-0.0169879276094349	-0.0060341273649368	-0.0421175686907115	-0.0412749322705925	0.00157912923697629	-0.00640363939136188	-0.0814796873884892	-0.0382470956801699	0.00212120471431551	0.000349698798189978	0.00766648768550572	-0.0324620977130097	-0.0182041547062404	-0.0155929100589911	0.00707791467128187	0.0170114269976474	-0.0576765234539508	-0.00651657475301759	-0.0310062833404992	-0.0703004786896	-0.0208683144694187	0.0031810741539634	-0.0323789008369111	-0.0676020295469766	-0.0319953615768572	-0.0189651996958571	-0.046055050255864	-0.0335482214100015	-0.00451032311528738
Monocyte	0.442469770151708	0.412964823420864	0.403470345033548	0.368161896973502	0.418571837973455	0.384703046874178	0.374083238794983	0.420086632155064	0.437772259127861	0.446478135262217	0.427858000831725	0.424101854248094	0.401673391340904	0.427976804799303	0.445414127045278	0.435414514506273	0.421534842771884	0.448041759044727	0.410473955193787	0.393119400826224	0.447064306396122	0.446208556786551	0.426651133694893	0.409345566264726	0.450785475468661	0.428610804596486	0.436404940241673	0.42261233866134	0.427845527041207	0.413937440059677	0.440740100411114	0.397244075570398	0.438746795533748	0.42757699500138	0.348449397317571	0.436597566667614	0.412374682647693	0.407519039056381	0.411081765890645	0.392928922768856	0.403717221655329	0.420870252063244	0.429464631777005	0.350534660643383	0.419306585382154	0.421674816937286	0.397855837667465	0.461431986578674	0.436896881876512	0.365489057300759	0.444921301660677	0.399346942900404	0.441301626790745	0.432906126804699	0.421915636890385	0.373526733849892	0.434638599954138	0.450730516894846	0.431834678810559	0.421870440572249	0.344975407008232	0.453657631136051	0.374291905761621	0.414719314847632	0.406946114932888	0.42492335130863	0.408588485478189	0.409576770501317	0.425252115221662	0.414997884236785	0.421500670086126	0.405355163461852	0.43674227240038	0.400400251580557	0.471603932002419	0.429330319784925	0.454477550242402	0.423201026154186	0.440456541383599	0.446499880118118	0.43284355343455	0.410572648120824	0.396833849927608	0.416407697924998	0.399370270215428	0.399120236122391	0.444784651222847	0.44555451658468	0.406474241102681	0.434775518347857	0.429134733001284	0.459220225385425	0.440464379390089	0.430518418971505	0.44563673935708	0.432506907336933	0.40253427333418	0.455601997495226	0.43052002631231	0.45153318668933	0.434568620029517	0.41333691650215	0.466555780716821	0.423368454155284	0.430786235756754	0.450736625853982	0.42397535675805	0.422104014478508	0.465594119816828	0.43985620591874	0.450014947034344	0.397470012910725	0.448316158757538	0.462762604599716	0.415455767662246	0.440829382905364	0.456484874653828	0.420917624789756	0.402911680988742	0.42964321316561	0.448896447692892	0.413867562365513	0.401758718566714	0.399225115965782	0.374126597808959	0.377645607171973	0.419448746204498	0.406733172574563	0.430735132822164	0.401309666020667	0.412367630889289	0.437404118393099	0.420783747725752	0.440023264710586	0.435482080696035	0.411736625885035	0.399106832240729	0.423227984683532	0.409485880119331	0.408663333040684	0.425511181701589	0.450645493533117	0.45831518567788	0.415396465752592	0.379355636667087	0.376262337722788	0.449470716456594	0.44153196550413	0.417516864218919	0.425433866729896	0.436799288552396	0.366606745007703	0.409978312673627	0.406108212226901	0.41286933529882	0.388962636158816	0.40565690650737	0.393068466145321	0.45545810379522	0.429151761589898	0.403249212570102	0.44886634244592	0.422209758944875	0.371184376730418	0.418078822325484	0.429119908490795	0.400048967852753	0.389363700661663	0.437199772450682	0.457049266365568	0.434199829797638	0.456276310914649	0.462886792281052	0.418364742551377	0.426578073862494	0.426343255594472	0.390767961562566	0.391315140407593	0.393148134649043	0.419369108117391	0.450294859277338	0.452247975701736	0.468385597860163	0.442258325429975	0.4371340036663	0.409978978332742	0.45889322413517	0.42567391471271	0.406201103303849	0.410124916764112	0.431491126364239	0.44293859003058	0.433852005716394	0.392297603330006	0.404351591663783	0.483915748991734	0.465664150777032	0.441852956577565	0.418650830048537	0.42086599484141	0.442224250293199	0.460648332785	0.34958630156699	0.412286359716684	0.442035040820044	0.452729733373826	0.433724149269764	0.403848430419384	0.436579674260085	0.349239673336736	0.404205360926952	0.391232728546254	0.450934040994829	0.426127985586106	0.412792661455346	0.465930719423544	0.434152367633792	0.456484383005743	0.390074793561786	0.484553190710349	0.387745810486094	0.424375841305417	0.46892392606953	0.387469221164512	0.387150712542949	0.373056487955441	0.356353971162234	0.443448504107457	0.385835143113292	0.407693129162173	0.451589577780423	0.406517966716464	0.409664490915003	0.401804150726656	0.461106880300142	0.398530401135745	0.380167328127616	0.438476559839173	0.440619954553386	0.444133489480073	0.347397677274501	0.431546696454204	0.395718492209949	0.449478286753331	0.435188639787727	0.366866418353644	0.440951537123365	0.444135837773735	0.357743785289613	0.424385644861384	0.424122679452523	0.44889974802556	0.419715835512163	0.325608257880986	0.434248249892507	0.431369588148897	0.419058616923224	0.398283453198687	0.387765877575276	0.414637146697541	0.439283256795542	0.447755570432613	0.450723128633374	0.433675538181269	0.372721208728435	0.37271310065294	0.45257871063671	0.430029391208943	0.421201363966922	0.3807249730508	0.427281175070139	0.427153391202164	0.417918035489438	0.404913836276136	0.437863641774447	0.436768316032221	0.452234582481059	0.439794740093991	0.418585160418282	0.372751415501796	0.380241429816337	0.403395014361203	0.442100166798941	0.415571237051298	0.377107080866444	0.374234537582582	0.402879782531265	0.418423603760404	0.44305686931984	0.368298300285653	0.413019073247924	0.426744697590221	0.421212619148373	0.464639457673571	0.429373121152609	0.425447039862886	0.440348658070436	0.410745997848245	0.455606299905433	0.402237095887274	0.398532013801424	0.407026658544768	0.402987718777881	0.411427860713781	0.423015567611868	0.436548849471664	0.443370241851264	0.381371467140324	0.390584807057324	0.451686535585671	0.39692177509657	0.426509284700275	0.41809293588831	0.452207368660364	0.454998962102592	0.446407842762129	0.446741215659805	0.392370266211842	0.416458380697663	0.430144012382412	0.43878844799096	0.393350151713451	0.451135343324794	0.436489610830546	0.395195302442606	0.434197815949749	0.431535727096798	0.431083905151551	0.407223525850501	0.363356039411962	0.394732523412678	0.44543096400131	0.432337206862027	0.434878232651398	0.44351405315311	0.431513522524708	0.4321362674255	0.409328439086293	0.4493532660059	0.42544923655958	0.438085880921108	0.414917383714679	0.430870026404722	0.393224976653358	0.446198670113729	0.40516038982797	0.448327126801688	0.436435370893418	0.416668345039792	0.455353987848391	0.390168647315823	0.458528542370383	0.388631844590813	0.425819892458501	0.431481248929275	0.401088390319023	0.423742704020134	0.408289179069889	0.428421263461543	0.444355554615627	0.413184026897177	0.409093821329167	0.410125046839942	0.428715250481403	0.385072395164084	0.429347909047785	0.450412358794129	0.448003180835091	0.422318921511497	0.412468323607463	0.387688110855797	0.458473417105987	0.396347599983604	0.424844899156384	0.412133328450087	0.426032576678478	0.36154721773564	0.407901243101291	0.369710838644413	0.429137461277341	0.454033481155388	0.448736650724196	0.387639132009944	0.405318304448342	0.397460014100886	0.437110442698395	0.416056755442754	0.423110900002273	0.382965920371957	0.427389577468892	0.408289583739482	0.415362471169208	0.42096418298758	0.402606975687364	0.39352007671739	0.41487583643093	0.409627405348339	0.446651223948775	0.386649630825162	0.452379595498823	0.438394690585267	0.414397517336706	0.37215441797248	0.451110114362707	0.456098118578078	0.432280548960762	0.408486189593213	0.458708314528737	0.426770607201228	0.474505540110961	0.379704001394023	0.415617068684503	0.409081097032751	0.391321457818663	0.441556809733046	0.390777843373082	0.43483007937194	0.452121224630293	0.424342430540838	0.425694895406568	0.393907435715011	0.38528524643784	0.374581611605406	0.372017927473654	0.43851420489136	0.42547968330999	0.432823326812011	0.43201206165769	0.452444607346075	0.391496873524834	0.435401849923897	0.462065334133359	0.450764495820513	0.453501941470763	0.42094223520415	0.354037340362406	0.446539575949532	0.449472535912702	0.38202482114275	0.417721476775757	0.447646154963184	0.431086624969502	0.447014638926312	0.426214025839491	0.432782440658825	0.450291165157274	0.408526272136948	0.407580213153251	0.413568706053913	0.379754236163883	0.440772458051797	0.422823279116073	0.420405055688348	0.384097324761778	0.429112293923895	0.420635809661506	0.403614599958256	0.428658704251008	0.446308127423606	0.386452724213594	0.460481139426288	0.4379547971519	0.398004743561443	0.434436701436764	0.420187094792948	0.406352252330605	0.445235264132528	0.459101366514628	0.4042521030033	0.425967520413082	0.406898183785941	0.431748129701435	0.458631371529859	0.423091214352385	0.477377947062645	0.442406872818475	0.414303415220458	0.392701811571137	0.441869423318599	0.427797162769731	0.460481653442905	0.406911949974027	0.40938062009801	0.434222293460343	0.398934105738134	0.4311354153853	0.426844554141747	0.466397273901681	0.425045675310451	0.412161841568263	0.42017060706899	0.442058281822099	0.401626787687061	0.411234092672082	0.369922256017195	0.37580400007068	0.421376008123572	0.416305268936842	0.434071869076371	0.403158248231895	0.34508677205057	0.408203550455911	0.401825161081392	0.418789441945952	0.427135424367169	0.387432824199664	0.453750701030217	0.456342331690697	0.428733320704903	0.417410335844374	0.427549350498029	0.449481652734454	0.469261467972821	0.442453120278334	0.422180736287297	0.385107519122553	0.429126100164295	0.428424112199131	0.443938947303982	0.43871440573109	0.434389553600598	0.449216539601263	0.437314522699679	0.428680179726545	0.395580983297005	0.395098145098069	0.467505583814648	0.411056163672106	0.424103826785692	0.404613837129273	0.478071828010057	0.457882705750765	0.421280062793678	0.39267184966943	0.392493731627861	0.416394746235196	0.441997340247933	0.412274181786911	0.417357541288057	0.382684634740339	0.4117225519129	0.38630481932059	0.411662240039368	0.403564643304944	0.370296093051681	0.403385716873076	0.390864437662294	0.379728742720608	0.461980140626911	0.470166519267388	0.447392333089665	0.424365689596068	0.45292453048139	0.491642830540468	0.420130950177681	0.366618889614713	0.407144075689297	0.409373144849239	0.401830991925855	0.437129410963466	0.393395851373673	0.457251689698237	0.411425335999835	0.434281744390472	0.385427402671531	0.416174540428963	0.4114992978455	0.400812835059247	0.464498185439443	0.438331278025578	0.412111967838427	0.390755770621923	0.438191670438474	0.422733931651663	0.43861373563535	0.42380645421149	0.397741597670936	0.390672267998808	0.423734895834018	0.456547265317399	0.438363535741065	0.423287106841072	0.426682349090316	0.39201389303899	0.41462984472952	0.450742423386174	0.418777484151146	0.406433859459238	0.389274631129086	0.440637451656847	0.441066336276143	0.412414227990819	0.443629427424065	0.439734799166764	0.462208950455834	0.381621199669478	0.45656012586828	0.447484867051806	0.389556302006124	0.445259033884795	0.42814479496679	0.393005586390711	0.434867291286017	0.423281364197572	0.413936267450302	0.436621637254054	0.454026218819927	0.468422467453071	0.380697149041517	0.404903755653601	0.460602523479009	0.457441228527735	0.416749141244179	0.415104797882276	0.428587336405129	0.398380554700942	0.379196008625305	0.419203754812698	0.404946261102765	0.47157442478472	0.42874588933713	0.413987629859743	0.433348909541916	0.403513377002318	0.410888635798588	0.417505132361916	0.404175830118594	0.423555327154103	0.426217672498298	0.411072605500719	0.43290306577832	0.439281628843927	0.389731917532764	0.413943606976513	0.441544495662963	0.413758269880097	0.481898738033542	0.404451125966037	0.40744080807541	0.401834646425756	0.406528203971773	0.405491059155143	0.397855999451782	0.38937976972718	0.418476159261113	0.486547933190329	0.422697427024964	0.505020191284904	0.410338639036027	0.430460753455141	0.427807182200498	0.457608371606538	0.40741843714841	0.411959871330138	0.452100944215351	0.375127948262511	0.425000264418936	0.469179553860851	0.393070460334667	0.377703957736728	0.438059076736454	0.441359355544468	0.409962588442064	0.420246482988847	0.410122334951396	0.422744106090182	0.428608535441504	0.389979781013693	0.404208539042541	0.412839110728691	0.428959173840692	0.423598584310425	0.393985838792164	0.352738955338203	0.391820302750293	0.425120113758752	0.409766224618449	0.417774281913582	0.426973090292028	0.439813622079526	0.420189144192716	0.380663089799443	0.390273319505956	0.435075907515195	0.407795780029589	0.399490489026131	0.450205280819542	0.420470573711814	0.37894641176535	0.411512824411409	0.422162398075082	0.398268213454489	0.402128911602639	0.441256786492292	0.41434244480043	0.387999538165681	0.41172978289366	0.400037620629762	0.413474485695366	0.390158467242017	0.415470581192757	0.422338616478207	0.465674477051406	0.410621076831418	0.435631348630853	0.415912622190055	0.420190297859866	0.404532490609884	0.410324053206877	0.450206157677614	0.416723476934438	0.385470211626509	0.427236810794455	0.428262668159561	0.379479277801306	0.406823284163499	0.393257086214018	0.407558912512405	0.41715111626925	0.405335846086285	0.433958047590165	0.428431776206646	0.421758354351164	0.388595264201538	0.392882883278176	0.437228803301305	0.415413814154831	0.407938531233421	0.478355716405952	0.373095869048235	0.317308366906677	0.283630420438843	0.342039635446467	0.393455347365847	0.369640127166234	0.378312958827888	0.420255835320857	0.31014807085014	0.378851701485407	0.401003548751593	0.388911249940303	0.338448237016096	0.430151191765533	0.439625470206632	0.423563935885415	0.388002548237686	0.430508935182441	0.420516892177732	0.417016605917359	0.395911316225272	0.385165845958916	0.440706343763298	0.395543878493536	0.427810476016705	0.426102165326976	0.461137026467554	0.409860942143826	0.413744989584488	0.359698255118585	0.437112270821519	0.400544388367935	0.455385648162232	0.419626936642743	0.402427819757855	0.430256059434141	0.403683089712548	0.397270018145354	0.426554810971887	0.418851027836468	0.407160126204098	0.395686118499762	0.444520114874805	0.426758107516742	0.404489993470022	0.423299065339302	0.403158094022276	0.383211474430398	0.428854350783797	0.401815834267892	0.413385363174822	0.409040378971731	0.409742806991408	0.401393245218377	0.417836379799023	0.391466269090639	0.401674616821798	0.405466868089391	0.404623356968492	0.422379001640824	0.42813690519565	0.427731636017051	0.419313584455418	0.414958984653134	0.425626991603251	0.403472487352383	0.429849816955215	0.387708264522563	0.416277763320698	0.450715393336307	0.444495805316596	0.422055227930889	0.404643251128115	0.387547686009618	0.425639187977511	0.39211656598665	0.403028220667736	0.382214470991696	0.399718161892475	0.35713997609186	0.413544447064988	0.398716891894706	0.424844565436413	0.441206455130825	0.409026970398612	0.411514950334096	0.433999070018713	0.405337802324291	0.441466516499123	0.403990397508418	0.450498554530544	0.452378527104652	0.42802958387315	0.427219915040262	0.408185269766043	0.391422727349863	0.439435072132394	0.440795743110662	0.411689094704798	0.401780560401319	0.419841966440532	0.373024712110162	0.427397967365351	0.422971267635407	0.422591457020667	0.399673842114966	0.443215788768831	0.396046610811728	0.422261065903189	0.436313582936024	0.427648761286893	0.419842686041232	0.426208428748901	0.423297129232534	0.39751810867925	0.40094210855055	0.404101075521162	0.412643276611678	0.395494154995255	0.408135684535665	0.457627189360403	0.390742228088127	0.423760382100066	0.403738282102784	0.391412987785971	0.414640521811546	0.42044725452242	0.429136533619156	0.42442667965234	0.439313817562106	0.408247340048455	0.411606774446806	0.432518228538687	0.405925574929231	0.421086695989643	0.456040482478721	0.469439101106882	0.383050370778902	0.41188515841032	0.433779969575313	0.434142973305399	0.409949248463749	0.414832539153626	0.448182697864273	0.444148376944969	0.432865632768179	0.470161662282252	0.444045895284507	0.459753481981154	0.43791417211477	0.43350793431921	0.434562357614844	0.467186453985116	0.415500174038008	0.452048733823389	0.433793262023579	0.428410956353683	0.433579946514379	0.440987492628187	0.430474054748998	0.426317334687587	0.382944292483634	0.42622451244128	0.416740480721266	0.439565207566856	0.409345594670524	0.490331268036311	0.444143315297091	0.411681840639106	0.427383920791855	0.420564399991927	0.447040179777312	0.425340466606562	0.393883719543035	0.42497527670726	0.412375982931903	0.447788776686135	0.417966673932284	0.426582038878812	0.427135931951906	0.4483173337279	0.454090007752013	0.4294916046522	0.415851905676989	0.378203731905913	0.466310617010349	0.44822573171295	0.444410373016094	0.478623651974949	0.442550958740829	0.438042935918439	0.431288973606411	0.470655295797794	0.456130518583642	0.4367251034695	0.449317592312073	0.437392025664313	0.409555090267133	0.407034228686029	0.430111579571281	0.443298751530548	0.457329765179742	0.427605378082969	0.429944020218625	0.454184301151082	0.4216090498574	0.439172034487619	0.378385911707537	0.407016541047823	0.407379975822263	0.419448553606478	0.425929621987053	0.448942649702893	0.467313883974787	0.428609014865596	0.424845209842792	0.446893148785055	0.432270468596966	0.417017278853347
Natural killer cell	0.172317250135956	0.250853875024341	0.20324689881799	0.277239337101587	0.165334977665962	0.183937896217555	0.180211433132929	0.174212267159386	0.195653577676773	0.219506679661799	0.181981873451328	0.206865944367458	0.184957961454668	0.190111302792097	0.234319789474391	0.175615177840374	0.189532603914163	0.163576508762918	0.228999652718012	0.247073969536901	0.213411856245996	0.18281937873326	0.217754478210844	0.275194659301408	0.204976948914916	0.212381781092612	0.241673672785955	0.187901029387357	0.206729803107904	0.23727046817452	0.22707890222607	0.202572394730638	0.247583539239008	0.213670363463697	0.139934712054335	0.140325619574841	0.264957425746345	0.173416128480296	0.187655874970452	0.125345431642904	0.284018574726041	0.303840032577013	0.193153303328541	0.22896158875078	0.19773290962887	0.181916843853092	0.230042692821519	0.209704694854325	0.164079290151129	0.214363131016414	0.187533875800807	0.218627470613466	0.138574205871809	0.22722108534158	0.296186897679965	0.245173463843955	0.268282428933187	0.175601448951185	0.236052950403226	0.104883096136121	0.263120518974677	0.216672365224073	0.274506306134267	0.247355174020196	0.284480272575589	0.17182021352523	0.222135940327719	0.285612074695371	0.249589537720778	0.180781638016983	0.19882239173725	0.0697803803490574	0.152492083707325	0.269722278656948	0.184250652278342	0.252992310419963	0.164705126012599	0.130210001710231	0.263422377674052	0.217170862934631	0.162885610610781	0.239749978753997	0.319808445951458	0.21683039903112	0.264393851539815	0.204757340838397	0.242339294577729	0.261093768700667	0.242091852199036	0.209822647064527	0.261741796990682	0.269928374976541	0.134866001412319	0.213351158594025	0.208630082364236	0.0837574399641622	0.224497455531684	0.198715759844827	0.223454844451395	0.22271436707857	0.262402667487077	0.203452873787732	0.19693020929015	0.247459714739128	0.143679412429986	0.257638934381195	0.15441158934105	0.136174172833768	0.154000079582157	0.193837889739841	0.206654900488881	0.151244178678948	0.21929301816832	0.224637392338148	0.232106389539344	0.23599283963691	0.169571251295752	0.194772103367037	0.254656103466085	0.19963438570294	0.203863427890116	0.231072099283027	0.259427715126347	0.217647035871127	0.254717982420984	0.169578316868072	0.237541230407383	0.173850372188842	0.215029251061276	0.298757704384023	0.100612195105508	0.165043090267129	0.23758008879196	0.2472576694395	0.156991655656052	0.233997180966396	0.19948366176272	0.157768610179301	0.204770282960003	0.211563630338687	0.22697375546088	0.177015354414386	0.182713427938886	0.264874726643932	0.241499717470441	0.286914332899655	0.155820150972218	0.197777325778109	0.193993556815882	0.185037162972792	0.135072499868694	0.239635332490481	0.249529839195287	0.308154396101521	0.067562951686687	0.261341461431057	0.234867864979455	0.159116992760249	0.123009136953846	0.172828500554768	0.252291205195691	0.139432981220735	0.120786765224223	0.191480559440612	0.209023396273384	0.113133886972781	0.122515063212865	0.144954632760211	0.248259105934092	0.197025050535434	0.226203620634476	0.103221221769969	0.18440688717373	0.211317608620011	0.16711463582109	0.214075914726466	0.325587286087	0.272277567926632	0.224541854003047	0.246558450104018	0.176098304192398	0.184841859229392	0.160553613545122	0.21877700315209	0.13526135945391	0.244205620624064	0.153862695270574	0.161732442867308	0.25805694716448	0.218725248345246	0.219892942880354	0.194473665141794	0.253998217952202	0.181489910648891	0.13703973839553	0.225692935176354	0.191659803275334	0.236278156528351	0.211324030466674	0.255132485963354	0.143236691946705	0.17884553664612	0.235295955940913	0.25257025988742	0.329832329919146	0.0823207805340979	0.213023128500314	0.24912999918394	0.180948902942377	0.207408630247989	0.177800492044906	0.219578782559055	0.222459543288801	0.176032158321825	0.27176629206918	0.236291162450661	0.221251537456167	0.146893576526264	0.303632872842837	0.160863422837883	0.161405074655945	0.151098109726413	0.171555621621702	0.210252667693369	0.243610403416326	0.189597075918393	0.195359034575092	0.14332311772558	0.225507454158515	0.220471389366225	0.231724194603447	0.306982958064828	0.232815338303875	0.242444777038698	0.138891854877755	0.23815639670166	0.135671789394903	0.256999227114442	0.255600052991222	0.238694049800576	0.0975669893713578	0.191242461731715	0.213634661373225	0.154628006790335	0.283080954715633	0.270544000286602	0.234372647483387	0.17812563477372	0.266368483087967	0.198109258845537	0.185875913227647	0.219961483990006	0.21336282830995	0.0477874256177935	0.175691037950228	0.281778972584896	0.243736277483813	0.208822954077601	0.177107091820162	0.251344089785172	0.124979221857058	0.20205337508386	0.279164741545511	0.17892559029867	0.214898671675783	0.207054695098623	0.289732590562711	0.186009574224019	0.237717982393348	0.207999901783136	0.226335339547302	0.18404204006589	0.23641315114711	0.188368736487169	0.239952571006001	0.16756381760095	0.122339153897324	0.165339751438658	0.310228392295487	0.236773045200842	0.168765530908421	0.257518089724857	0.202814236666141	0.2361311610647	0.263799221913438	0.251866746006501	0.219476249334887	0.229032619586683	0.269613450620246	0.263917055756754	0.199787791970419	0.248987680408964	0.238790185406729	0.284291255434457	0.230926477906907	0.226805717245861	0.149206375345887	0.218911098231739	0.17774270619164	0.178956803581298	0.153022745611176	0.21273033681743	0.256214529229676	0.249033884494738	0.174923353970918	0.22822314079362	0.22687614342775	0.2573829107904	0.270198345883185	0.187310245004438	0.219393025545506	0.151756702337043	0.244374551263588	0.167932272297434	0.230457072324261	0.224005082652436	0.242206469678658	0.114420451935114	0.223784974114475	0.276218859302714	0.126336039595204	0.235891849962604	0.245970863889746	0.206887597896028	0.244230972909111	0.138194203632206	0.173269575518767	0.225371966097278	0.263901728941141	0.198557392477719	0.205667523405457	0.184157836841608	0.209195566129086	0.257965793364792	0.236319641204348	0.231712585850606	0.20571756177428	0.182966370934738	0.243173980875166	0.201133759612135	0.175411881174087	0.219594401026024	0.246941847822105	0.199908517026232	0.154138040320109	0.138494232799606	0.252824166092005	0.232452116274141	0.244202862398203	0.218521153033329	0.0956893127665475	0.125644284465427	0.203795514906606	0.231798494122561	0.195394876739663	0.205002055217458	0.067702131531225	0.243257499707611	0.202256977111195	0.316245883240581	0.196381878159113	0.209894426806258	0.228150620460636	0.194625576926253	0.28636185505921	0.167980320752557	0.157159216026388	0.229593420771979	0.138129603653945	0.139972382530386	0.0949349029562604	0.170936218117492	0.239294846806928	0.220678543522069	0.215026429638151	0.235693178771171	0.263720024126389	0.287863283025116	0.281790170161628	0.257038132845856	0.241193121765647	0.159846939767853	0.325803912440422	0.193705524946124	0.191697515671784	0.200820167518455	0.145551769513882	0.235512458880072	0.194038572832365	0.204180097670732	0.231063253462857	0.238611110007274	0.218021842600546	0.142393816602917	0.198223683582404	0.252719772963116	0.268756820045403	0.202226133693313	0.256821221917506	0.220760328122387	0.164197540341579	0.201548246974726	0.229730430170732	0.192492922277935	0.0998851067307313	0.252858857201876	0.168920578353251	0.143863748724991	0.214951888203197	0.200716755193338	0.175542369445177	0.215670526610303	0.209681550757695	0.216268366598145	0.248899811003954	0.131285423493264	0.142775173171609	0.355882752004611	0.13785563011888	0.167233088572547	0.154989641520549	0.192971593520281	0.210298327371552	0.272274670745248	0.207830122131821	0.241351834669627	0.133321321271975	0.251935181534536	0.204736809459873	0.282298341900035	0.188077741306887	0.212297238552939	0.225495819426614	0.119695167462547	0.178750194436549	0.105438659018334	0.132086838591075	0.206414095666036	0.201612910372109	0.265364969462948	0.201827727293721	0.245391218941214	0.170142747538043	0.131957910094229	0.147363136232205	0.155416406855476	0.144590921818337	0.233572609243853	0.305640454573532	0.163654548256495	0.206068725633137	0.213519506450597	0.233783703959616	0.127236367669754	0.229374055508324	0.208283695593994	0.228065781943176	0.25110911842068	0.208049769134494	0.264892366815221	0.122478422860099	0.239980209313285	0.138904854291767	0.13380331684845	0.250353371038382	0.225508300176026	0.257234338885136	0.206418033274204	0.20270339774804	0.204838314475076	0.267880533860346	0.201352787547892	0.208296051397262	0.186649263878822	0.208261791575636	0.125093764579317	0.210231888320182	0.226179035344976	0.101576433185742	0.290100334749232	0.223235589101527	0.218554886509113	0.136435929968188	0.179646556828208	0.219573661258764	0.18261984267226	0.150964540716099	0.248548079225563	0.170493155117691	0.222398787255996	0.191537249926155	0.160001601163217	0.216152215782393	0.198065948844122	0.175301434261122	0.207918890556956	0.21449824633109	0.231131081452997	0.20275155039331	0.132381845149873	0.142822855514294	0.26761881961927	0.156860447081078	0.220139468672839	0.210563915235044	0.21764310467699	0.230617843990298	0.232784953832643	0.234662201446428	0.210340233232049	0.194103770561961	0.237855682695996	0.25029937306757	0.222054383440451	0.22462000480264	0.234580194536979	0.122645478564262	0.201979433351693	0.213222583727336	0.177783704203184	0.278443198630598	0.198881881413388	0.165120475361705	0.202343310178976	0.194629703555083	0.181359862715887	0.189484014800025	0.218815850905143	0.188556878787954	0.18158877870597	0.160260990573103	0.237201855354711	0.162385315671055	0.187161505679978	0.201785593811585	0.194027619019944	0.23207936593117	0.221218330611597	0.238115064661649	0.16287205164316	0.234538476224466	0.188988577623439	0.179562967178597	0.188015475842772	0.1807465434513	0.21727638346156	0.194263852497114	0.236448463274001	0.259152572247656	0.197690677872422	0.242017868489413	0.187302155397114	0.205952431353893	0.14796833659609	0.216634819486711	0.202374946825985	0.195258814920833	0.236878735039623	0.216103267413274	0.177089291565161	0.225444517459905	0.197302402026805	0.248742540283866	0.251688723247323	0.182981547134346	0.214901757893869	0.22209557236852	0.189708090421557	0.23002889491329	0.219523468992106	0.246588789810175	0.162977911820682	0.297779110356536	0.257109168646187	0.20393475650298	0.160375507330025	0.187196509524726	0.265373140584984	0.192935717103897	0.259393353167066	0.217414811207637	0.178776557198957	0.260412925453875	0.232775379052534	0.246516060979456	0.2735616200033	0.164074298980653	0.196120230688605	0.204348461982876	0.216489710261153	0.211771418703458	0.153342821108508	0.189752569912251	0.178353197891828	0.174531813159722	0.222146452912284	0.192013976479167	0.180145519635777	0.216211285162281	0.194141157383065	0.21545070288785	0.177166002329173	0.222144908733729	0.184139435397767	0.25644804020426	0.165780510415694	0.290271394187447	0.201893863575114	0.230398154108617	0.167300847582991	0.241212569592767	0.235361714485411	0.221096345735248	0.233064434129019	0.190533450321574	0.154024615749199	0.212943439055749	0.250752369436845	0.201235222525672	0.184271207557911	0.272468349140201	0.23280333107103	0.197984685161597	0.201849546899313	0.217933916088875	0.23876422523008	0.23545389093428	0.210865581545063	0.248431938632015	0.204025222237785	0.173974036872268	0.206056270694777	0.158442812539268	0.200172262112876	0.21086140521793	0.190909109078936	0.28666596626964	0.196524098618565	0.183698651220904	0.179324257166183	0.191089545112362	0.203093010896173	0.189823333967446	0.304392337937304	0.196495620048895	0.17935633588824	0.190500021278552	0.179647266414025	0.223872050929144	0.22335457305537	0.226005243944267	0.258514345510667	0.18269614149238	0.22959579363705	0.191226512130932	0.190665580737384	0.230775778940862	0.226546299859369	0.178764439057567	0.209338681117184	0.225892794043667	0.22581669712637	0.226578107255017	0.204570357013049	0.195323014811589	0.229922406822172	0.210606354782742	0.252062918244073	0.191320725290984	0.227421116041372	0.183483426554315	0.211911998447407	0.144113557128862	0.184348831702032	0.176132527718513	0.217641757783142	0.198472209339905	0.21011609663137	0.222620959837097	0.170036347868959	0.177116541976197	0.245951741704256	0.175647026474405	0.212985712160167	0.18178964690473	0.231126834032999	0.186217528754112	0.253726448839415	0.189269011247822	0.23420605585615	0.203761137642826	0.176059701708161	0.170100054810589	0.255662817688332	0.223037044750857	0.187926553088679	0.159938078240944	0.216170654723914	0.2481084760624	0.215094033565698	0.189529584581389	0.170454985252883	0.218573931440814	0.212628646840046	0.250567930106167	0.192093495206098	0.256160609628541	0.157322004758691	0.200128612082745	0.232110620468206	0.197239635616253	0.169752986933255	0.194301235401504	0.247585240465424	0.238663081079944	0.181173341052858	0.178032702228057	0.236798909346392	0.271980907810941	0.206323585079676	0.212840900826524	0.253521958292301	0.246369418272004	0.200050689512794	0.249163460661502	0.265581869127119	0.224820710457857	0.138008734584015	0.225555657151568	0.251432764453291	0.206942492768538	0.252201477637819	0.313599461884161	0.25838696815088	0.255668491144782	0.269655137053516	0.200066417683762	0.285474227024715	0.262594947919746	0.145138489785329	0.232054366663521	0.260754567499089	0.237389655038086	0.266944069506456	0.237069019197844	0.159414398016624	0.236137112511324	0.249712519994012	0.215932201824189	0.191301053311098	0.259245701035119	0.203790329290479	0.215572063091744	0.229535869618037	0.236748834702729	0.247907951270117	0.240464832061372	0.233407140492755	0.272869583992028	0.207729333078188	0.280125304962962	0.234706335530865	0.202907572750517	0.252491025514945	0.242428221781913	0.236141575624676	0.206686101700772	0.235152970820086	0.252977549999171	0.213250177378718	0.246957401019108	0.234557439630969	0.181681838792321	0.203313085935847	0.27019432366061	0.272973583093526	0.204291764992048	0.216986801169306	0.259858652293591	0.223203355769759	0.207872343963856	0.236582192955573	0.196695479912131	0.224475797147729	0.285815987173495	0.228839365974095	0.163234351929203	0.249144953816376	0.214003743036409	0.216254899745894	0.237336457541209	0.254345333984183	0.233602529442374	0.214887245795599	0.241916124703273	0.212373724795365	0.170102929289336	0.261395308977282	0.234628591706735	0.256507775817546	0.250992305166121	0.254572073183328	0.247767342597224	0.15412412799281	0.207845667040754	0.223036389299256	0.280560805913017	0.271371497083884	0.237697093174822	0.225325502254094	0.190790362570023	0.238201728722479	0.256357610153043	0.246226276042969	0.203756394581592	0.208187618522011	0.227095471852155	0.235466079571113	0.256243133408877	0.193439073636571	0.211241637681456	0.218292599804499	0.246181917855134	0.200200407115636	0.272285676519457	0.257263155602017	0.22827068462251	0.2182805270972	0.24001900498393	0.241113254372708	0.196106250659379	0.226686972513971	0.216149957093805	0.224126924952873	0.257789997863794	0.270169698204749	0.218795617035751	0.268855579368347	0.18469432419379	0.275685892406416	0.236172618969097	0.199919664646276	0.232111393027879	0.209741711488426	0.221842992600062	0.268678877339419	0.214493747888271	0.297318091566136	0.239101466755423	0.243175629166091	0.17483743497012	0.236687081401304	0.277465043613895	0.237205511415095	0.174033831827141	0.180875177893687	0.204533810449909	0.199720337316072	0.157124293979503	0.205412427379693	0.231690220598148	0.1240014335169	0.18735211630035	0.228869889983303	0.185484168390336	0.19622623283664	0.133565113797512	0.243794764431757	0.167777088404213	0.149747033994386	0.16532392726195	0.171624384889874	0.142783047700716	0.198844816586808	0.160030035887316	0.185961537631904	0.188781619951202	0.164834657454526	0.199556403481824	0.14745375784559	0.151533593849032	0.169232566176755	0.177597988593564	0.155167883949212	0.189695368576928	0.17351532349458	0.141294429584539	0.169239314566394	0.20853290395703	0.152489014099447	0.165651763131459	0.169816765885864	0.190127194869722	0.182603899429854	0.157412463119465	0.2113145258189	0.18074111534767	0.199302074356496	0.172481771844871	0.173796806319238	0.184816552853942	0.162692860227536	0.186561248044892	0.16260475129598	0.170151905402781	0.199250022251007	0.172236045170363	0.163258221837725	0.189729321748789	0.152581753820516	0.172483395548522	0.160648736302773	0.19646332344446	0.158126168895143	0.13002405528923	0.193659671631193	0.177028686839243	0.158147121488823	0.200951819759117	0.154331481697927	0.151060792745053	0.187750045253055	0.16844289334843	0.156960062069656	0.157666151601438	0.157786443074829	0.156505376784016	0.234360278097773	0.163100885791235	0.152196763525797	0.138743276400612	0.164282677504565	0.163172560067378	0.208991312412312	0.174061914248177	0.17443146125308	0.140446684653399	0.148265087492228	0.182486651599696	0.173679718695265	0.184764479831151	0.18109811224979	0.146519128837789	0.205203506728364	0.195378132807031	0.152862850521111	0.159860826432764	0.176010970977832
Natural killer T cell	-0.107576221493772	-0.0042948994458532	-0.041756083449076	0.0264740299693802	-0.101807526125752	-0.0548201562355399	-0.108370582576358	-0.0704672403696202	-0.131651303625888	-0.0823427736352877	-0.0776403823044997	-0.0807318694832397	-0.0876287523005081	-0.0573545489458267	0.00214146666351688	-0.0624192335893837	-0.0611856178948458	-0.0946154607340281	-0.0176608153059378	-0.0513471141629861	-0.0377341652060804	-0.0662182113862416	-0.00755789124933803	0.0730640284373076	-0.130968969294091	-0.0888321381883857	-0.0573081532479863	-0.0356234037875999	-0.0862381568940451	-0.0193684924137045	0.00222058264299882	-0.0697859395555948	0.0339749754591294	-0.0224113898422328	0.0265318946522153	-0.0662916608485145	-0.0256858803142074	-0.054948196213098	-0.0569613960538369	-0.0866734197142106	-0.0594413988681524	-0.032273319055177	-0.0354905719485315	-0.0274190143549282	-0.0868440053271117	-0.0732929067931902	0.0161389029340953	-0.0798682553806367	-0.0960480547053915	0.00640583740376385	-0.0621193920321582	-0.0295120448531682	-0.105749894656335	-0.00716754266327462	0.00953172457272665	0.0185142148316724	0.0313875222504892	-0.0741128707170489	-0.0099775367538297	-0.0958129931011615	-0.0321630325195974	-0.0437724264446247	0.0338096330590024	-0.014733479847208	0.00240199761754982	-0.0845565494640177	-0.0211564227923154	-0.00124658652880602	0.00833902157295461	-0.0580110503094796	-0.105484215988003	-0.126289663074467	-0.0709509383695963	-0.0542589948447604	-0.0772064472458338	-0.046544100458126	-0.0778187840362301	-0.0523119367928709	0.0164781223188647	-0.0754913019118075	-0.082638246449593	-0.0449802046628447	0.00565157598073159	0.000567532138966009	-0.0758869040027488	-0.0185521454317438	-0.0768728497753376	-0.0218894218851468	0.0134630803830505	-0.0548728169315284	-0.044433901505996	0.00636948739986437	-0.122281846468822	-0.0501212458484247	-0.0793872382059397	-0.135232898482773	-0.030777061524107	-0.0247103171155578	-0.0717217094786888	-0.048005546726253	-0.0133848530466461	-0.0322579482775472	-0.0989090107622187	0.0232764788648604	-0.0441183462243059	-0.0385401698064183	-0.0757079849367529	-0.10603530703993	-0.125389071722251	-0.06126653847648	-0.0622236074089151	-0.115295681081485	0.0163438310515313	-0.0656669511130305	-0.0508329266627848	-0.100102759076344	-0.093367621044661	-0.085020604054328	-0.0662277513146933	-0.0860671240687771	-0.035110010231851	-0.0144913362245455	0.00645492205853734	-0.0592653514091765	-0.0185552515505157	-0.0887689061890835	-0.0783117376204116	-0.110970382051994	-0.0450021804139292	0.0633547548769312	-0.0961041620658499	-0.107367184674415	-0.00788527410035439	-0.0253664624718897	-0.127531122381285	-0.0654907734716881	-0.0909114427197358	-0.111048348778316	-0.0284781157292361	-0.0898437060134164	-0.0699230764220085	-0.0894380854035304	-0.048385077430505	-0.0596149960755002	0.0444672259309537	0.0630170458369267	-0.0883608816492374	-0.0505318890839292	-0.0674135317733323	-0.0907250572139122	-0.109042139440508	-0.0126480913920232	-0.0389920978118111	0.0792155949367631	-0.103306809009099	-0.0301775315007512	-0.037776938597417	-0.0769771967732137	-0.120380802003042	-0.0430475441576436	-0.0219168841603724	-0.102341588994308	-0.0880306688480952	-0.00896892056323507	-0.0763163531163236	-0.104304992271622	-0.0758053261434795	-0.0874800978178158	-0.0907055975802373	-0.0725325404686165	0.0139374163260283	-0.115417366072599	-0.108559516505731	-0.0491122623521871	-0.0732480773719873	-0.0856557940268189	0.125768377689125	-0.0510642939885368	-0.0615148035087693	0.00323363069258214	-0.0201256316112046	-0.0943863501082028	-0.0948644689696785	-0.113500970545322	-0.082831821663929	-0.0844561133373988	-0.103865522095162	-0.0946512289116048	-0.0265293424796793	-0.0521757038641327	-0.0544602385143968	-0.105414246853459	-0.0675696476660182	-0.0824241880042307	-0.074182446903234	-0.0927858029129964	-0.0651402078309212	-0.0373636271414103	-0.0295428427343006	0.00239234302360918	-0.0967751632620294	-0.0645862119368568	0.0231655500585877	-0.0421198569105622	0.0586471334801921	-0.13272043353007	-0.041896781904289	-0.0110002965906191	-0.0668059012141673	-0.0524929308324542	-0.0869920180135165	-0.0623511728013474	-0.0554031718631943	-0.0848935990926352	0.0327007050722472	0.0155120613417775	-0.0264233380522709	-0.107904141106877	0.0210173521672266	-0.0621598497010491	-0.0653873242946042	-0.0923879026626216	-0.0874616194560359	-0.0731035910674277	-0.00638408893767509	-0.0553834220085743	-0.0640443451565151	-0.117742783789672	-0.0207357733539791	0.00714387497118812	-0.0822117101607073	0.0689785921632374	0.0223257977003852	-0.0557824408396576	-0.106646003289831	-0.0259461755230239	-0.111103520097867	0.0369411010026853	-0.00149023291559062	-0.0176183804489806	-0.0726541586715981	-0.0311020237528248	-0.0347652641251457	-0.0915141190555044	0.0213409471379227	0.0181734061148122	-0.0653309950568858	-0.107930842524567	0.0294607063759506	-0.0694074382976754	-0.0400735241004419	-0.0759294035774458	0.0122192616449044	-0.127654259199681	-0.051857639073205	0.0110977709848773	-0.0354433321783606	-0.0236845092396203	-0.0712340874086818	-0.0415945756857439	-0.133027306887675	-0.0792604457281912	-0.0625993901181303	-0.081302181313022	-0.0780704805285917	0.0271551628223219	0.0118731084845162	-0.0399663141071967	-0.092148169419625	-0.0296590484456909	-0.0421468011634466	-0.0228827869452574	-0.116729173700353	-0.0985191204525774	-0.00900717546167928	-0.0688636212643275	-0.108626581084392	-0.0715045190674448	0.0444735753799752	-0.0214569894009132	-0.0591828426626831	-0.0376293611381458	-0.0984019971132897	-0.0649044102072192	0.00759663031214296	-0.0391173575512779	-0.0530084362669675	-0.0833264760068892	-0.0638620740882913	0.0174741595654722	-0.0422953482368386	-0.0372890827024773	-0.0567930574483306	-0.00704699712907858	-0.0385243822432023	-0.00747919880450305	-0.0976706057745905	-0.0163435506877744	-0.0126132059871845	-0.0805059508069948	-0.142711561441386	-0.0504298267526019	0.00514243951009487	-0.0263701797107141	-0.0784986431907548	-0.0334314685854777	-0.06430202393945	0.0258104756207611	-0.0386486344991754	-0.0922175443711355	-0.0824857926611746	-0.124225802416082	-0.111661967298236	-0.0973663852794652	0.0362049253679802	-0.0110153637354191	-0.0399564681854481	-0.115391184247894	-0.0258114146596659	-0.0356664131151988	-0.111157060598125	-0.0213065236540391	-0.00612106184394481	-0.00407134917332535	0.0039296007918942	-0.0867560880614341	-0.0951763175263825	-0.0582904480971366	0.0127733138852089	-0.0141969055858117	-0.0676420252770894	-0.0921735121459371	-0.0684751778940443	-0.055755884517	-0.0689036593576517	0.027586564254403	-0.0971481980567352	-0.0866559531566999	-0.0235591335795359	-0.0294699781177165	-0.11024866232455	-0.0708666387248333	-0.0351186297782632	-0.0980978731789548	-0.0817603815161804	-0.119107454833448	0.0228057214925102	-0.0791708451947965	-0.063322045912236	-0.0732006266677132	-0.13084553274265	-0.0873149714549007	0.0146289612500318	-0.0109627821137638	-0.0686264585037622	-0.079925375803348	-0.146925910341789	-0.0539414797772391	0.0109451730512009	0.0284635829982744	-0.0879558524153477	-0.0313266978777659	-0.0498785876175145	-0.0764061110427366	0.0162450305677845	-0.0869253822038683	-0.140884104948824	-0.0847518728318616	-0.122223214375158	-0.0707957739777452	-0.125095398715894	-0.0695608417706366	0.0256299752811176	-0.0413492670103205	-0.0256693581022178	-0.0663040805179072	-4.73585212075658e-05	0.00894970576980216	-0.0384923280230459	-0.0347794214355724	-0.0679154166615731	-0.116661255121932	-0.00668159671560868	-0.0913127157702273	-0.00427413972064888	-0.0927090592404899	-0.079237057812328	-0.0451249860882681	-0.065984820597571	-0.0599042764058663	-0.0392608626369351	-0.0402742106329546	0.0265498149347008	-0.0351866252444957	-0.0380172148681008	-0.0475548078618128	-0.00756966885806289	-0.0425159163053276	0.0215534168350775	-0.0734631815036784	-0.106396988723953	-0.0881495792034265	-0.0509811481794255	-0.0185142654985096	-0.136169159906431	-0.0551064535053562	-0.0847647807722943	-0.0778185824151044	-0.0451124801014348	-0.0467830830128744	-0.0315492288645041	-0.0216046344241746	-0.0156579677673934	-0.0539985083763644	-0.019840929067766	-0.0765441757760618	-0.0514003118608574	0.167586117170695	-0.0958471143229265	-0.0459862311389279	-0.0756943329596396	-0.0372579493310945	-0.0584603959354628	-0.0736886653194244	-0.0603715877656748	-0.0114053557441695	-0.113478140414838	0.00799923000573072	-0.116180837769851	-0.0018886062566393	-0.0759906397878541	-0.0596954136461964	-0.0434689603810511	-0.13466906749826	-0.0765992817944592	-0.0710235998740139	-0.0703705477879295	-0.079880882829198	-0.00753267464366555	-0.0406332419581915	-0.0978320028698502	-0.0669873309604312	-0.070253646265957	-0.113074087969137	-0.132513207478669	-0.0743519635091013	-0.111217451216405	0.0395232857286857	0.049663984164672	-0.0711924556050439	-0.0541754577028205	-0.0496732833676328	-0.0440150073178333	-0.0673086034048513	-0.0585477976851172	-0.0825448318243069	-0.0741594996041518	0.0137835585178094	-0.0189392703138141	-0.0402843769949442	-0.0672322373590546	-0.109374049556887	-0.0879148544536189	-0.0768081160297351	-0.0352426068772937	-0.104783106925183	-0.0464649303378968	-0.0735167262231844	-0.0291640574573466	-0.0895697810109328	0.00626600324808396	-0.0334659963744643	-0.0387804898987019	-0.108087853805778	-0.0467733512780702	-0.125564801385822	-0.05269771728772	-0.0590698744809331	-0.0936895137288619	-0.0299865059103347	0.0115507906921774	-0.0443112454066732	-0.092062472621498	-0.0539479082997513	-0.108481035896761	-0.0969538751999421	-0.0631486724896001	-0.00533728012408813	-0.0540967034525714	-0.0919891169360511	-0.0758635147912603	-0.0366063454258391	-0.041331919894583	-0.0867603485296847	-0.0652982646370767	-0.076368266119962	-0.0623728065944811	-0.0289004564261021	0.00952614690922721	-0.091187623738143	-0.0724039302169273	0.0137506003968456	-0.108543103115923	-0.067333623881082	-0.038846959299944	-0.0556535686592034	-0.0191490265702077	-0.0195945486288661	-0.0794031311772612	-0.043155383820142	-0.0710744145352381	-0.000914337832015044	-0.0261634363726391	-0.0688771153361405	-0.0692018253466494	-0.00990850599588212	-0.00771493734139863	-0.087525833751852	-0.0546900401259221	-0.0201435885793382	-0.0570239533368651	-0.0486511034079686	-0.0794131534677546	-0.0825149479750124	-0.101540805955776	-0.0799404144383601	-0.050474408178427	-0.0863687869555512	-0.0691166140086809	-0.0623358160693198	-0.0861468734031351	-0.0266439939181972	-0.0464066272473676	-0.0417648974936243	-0.0826435088360972	-0.0339925772965837	-0.0173649881832871	0.0335292512964299	-0.0424961525531197	-0.0380980058360455	-0.0243980510714618	-0.0918625173495003	-0.0993827019131314	-0.0426012902038214	-0.0502762688401462	-0.0595799914122098	-0.0029683498467412	-0.0124260999662533	-0.0157868229001014	-0.0693707889476913	-0.0749902548878026	-0.0295649771966992	-0.043283221874319	-0.0538903968116693	-0.0282499258111105	-0.0445996009730657	-0.0719193383978454	-0.0777607726538209	-0.0530748977685161	-0.0556425557425264	-0.0813267172256524	-0.0514033947078672	0.0215751749025222	-0.0841517558213387	-0.0662790723161625	-0.0583104325251932	-0.0624824864125239	-0.0961482265923905	-0.04162995356435	-0.0539980476600742	-0.0602255765570046	-0.0624835280225416	-0.00578340292447226	-0.0597411064678283	-0.0540315668132995	-0.0106122893346294	-0.0699145877533393	-0.0107543351855323	-0.0624221650337232	-0.0229211341763749	-0.0162604917320622	-0.0210760176278331	-0.0948974390952291	-0.056281343992288	-0.04379569785215	0.00651430289799572	-0.0682980206214914	-0.0414419467935233	-0.00672191939007878	-0.0775536681798268	-0.0367572725391669	-0.044781637538655	-0.0114437270759584	-0.116617949992838	-0.031591746447424	-0.0261912784644549	-5.77369992560631e-05	-0.0841516168876331	-0.0427111110464749	-0.089059480484326	-0.0591758715319562	-0.0584319556661764	-0.0376300677879506	-0.110174214886211	-0.040043733228643	-0.0643144750950623	0.0100510873646083	-0.0167629115746077	-0.0619750453720417	-0.0546453869403958	-0.0313827563949834	-0.0901807073668465	-0.0816391927664364	-0.0835589950795781	-0.0541966517401192	-0.00845379862636762	-0.0509265145996828	0.00257214989156458	-0.0717238335893489	-0.0686428508522572	-0.0180135732268095	-0.075356405167353	-0.0548074984224271	-0.0221156208065989	-0.0415348867018374	-0.0175283364174372	-0.0126396015002262	-0.0333673358891127	-0.0345435932238837	-0.0422419897830305	-0.0775651564449024	-0.0694421690424219	-0.0965804347195533	-0.0600251861025993	-0.0821231783324012	-0.061853642246811	0.0196653315443614	-0.0950397743156539	-0.0854043319622066	-0.0777796618053107	0.0237321566128889	-0.0265744339246067	-0.101288628902204	0.0109605948951601	-0.0577264875329914	-0.0788074559317902	-0.0572594966290634	-0.0746549554527052	-0.0523160680875451	-0.0389696103366012	-0.0768747074934104	-0.0639513704691954	-0.0474399511300196	-0.0469505420027965	-0.0428424963532815	-0.0707776917393303	-0.0743999166750617	-0.0446523236864442	-0.0926559503557703	-0.0649256391928538	-0.0788257370532327	-0.0384188856737165	-0.0681257517867834	-0.082611237351729	-0.0807482897970264	-0.0233002187518316	-0.0294585398812127	-0.00822988774727311	-0.102332657791651	-0.102875832969249	-0.0859941018723149	-0.024450075192667	-0.0877929616374079	-0.0218112237623962	-0.070858427422392	-0.0315401721175194	-0.0587707029768303	-0.0768752123228829	-0.0549908111529779	-0.111309794695655	-0.0807159121218813	-0.0673268418466632	-0.0785491220904573	-0.0698891830207654	0.0184222611104125	-0.0221005210663173	-0.0564119828169243	-0.0580498719040862	-0.0377063610769137	-0.023666524377223	-0.0355197130291721	-0.0591232236609615	-0.0676255957400725	-0.0175322615768643	0.035295253768732	-0.104308307715245	-0.084573741264983	-0.0553657947538581	-0.0175319909038846	-0.0715146811086415	-0.0723681660123687	-0.0549795244354854	-0.0456306297842742	-0.0824233773025692	-0.0452800787512206	-0.098258751149609	-0.0256077137289492	-0.023691608482457	-0.0538622300485981	0.00185457187503918	-0.0735077155697431	-0.111858038012579	-0.0876255878166549	-0.0109745612560967	-0.0269983403326272	-0.0260233050624523	-0.0898329411639904	-0.0512651767479221	-0.0373704984995227	-0.050946384442169	-0.0673106993512311	-0.0786257956808751	0.00771060653908274	-0.0983106565798817	-0.0351237289982095	-0.0444550967799317	-0.0514746946324076	-0.00862426541959155	-0.0400838566628302	0.0101394379158208	0.0442652164045123	-0.0780802668080812	0.0312047131514401	0.0734416051809912	-0.0190732174524645	-0.00729339684535742	-0.0531261473147971	-0.0313779168652666	0.00870676313874075	-0.0903712020989332	0.00706362024103354	-0.00993141149869907	0.0133926536371396	0.00416648341708538	-0.055594808918044	-0.0653536916945561	-0.0105007697267863	-0.05608892835505	-0.0904245141332534	-0.0523131330270459	0.00818107892678504	-0.016978591590476	-0.0592082327468497	-0.0777643940769141	-0.0415096387984053	0.00605028543393381	-0.0243542607959026	-0.0855928419050058	-0.0125305586428504	-0.109512992962971	-0.0333208258493976	-0.0518133520697221	-0.0792960915998079	-0.0392106880571464	-0.00410345593778741	-0.0611220211606729	-0.0742908203814315	-0.0392395877719853	0.000679652967002205	-0.0758161184615408	-0.0273709805358414	0.0111988611855377	-0.0380455890203284	-0.0923562091163586	-0.0221944808642114	0.00945828125672194	-0.0810497718425993	-0.0468894308308591	-0.0194837388049654	-0.0206309850320133	-0.0726502042310665	-0.0325344911333856	-0.0682277825517732	-0.0791059329424249	0.00286020594062342	-0.0510538751257777	-0.0564867427350134	-0.0458980088104592	-0.0598672791324042	-0.0841417232224669	0.00221579530113573	0.0051707020873387	-0.0616713997096484	-0.0824471273387124	-0.0463155689244251	-0.0782576478112501	-0.093507831496552	-0.015179381115052	-0.0336000670352957	-0.0215381347498192	-0.0499161180789454	-0.0489128929609549	-0.0202797565136311	-0.114542865395763	-0.0520957451412951	-0.0832764801623945	-0.00767883329833167	-0.0193003596963036	0.0214857683843839	-0.0660899642910386	-0.0710713212832402	-0.0463497170316562	-0.0176904661174011	-0.0364351297903764	-0.0979818825351618	-0.0558732802389711	-0.059011413127	-0.0478313956295098	-0.0884154965852339	-0.0698523149056395	-0.0375702916284515	-0.0916504485429852	-0.0203463182614201	-0.0609840071493082	0.0492245610340602	-0.0157484287753288	-0.0585700858757664	-0.0515794705518322	-0.0239625854259931	-0.0538430544484285	-0.0746357675074899	-0.0505048710533557	-0.08354209989668	-0.0756015653996176	-0.0157572475166936	-0.0273885133176649	-0.082163591160055	-0.00191356945775719	-0.0798784319284677	-0.026586658372182	-0.0751690946328652	-0.0438671304813393	-0.00791228500601869	-0.0784837905244489	-0.0511576478211194	0.0213842479819863	-0.0387529615940938	-0.0243519085938271	-0.0601599698719534	-0.0523818548858743	-0.0639516045460282	-0.0344010861865891	-0.0307235802229698	-0.0197760707751485	-0.0596522448380423	-0.0817399680460089	-0.0694160703369631	-0.0637561137580618	-0.104118157997141	-0.0177674667670823	-0.0829389548251227	-0.0742738004900656	-0.0771994148224739	-0.0707637290027748	-0.0808210220155755	-0.0520667235358644	-0.0815373501257492	-0.0296350600470022	-0.0946961508559295	-0.0865703634296747	-0.0421888397950857	-0.06080288518617	-0.0933396532586674	-0.0369220812867179	-0.0830661813580369	-0.0655791572865151	-0.0871957064284934	-0.0489020022489951	-0.0767762314538047	-0.0755153489695597	-0.0680535204695143	-0.0756371092777924	-0.0964912232537832	-0.0592853222353995	-0.0745405951518427	-0.0931459617574129	-0.104211096196778	-0.0930109781306654	-0.0464463926573923	-0.107694823820087	-0.0465753222164241	-0.0832136069922692	-0.0990455547302639	-0.0462975525206836	-0.0732574299875344	-0.0652168752963279	-0.0468576758063505	-0.0289521702375292	-0.0796094978906306	-0.0711911737125028	-0.0718798279715085	-0.0783780590996677	-0.00217612957435015	-0.0872404836536157	-0.0966565467712041	-0.0813368502978693	-0.0816058148266107	-0.0541506213356839	-0.0397119285253889	-0.0509599432953782	-0.0650249191932176	-0.0826785041289721	-0.056653059711297	-0.11618741007171	-0.0992172799402793	-0.0721572063167745	-0.0623808319688059	-0.0692473505345436	-0.0487866107832856	-0.102665620452681	-0.0626261353272988	-0.0696773563063764	-0.0892422534152364	-0.0582873255129592	-0.0675981059178053	-0.0856500213649433	-0.0948410157183323	-0.019102635706805	-0.0801968610185931	-0.0627979217086054	-0.0816437499968109	-0.0811331192209316	-0.094231714071544	-0.0279515373146083	-0.0751737467948936	-0.0754302763540099	-0.101295041550773	-0.0817493686565666	-0.0900159385551129	-0.0614727085052178	-0.047036837287856	-0.0644341604397986	-0.0732070636326345	-0.0815038882048361	-0.0800681472723661	-0.0747799257081524	-0.0844465218873108	-0.0871607824276761
[truncated: 126,104 more chars]
