# Supplementary material for: RNA modification writers pattern in relation to tumor microenvironment and prognosis in prostate cancer
Source: Front Genet. 2023 Jan 18;13:1065424. doi: 10.3389/fgene.2022.1065424 (PMC9889935; doi:10.3389/fgene.2022.1065424)
Supplement: Supplementary file 1 [file DataSheet1.ZIP › SupplementaryTable26_estimate.txt]

	StromalScore	ImmuneScore	ESTIMATEScore	TumorPurity
TCGA-EJ-5505-01A	-893.964875794441	-416.428867555208	-1310.39374334965	0.916066662587745
TCGA-ZG-A9L6-01A	439.417267115829	366.111382002074	805.528649117903	0.749672353754773
TCGA-HC-A8D0-01A	-28.3783933444344	425.237197778094	396.85880443366	0.788000684375828
TCGA-VN-A88I-01A	964.947255489215	575.819066449614	1540.76632193883	0.674023867382037
TCGA-KK-A8IA-01A	-821.850013159804	-645.97891915927	-1467.82893231907	0.925088807778415
TCGA-KC-A7FA-01A	-501.641659842335	-2.04978316206583	-503.691443004401	0.862275207241728
TCGA-KK-A6E1-01A	-1028.13089634359	-430.038808206758	-1458.16970455035	0.924549443585902
TCGA-H9-7775-01A	-226.299611291664	-390.605327460423	-616.904938752087	0.870571990918433
TCGA-HC-8262-01A	-894.026772325625	-501.136945480759	-1395.16371780638	0.920985682000263
TCGA-EJ-7797-01A	-687.55231883767	-25.3661478138579	-712.918466651528	0.877419966660964
TCGA-HC-7738-01A	-929.956449100548	-334.505637952338	-1264.46208705289	0.913342050588373
TCGA-V1-A8MG-01A	-70.7707495446086	69.8000761342951	-0.970673410313537	0.822590406112926
TCGA-ZG-A8QX-01A	-605.476911570429	-218.18262097283	-823.65953254326	0.885101840298265
TCGA-XK-AAJP-01A	-487.030756399261	-28.4642661999008	-515.495022599162	0.863151384925296
TCGA-G9-6379-01A	-30.0939757802345	1169.91534377448	1139.82136799425	0.716307830876237
TCGA-EJ-7314-01A	-1111.76155363771	-474.155941895767	-1585.91749553348	0.931532114396548
TCGA-EJ-7125-01A	-220.779660384175	71.3441588590837	-149.435501525091	0.834786295876096
TCGA-VP-A87J-01A	-739.798842346713	-541.200336147431	-1280.99917849414	0.914327801094901
TCGA-EJ-8468-01A	416.605818345492	647.47230823597	1064.07812658146	0.724021525376086
TCGA-EJ-5527-01A	267.65158566555	432.5460674301	700.197653095651	0.759814816996177
TCGA-G9-6333-01A	-210.304215706007	74.4288771290421	-135.875338576965	0.833688739117941
TCGA-HC-7749-01A	-91.0514293393249	-32.140577112734	-123.192006452059	0.832659163183895
TCGA-G9-6338-01A	112.494473464609	-133.815005658106	-21.320532193497	0.824285314506415
TCGA-ZG-A9L0-01A	655.966387750698	1054.33906523981	1710.30545299051	0.655433248112648
TCGA-J4-AATZ-01A	-986.417101501528	-491.329318628965	-1477.74642013049	0.925640658023945
TCGA-HC-7232-01A	-308.552188155613	-369.369953215429	-677.922141371042	0.874944036778893
TCGA-EJ-A7NN-01A	-266.238647185273	369.084114135216	102.845466949943	0.813829807605328
TCGA-CH-5750-01A	-640.323846039725	613.892073137937	-26.4317729017886	0.824709866792978
TCGA-QU-A6IP-01A	-576.94097182462	-385.250939601483	-962.191911426103	0.894382026082682
TCGA-J4-A67Q-01A	312.364180671847	592.480729596442	904.844910268289	0.739944863947007
TCGA-G9-6348-01A	83.6961557468005	314.123285499314	397.819441246114	0.787913860090152
TCGA-YL-A8SC-01A	-246.822807884987	466.623268211345	219.800460326358	0.80373420135587
TCGA-VP-A878-01A	48.8554008378711	271.460403048296	320.315803886167	0.794868287054096
TCGA-KK-A7B1-01A	151.017867095328	-156.004949172439	-4.98708207711076	0.822925508453415
TCGA-EJ-5525-01A	571.534939453748	-254.978046583715	316.556892870033	0.795202966832849
TCGA-HC-7752-01A	-335.164991491332	38.3306141333818	-296.83437735795	0.846502443745977
TCGA-FC-7708-01A	283.970463039621	343.460972952343	627.431435991964	0.766715636601132
TCGA-2A-A8W3-01A	-526.668810367738	-337.322964698025	-863.991775065763	0.8878416074993
TCGA-G9-6362-01A	-317.633076437653	-112.108395542559	-429.741471980213	0.856727109255343
TCGA-WW-A8ZI-01A	-760.885804776282	-191.086337154313	-951.972141930595	0.893709999852712
TCGA-EJ-A8FP-01A	-94.5338026934031	324.123166265624	229.589363572221	0.802878434447698
TCGA-G9-6370-01A	-81.033242401408	161.425256164992	80.3920137635844	0.815740645947361
TCGA-G9-6377-01A	-467.895972136507	113.270966330104	-354.625005806402	0.85098814940513
TCGA-ZG-A9N3-01A	-904.316333616734	563.777798228282	-340.538535388452	0.849900390182821
TCGA-Y6-A8TL-01A	-423.021350057047	-400.173008994169	-823.194359051216	0.885070059936418
TCGA-CH-5790-01A	-946.75508628837	-231.88253784493	-1178.6376241333	0.908139874379229
TCGA-ZG-A9L4-01A	450.857959167818	252.474118812254	703.332077980072	0.759515609185544
TCGA-EJ-5519-01A	-304.509062673009	-373.192903630546	-677.701966303555	0.874928386614172
TCGA-XK-AAK1-01A	-884.694335401843	-134.021345860833	-1018.71568126268	0.898062494369154
TCGA-EJ-5495-01A	568.439881579196	639.137832329867	1207.57771390906	0.709332460986387
TCGA-VN-A88O-01A	-707.478432094354	32.7670483837759	-674.711383710578	0.874715723859285
TCGA-HC-8216-01A	-305.05315690348	405.463088118676	100.409931215196	0.814037504899205
TCGA-2A-AAYF-01A	-784.515933560599	-579.649988347085	-1364.16592190768	0.919203445032294
TCGA-HI-7169-01A	174.061706009138	-20.1069463334649	153.954759675673	0.809447362917712
TCGA-EJ-5498-01A	428.25257429793	489.574594574991	917.82716887292	0.73866165569119
TCGA-CH-5738-01A	180.72324557422	1077.16462902601	1257.88787460023	0.704107707420351
TCGA-KK-A7B2-01A	211.804764961421	1291.23312582982	1503.03789079124	0.678104554705463
TCGA-J4-A67S-01A	-837.413949656641	202.255353233019	-635.158596423622	0.871887251513651
TCGA-YL-A9WJ-01A	34.1424106309598	489.512519271379	523.654929902339	0.776405808046981
TCGA-HC-7819-01A	-1227.04960451151	-747.737042466817	-1974.78664697833	0.950761850301757
TCGA-ZG-A8QZ-01A	224.694686690814	544.821841953428	769.516528644242	0.753160293372673
TCGA-KK-A7AW-01A	-526.302353527044	805.571636663149	279.269283136105	0.798509791642129
TCGA-ZG-A9LS-01A	764.823868930198	1338.20192490069	2103.02579383088	0.610830689536198
TCGA-KK-A7B3-01A	177.54787530641	651.72557866073	829.27345396714	0.747361094138919
TCGA-TP-A8TT-01A	29.8842145063048	1125.18802856147	1155.07224306777	0.714743941106398
TCGA-G9-A9S7-01A	-1170.01484608047	-352.985716338354	-1523.00056241882	0.928133870764051
TCGA-EJ-5514-01A	277.29729531927	549.446738192828	826.744033512098	0.747607734132819
TCGA-H9-A6BX-01A	370.233497805165	623.332063151272	993.565560956437	0.731122105729351
TCGA-EJ-7328-01A	271.409378909377	1117.09903283875	1388.50841174812	0.690364093059282
TCGA-J4-A67K-01A	-541.987813312057	544.063178686186	2.07536537412898	0.822336074308539
TCGA-2A-AAYU-01A	-667.415564535256	-742.05405325216	-1409.46961778742	0.921801779922259
TCGA-2A-A8W1-01A	-1620.65938404675	-720.348285153032	-2341.00766919978	0.96604089379091
TCGA-G9-A9S0-01A	-702.774652187292	138.927141052825	-563.847511134467	0.86671350540817
TCGA-EJ-A46E-01A	-591.708571163602	38.79797793852	-552.910593225082	0.865911598921953
TCGA-EJ-A65J-01A	-417.312179750715	-222.75555358438	-640.067733335095	0.872239909866838
TCGA-EJ-5526-01A	132.233858445043	217.624056975543	349.857915420585	0.792229548340066
TCGA-HC-7075-01A	-923.075486473738	-72.1464327680524	-995.22191924179	0.896540223536464
TCGA-KK-A8IK-01A	-1283.90815384513	-663.201235705767	-1947.10938955089	0.949494885456752
TCGA-EJ-5531-01A	-71.6201155756695	688.097471743438	616.477356167769	0.767746916131305
TCGA-EJ-5542-01A	20.5932114958905	-161.224938014373	-140.631726518483	0.834074096488304
TCGA-CH-5767-01A	-685.140421019679	-589.860174305086	-1275.00059532477	0.913970857208775
TCGA-KK-A6E6-01A	2.93204867979595	120.494958411436	123.427007091232	0.812070506878212
TCGA-CH-5743-01A	-472.541683210487	1130.3035922974	657.761909086916	0.763849817964909
TCGA-HC-7821-01A	510.738518816652	661.251853681213	1171.99037249787	0.713004893530103
TCGA-M7-A720-01A	-673.719201869429	-138.404615595525	-812.123817464954	0.884312510084512
TCGA-HC-A4ZV-01A	257.065427954244	762.52684294651	1019.59227090075	0.728510308423026
TCGA-HC-8261-01A	-442.4093590835	232.017566850356	-210.391792233144	0.839679172364887
TCGA-G9-6356-01A	62.9791674066601	557.951660016087	620.930827422748	0.767327880259988
TCGA-ZG-A9NI-01A	420.162909143649	-83.570656896032	336.592252247617	0.793416299960992
TCGA-HC-7078-01A	-295.315840178304	286.543560650341	-8.77227952796301	0.823241058264608
TCGA-EJ-7782-01A	-284.298161307603	-144.266498662328	-428.564659969931	0.856638001155979
TCGA-HC-7737-01A	170.738941833426	833.989094106297	1004.72803593972	0.730003248780038
TCGA-H9-A6BY-01A	-885.346626120716	-810.00237602305	-1695.34900214377	0.937253240639255
TCGA-J9-A8CP-01A	50.0334401337216	-8.9003118969954	41.1331282367262	0.819060359286635
TCGA-EJ-A46B-01A	-653.251092690425	-567.453073184648	-1220.70416587507	0.910707762688576
TCGA-VN-A943-01A	-1859.26242814952	-1204.22110938992	-3063.48353753944	0.987964653355164
TCGA-HC-A9TH-01A	52.3987136334159	258.067261123698	310.465974757114	0.795744766029283
TCGA-G9-6499-01A	-890.928723507008	-25.5498677034696	-916.478591210477	0.891360421125456
TCGA-CH-5764-01A	-488.889989225571	29.2855599143888	-459.604429311182	0.85897976693971
TCGA-EJ-5504-01A	302.138078284029	-27.3325720923551	274.805506191674	0.798904057158112
TCGA-J4-A67M-01A	120.415881379044	937.380802991957	1057.796684371	0.724657221818249
TCGA-HC-7742-01A	-204.216207739725	-433.253760431992	-637.469968171717	0.872053350260138
TCGA-CH-5794-01A	-930.258025584718	-341.466113520073	-1271.72413910479	0.913775593419258
TCGA-YL-A8HO-01A	672.177066498182	1246.26747018472	1918.4445366829	0.63205615735478
TCGA-KC-A7FD-01A	-1423.62505007644	-543.302682232949	-1966.92773230939	0.950403692022748
TCGA-EJ-7794-01A	51.4588284046386	439.91847108993	491.377299494569	0.779383116219685
TCGA-YL-A8HM-01A	-388.027858697183	591.601671339288	203.573812642106	0.805149113493813
TCGA-HC-7080-01A	-1043.42084888158	-580.976460475908	-1624.39730935748	0.933571331937471
TCGA-HC-8259-01A	-1058.91734833898	-803.877212517254	-1862.79456085623	0.945538755490695
TCGA-XJ-A83H-01A	-926.530230995196	-178.839995714644	-1105.37022670984	0.903584760910415
TCGA-J4-A83J-01A	-718.518770681798	399.216631716696	-319.302138965102	0.848253645722582
TCGA-G9-A9S4-01A	-1129.43955508833	-723.164220280836	-1852.60377536916	0.945050771589436
TCGA-X4-A8KQ-01A	109.1896699798	263.91432667608	373.103996655881	0.790142703051452
TCGA-EJ-5507-01A	-340.630929478809	233.609975843499	-107.02095363531	0.831342284499446
TCGA-CH-5745-01A	-36.678270938706	561.205761711499	524.527490772793	0.776325080253502
TCGA-HC-8258-01A	-690.720135606176	103.19804972424	-587.522085881935	0.868441696505586
TCGA-HC-8257-01A	-388.425912354752	-118.564951949864	-506.990864304616	0.862520383486971
TCGA-XK-AAJR-01A	-317.764389972506	-306.684890016129	-624.449279988635	0.871116353970248
TCGA-EJ-A7NG-01A	-160.547299507257	-61.9843605877577	-222.531660095015	0.840645607674053
TCGA-J4-8198-01A	-148.476499619694	-489.128920552877	-637.605420172572	0.872063080936716
TCGA-ZG-A9KY-01A	-577.278238989622	813.933773808631	236.655534819009	0.802259664314546
TCGA-V1-A9O5-01A	-350.188818304773	902.794866133495	552.606047828721	0.773720510135244
TCGA-KC-A4BR-01A	216.595075345418	-3.9617374402046	212.633337905213	0.80435971437511
TCGA-EJ-5524-01A	356.693336569224	508.611674711942	865.305011281166	0.743836540331706
TCGA-EJ-7792-01A	648.707874375438	874.931627656092	1523.63950203153	0.67587886492831
TCGA-ZG-A9L5-01A	-573.933202068194	-445.908614423268	-1019.84181649146	0.898135193838731
TCGA-FC-A8O0-01A	-710.234620584011	-724.139547354754	-1434.37416793876	0.923212791203711
TCGA-EJ-7784-01A	-802.458598129073	-378.786434023989	-1181.24503215306	0.908300047276056
TCGA-HC-7209-01A	-606.377534403244	-107.848712363145	-714.226246766389	0.877512041463888
TCGA-J9-A52C-01A	643.860157631256	998.653612595379	1642.51377022663	0.662916221180427
TCGA-KK-A7AU-01A	-1675.74472716306	-1012.12490701178	-2687.86963417484	0.977939281773364
TCGA-V1-A9OF-01A	-1066.87313250076	-326.062367136145	-1392.9354996369	0.920858204873527
TCGA-G9-7510-01A	163.1007012141	195.631485413934	358.732186628034	0.791433975228056
TCGA-J4-A67R-01A	-203.808914206212	705.526966680073	501.718052473862	0.778431180426851
TCGA-EJ-A65G-01A	-856.526728075109	-680.374418354352	-1536.90114642946	0.928891486621058
TCGA-HC-A8D1-01A	-17.5718154524053	198.62433569193	181.052520239525	0.807105327366955
TCGA-EJ-8472-01A	-517.125093356289	-620.401182296947	-1137.52627565324	0.905596837637539
TCGA-HC-7820-01A	-866.96144646658	-540.31253400399	-1407.27398047057	0.921676791022562
TCGA-EJ-5494-01A	-276.806692817274	158.054148756522	-118.752544060752	0.832298105476288
TCGA-EJ-A7NH-01A	-364.734387469664	-278.05759806325	-642.791985532913	0.872435416950444
TCGA-XJ-A9DK-01A	-404.223715651772	-7.07493933271207	-411.298654984484	0.855327683409981
TCGA-EJ-7123-01A	-626.274770667678	-439.248271142054	-1065.52304180973	0.90106350738795
TCGA-G9-6496-01A	-103.651589063307	-288.247682177752	-391.899271241058	0.853848909531767
TCGA-EJ-7330-01A	-76.1855308146301	-146.313391438315	-222.498922252946	0.840643005055542
TCGA-KK-A8I4-01A	684.707050128681	1414.20933993669	2098.91639006537	0.611308178897388
TCGA-TK-A8OK-01A	1065.31739487853	241.200052080615	1306.51744695914	0.699020983981391
TCGA-HC-7744-01A	-943.799753259014	-570.334661103444	-1514.13441436246	0.92764862542659
TCGA-HC-A6AL-01A	-302.184000344599	372.260574308881	70.0765739642821	0.816615543182537
TCGA-KK-A6E5-01A	-346.356028277881	-45.6074080526412	-391.963436330523	0.853853812119608
TCGA-EJ-5530-01A	-201.234960335027	-450.933388652747	-652.168348987774	0.873107248929293
TCGA-2A-A8VX-01A	-900.825119693322	-1138.46772608944	-2039.29284578276	0.953653766836048
TCGA-HC-A632-01A	371.031474753032	1138.60309113996	1509.63456589299	0.677392558557821
TCGA-CH-5769-01A	-316.84827760096	18.5813164226817	-298.266961178278	0.846614378471896
TCGA-ZG-A9MC-01A	520.85488911527	1988.78357316392	2509.63846227919	0.562513967744693
TCGA-M7-A724-01A	-1624.19391088564	-981.797487091987	-2605.99139797763	0.975358116757183
TCGA-EJ-5508-01A	-186.616758843693	623.705424320817	437.088665477124	0.784351238234346
TCGA-YL-A8SI-01A	106.529758954085	324.861190103824	431.390949057909	0.784869771323389
TCGA-M7-A725-01A	-870.158240625026	-581.52989800686	-1451.68813863189	0.92418647558357
TCGA-YL-A9WL-01A	-840.228707673716	-858.421958257742	-1698.65066593146	0.937422102050031
TCGA-KK-A8IJ-01A	-730.504115174707	-484.312183492643	-1214.81629866735	0.910350434508228
TCGA-V1-A9Z8-01A	370.843366615336	279.4405204326	650.283887047937	0.764557798202237
TCGA-YL-A8HL-01A	-893.905217270683	-830.40422394257	-1724.30944121325	0.938726895462527
TCGA-EJ-7789-01A	-657.896298338682	-595.553074663589	-1253.44937300227	0.912682613954723
TCGA-ZG-A9LZ-01A	-347.555142430826	282.497150042544	-65.057992388282	0.82790322887394
TCGA-EJ-5497-01A	-240.722425701835	83.3485601273505	-157.373865574484	0.835427290824782
TCGA-QU-A6IN-01A	-1162.99333010668	-626.886822972608	-1789.88015307929	0.942000739781041
TCGA-CH-5752-01A	-371.19659620832	-584.083166676186	-955.279762884506	0.893927720855499
TCGA-M7-A722-01A	-853.290381896122	-246.118718321197	-1099.40910021732	0.903209546469377
TCGA-EJ-A46I-01A	-590.153621067095	-315.650968519896	-905.804589586991	0.890649095386427
TCGA-M7-A721-01A	-387.068377901471	-56.7872893095764	-443.855667211047	0.857793842092965
TCGA-KK-A59Z-01A	462.905794340148	361.715713972103	824.621508312251	0.747814618855195
TCGA-VP-A876-01A	-1194.78688506168	-791.170445053004	-1985.95733011468	0.951268759977905
TCGA-EJ-7317-01A	-479.367058546421	-629.030402787006	-1108.39746133343	0.903775040931093
TCGA-EJ-A8FN-01A	-172.760784197953	346.280672989917	173.519888791964	0.807757649130646
TCGA-XJ-A83F-01A	-485.13826723226	-552.675808584036	-1037.8140758163	0.899292099387606
TCGA-V1-A9OT-01A	-350.365546860366	7.10203013935286	-343.263516721013	0.850111097246754
TCGA-4L-AA1F-01A	1866.3113002956	1925.6615798909	3791.9728801865	0.397867699241175
TCGA-EJ-A8FU-01A	150.009097571901	284.254554525094	434.263652096995	0.784608403327349
TCGA-CH-5761-01A	-111.314851737485	-345.138084059515	-456.452935797	0.858742818050087
TCGA-YL-A8HJ-01A	814.847200340659	818.73316157161	1633.58036191227	0.663897428341613
TCGA-QU-A6IL-01A	-867.68910129869	-12.2069580045724	-879.896059303263	0.888913435013216
TCGA-KK-A6E2-01A	-1033.22444898964	-398.232900069243	-1431.45734905888	0.923048171204492
TCGA-CH-5741-01A	-1120.81521755112	-673.713363380366	-1794.52858093148	0.942229519562894
TCGA-EJ-A7NJ-01A	-806.380071223471	78.6892096147604	-727.690861608711	0.878458142256372
TCGA-EJ-A8FS-01A	-1296.09894753225	-623.385922610299	-1919.48487014255	0.948214707620692
TCGA-XK-AAJU-01A	-659.270804780366	43.6499014936668	-615.620903286699	0.870479234811865
TCGA-VN-A88N-01A	-957.028450637392	-585.450390649261	-1542.47884128665	0.92919439758579
TCGA-XK-AAJA-01A	-966.681085437128	-407.923315260746	-1374.60440069787	0.919805738760554
TCGA-HC-7745-01A	383.307466581926	794.726544740999	1178.03401132292	0.712382589548875
TCGA-KK-A8I7-01A	121.908241519074	556.323548093924	678.231789612998	0.761907130774787
TCGA-J4-A83L-01A	-258.258748470741	-354.634529165435	-612.893277636176	0.870282094077497
TCGA-EJ-7321-01A	-744.448832164698	209.160774853567	-535.288057311131	0.864614801576802
TCGA-V1-A8WN-01A	-473.124770498071	-152.256312703643	-625.381083201715	0.871183514258832
TCGA-EJ-A65F-01A	2.49126393462251	70.1878361281217	72.6791000627442	0.816394988163543
TCGA-XK-AAIW-01A	-1225.73673464065	187.503214979228	-1038.23351966142	0.899319025008238
TCGA-CH-5737-01A	-1052.33774123986	-502.880370592358	-1555.21811183222	0.929883899963009
TCGA-CH-5744-01A	-676.702087028314	-17.6674866143996	-694.369573642714	0.876110544088693
TCGA-J4-A67L-01A	-286.819305428435	606.168305577726	319.349000149291	0.794954390866334
TCGA-KK-A6DY-01A	-627.87032773491	239.043054613936	-388.827273120974	0.85361410230482
TCGA-XK-AAJT-01A	184.311179820836	270.165724474144	454.476904294979	0.782765393144102
TCGA-KK-A6E0-01A	-918.264540625441	-367.246590198024	-1285.51113082347	0.914595816337871
TCGA-HC-A6AN-01A	-378.828088928386	81.1286629109068	-297.699426017479	0.846570038673255
TCGA-J9-A52E-01A	641.269438687949	459.401555115499	1100.67099380345	0.720306022450751
TCGA-YL-A8SB-01A	250.052980422634	72.9605250014955	323.013505424129	0.794627944347183
TCGA-VP-A87C-01A	724.483932244501	2238.46227982707	2962.94621207157	0.506294995114461
TCGA-YL-A8S9-01A	-1483.02809640491	-1126.05194623755	-2609.08004264246	0.975458044042666
TCGA-QU-A6IM-01A	-539.893989192502	695.94789478441	156.053905591909	0.809266392727732
TCGA-ZG-A9M4-01A	-484.342058012152	1030.48233654172	546.140278529573	0.774321442080606
TCGA-HC-A8CY-01A	-771.81541261152	358.073034747753	-413.742377863767	0.855513471597298
TCGA-CH-5753-01A	-933.765761189256	15.4233081000111	-918.342453089245	0.891484406312783
TCGA-2A-A8VT-01A	-844.221803548379	-394.338188399912	-1238.55999194829	0.911787252329193
TCGA-KK-A5A1-01A	47.2093865170455	234.725751914505	281.935138431551	0.798274165011217
TCGA-G9-6336-01A	-602.81282966681	-210.721527112352	-813.534356779162	0.884409162214401
TCGA-J4-A83N-01A	-1043.5958998412	-393.589084250194	-1437.18498409139	0.923371268474003
TCGA-KK-A59V-01A	-120.126629602075	2250.0815176447	2129.95488804262	0.607696189379323
TCGA-J4-A67O-01A	92.5845719449685	402.985446180213	495.570018125181	0.778997364613903
TCGA-X4-A8KS-01A	-471.534386284644	266.427439950076	-205.106946334568	0.839257621084277
TCGA-HC-7230-01A	-1130.97899853779	-710.666136889866	-1841.64513542766	0.944523659410707
TCGA-XJ-A9DI-01A	165.530025141733	1090.05151123762	1255.58153637935	0.704348064639684
TCGA-KC-A4BN-01A	-1318.98245898873	-485.63269409771	-1804.61515308643	0.942724437433661
TCGA-YL-A8S8-01A	-100.295169364501	-326.541676424777	-426.836845789278	0.856507124905932
TCGA-EJ-A7NF-01A	-1231.73206788362	-547.485573539257	-1779.21764142288	0.941474310673347
TCGA-YL-A8SA-01A	-1242.28337005523	-613.59197104332	-1855.87534109855	0.94520766044286
TCGA-XA-A8JR-01A	-390.475748571617	-153.576135060026	-544.051883631643	0.865260432852496
TCGA-EJ-8470-01A	-423.121498503655	1599.94689134808	1176.82539284443	0.712507083956894
TCGA-V1-A9OL-01A	-324.228977723926	180.62938494572	-143.599592778206	0.834314343795897
TCGA-CH-5791-01A	-377.207825384848	-105.74215105399	-482.949976438838	0.860729302548364
TCGA-TP-A8TV-01A	-986.793041193244	-721.627403081154	-1708.4204442744	0.937920481026134
TCGA-G9-6364-01A	162.757531343422	-300.70725181343	-137.949720470009	0.833856853260159
TCGA-J9-A8CL-01A	633.263058007673	535.210761680205	1168.47381968788	0.713366729227996
TCGA-G9-6494-01A	-276.417397536059	-477.957120475096	-754.374518011155	0.880322946097489
TCGA-G9-7523-01A	1262.15991421474	1054.41649623371	2316.57641044845	0.585715527195238
TCGA-KK-A8IG-01A	429.188985194477	190.80436645432	619.993351648797	0.767416116454294
TCGA-SU-A7E7-01A	-372.935705252185	348.486396042704	-24.4493092094805	0.824545253556087
TCGA-VN-A88M-01A	-984.461016888371	-599.091452814946	-1583.55246970332	0.931405810979691
TCGA-G9-7521-01A	167.876750428944	992.951299268607	1160.82804969755	0.714152784686627
TCGA-V1-A8WS-01A	-886.980641756791	-836.429608407406	-1723.4102501642	0.938681395082229
TCGA-G9-6347-01A	326.739417203948	989.86301028822	1316.60242749217	0.69796161260017
TCGA-V1-A8MU-01A	277.69258177264	668.043128087531	945.735709860171	0.73589401008249
TCGA-G9-6373-01A	28.67340577236	252.536165920533	281.209571692893	0.798338307700026
TCGA-CH-5788-01A	-774.647703040056	-516.715177971875	-1291.36288101193	0.914942819560055
TCGA-QU-A6IO-01A	-627.79141427688	434.718025094811	-193.073389182069	0.838295867867292
TCGA-YL-A8HK-01A	48.6565194643502	165.213857122907	213.870376587257	0.804251814958235
TCGA-HC-7212-01A	-398.492068971341	-440.409665985188	-838.901734956529	0.88614089420194
TCGA-CH-5771-01A	552.897438741116	891.488320036785	1444.3857587779	0.684406995445506
TCGA-YL-A9WY-01A	552.11005957019	1386.97644352954	1939.08650309973	0.629705243142508
TCGA-HC-7750-01A	-105.972230373342	-152.75503377472	-258.727264148061	0.843511224520533
TCGA-2A-A8VV-01A	-659.044256176656	-786.696623653378	-1445.74087983003	0.923852692827707
TCGA-HC-A76W-01A	203.826996920643	150.137149856731	353.964146777373	0.791861594174687
TCGA-J4-A83K-01A	-509.089557708739	-465.319967337258	-974.409525045997	0.895182783961976
TCGA-G9-6343-01A	-514.417674459207	-254.342193591209	-768.759868050416	0.881322673887087
TCGA-EJ-7793-01A	-705.017711694806	-572.142083570248	-1277.15979526505	0.914099421394021
TCGA-HC-A6AP-01A	-74.1957577890588	662.063957376265	587.868199587206	0.77043097651454
TCGA-XQ-A8TA-01A	-1733.38497498691	-1337.33669645193	-3070.72167143884	0.988128438983097
TCGA-EJ-A46G-01A	-43.3248644526963	4.85388266284785	-38.4709817898485	0.825708038270166
TCGA-J4-A6G1-01A	324.094319596371	2192.30109560805	2516.39541520442	0.561693648089945
TCGA-HC-7736-01A	-111.854007893656	241.03493548262	129.180927588964	0.811577337949869
TCGA-ZG-A9LM-01A	218.192626650437	187.075863709648	405.268490360085	0.787240068436524
TCGA-KK-A7B4-01A	-302.643607880293	156.841753000495	-145.801854879798	0.834492513485723
TCGA-ZG-A9LU-01A	-514.858044267663	601.667722863386	86.8096785957231	0.815195392047626
TCGA-FC-A5OB-01A	-1092.08135077362	-850.005391865071	-1942.08674263869	0.949263286153112
TCGA-G9-6351-01A	-731.969919970402	-529.720449763508	-1261.69036973391	0.913176306024707
TCGA-EJ-5503-01A	-207.578098362391	313.406519521404	105.828421159013	0.813575285920268
TCGA-J4-AAU2-01A	-570.339913100459	-209.310321086071	-779.65023418653	0.882076900093215
TCGA-EJ-5511-01A	-308.329253855878	-537.153738800892	-845.482992656771	0.886588164644198
TCGA-CH-5751-01A	277.818262069679	1904.17504575228	2181.99330782196	0.601612146559916
TCGA-CH-5792-01A	434.859281128722	1038.08067629863	1472.93995742736	0.681345023759602
TCGA-KC-A7F6-01A	-638.579871128146	-173.25719419458	-811.837065322726	0.884292856789027
TCGA-EJ-5510-01A	-238.269033968701	342.077964686695	103.808930717994	0.813747616755551
TCGA-HC-7211-01A	-753.567525009127	202.975371652968	-550.592153356159	0.865741321677
TCGA-HC-7818-01A	-475.812845524595	241.694078720579	-234.118766804016	0.841565548692143
TCGA-J4-A67N-01A	-708.187836243038	334.899068821608	-373.28876742143	0.852423763022026
TCGA-EJ-5506-01A	-728.704259137588	-252.223456415257	-980.927715552846	0.895608816810558
TCGA-VP-A87H-01A	-589.1051235033	-244.808392594654	-833.913516097953	0.885801337680129
TCGA-KK-A7AV-01A	-65.4753433708044	1233.97949974713	1168.50415637632	0.71336360854714
TCGA-VP-A87B-01A	-443.763006023393	-267.934395486174	-711.697401509567	0.877333967872514
TCGA-HC-8213-01A	-1387.15426464702	-813.80786426974	-2200.96212891676	0.960525431147415
TCGA-G9-6369-01A	-489.922229862987	-496.551450282647	-986.473680145634	0.895970658830722
TCGA-ZG-A9LN-01A	512.665074962541	1834.51088002785	2347.17595499039	0.582069067073674
TCGA-HC-7233-01A	268.115596029629	944.115445897263	1212.23104192689	0.708850828089063
TCGA-VN-A88K-01A	-65.6981315457691	-183.495277473504	-249.193409019273	0.842758732991957
TCGA-EJ-7791-01A	459.404465283842	217.967774580695	677.372239864538	0.761988844540164
TCGA-CH-5746-01A	-1006.01542340869	-669.09800347818	-1675.11342688687	0.93621349771553
TCGA-EJ-7327-01A	325.803983267711	-46.0920505561214	279.71193271159	0.79847067569235
TCGA-EJ-AB20-01A	608.767438385614	683.932258604796	1292.69969699041	0.700469974363547
TCGA-CH-5762-01A	-104.090100199145	583.574879090995	479.48477889185	0.780475682366473
TCGA-KK-A8I5-01A	-323.915177301938	-342.013180890102	-665.928358192039	0.874090181458128
TCGA-EJ-5515-01A	-424.667669169867	-385.845687474159	-810.513356644026	0.884202112702033
TCGA-G9-6367-01A	-295.123700471293	-139.002815583342	-434.126516054635	0.857058919268848
TCGA-V1-A9O7-01A	436.891819317702	406.792410876223	843.684230193924	0.745953956409028
TCGA-G9-6363-01A	-270.671422670881	30.02757841663	-240.643844254251	0.842082526119729
TCGA-V1-A9O9-01A	-48.6856661204047	1439.10554451769	1390.41987839729	0.690161076071187
TCGA-FC-A66V-01A	-610.450974919965	196.641466880002	-413.809508039963	0.855518573729675
TCGA-EJ-5509-01A	120.871620774484	653.492891362799	774.364512137283	0.752691967619846
TCGA-HC-A6HX-01A	-343.587020944827	103.295666553673	-240.291354391153	0.842054618323346
TCGA-V1-A9Z7-01A	585.138058381643	399.226422016832	984.364480398475	0.732042889025241
TCGA-XJ-A83G-01A	-916.711152940315	-418.123090227069	-1334.83424316738	0.917499477958769
TCGA-2A-AAYO-01A	91.3600468771755	1006.5318000966	1097.89184697378	0.720588937227765
TCGA-KK-A59X-01A	-212.991875445009	-192.969502931892	-405.961378376901	0.854921525228264
TCGA-CH-5765-01A	-926.757229754645	-786.914238855833	-1713.67146861048	0.938187550983554
TCGA-VP-A87D-01A	-972.580926062577	-824.144178104409	-1796.72510416699	0.942337472337864
TCGA-V1-A8WL-01A	-181.017435713331	499.722272668149	318.704836954818	0.79501175133392
TCGA-ZG-A8QW-01A	30.6783132395977	593.193520612349	623.871833851947	0.767050975389784
TCGA-EJ-7785-01A	232.202917125745	519.674902278049	751.877819403794	0.754861010952659
TCGA-VN-A88R-01A	-217.107018068198	-84.1526542993665	-301.259672367564	0.846848092720116
TCGA-G9-6384-01A	-77.8351980263911	18.1980112583379	-59.6371867680533	0.827456675410202
TCGA-V1-A8MK-01A	-380.839094341761	-174.117162558405	-554.956256900166	0.866061758904207
TCGA-ZG-A9L9-01A	693.241487545887	773.7865610692	1467.02804861509	0.681979963833573
TCGA-ZG-A9LY-01A	-72.5653391746411	244.584659102388	172.019319927747	0.807887479639746
TCGA-2A-A8VL-01A	-878.36977030138	-568.562520000314	-1446.93229030169	0.923919615713005
TCGA-EJ-5522-01A	-197.782933523567	243.66393882771	45.8810053041432	0.818660324656861
TCGA-EJ-A65E-01A	-1001.73512926526	-502.47445817655	-1504.20958744181	0.927103574665534
TCGA-EJ-A7NK-01A	-570.494217667931	-270.774777817426	-841.268995485356	0.886301871422616
TCGA-EJ-5496-01A	-1052.79535312736	-563.583069128125	-1616.37842225549	0.933148829803903
TCGA-HC-7081-01A	1056.07840226653	774.985652910417	1831.06405517695	0.641943392236154
TCGA-EJ-7315-01A	416.020317528913	1112.20726203814	1528.22757956706	0.6753823508899
TCGA-HC-7748-01A	246.170721779476	323.588753398982	569.759475178458	0.772122885990732
TCGA-KK-A8II-01A	-1566.96993744086	-839.054223197391	-2406.02416063825	0.968462843082008
TCGA-J9-A8CK-01A	469.275920103653	26.470797044289	495.746717147942	0.778981100917445
TCGA-EJ-5502-01A	-134.838205335736	532.7979280737	397.959722737965	0.787901179856002
TCGA-HC-A76X-01A	-1159.87006356812	-986.686989722645	-2146.55705329077	0.958273173024326
TCGA-J9-A8CM-01A	411.228710569691	180.188856512415	591.417567082106	0.77009871845275
TCGA-KK-A7B0-01A	63.9384158523695	1163.80168865971	1227.74010451208	0.707243208546747
TCGA-J4-A67T-01A	-682.15596177042	46.2074992411426	-635.948462529277	0.871944023802475
TCGA-HI-7168-01A	347.630653150655	-449.413533064757	-101.782879914102	0.830914720777246
TCGA-KK-A59Y-01A	-1057.22317728216	-548.244302892998	-1605.46748017515	0.932571873694553
TCGA-Y6-A9XI-01A	-956.841578054943	-539.294695461904	-1496.13627351685	0.926658753763921
TCGA-V1-A9OY-01A	-193.686366896046	187.890222027028	-5.79614486901826	0.822992976645476
TCGA-KC-A4BL-01A	-198.042383605534	358.749448013357	160.707064407822	0.80886496374546
TCGA-YL-A9WK-01A	318.34104523264	406.429093509065	724.770138741705	0.757464854760843
TCGA-EJ-7788-01A	83.6589858538535	-47.3265171649191	36.3324686889344	0.819464436639195
TCGA-XK-AAJ3-01A	-265.305665550724	-487.774602221069	-753.080267771793	0.880232808037639
TCGA-G9-6342-01A	-702.531010074811	-374.602110539535	-1077.13312061435	0.901801298972911
TCGA-EJ-5516-01A	465.498116123181	533.548656386192	999.046772509373	0.730572948326683
TCGA-EJ-5501-01A	-650.390177658348	-310.001397069246	-960.391574727594	0.894263786499386
TCGA-KK-A8I9-01A	124.029711923511	656.239110199698	780.26882212321	0.752121083649994
TCGA-EJ-7786-01A	-282.979691759579	-241.549224633946	-524.528916393526	0.863820218953873
TCGA-EJ-5532-01A	-267.580829839669	-353.020384133814	-620.601213973483	0.87083882964507
TCGA-HC-7210-01A	350.512071392446	602.244316231694	952.75638762414	0.735195834631281
TCGA-XQ-A8TB-01A	133.524452618411	-262.964415446931	-129.43996282852	0.833166705130325
TCGA-HC-A6HY-01A	-1093.27933669058	-409.965964923408	-1503.24530161399	0.927050513206795
TCGA-J9-A52B-01A	-171.646494615609	162.761439147672	-8.88505546793667	0.823250455837909
TCGA-EJ-A7NM-01A	-131.809137677184	798.966650098583	667.157512421399	0.762958986554926
TCGA-ZG-A8QY-01A	-12.4010543347348	-403.635355980334	-416.036410315068	0.85568777914231
TCGA-J4-A6M7-01A	-635.518732676142	-816.602023729164	-1452.12075640531	0.924210728258647
TCGA-KK-A8ID-01A	-1108.02498501949	-505.211647802515	-1613.236632822	0.932982941480121
TCGA-G9-6498-01A	64.2114719470966	999.482671150662	1063.69414309776	0.724060403059653
TCGA-V1-A9ZK-01A	-280.191585232695	-226.303518756074	-506.495103988769	0.862483557015957
TCGA-EJ-7781-01A	-291.721234499383	240.454554481889	-51.2666800174937	0.82676610337535
TCGA-G9-6353-01A	-358.729293477931	-454.843259440285	-813.572552918216	0.88441177894013
TCGA-J9-A52D-01A	-1502.63237966566	-993.615206548586	-2496.24758621425	0.971677602302134
TCGA-EJ-A46F-01A	-1172.99070949731	-734.606906631954	-1907.59761612927	0.947659028159796
TCGA-ZG-A9LB-01A	-32.712981539728	619.707805280853	586.994823741125	0.770512701605421
TCGA-KK-A6E3-01A	82.0019378041691	724.744238884909	806.746176689078	0.749554063962214
TCGA-G9-7519-01A	-290.8524547267	-318.796559409845	-609.649014136545	0.870047431391433
TCGA-KK-A8IM-01A	-175.675728068072	115.518495814025	-60.157232254047	0.827499538282066
TCGA-M7-A71Z-01A	-1289.64523859068	-926.5622368017	-2216.20747539238	0.961145575129023
TCGA-G9-6378-01A	166.093075041305	-164.497946076879	1.59512896442661	0.82237618300614
TCGA-VP-AA1N-01A	-9.55308829329187	413.563195568716	404.010107275424	0.787353959530124
TCGA-HC-8266-01A	252.906775591059	1931.16585652364	2184.07263211469	0.601368311813113
TCGA-V1-A8X3-01A	-248.575546643144	-269.18355183143	-517.759098474574	0.863319150790891
TCGA-V1-A9ZG-01A	104.793655110674	6.59963012405424	111.393285234729	0.81310004491852
TCGA-XK-AAIR-01A	-248.627958388124	204.207359256608	-44.4205991315157	0.826200369491695
TCGA-EJ-A8FO-01A	-587.225564001158	-497.850800134218	-1085.07636413538	0.902304563462935
TCGA-CH-5763-01A	210.722036417479	214.981903860766	425.703940278246	0.785386782474161
TCGA-KK-A7AP-01A	-990.79470500359	-921.534483210166	-1912.32918821376	0.947880555151394
TCGA-HC-7077-01A	-1268.84735100108	-912.349729129358	-2181.19708013044	0.959714276293489
TCGA-EJ-AB27-01A	-704.705542028783	441.875982545422	-262.829559483361	0.843834503690281
TCGA-HC-8256-01A	-1043.72752465626	-456.449763551416	-1500.17728820768	0.926881567027931
TCGA-YL-A9WH-01A	-634.81881162948	-378.637939255641	-1013.45675088512	0.897722670818979
TCGA-EJ-A65D-01A	-1345.89972579117	-1239.71238962848	-2585.61211541965	0.974693758865343
TCGA-G9-6371-01A	-836.052054358627	-510.885932731009	-1346.93798708964	0.918204684491235
TCGA-XK-AAIV-01A	387.361883756702	1699.40701498585	2086.76889874255	0.612718347102783
TCGA-2A-A8VO-01A	-385.980955986234	-148.536346564622	-534.517302550856	0.864557951588061
TCGA-V1-A8WV-01A	-194.130619151838	535.261269834773	341.130650682935	0.793010631325138
TCGA-M7-A71Y-01A	-409.440720489148	-174.381112121727	-583.821832610875	0.868172277257567
TCGA-V1-A9OA-01A	249.304566371332	121.188461147146	370.493027518478	0.790377553842665
TCGA-VP-A87E-01A	233.909622875398	1148.84294880334	1382.75257167874	0.690975092881776
TCGA-FC-7961-01A	331.519894034553	79.7895765557427	411.309470590296	0.786692950168553
TCGA-EJ-7331-01A	256.998079169729	320.727341190633	577.725420360362	0.771379294131599
TCGA-G9-6385-01A	-210.725464919293	-209.362299303215	-420.087764222508	0.855995376302007
TCGA-HC-A631-01A	-785.370773614415	-698.865225888902	-1484.23599950332	0.926000703466552
TCGA-EJ-A46H-01A	379.220841353795	780.229986393999	1159.45082774779	0.714294280186434
TCGA-J4-A83I-01A	-314.344731532206	14.7597111893096	-299.585020342896	0.846717331762792
TCGA-V1-A9ZI-01A	270.516593678052	450.307142049751	720.823735727803	0.757842929659872
TCGA-KK-A7AY-01A	-679.788756069415	-236.488504209821	-916.277260279236	0.891347024480645
TCGA-CH-5768-01A	-963.535973557999	-433.57615910034	-1397.11213265834	0.921097070738861
TCGA-EJ-5499-01A	-389.180552077897	369.010361388186	-20.1701906897108	0.824189700324399
TCGA-ZG-A9L1-01A	-207.503367421674	-926.990463812528	-1134.4938312342	0.905407951674524
TCGA-V1-A9OH-01A	-214.245469299733	-108.419074078541	-322.664543378274	0.848514927959661
TCGA-G9-6365-01A	239.930762165015	-10.2177826284705	229.712979536544	0.802867617072431
TCGA-HC-8265-01A	-536.114874436208	74.1713275697473	-461.94354686646	0.859155517500584
TCGA-KK-A8IB-01A	-133.210631568201	732.541771109924	599.331139541724	0.76935717251294
TCGA-KK-A6E7-01A	-823.915145839688	-426.718124893234	-1250.63327073292	0.912513603961028
TCGA-CH-5772-01A	-285.576315084107	-95.6157327137175	-381.192047797825	0.85302975449947
TCGA-YL-A9WX-01A	-183.870493370234	524.112047428653	340.241554058419	0.793090131714855
TCGA-J4-AATV-01A	-215.515192664555	483.120050171119	267.604857506563	0.799539335371826
TCGA-G9-7522-01A	-166.519781493978	-13.1379924979687	-179.657773991947	0.837220573673419
TCGA-J4-A6G3-01A	-151.428838034259	996.960042396189	845.53120436193	0.745773367489972
TCGA-J4-A83M-01A	-632.66130770286	-93.0092683409546	-725.670576043815	0.878316404171166
TCGA-CH-5748-01A	-987.070962241101	-472.517569876914	-1459.58853211801	0.924628786358323
TCGA-XJ-A9DQ-01A	-601.277212547163	-371.099657519492	-972.376870066655	0.895049760768045
TCGA-KC-A4BV-01A	240.708865651103	288.39861955359	529.107485204693	0.775901138410305
TCGA-HC-A6AO-01A	-804.356783854803	671.40164920197	-132.955134652832	0.833451946020555
TCGA-VP-A875-01A	-1204.36325981069	-1085.25971693467	-2289.62297674536	0.964064486005637
TCGA-G9-6329-01A	-35.8482840409777	308.014726520179	272.166442479201	0.799136992565012
TCGA-YJ-A8SW-01A	-749.386501416986	-795.683031006233	-1545.06953242322	0.929334879855004
TCGA-MG-AAMC-01A	-1108.85930288814	-544.496613460928	-1653.35591634907	0.935086339658757
TCGA-KC-A7F3-01A	-713.909108977787	-174.580946913273	-888.49005589106	0.889490588993651
TCGA-EJ-5521-01A	-388.918725638859	48.3738543254458	-340.544871313413	0.849900880261027
TCGA-HC-7213-01A	-238.349013312855	211.965163694243	-26.3838496186119	0.824705888322191
TCGA-V1-A8MF-01A	3.12836597904986	814.526065696084	817.654431675134	0.748493196697158
TCGA-VN-A88L-01A	-91.4633459833826	-433.626074320188	-525.08942030357	0.863861666428445
TCGA-CH-5766-01A	-801.68886588862	165.607648730047	-636.081217158573	0.871953564502246
TCGA-VP-A872-01A	56.3407300909073	644.763666099763	701.104396190671	0.759728277101943
TCGA-KK-A8IH-01A	-734.327462381061	135.558751529624	-598.768710851437	0.869259001734568
TCGA-J9-A8CN-01A	-480.710806891502	-168.971667949928	-649.68247484143	0.872929292995487
TCGA-HC-7079-01A	822.13498161062	3256.21701032735	4078.35199193797	0.358960904802235
TCGA-ZG-A9ND-01A	-998.773291659606	-454.309703874639	-1453.08299553425	0.924264658292962
TCGA-CH-5739-01A	161.065343194692	359.665961626639	520.731304821331	0.776676203842866
TCGA-KK-A8I8-01A	-631.697348815377	-292.621803807824	-924.319152623201	0.891881529765919
TCGA-EJ-5517-01A	-118.13758833257	361.563607560369	243.4260192278	0.801665977172109
TCGA-VN-A88P-01A	-20.5252143381099	-24.7014031787755	-45.2266175168855	0.826267019106331
TCGA-EJ-7783-01A	-286.032559444913	53.9190980569923	-232.113461387921	0.841406514599925
TCGA-EJ-8474-01A	-19.715477945026	-254.4955781652	-274.211056110226	0.844729813934379
TCGA-EJ-5518-01A	429.6998584069	82.2658203065721	511.965678713472	0.777486048198026
TCGA-G9-6332-01A	-1163.74032524718	-780.715716661318	-1944.4560419085	0.949372601226076
TCGA-HC-A6AS-01A	185.46095643706	916.361885439355	1101.82284187641	0.720188730159318
TCGA-KK-A8I6-01A	-809.277371306224	-244.521651100348	-1053.79902240657	0.900315819485381
TCGA-ZG-A9L2-01A	867.280747112339	908.680275468233	1775.96102258057	0.64812418868276
TCGA-XJ-A9DX-01A	-582.920587669689	-286.271054726828	-869.191642396517	0.888192571609253
TCGA-V1-A9OQ-01A	-304.798791494462	45.2724417436462	-259.526349750816	0.843574220020708
TCGA-V1-A9OX-01A	-408.456718278808	309.505208031242	-98.9515102475665	0.830683402466624
TCGA-KC-A7F5-01A	-1203.76909565298	-1168.77917620665	-2372.54827185963	0.967226825031155
TCGA-HI-7171-01A	-450.59991324731	-281.203407472564	-731.803320719874	0.878746423202776
TCGA-EJ-8469-01A	-630.252063140382	-418.555008070406	-1048.80707121079	0.899996653162034
TCGA-KK-A6E4-01A	-909.048959054692	-198.773609742678	-1107.82256879737	0.903738919181279
TCGA-V1-A8ML-01A	-185.055769590212	-408.824838437226	-593.880608027438	0.868904068595842
TCGA-CH-5754-01A	-8.79831506123435	953.93430324549	945.135988184256	0.735953613537286
TCGA-KK-A8IC-01A	125.084524768446	353.785302133668	478.869826902114	0.780532113375707
TCGA-G9-7509-01A	-482.252456034545	-665.984877104506	-1148.23733313905	0.906262575285005
TCGA-EJ-7115-01A	-56.2339980899443	-195.566681954451	-251.800680044395	0.84296468464353
TCGA-HC-A6AQ-01A	-750.507716279251	-107.402016227614	-857.909732506865	0.887430444817578
TCGA-KK-A7AZ-01A	-665.310879350379	-494.839216827691	-1160.15009617807	0.907000372562813
TCGA-G9-6366-01A	-775.580572959823	-531.814701462286	-1307.39527442211	0.915890066085592
TCGA-G9-6354-01A	-1034.40906457363	-381.135665542139	-1415.54473011577	0.922147112876519
TCGA-VP-A87K-01A	-1084.19664003377	-529.697068855764	-1613.89370888954	0.933017651893235
TCGA-KK-A8IL-01A	-214.880557307948	1054.23546330051	839.354905992561	0.746377043561042
TCGA-HI-7170-01A	521.462209761448	625.126082499639	1146.58829226109	0.715614364177717
TCGA-YL-A9WI-01A	-554.387423323045	-527.17099726915	-1081.55842059219	0.902081826454648
TCGA-G9-6339-01A	-790.902129641977	-245.981309592584	-1036.88343923456	0.899232346279715
TCGA-V1-A8WW-01A	-352.7059364619	-49.532074707187	-402.238011169087	0.854637872222229
TCGA-CH-5789-01A	-351.592512860289	242.798077779439	-108.79443508085	0.831486935579607
TCGA-FC-A4JI-01A	-1546.71454773858	-365.764516695977	-1912.47906443456	0.947887564720308
TCGA-EJ-A65M-01A	-382.889015172525	276.800053641349	-106.088961531176	0.831266245521308
TCGA-EJ-A6RA-01A	-581.234958658502	-33.2043681227116	-614.439326781214	0.870393852810666
TCGA-EJ-5512-01A	-618.527034912816	-416.752375536989	-1035.2794104498	0.899129317490866
TCGA-M7-A723-01A	218.968616150078	1028.7486426972	1247.71725884727	0.705167040653918
TCGA-KK-A7AQ-01A	-208.50084906224	-109.111941384399	-317.612790446638	0.848122293584601
TCGA-EJ-A6RC-01A	278.215292341587	918.918779264712	1197.1340716063	0.710412202922748
TCGA-KK-A8IF-01A	-779.720052041062	-703.84552242583	-1483.56557446689	0.925963546830414
TCGA-VP-A879-01A	-324.997795471785	-625.282548677375	-950.28034414916	0.893598557433602
TCGA-HC-A48F-01A	-598.495669814521	-927.847308120631	-1526.34297793515	0.928316393579811
TCGA-VN-A88Q-01A	-1074.38579424425	-434.411355015527	-1508.79714925978	0.927355758605396
TCGA-KC-A7FE-01A	282.766853237671	22.7563634298376	305.523216667508	0.796183966605968
TCGA-EJ-A46D-01A	-612.908606705929	-244.386154479926	-857.294761185855	0.887388831696562
TCGA-HC-7747-01A	-288.889856617325	611.608671392254	322.718814774929	0.794654204889171
TCGA-HC-7231-01A	-609.188349240474	343.3825235161	-265.805825724374	0.844068855225809
TCGA-J4-8200-01A	-173.578037691622	-149.041946689042	-322.619984380665	0.848511466766583
TCGA-HC-8260-01A	-326.147625039698	-101.416553810275	-427.564178849973	0.856562224711907
TCGA-V1-A9ZR-01A	524.298953793706	885.194751706044	1409.49370549975	0.68813227020267
TCGA-EJ-A65B-01A	-19.4405721401372	71.4583159848359	52.0177438446987	0.818142681748693
TCGA-V1-A8MM-01A	122.625265128162	532.880290249995	655.505555378157	0.764063534795653
TCGA-CH-5740-01A	-666.232338931454	-55.5582118254502	-721.790550756904	0.878043974870902
TCGA-G9-7525-01A	-9.47318810965133	-235.42844424743	-244.901632357081	0.842419451280356
TCGA-FC-A6HD-01A	-1277.92143582105	-460.251319793392	-1738.17275561444	0.939426329176924
TCGA-V1-A9Z9-01A	-0.989440477500509	-150.021968744857	-151.011409222357	0.834913635076717
TCGA-G9-6361-01A	93.8279211753098	-378.327673080362	-284.499751905052	0.845537131470795
TCGA-KK-A6E8-01A	-866.888955185271	-621.472191302019	-1488.36114648729	0.926229132086298
TCGA-HC-7740-01A	118.391134551811	306.830532975579	425.22166752739	0.785430601159789
TCGA-HC-A9TE-01A	395.937373438394	1180.29253190882	1576.22990534721	0.670169294133174
GSM3263664	-310.684543417617	-173.301504789742	-483.986048207359	0.860806712573222
GSM3263665	-748.979696931914	-364.125578263702	-1113.10527519562	0.904070600950844
GSM3263666	-215.007157601872	293.06271507119	78.0555574693177	0.815938974858132
GSM3263667	-67.4341057103021	-18.5561196848917	-85.9902253951938	0.829622655260552
GSM3263668	-169.523401979932	-250.427545799491	-419.950947779424	0.855984993515689
GSM3263669	-553.456619398955	-149.377553877146	-702.834173276101	0.876708892098182
GSM3263670	298.004996868049	1085.76748059448	1383.77247746252	0.690866862744162
GSM3263671	-459.903513802651	287.127953740717	-172.775560061934	0.836667687219963
GSM3263672	127.535370163359	-184.72866342358	-57.1932932602206	0.82725518174129
GSM3263673	-424.661906375449	60.121876079992	-364.540030295457	0.851751607492365
GSM3263674	-442.194518993547	-59.0377344797802	-501.232253473327	0.862092336105167
GSM3263675	-16.8198722801286	630.515861308369	613.69598902824	0.768008454007995
GSM3263676	-356.802831773952	75.0344045548857	-281.768427219067	0.845323002047392
GSM3263677	-130.041198407358	-66.9670125587974	-197.008210966155	0.838610637016241
GSM3263678	-408.081682201719	-94.0647667088611	-502.14644891058	0.862160330954577
GSM3263679	-356.650240071811	-173.884551385634	-530.534791457445	0.864264029827172
GSM3263680	263.298265693351	927.206129373635	1190.50439506699	0.711096762370612
GSM3263681	49.7245920332559	171.823113328428	221.547705361684	0.803581575063015
GSM3263682	-514.624964529464	-115.545380727837	-630.170345257302	0.871528446071018
GSM3263683	74.47780307042	296.723783426096	371.201586496516	0.790313832035632
GSM3263684	179.896171490378	696.994581936522	876.8907534269	0.742698814384253
GSM3263685	-804.472304119805	-376.325830986211	-1180.79813510602	0.908272603868434
GSM3263686	-14.5587556591922	21.5021050958082	6.94334943661602	0.821929276221588
GSM3263687	-223.843186749041	-82.190506686157	-306.033693435198	0.84722057914869
GSM3263688	247.479098054157	474.952831854181	722.431929908338	0.757688891483949
GSM3263689	-215.897667709996	259.062073028772	43.1644053187761	0.818889261755988
GSM3263690	250.859956338366	158.483361240516	409.343317578882	0.78687108823761
GSM3263691	-375.869902049864	-197.579654754096	-573.44955680396	0.867415696209236
GSM3263692	-453.552572458235	635.880921277029	182.328348818794	0.806994743569555
GSM3263693	-133.058149703745	180.744806683185	47.6866569794397	0.818508084241927
GSM3263694	60.5276113844141	773.520793034411	834.048404418825	0.746895215086335
GSM3263695	46.8907939689107	44.1215309272497	91.0123248961604	0.814837937241214
GSM3263696	-387.455598900209	-168.495891401019	-555.951490301227	0.866134784821704
GSM3263697	-362.845310055355	-204.110017462069	-566.955327517424	0.866940966344052
GSM3263698	-42.7780920060735	252.587189864901	209.809097858827	0.804605956384351
GSM3263699	-33.9306329859506	265.981523658291	232.050890672341	0.802662981570924
GSM3263700	-554.677678055405	132.84554921689	-421.832128838515	0.856127723146956
GSM3263701	-368.759842655407	-44.4551754289442	-413.215018084351	0.855473387487121
GSM3263702	-256.141515677449	436.824605370469	180.68308969302	0.807137342867114
GSM3263703	590.354061627049	747.715842580747	1338.0699042078	0.695701482615251
GSM3263704	-484.134209279027	-184.928613340072	-669.062822619099	0.874313590266216
GSM3263705	-1150.38580386596	-401.465013296126	-1551.85081716209	0.929701964003939
GSM3263706	-585.751849379382	11.1057923614448	-574.646057017938	0.86750307470908
GSM3263707	-555.336853178017	-170.730935436087	-726.067788614104	0.878344277693434
GSM3263708	-803.773606298608	-333.120230555179	-1136.89383685379	0.905557458875008
GSM3263709	-687.959059508646	-78.4743882129233	-766.43344772157	0.8811612626665
GSM3263710	-326.800496616675	-79.4019562300291	-406.202452846704	0.854939881925885
GSM3263711	-327.618856625779	-175.193218600928	-502.812075226706	0.862209828283062
GSM3263712	-548.136461961877	-308.253102667703	-856.38956462958	0.887327566816971
GSM3263713	-565.228609748366	7.3910013257598	-557.837608422607	0.866273129289846
GSM3263714	-222.941646606344	395.211060176225	172.26941356988	0.80786584404446
GSM3263715	-221.848281934802	-40.2710881037479	-262.11937003855	0.843778559491633
GSM3263716	-37.8680094311221	172.314817105427	134.446807674305	0.811125491616855
GSM3263717	-323.612031975503	405.911188538852	82.2991565633491	0.815578687969226
GSM3263718	-257.826367535652	259.615249899661	1.78888236400843	0.822360001475148
GSM3263719	-4.72126792037355	328.871114718467	324.149846798093	0.794526668508426
GSM3263720	187.163609547706	541.871244092907	729.034853640613	0.757055999057114
GSM3263721	-325.675504022155	172.401771108449	-153.273732913706	0.835096361134414
GSM3263722	-297.249216084685	172.825491918324	-124.423724166361	0.83275927508437
GSM3263723	59.810546558392	367.589720850382	427.400267408774	0.785232625091315
GSM3263724	-408.449882249395	-445.323461756315	-853.77334400571	0.887150409537899
GSM3263725	-520.522489464671	-375.886181999344	-896.408671464015	0.890021132860988
GSM3263726	-474.76701008738	-212.909299992503	-687.676310079883	0.875636451128891
GSM3263727	-439.712057162252	-132.891528794029	-572.603585956281	0.867353900162059
GSM3263728	-319.486649840577	270.437892131251	-49.0487577093263	0.826582914179829
GSM3263729	-555.321603079562	240.80835088954	-314.513252190023	0.847881159157742
GSM3263730	100.02515577047	344.65202290024	444.67717867071	0.783659777163717
GSM3263731	28.9640588605635	1297.73683658092	1326.70089544148	0.696899291816943
GSM3263732	-597.772484048939	294.824640009074	-302.947844039864	0.846979857530797
GSM3263733	-452.679253076875	297.751026383423	-154.928226693452	0.835229934959441
GSM3263734	-698.838884492285	-27.3936443916472	-726.232528883932	0.878355837105083
GSM3263735	-394.701201343211	455.324549164943	60.6233478217313	0.81741566828225
GSM3263736	-838.872540261678	-256.404609602492	-1095.27714986417	0.902949061035951
GSM3263737	-243.157624967432	529.767957259219	286.610332291787	0.797860644072548
GSM3263738	-422.569568658118	142.779431261045	-279.790137397072	0.845167823932113
GSM3263739	-310.131640549996	669.106301624529	358.974661074533	0.791412218684265
GSM3263740	-721.894392946787	-299.785375378334	-1021.67976832512	0.898253793059034
GSM3263741	-384.715537340245	217.729563000132	-166.985974340113	0.83620191634293
GSM3263742	-843.237964579041	-244.07242059913	-1087.31038517817	0.902445884587408
GSM3263743	-393.259401252028	-419.676748384365	-812.936149636393	0.884368176852803
GSM3263744	-741.236814122838	-379.804333000379	-1121.04114712322	0.904567843467661
GSM3263745	74.6572251248603	398.996967710685	473.654192835545	0.781010469760635
GSM3263746	-307.975389350116	-97.7469416902852	-405.722331040401	0.854903321830302
GSM3263747	-483.882834325645	154.222453352231	-329.660380973414	0.849057890754983
GSM3263748	-348.568729311659	-68.8148707543782	-417.383600066038	0.85579009748632
GSM3263749	-223.180528566354	-91.8421511115886	-315.022679677942	0.847920803084513
GSM3263750	-1049.9610948293	-562.617337628337	-1612.57843245764	0.93294816297373
GSM3263751	-416.604554130006	-157.841894723241	-574.446448853247	0.867488499503243
GSM3263752	-150.254455030934	538.51901419532	388.264559164385	0.788776752202543
GSM3263753	-228.450400688834	274.139448835751	45.6890481469174	0.818676505812569
GSM3263754	-594.954726356422	-348.762370073062	-943.717096429485	0.893165700421799
GSM3263755	463.678358591613	711.431486441316	1175.10984503293	0.712683756389733
GSM3263756	-156.27112388474	256.958269884639	100.687145999899	0.814013869860239
GSM3263757	31.4697408711411	-9.74543104252797	21.7243098286132	0.820691519197321
GSM3263758	-149.953651937261	521.724205344521	371.77055340726	0.790262657770672
GSM3263759	-329.651229942217	-256.099687383213	-585.75091732543	0.868312767862921
GSM3263760	104.367502477415	701.9124608728	806.279963350214	0.749599362093055
GSM3263761	-365.707606973892	178.225439737942	-187.48216723595	0.837848112688341
GSM3263762	-172.874629448866	928.560070735651	755.685441286786	0.75449430940302
GSM3263763	-137.461657123414	-62.7625676566639	-200.224224780078	0.838867696790929
GSM3263764	-398.775707650727	-176.730384205048	-575.506091855775	0.867565865149843
GSM3263765	-380.464564749718	166.828321065771	-213.636243683947	0.839937719121843
GSM3263766	-568.773994479225	-347.871573131024	-916.645567610249	0.891371531214729
GSM3263767	177.27019773356	475.467456158467	652.737653892027	0.764325589823988
GSM3263768	190.6915896124	605.499701715853	796.191291328253	0.750578735403933
GSM3263769	-589.739973346669	-388.721581458323	-978.461554804992	0.89544772346071
GSM3263770	-155.760254028518	-81.3285710877668	-237.088825116285	0.841800960141284
GSM3263771	-291.203995514478	117.296063254633	-173.907932259845	0.836758715668654
GSM3263772	-374.766015883526	-43.1672683579227	-417.933284241448	0.855831836093583
GSM3263773	-612.710328098922	40.5128520082568	-572.197476090665	0.86732423010414
GSM3263774	-454.213873538454	230.477121077236	-223.736752461219	0.840741397536934
GSM3263775	-377.543980076102	443.88182736549	66.3378472893882	0.81693217865471
GSM3263776	-963.299861258633	-342.557062850874	-1305.85692410951	0.915799395216805
GSM3263777	-380.595684323705	-66.1986578884179	-446.794342212122	0.858015480434427
GSM3263778	-110.62857388726	39.9665401625049	-70.6620337247549	0.828364325799791
GSM3263779	-928.841994930965	-1.09623386247785	-929.938228793443	0.892254264767786
GSM3263780	-774.805491744172	105.069825501962	-669.73566624221	0.874361523036415
GSM3263781	-421.130803323716	208.700799114419	-212.430004209297	0.83984161747327
GSM3263782	-444.246891311503	97.4561553877505	-346.790735923753	0.850383634752109
GSM3263783	-332.616584784191	178.665539327258	-153.951045456933	0.835151049209324
GSM3263784	-419.891547977713	498.160053323507	78.2685053457932	0.815920902860006
GSM3263785	-206.78561870581	104.816506811394	-101.969111894416	0.830929930597821
GSM3263786	-807.767636496165	-470.898166432124	-1278.66580292829	0.914189038512832
GSM3263787	-8.3227727443563	621.400840667885	613.078067923529	0.768066541067603
GSM3263788	-617.73242247259	-344.605251217315	-962.337673689905	0.894391596486204
GSM3263789	252.195388672312	732.443811340808	984.63920001312	0.732015416234463
GSM3263790	-826.644137405982	-283.010749184925	-1109.65488659091	0.903854025264102
GSM3263791	-248.895159227362	197.458818561249	-51.4363406661126	0.826780112881333
GSM3263792	-809.760943378606	-128.471629545416	-938.232572924022	0.89280335121867
GSM3263793	-48.3972251956485	271.073449786433	222.676224590784	0.80348296794455
GSM3263794	-323.347424690309	145.271343890365	-178.076080799944	0.837093583077208
GSM3263795	-651.801686427053	-200.323016110156	-852.12470253721	0.887038704640559
GSM3263796	-497.142382144826	-95.2663442936703	-592.408726438496	0.868797105228326
GSM3263797	-378.576172308537	125.189916743848	-253.386255564689	0.843089870895516
GSM3263798	-209.403314713455	188.138725556139	-21.2645891573167	0.824280665172091
GSM3263799	-438.575198709088	-140.099551648429	-578.674750357518	0.867797086995024
GSM3263800	-74.5542949366524	395.759745333538	321.205450396885	0.794789040742783
GSM3263801	-653.466103484756	-134.382893445704	-787.84899693046	0.882643228690455
GSM3263802	-1141.11246081041	-71.1145950370979	-1212.22705584751	0.910193080925972
GSM3263803	-42.4517856215409	1029.79928537282	987.347499751282	0.731744514379228
GSM3263804	-125.081202668734	26.0341152008985	-99.0470874678354	0.830691213310822
GSM3263805	-563.969499637041	95.76301371731	-468.206485919731	0.859625587287341
GSM3263806	-184.371505574627	662.200481152127	477.828975577501	0.780627612503093
GSM3263807	-271.409740143377	66.511194831112	-204.898545312265	0.839240987405418
GSM3263808	-143.65074172859	329.769548399369	186.118806670779	0.806666034666359
GSM3263809	338.540436656614	463.467798008781	802.008234665396	0.750014247501112
GSM3263810	-92.7337484247828	232.649347878173	139.91559945339	0.810655721155846
GSM3263811	-254.374966381403	269.058877554843	14.6839111734408	0.821281564093601
GSM3263812	1.66333491755019	294.346002763398	296.009337680948	0.797028165093539
GSM3263813	-509.894885835778	-54.6961767246277	-564.591062560405	0.866767942318901
GSM3263814	-331.439189727714	-237.054928202917	-568.494117930631	0.867053523563614
GSM3263815	-882.716922298018	-405.771779686523	-1288.48870198454	0.914772467818117
GSM3263816	-254.997306999018	188.996621277148	-66.0006857218703	0.827980832278726
GSM3263817	-902.565942546534	-466.252683465092	-1368.81862601163	0.919472169829802
GSM3263818	-191.385619304099	401.79266077105	210.407041466951	0.80455383395591
GSM3263819	96.079654833122	502.773678990678	598.8533338238	0.769401975035663
GSM3263820	-375.278305274509	-163.6408951225	-538.919200397009	0.864882481633777
GSM3263821	-830.555992151428	-349.474497120602	-1180.03048927203	0.908225454542349
GSM3263822	-584.441318452555	-101.471651813226	-685.912970265781	0.875511410680798
GSM3263823	-62.6925535279085	673.810093428286	611.117539900378	0.768250796724927
GSM3263824	110.574549143738	644.184960249554	754.759509393292	0.754583505040105
GSM3263825	-769.851172299955	-487.529407646487	-1257.38057994644	0.912918286775683
GSM3263826	175.365159392945	1038.25525991766	1213.6204193106	0.708706959389504
GSM3263827	-565.955942335503	-123.279353104741	-689.235295440243	0.875746951707721
GSM3263828	-507.563017098385	-230.697472071032	-738.260489169417	0.879198420715533
GSM3263829	-221.838037172263	97.7874599016842	-124.050577270579	0.83272894921965
GSM3263830	-637.639515332359	-254.798424533428	-892.437939865787	0.889755245802269
GSM3263831	-158.239771396121	-12.7012475566658	-170.941018952787	0.836520164183013
GSM3263832	-86.5828175386212	996.520254039653	909.937436501032	0.739441822287371
GSM3263833	-540.730637976335	-89.8157293465737	-630.546367322908	0.871555509664954
GSM3263834	-364.914875562366	2.1589199849903	-362.755955577376	0.851614366589052
GSM3263835	-684.495523942001	45.2316104206735	-639.263913521328	0.872182196755379
GSM3263836	-227.47146886702	497.017726587508	269.546257720488	0.799368142992468
GSM3263837	-186.833785932582	1196.39557858097	1009.56179264838	0.729518134837977
GSM3263838	-117.022661156959	260.150165487745	143.127504330787	0.810379574270367
GSM3263839	-159.269031546633	85.9685482733562	-73.3004832732766	0.828581221674377
GSM3263840	-278.627816094146	245.787031033581	-32.8407850605645	0.825241559149417
GSM3263841	-412.072082987565	-47.742665551884	-459.814748539449	0.858995573505187
GSM3263842	43.5390042488185	-75.7745145967166	-32.235510347898	0.82519137671672
GSM3263843	-208.322579748668	115.342817370357	-92.9797623783111	0.830195049932887
GSM3263844	-157.249515275868	642.923021616918	485.67350634105	0.779907420429664
GSM3263845	-298.349473178297	90.5673252913536	-207.782147886944	0.839471074483038
GSM3263846	-544.568419655685	-238.52791368387	-783.096333339555	0.88231509468601
GSM3263847	-396.632267752482	322.081007913715	-74.5512598387677	0.82868399934925
GSM3263848	460.676677479408	362.743975232271	823.420652711679	0.747931635338785
GSM3263849	-233.883269935759	210.380750829216	-23.5025191065427	0.824466612506198
GSM3263850	-293.666049193257	667.548150562705	373.882101369448	0.790072691836007
GSM3263851	-533.149607692187	-67.5127596184628	-600.66236731065	0.869396382969535
GSM3263852	-696.526964474831	-299.617240967962	-996.144205442793	0.896600183966557
GSM3263853	-626.176114509979	-380.049264865649	-1006.22537937563	0.897254517810872
GSM3263854	95.4389948243806	853.916237768317	949.355232592697	0.735534162056797
GSM3263855	-748.206583091678	-677.636038447857	-1425.84262153953	0.922730809772703
GSM3263856	-202.616644068898	12.0968261822196	-190.519817886678	0.838091443289959
GSM3263857	-449.604067422374	-180.960661828145	-630.564729250519	0.87155683116768
GSM3263858	-248.339236308995	-9.20059186930807	-257.539828178303	0.843417592184103
GSM3263859	-649.374361777047	-33.6171741153166	-682.991535892363	0.875304119331425
GSM3263860	-280.591083524346	-196.372352878677	-476.963436403023	0.860281628864879
GSM3263861	-457.521425485142	208.211593100414	-249.309832384728	0.842767932054727
GSM3263862	-950.468577558694	-290.478960858265	-1240.94753841696	0.911931118940749
GSM3263863	-494.734689699123	-415.597415828864	-910.332105527987	0.890951080528507
GSM3263864	-260.638412385983	-138.687987882051	-399.326400268034	0.854415882437607
GSM3263865	-485.078916840575	344.790371803219	-140.288545037356	0.834046305905563
GSM3263866	-500.554217830838	-24.8762966107524	-525.430514441591	0.863886886388825
GSM3263867	-288.28108879568	1002.89262577278	714.611536977098	0.758437557947283
GSM3263868	414.510590993917	424.427050102553	838.93764109647	0.746417805229954
GSM3263869	-326.322948052322	318.737443983579	-7.58550406874264	0.82314215106919
GSM3263870	-159.834222410986	512.424355105919	352.590132694933	0.791984749860838
GSM3263871	-18.0343250038097	133.241487457311	115.207162453502	0.812774025346769
GSM3263872	387.077290288572	628.905160617865	1015.98245090644	0.728873192189003
GSM3263873	-83.7262733267954	362.981557186835	279.255283860039	0.79851102867175
GSM3263874	-641.219624047551	-462.465494330926	-1103.68511837848	0.903478764347662
GSM3263875	-502.542132996382	-414.84820123769	-917.390334234072	0.89142107914392
GSM3263876	-140.445494532874	553.048288660636	412.602794127762	0.786575736296774
GSM3263877	-6.57245895994341	1725.5217712466	1718.94931228665	0.654474441832438
GSM3263878	-854.127057430386	-458.688944710361	-1312.81600214075	0.916209193287514
GSM3263879	-728.273004673254	-473.260589389671	-1201.53359406293	0.909541824822342
GSM3263880	-12.6319852088714	274.550397376287	261.918412167416	0.800040391591464
GSM3263881	-65.0026260688775	398.053031713768	333.05040564489	0.79373264633637
GSM3263882	-234.008325491742	-28.8122632523366	-262.820588744079	0.843833797089793
GSM3263883	-327.216026828221	-24.8106520686284	-352.026678896849	0.850787779764441
GSM3263884	-105.959546971309	355.809576775397	249.850029804088	0.801101939400772
GSM3263885	-568.964297298326	-226.203903816295	-795.168201114621	0.883147721871995
GSM3263886	-553.324793675609	-62.9659028406467	-616.290696516256	0.870527623168942
GSM3263887	-26.9170398655144	99.3749102671044	72.45787040159	0.816413741240475
GSM3263888	-465.232884991304	-412.200596263031	-877.433481254335	0.888747792877406
GSM3263889	92.8282821193496	466.176292143838	559.004574263188	0.773125141649216
GSM3263890	-503.437943173613	-177.357816447597	-680.79575962121	0.875148211334388
GSM3263891	59.712569297255	14.0107443147881	73.7233136120431	0.81630646120921
GSM3263892	9.26722506844213	565.586758470164	574.853983538606	0.771647453883104
GSM3263893	-622.248167360766	-251.586325476321	-873.834492837087	0.888505502689873
GSM3263894	-784.153710983269	-426.756287742757	-1210.90999872603	0.910112990219794
GSM3263895	-730.18717434104	-347.701009292515	-1077.88818363355	0.901849190661655
GSM3263896	181.72538909967	170.779382006303	352.504771105973	0.791992399931387
GSM3263897	351.668539582979	477.207345463576	828.875885046555	0.747399867313021
GSM3263898	245.667862688687	63.1040949849665	308.771957673654	0.795895339155585
GSM3263899	-821.051463021037	-384.183641885498	-1205.23510490654	0.909767508921554
GSM3263900	-247.896509226821	170.763647239636	-77.1328619871851	0.828896044081842
GSM3263901	32.3139800153981	688.543628323521	720.857608338919	0.757839685664118
GSM3263902	8.37790497257641	169.817007354467	178.194912327044	0.807352910856124
GSM3263903	-443.234616002356	-33.3616709183584	-476.596286920714	0.860254151789236
GSM3263904	-525.181104362401	-161.044804400416	-686.225908762817	0.875533605789853
GSM3263905	73.8690894082353	1085.62086112819	1159.48995053642	0.714290261122006
GSM3263906	-607.617912071808	-401.613846377204	-1009.23175844901	0.897449271117936
GSM3263907	592.098235629877	544.049729968054	1136.14796559793	0.716683981055488
GSM3263908	-125.182263534933	121.484613327544	-3.69765020738915	0.822817958030183
GSM3263909	-523.753598265671	-371.853451770537	-895.607050036208	0.889967479259208
GSM3263910	-441.483563956333	252.731737387942	-188.751826568391	0.837949838845365
GSM3263911	-461.345899290871	171.224657139254	-290.121242151616	0.845977415299181
GSM1817707	335.336395806345	984.5282811438	1319.86467695014	0.697618603829116
GSM1817708	-736.815789975989	690.761926200485	-46.0538637755034	0.826335412025375
GSM1817709	-298.431845307386	-394.527588346889	-692.959433654275	0.876010732258241
GSM1817710	815.322845845575	1198.40948049237	2013.73232633795	0.621155731613989
GSM1817711	837.965068126364	1293.67350957439	2131.63857770075	0.607499894895681
GSM1817712	193.351156822407	423.515835755084	616.866992577491	0.767710267569283
GSM1817713	212.366890601946	687.140725205317	899.507615807263	0.740471640136878
GSM1817714	-557.455894118206	-468.698212418863	-1026.15410653707	0.898542239489742
GSM1817715	513.200567443061	463.435594177538	976.636161620599	0.732815256280794
GSM1817716	230.108871237989	582.399734247837	812.508605485826	0.748993886191099
GSM1817717	-1496.76732206189	-830.242875765266	-2327.01019782715	0.965507951354538
GSM1817718	91.2098850781728	1573.32771936241	1664.53760444059	0.660492352135814
GSM1817719	678.057986694526	146.487887069818	824.545873764344	0.747821989693327
GSM1817720	-249.191013040851	332.03590317342	82.8448901325687	0.81553233153589
GSM1817721	-415.232498630339	158.478697360303	-256.753801270036	0.843355597874672
GSM1817722	-428.046025322171	286.692092632705	-141.353932689466	0.834132573296296
GSM1817723	-1228.00092821158	-736.385083555323	-1964.38601176691	0.950287586212754
GSM1817724	-260.493225326992	-14.9695857911849	-275.462811118177	0.844828137701988
GSM1817725	274.05610392826	53.4021117283119	327.458215656572	0.794231685981648
GSM1817726	-624.96967295274	-46.1163176534525	-671.085990606192	0.874457693185976
GSM1817727	-693.799112832032	-260.530159767493	-954.329272599525	0.893865177311236
GSM1817729	388.046801435658	1227.85751601938	1615.90431745503	0.665835523298181
GSM1817730	-906.432613214056	-252.64891598248	-1159.08152919654	0.906934305830176
GSM1817731	-90.2075859321539	148.369343975699	58.1617580435454	0.817623760069963
GSM1817732	-552.881637450651	-248.442222078303	-801.323859528953	0.883571225780016
GSM1817733	-107.474455942539	267.370986636205	159.896530693666	0.808934915804603
GSM1817734	90.0387083069062	459.337620326826	549.376328633732	0.774020769062711
GSM1817735	-579.003617917014	150.235640295356	-428.767977621658	0.856653398176986
GSM1817736	-757.759905395627	-139.009900597725	-896.769805993352	0.890045300055105
GSM1817737	554.679448128761	688.763065142966	1243.44251327173	0.705611813154041
GSM1817738	-797.89474809373	-329.228605190888	-1127.12335328462	0.904948108920811
GSM1817739	61.578740976654	194.594124236178	256.172865212832	0.800546089364415
GSM1817740	-36.4687889586541	-95.3181058079711	-131.786894766625	0.833357173054767
GSM1817741	-889.085502616225	-238.682468120027	-1127.76797073625	0.904988368761473
GSM1817742	44.1696395051361	223.034496360275	267.204135865411	0.799574662862073
GSM1817743	-120.15266377339	168.208129997016	48.0554662236262	0.818476981652779
GSM1817744	-182.455669736194	302.841384904414	120.38571516822	0.81233094222471
GSM1817745	-393.176394698188	-201.489680212929	-594.666074911117	0.868961132801266
GSM1817746	-109.29787023968	-60.0535435698147	-169.351413809494	0.836392288405911
GSM1817747	-54.1386943081315	549.788317398831	495.6496230907	0.778990037694299
GSM1817748	-531.488986407052	132.807172414175	-398.681813992877	0.854366716181053
GSM1817749	198.876189202648	387.120743042359	585.996932245007	0.770606062597181
GSM1817750	-112.581852114766	549.046076677987	436.464224563221	0.784408093615655
GSM1817751	-664.908699936828	-251.045491465647	-915.954191402475	0.891325525714873
GSM1817752	-790.106227255161	-439.857719242251	-1229.96394649741	0.911268352289889
GSM1817753	-60.0712566861223	66.3676733466935	6.29641666057117	0.821983362008488
GSM1817754	316.48206278379	294.336448295332	610.818511079122	0.768278894659866
GSM1817755	-731.071724742798	-241.330486656401	-972.402211399198	0.895051419673324
GSM1817756	-568.328594065959	58.5521056568126	-509.776488409147	0.862727222538757
GSM1817757	141.501494864605	426.560492580641	568.061987445246	0.772281203847652
GSM1817758	-105.388715220793	-73.994403610826	-179.383118831619	0.837198525464823
GSM1817759	-701.597613656078	-335.732886135818	-1037.3304997919	0.899261052659215
GSM1817760	148.24254477917	280.564095854557	428.806640633727	0.785104780979857
GSM1817761	-699.003137839648	-42.2813533431118	-741.284491182759	0.879409827305776
GSM1817762	-632.558727549914	-126.541519505777	-759.100247055691	0.880651799668649
GSM1817763	518.631830337853	950.707876421242	1469.33970675909	0.681731752452976
GSM1817764	-444.598096369436	215.53251895235	-229.065577417086	0.841164657468084
GSM1817765	-865.096698846897	-496.524559157035	-1361.62125800393	0.919056292283577
GSM1817766	-467.286676037728	178.234959381824	-289.051716655904	0.845893692766942
GSM1817767	-500.528707777155	-116.100739471648	-616.629447248803	0.870552092579193
GSM1817768	-310.512340182764	-382.276298549366	-692.78863873213	0.875998640588235
GSM1817769	-614.331076834434	-54.0600937504122	-668.391170584846	0.874265733877747
GSM1817770	-224.29724737308	762.222934007657	537.925686634577	0.775083904434096
GSM1817771	-529.279630731807	455.752194696106	-73.5274360357005	0.828599872704745
GSM1817772	-589.406934522462	-297.6826272399	-887.089561762362	0.889396631394389
GSM1817773	-247.0169995793	-67.4094321897896	-314.426431769089	0.847874402272051
GSM1817774	-250.659081953436	-299.510170503528	-550.169252456964	0.865710251011147
GSM1817775	-441.772348131938	-491.551119452029	-933.323467583966	0.892478527724127
GSM1817776	65.7571431540745	1100.31123555023	1166.0683787043	0.713614127602926
GSM1817777	288.739692843592	315.095316902791	603.835009746383	0.768934671101616
GSM1817778	-238.324008881783	171.2636272249	-67.0603816568835	0.828068048520048
GSM1817779	-107.606102257129	68.8852447595077	-38.7208574976211	0.825728728173334
GSM1817780	-158.306725946152	-339.455966362526	-497.762692308677	0.861834140306181
GSM1817781	-259.451203670388	399.784871236493	140.333667566105	0.810619787511617
GSM1817782	-1201.16902197102	-781.132447504669	-1982.30146947569	0.951103143723672
GSM1817783	97.7540136447269	429.626025735071	527.380039379798	0.776061078619324
GSM1817784	-1013.83893862942	-242.661221101148	-1256.50015973056	0.912865532677973
GSM1817785	-5.56503552707384	417.77191563774	412.206880110666	0.78661162098279
GSM1817786	20.2836702694666	931.410246467988	951.693916737454	0.735301542835626
GSM1817787	131.549228539371	26.698480162872	158.247708702243	0.809077179903702
GSM1817788	-402.073367662822	-54.5741245483526	-456.647492211175	0.85875745133463
GSM1817789	-521.350539782229	-436.448383954954	-957.798923737183	0.894093400860355
GSM1817790	-90.3135187643298	173.932866348319	83.6193475839891	0.815466537548465
GSM1817791	-176.736707507905	659.454466708024	482.717759200119	0.780178903652394
GSM1817792	351.758024594373	128.0471917632	479.805216357573	0.780446274933441
GSM1817793	-904.057062953735	-576.977812500966	-1481.0348754547	0.925823208335512
GSM1817794	-602.294127705371	-271.828742718197	-874.122870423568	0.888524925912351
GSM1817795	-276.834736613865	167.46631673231	-109.368419881555	0.831533739630744
GSM1817796	19.3694175787184	-5.20708233293741	14.162335245781	0.821325241673393
GSM1817797	-374.386375200748	-494.916259488838	-869.302634689586	0.888200057374323
GSM1817798	-871.272405583301	-22.0985891627062	-893.370994746007	0.889817751943883
GSM1817799	-810.566087961786	-152.290182789858	-962.856270751644	0.894425643015861
GSM1817800	-585.695884406513	-574.51732983114	-1160.21321423765	0.907004274291224
GSM1817801	373.127321226058	443.978543609327	817.105864835386	0.748546592656461
GSM1817802	-352.641910416247	-115.308998912966	-467.950909329213	0.8596064190028
GSM1817803	-25.5386328293644	2130.17807167208	2104.63943884272	0.610643132374706
GSM1817804	202.684098381336	578.431794107036	781.115892488372	0.752039134606452
GSM1817805	-503.891291678554	47.0482833895052	-456.843008289049	0.858772156093327
GSM1817806	-803.273471965338	-7.10109152468611	-810.374563490024	0.884192596093233
GSM1817807	57.5851970164389	1085.50332523415	1143.08852225059	0.715973104823009
GSM1817808	-485.832138453443	472.095851834003	-13.7362866194401	0.823654493341897
GSM1817809	-823.229235952977	28.4669690664149	-794.762266886563	0.883119768606186
GSM1817810	-458.131313992068	70.7355187275789	-387.395795264489	0.853504628448966
GSM1817811	-939.549322142843	52.7355048756677	-886.813817267175	0.889378127572766
GSM1817812	-960.150108477661	-534.145263151849	-1494.29537162951	0.926557142104595
GSM1817813	774.871320937547	572.523620926703	1347.39494186425	0.694717574399115
GSM1817814	-44.3950304041138	797.88949937513	753.494468971016	0.754705344695575
GSM1817815	-562.305146873667	-216.727377696918	-779.032524570585	0.882034180108584
GSM1817816	-167.758863514202	646.449346275514	478.690482761313	0.780548569675399
GSM1817817	-1050.04679485728	-334.949162447012	-1384.9959573043	0.920403180145548
GSM1817818	-540.39775856131	87.295966430022	-453.101792131288	0.858490656617105
GSM1817819	-651.683183562667	-6.77831621857164	-658.461499781239	0.873557236124263
GSM1817820	-419.039194942658	-305.124014096652	-724.163209039311	0.878210600827592
GSM1817821	-253.567920411033	633.527508822246	379.959588411213	0.789525505654137
GSM1817822	-526.339051658433	-473.88360956748	-1000.22266122591	0.89686513887053
GSM1817823	-768.0769793248	19.8080632652351	-748.268916059565	0.879897442888447
GSM1817824	587.872240633014	555.982225788131	1143.85446642115	0.715894608581981
GSM1817825	-374.552792962725	-89.9638402436875	-464.516633206413	0.859348730409702
GSM1817826	128.354689818562	841.925735899493	970.280425718055	0.733449741101399
GSM1817827	-25.5615124619922	39.9608654348085	14.3993529728163	0.821305394036887
GSM1817828	-102.778307076374	-259.581299116996	-362.35960619337	0.851583869271106
GSM1817829	-696.041040252717	-646.995807145523	-1343.03684739824	0.917977706861723
GSM1817830	3.44465552414122	568.81447132562	572.259126849761	0.771889666259282
GSM1817831	-414.437607170864	861.549041086999	447.111433916136	0.783437763163774
GSM1817832	285.179414450406	10.2758110065618	295.455225456968	0.797077285447599
GSM1817906	2.24112747262584	53.3890636376755	55.6301911103013	0.817837656067824
GSM1817907	-486.1327891967	343.172069736375	-142.960719460324	0.834262640689007
GSM1817908	-80.0693807106349	43.2619129702117	-36.8074677404232	0.825570269698363
GSM1817909	-173.536920948608	344.381831585113	170.844910636504	0.807989063199441
GSM1817910	-743.428884398034	-552.870122437372	-1296.29900683541	0.915235002246823
GSM1817911	-38.7705330131202	1066.4237405874	1027.65320757428	0.727699229782922
GSM1817912	-336.377685557168	-93.5854168112718	-429.963102368439	0.856743888227763
GSM1817913	-581.996453765929	-263.829749733092	-845.82620349902	0.886611466982819
GSM1817914	-506.306029213774	-21.215883039125	-527.521912252899	0.864041473680864
GSM1817915	-170.580558281963	302.744221769531	132.163663487568	0.81132145957806
GSM1817916	-687.170257188915	931.426062308146	244.255805119231	0.801593160806233
GSM1817917	-385.65868071557	30.5873561742905	-355.07132454128	0.851022554758657
GSM1817918	-548.604074092872	-730.453842294359	-1279.05791638723	0.914212364449338
GSM1817919	243.431986221391	1573.47197187084	1816.90395809223	0.643535727623281
GSM1817920	-271.742579760982	-215.776411595221	-487.518991356203	0.86107052644729
GSM1817921	-858.542502580478	-234.714409681742	-1093.25691226222	0.902821580784363
GSM1817922	-13.3760791597623	113.420952063574	100.044872903812	0.814068627327952
GSM1817923	-660.120337224192	-166.681934150655	-826.802271374847	0.885316442119675
GSM1817924	-1007.49608176749	-327.736815098224	-1335.23289686572	0.917522751056645
GSM1817925	318.437388461318	-306.499241613687	11.9381468476316	0.821511444629201
GSM1817926	-790.21422612864	68.4559022984244	-721.758323830215	0.878041710919909
GSM1817927	-245.464309580628	-118.491802651118	-363.956112231746	0.851706695712756
GSM1817928	-861.060595845297	-400.293534308819	-1261.35413015412	0.913156189117628
GSM1817929	235.10668475609	377.084316114621	612.191000870711	0.768149917877637
GSM1817930	-178.64609201495	360.478704250486	181.832612235536	0.807037715426915
GSM1817931	-727.840671296519	541.830003245818	-186.010668050701	0.837730178546065
GSM1817932	-597.116225347517	189.648738407516	-407.46748694	0.855036190828488
GSM1817933	-689.342653795382	-287.361712713495	-976.704366508877	0.895332869669677
GSM1817934	-646.413534676931	86.7960545604844	-559.617480116447	0.866403619816119
GSM1817935	-570.234887335632	11.0615811797859	-559.173306155847	0.86637106093102
GSM1817936	-384.832630719388	205.273112219589	-179.559518499799	0.837212686275101
GSM1817937	-711.648202413098	293.505206041346	-418.142996371752	0.855847758482307
GSM1817938	-801.089416345674	-410.631264291041	-1211.72068063671	0.910162292096782
GSM1817939	-767.101235146932	-371.707598932931	-1138.80883407986	0.905676672095298
GSM1817940	-284.029057186992	508.959846826681	224.930789639689	0.803285903805888
GSM1817941	-823.869444007081	-458.788167782305	-1282.65761178939	0.91442636059354
GSM1817942	-285.450197520345	192.183220637285	-93.2669768830597	0.830218552122881
GSM1817943	-573.881832184219	-75.1175362036061	-648.999368387825	0.872880371187612
GSM1817944	-681.187362822825	407.03043212301	-274.156930699814	0.844725561808799
GSM1817945	-29.0142244270936	387.661308242718	358.647083815625	0.791441611024142
GSM1817946	-769.706155028655	-152.614870540145	-922.3210255688	0.891748840031687
GSM1817947	-168.534164275166	248.318299992309	79.7841357171429	0.815792254603266
GSM1817948	-86.1222653423994	514.609005111878	428.486739769478	0.785133863996887
GSM1817949	-129.553184267851	932.988858401294	803.435674133442	0.749875642326105
GSM1817950	-414.874281449548	-396.335042262254	-811.209323711801	0.884249827434417
GSM1817951	-544.058031637605	-33.154339194759	-577.212370832364	0.867690398255176
GSM1817952	-262.919001663912	329.829328588524	66.9103269246118	0.816883710890128
GSM1817953	-621.535764209739	-200.991715762886	-822.527479972625	0.885024491976626
GSM1817954	285.882481202483	626.672989208596	912.555470411079	0.739183051081711
GSM1817955	-648.447299319834	-138.29259056944	-786.739889889274	0.88256669200221
GSM1817956	-804.0160347064	-169.771581481318	-973.787616187718	0.895142092794235
GSM1817957	-99.1710597491622	452.447706918604	353.276647169442	0.79192322019431
GSM1817958	-258.097679671384	535.310757227913	277.213077556529	0.79869144971096
GSM1817959	-520.116041703588	39.1754141013288	-480.940627602259	0.860579117457245
GSM1817960	-6.11337850382338	355.486722057267	349.373343553443	0.792272951224116
GSM1817961	-496.065830029273	218.941052441291	-277.124777587981	0.844958638983894
GSM1817962	-384.134318382811	-260.428800499364	-644.563118882174	0.872562448233336
GSM1817963	-875.771239625841	-319.231028005214	-1195.00226763105	0.909142949729696
GSM1817964	-119.867224392569	318.329409436962	198.462185044393	0.805593885439261
GSM1817965	-224.919109097921	-518.588718403037	-743.507827500957	0.879565149195529
GSM1817966	-1068.5878613974	-238.72261851902	-1307.31047991642	0.915885069485925
GSM1817967	-235.340529045193	340.728554393595	105.388025348402	0.813612872673355
GSM1817968	-14.0828360360986	745.344772361215	731.261936325116	0.756842372023922
GSM1817969	-517.757892670175	-209.389702552427	-727.147595222602	0.878420035665127
GSM1817970	-202.927460611813	326.289868012439	123.362407400626	0.812076040434428
GSM1817971	-700.823436439295	-330.845895141891	-1031.66933158119	0.898897255251604
GSM1817972	201.773811324016	322.550195079622	524.324006403638	0.776343907407344
GSM1817973	-542.963292690494	-299.167342790297	-842.130635480791	0.886360437653625
GSM1817974	-394.456153570848	-11.9062994122061	-406.362452983054	0.854952064599705
GSM1817975	-259.304303328357	-232.065594701822	-491.36989803018	0.861357819688498
GSM1817976	-124.027961308786	547.162691352371	423.134730043585	0.785620172258755
GSM1817977	-389.410626934701	-360.382347230008	-749.792974164709	0.880003721652924
GSM1817978	-772.486894739873	-196.659940444058	-969.146835183931	0.89483821344125
GSM1817979	189.786145166675	907.890467947565	1097.67661311424	0.720610842848379
GSM1817980	-395.431814322337	316.439194240508	-78.9926200818298	0.829048725040617
GSM1817981	-622.959575457849	91.4835474507836	-531.476028007065	0.864333522682394
GSM1817982	-840.883921270077	-199.707527003771	-1040.59144827385	0.899470325538855
GSM1817983	-640.54382972231	-414.162506035897	-1054.70633575821	0.900373777729913
GSM1817984	-343.215728866851	-237.709112721636	-580.924841588487	0.867961165596883
GSM1817985	42.2464528081526	1197.03082550037	1239.27727830852	0.706044924215689
GSM1817986	-428.445823770118	-82.1044232866685	-510.550247056787	0.862784650316701
GSM1817987	-320.075233637306	221.214251221077	-98.860982416229	0.830676004122178
GSM1817988	-1461.88264878718	-937.399432340874	-2399.28208112805	0.968215787355811
GSM1817989	-801.392837958292	-394.80333932373	-1196.19617728202	0.909215925495064
GSM1817990	-302.795468635002	-163.652938580335	-466.448407215338	0.859493706645688
GSM1817991	-126.228043485581	424.265615214816	298.037571729235	0.796848323376584
GSM1817992	131.323402267562	145.875950257371	277.199352524933	0.798692662021705
GSM1817993	-356.743714508025	139.589715972141	-217.153998535884	0.840217829867836
GSM1817994	-685.910724485585	-336.839359078974	-1022.75008356456	0.89832282815936
GSM1817995	-335.500631458569	211.887089678679	-123.61354177989	0.832693427915203
GSM1817996	-229.361372710566	-363.64568442587	-593.007057136436	0.868840591516848
GSM1817997	-663.384049804675	-315.290501984587	-978.674551789262	0.895461641375934
GSM1817998	-779.232319707609	-298.373464526183	-1077.60578423379	0.901831280097105
GSM1817999	-528.442059456155	-731.614960389479	-1260.05701984563	0.913078563349809
