# Supplementary material for: RNA modification writers pattern in relation to tumor microenvironment and prognosis in prostate cancer
Source: Front Genet. 2023 Jan 18;13:1065424. doi: 10.3389/fgene.2022.1065424 (PMC9889935; doi:10.3389/fgene.2022.1065424)
Supplement: Supplementary file 1 [file DataSheet1.ZIP › SupplementaryTable27_TIP.txt]

SampleID	variable	value	Cluster
TCGA-2A-A8VL-01A	Step3	-1.649	low
TCGA-2A-A8VL-01A	Step4.T cell.recruiting	0.101	low
TCGA-2A-A8VL-01A	Step4.Macrophage.recruiting	-0.277	low
TCGA-2A-A8VL-01A	Step6	4.136	low
TCGA-2A-A8VL-01A	Step4.Monocyte.recruiting	0.329	low
TCGA-2A-A8VL-01A	Step4.Th17 cell.recruiting	0.879	low
TCGA-2A-A8VL-01A	Step4.B cell.recruiting	-0.495	low
TCGA-2A-A8VL-01A	Step1	4.545	low
TCGA-2A-A8VL-01A	Step2	4.066	low
TCGA-2A-A8VL-01A	Step7	-0.045	low
TCGA-2A-A8VL-01A	Step4.MDSC.recruiting	-1.766	low
TCGA-2A-A8VL-01A	Step5	0.579	low
TCGA-2A-A8VL-01A	Step4.Dendritic cell.recruiting	0.659	low
TCGA-2A-A8VL-01A	Step4.Eosinophil.recruiting	-2.448	low
TCGA-2A-A8VL-01A	Step4.Basophil.recruiting	-2.728	low
TCGA-2A-A8VL-01A	Step4.Neutrophil.recruiting	-2.127	low
TCGA-2A-A8VL-01A	Step4.NK cell.recruiting	-1.294	low
TCGA-2A-A8VL-01A	Step4.CD4 T cell.recruiting	-0.357	low
TCGA-2A-A8VL-01A	Step4.CD8 T cell.recruiting	0.557	low
TCGA-2A-A8VL-01A	Step4.Th1 cell.recruiting	0.62	low
TCGA-2A-A8VL-01A	Step4.Th22 cell.recruiting	-1.788	low
TCGA-2A-A8VL-01A	Step4.Th2 cell.recruiting	-1.726	low
TCGA-2A-A8VL-01A	Step4.Treg cell.recruiting	-3.082	low
TCGA-2A-A8VO-01A	Step4.B cell.recruiting	0.12	high
TCGA-2A-A8VO-01A	Step4.Monocyte.recruiting	-0.379	high
TCGA-2A-A8VO-01A	Step4.Dendritic cell.recruiting	-0.761	high
TCGA-2A-A8VO-01A	Step5	0.708	high
TCGA-2A-A8VO-01A	Step6	4.012	high
TCGA-2A-A8VO-01A	Step4.Th17 cell.recruiting	-0.801	high
TCGA-2A-A8VO-01A	Step4.T cell.recruiting	-1.172	high
TCGA-2A-A8VO-01A	Step4.Th2 cell.recruiting	-0.875	high
TCGA-2A-A8VO-01A	Step4.Macrophage.recruiting	0.112	high
TCGA-2A-A8VO-01A	Step4.MDSC.recruiting	-0.603	high
TCGA-2A-A8VO-01A	Step2	3.311	high
TCGA-2A-A8VO-01A	Step7	-0.843	high
TCGA-2A-A8VO-01A	Step4.Treg cell.recruiting	-2.735	high
TCGA-2A-A8VO-01A	Step4.Th1 cell.recruiting	0.372	high
TCGA-2A-A8VO-01A	Step1	4.203	high
TCGA-2A-A8VO-01A	Step4.Eosinophil.recruiting	-1.969	high
TCGA-2A-A8VO-01A	Step4.Th22 cell.recruiting	0.762	high
TCGA-2A-A8VO-01A	Step4.Basophil.recruiting	-1.391	high
TCGA-2A-A8VO-01A	Step4.NK cell.recruiting	-1.257	high
TCGA-2A-A8VO-01A	Step3	-2.311	high
TCGA-2A-A8VO-01A	Step4.CD8 T cell.recruiting	0.971	high
TCGA-2A-A8VO-01A	Step4.CD4 T cell.recruiting	-0.046	high
TCGA-2A-A8VO-01A	Step4.Neutrophil.recruiting	-0.615	high
TCGA-2A-A8VT-01A	Step2	3.588	low
TCGA-2A-A8VT-01A	Step5	0.054	low
TCGA-2A-A8VT-01A	Step4.Macrophage.recruiting	-0.752	low
TCGA-2A-A8VT-01A	Step4.Eosinophil.recruiting	-2.58	low
TCGA-2A-A8VT-01A	Step4.Monocyte.recruiting	-0.365	low
TCGA-2A-A8VT-01A	Step1	4.301	low
TCGA-2A-A8VT-01A	Step4.CD8 T cell.recruiting	-0.543	low
TCGA-2A-A8VT-01A	Step4.Th1 cell.recruiting	-0.291	low
TCGA-2A-A8VT-01A	Step4.Th22 cell.recruiting	-1.603	low
TCGA-2A-A8VT-01A	Step4.NK cell.recruiting	-0.562	low
TCGA-2A-A8VT-01A	Step6	3.542	low
TCGA-2A-A8VT-01A	Step4.Th2 cell.recruiting	-1.473	low
TCGA-2A-A8VT-01A	Step4.Dendritic cell.recruiting	0.397	low
TCGA-2A-A8VT-01A	Step4.Th17 cell.recruiting	-0.389	low
TCGA-2A-A8VT-01A	Step4.B cell.recruiting	-0.636	low
TCGA-2A-A8VT-01A	Step4.T cell.recruiting	0.282	low
TCGA-2A-A8VT-01A	Step4.Neutrophil.recruiting	-3.55	low
TCGA-2A-A8VT-01A	Step4.MDSC.recruiting	-1.904	low
TCGA-2A-A8VT-01A	Step3	-2.464	low
TCGA-2A-A8VT-01A	Step4.Basophil.recruiting	-1.817	low
TCGA-2A-A8VT-01A	Step4.Treg cell.recruiting	-2.475	low
TCGA-2A-A8VT-01A	Step7	0.293	low
TCGA-2A-A8VT-01A	Step4.CD4 T cell.recruiting	0.113	low
TCGA-2A-A8VV-01A	Step3	-1.732	low
TCGA-2A-A8VV-01A	Step4.CD4 T cell.recruiting	-0.398	low
TCGA-2A-A8VV-01A	Step4.Macrophage.recruiting	0.802	low
TCGA-2A-A8VV-01A	Step4.Neutrophil.recruiting	-3.105	low
TCGA-2A-A8VV-01A	Step2	1.772	low
TCGA-2A-A8VV-01A	Step4.Th2 cell.recruiting	-1.325	low
TCGA-2A-A8VV-01A	Step4.Monocyte.recruiting	-1.031	low
TCGA-2A-A8VV-01A	Step4.Th17 cell.recruiting	0.645	low
TCGA-2A-A8VV-01A	Step4.Basophil.recruiting	-1.487	low
TCGA-2A-A8VV-01A	Step4.Th22 cell.recruiting	-0.977	low
TCGA-2A-A8VV-01A	Step6	3.409	low
TCGA-2A-A8VV-01A	Step7	0.472	low
TCGA-2A-A8VV-01A	Step4.Th1 cell.recruiting	-0.9	low
TCGA-2A-A8VV-01A	Step4.B cell.recruiting	-0.595	low
TCGA-2A-A8VV-01A	Step1	4.109	low
TCGA-2A-A8VV-01A	Step4.Eosinophil.recruiting	-1.765	low
TCGA-2A-A8VV-01A	Step4.Dendritic cell.recruiting	0.319	low
TCGA-2A-A8VV-01A	Step5	0.471	low
TCGA-2A-A8VV-01A	Step4.CD8 T cell.recruiting	-0.877	low
TCGA-2A-A8VV-01A	Step4.T cell.recruiting	-0.289	low
TCGA-2A-A8VV-01A	Step4.MDSC.recruiting	-1.832	low
TCGA-2A-A8VV-01A	Step4.NK cell.recruiting	-0.915	low
TCGA-2A-A8VV-01A	Step4.Treg cell.recruiting	-2.697	low
TCGA-2A-A8VX-01A	Step4.B cell.recruiting	0.424	low
TCGA-2A-A8VX-01A	Step2	1.086	low
TCGA-2A-A8VX-01A	Step1	4.713	low
TCGA-2A-A8VX-01A	Step3	-2.507	low
TCGA-2A-A8VX-01A	Step4.NK cell.recruiting	-0.434	low
TCGA-2A-A8VX-01A	Step4.Th2 cell.recruiting	-1.146	low
TCGA-2A-A8VX-01A	Step4.Basophil.recruiting	-0.5	low
TCGA-2A-A8VX-01A	Step4.Dendritic cell.recruiting	0.445	low
TCGA-2A-A8VX-01A	Step4.MDSC.recruiting	-2.123	low
TCGA-2A-A8VX-01A	Step5	-2.512	low
TCGA-2A-A8VX-01A	Step4.Treg cell.recruiting	-2.728	low
TCGA-2A-A8VX-01A	Step4.Th17 cell.recruiting	0.144	low
TCGA-2A-A8VX-01A	Step4.Neutrophil.recruiting	-2.818	low
TCGA-2A-A8VX-01A	Step4.Th1 cell.recruiting	-1.339	low
TCGA-2A-A8VX-01A	Step4.Eosinophil.recruiting	-0.823	low
TCGA-2A-A8VX-01A	Step4.CD8 T cell.recruiting	-2.005	low
TCGA-2A-A8VX-01A	Step7	0.749	low
TCGA-2A-A8VX-01A	Step4.Monocyte.recruiting	-1.361	low
TCGA-2A-A8VX-01A	Step4.T cell.recruiting	-0.705	low
TCGA-2A-A8VX-01A	Step4.CD4 T cell.recruiting	0.85	low
TCGA-2A-A8VX-01A	Step4.Th22 cell.recruiting	-1.258	low
TCGA-2A-A8VX-01A	Step4.Macrophage.recruiting	-0.778	low
TCGA-2A-A8VX-01A	Step6	3.217	low
TCGA-2A-A8W1-01A	Step4.Th17 cell.recruiting	-0.305	low
TCGA-2A-A8W1-01A	Step4.B cell.recruiting	-0.723	low
TCGA-2A-A8W1-01A	Step4.T cell.recruiting	-1.716	low
TCGA-2A-A8W1-01A	Step4.Macrophage.recruiting	-0.94	low
TCGA-2A-A8W1-01A	Step3	-2.285	low
TCGA-2A-A8W1-01A	Step4.Dendritic cell.recruiting	-0.342	low
TCGA-2A-A8W1-01A	Step4.Th2 cell.recruiting	-0.262	low
TCGA-2A-A8W1-01A	Step2	2.575	low
TCGA-2A-A8W1-01A	Step4.CD4 T cell.recruiting	1.287	low
TCGA-2A-A8W1-01A	Step4.Eosinophil.recruiting	-1.532	low
TCGA-2A-A8W1-01A	Step4.Basophil.recruiting	-1.723	low
TCGA-2A-A8W1-01A	Step4.Th22 cell.recruiting	-1.292	low
TCGA-2A-A8W1-01A	Step7	1.059	low
TCGA-2A-A8W1-01A	Step4.CD8 T cell.recruiting	-0.835	low
TCGA-2A-A8W1-01A	Step4.Th1 cell.recruiting	-0.088	low
TCGA-2A-A8W1-01A	Step1	4.151	low
TCGA-2A-A8W1-01A	Step4.Neutrophil.recruiting	-2.364	low
TCGA-2A-A8W1-01A	Step4.NK cell.recruiting	-0.226	low
TCGA-2A-A8W1-01A	Step4.Treg cell.recruiting	-2.109	low
TCGA-2A-A8W1-01A	Step4.MDSC.recruiting	-1.412	low
TCGA-2A-A8W1-01A	Step5	0.055	low
TCGA-2A-A8W1-01A	Step6	3.368	low
TCGA-2A-A8W1-01A	Step4.Monocyte.recruiting	-1.165	low
TCGA-2A-A8W3-01A	Step4.Macrophage.recruiting	-1.067	high
TCGA-2A-A8W3-01A	Step4.Th22 cell.recruiting	-1.398	high
TCGA-2A-A8W3-01A	Step4.Dendritic cell.recruiting	1.035	high
TCGA-2A-A8W3-01A	Step5	0.128	high
TCGA-2A-A8W3-01A	Step6	3.933	high
TCGA-2A-A8W3-01A	Step4.CD4 T cell.recruiting	0.824	high
TCGA-2A-A8W3-01A	Step4.Monocyte.recruiting	-0.33	high
TCGA-2A-A8W3-01A	Step4.Th1 cell.recruiting	-0.643	high
TCGA-2A-A8W3-01A	Step7	-0.524	high
TCGA-2A-A8W3-01A	Step4.MDSC.recruiting	-1.427	high
TCGA-2A-A8W3-01A	Step4.CD8 T cell.recruiting	0.086	high
TCGA-2A-A8W3-01A	Step1	4.098	high
TCGA-2A-A8W3-01A	Step4.Neutrophil.recruiting	-2.341	high
TCGA-2A-A8W3-01A	Step4.NK cell.recruiting	0.254	high
TCGA-2A-A8W3-01A	Step4.Th17 cell.recruiting	-0.564	high
TCGA-2A-A8W3-01A	Step4.B cell.recruiting	-1.056	high
TCGA-2A-A8W3-01A	Step3	-2.793	high
TCGA-2A-A8W3-01A	Step4.T cell.recruiting	0.761	high
TCGA-2A-A8W3-01A	Step4.Eosinophil.recruiting	-2.418	high
TCGA-2A-A8W3-01A	Step4.Th2 cell.recruiting	-0.934	high
TCGA-2A-A8W3-01A	Step4.Treg cell.recruiting	-2.733	high
TCGA-2A-A8W3-01A	Step4.Basophil.recruiting	-1.679	high
TCGA-2A-A8W3-01A	Step2	2.899	high
TCGA-2A-AAYF-01A	Step4.Macrophage.recruiting	-0.799	low
TCGA-2A-AAYF-01A	Step4.Monocyte.recruiting	-1.165	low
TCGA-2A-AAYF-01A	Step4.Neutrophil.recruiting	-0.601	low
TCGA-2A-AAYF-01A	Step4.NK cell.recruiting	0.937	low
TCGA-2A-AAYF-01A	Step1	4.176	low
TCGA-2A-AAYF-01A	Step2	3.698	low
TCGA-2A-AAYF-01A	Step3	-3.528	low
TCGA-2A-AAYF-01A	Step4.T cell.recruiting	-0.12	low
TCGA-2A-AAYF-01A	Step4.CD4 T cell.recruiting	-0.827	low
TCGA-2A-AAYF-01A	Step4.CD8 T cell.recruiting	0.793	low
TCGA-2A-AAYF-01A	Step4.Th1 cell.recruiting	0.363	low
TCGA-2A-AAYF-01A	Step4.Dendritic cell.recruiting	-1.514	low
TCGA-2A-AAYF-01A	Step4.Th22 cell.recruiting	0.329	low
TCGA-2A-AAYF-01A	Step7	0.107	low
TCGA-2A-AAYF-01A	Step4.Basophil.recruiting	-1.709	low
TCGA-2A-AAYF-01A	Step4.Th17 cell.recruiting	-1.125	low
TCGA-2A-AAYF-01A	Step4.B cell.recruiting	-1.029	low
TCGA-2A-AAYF-01A	Step4.Eosinophil.recruiting	-2.204	low
TCGA-2A-AAYF-01A	Step4.Treg cell.recruiting	-2.324	low
TCGA-2A-AAYF-01A	Step4.MDSC.recruiting	-0.312	low
TCGA-2A-AAYF-01A	Step5	0.623	low
TCGA-2A-AAYF-01A	Step4.Th2 cell.recruiting	-0.745	low
TCGA-2A-AAYF-01A	Step6	3.306	low
TCGA-2A-AAYO-01A	Step4.Th1 cell.recruiting	-0.338	high
TCGA-2A-AAYO-01A	Step4.Dendritic cell.recruiting	0.503	high
TCGA-2A-AAYO-01A	Step4.Th22 cell.recruiting	-1.017	high
TCGA-2A-AAYO-01A	Step4.Macrophage.recruiting	0.826	high
TCGA-2A-AAYO-01A	Step4.Basophil.recruiting	-0.664	high
TCGA-2A-AAYO-01A	Step4.Th17 cell.recruiting	1.069	high
TCGA-2A-AAYO-01A	Step4.B cell.recruiting	-0.059	high
TCGA-2A-AAYO-01A	Step4.Th2 cell.recruiting	0.476	high
TCGA-2A-AAYO-01A	Step4.Treg cell.recruiting	-1.439	high
TCGA-2A-AAYO-01A	Step4.MDSC.recruiting	-1.101	high
TCGA-2A-AAYO-01A	Step5	2.108	high
TCGA-2A-AAYO-01A	Step6	1.165	high
TCGA-2A-AAYO-01A	Step7	-1.842	high
TCGA-2A-AAYO-01A	Step4.Monocyte.recruiting	0.089	high
TCGA-2A-AAYO-01A	Step4.Neutrophil.recruiting	0.162	high
TCGA-2A-AAYO-01A	Step4.NK cell.recruiting	0.586	high
TCGA-2A-AAYO-01A	Step4.Eosinophil.recruiting	-1.131	high
TCGA-2A-AAYO-01A	Step1	4.571	high
TCGA-2A-AAYO-01A	Step2	1.83	high
TCGA-2A-AAYO-01A	Step3	-3.061	high
TCGA-2A-AAYO-01A	Step4.T cell.recruiting	1.819	high
TCGA-2A-AAYO-01A	Step4.CD4 T cell.recruiting	1.425	high
TCGA-2A-AAYO-01A	Step4.CD8 T cell.recruiting	0.293	high
TCGA-2A-AAYU-01A	Step4.Th2 cell.recruiting	-0.812	low
TCGA-2A-AAYU-01A	Step5	-0.101	low
TCGA-2A-AAYU-01A	Step6	3.554	low
TCGA-2A-AAYU-01A	Step4.Treg cell.recruiting	-2.451	low
TCGA-2A-AAYU-01A	Step4.MDSC.recruiting	-2.05	low
TCGA-2A-AAYU-01A	Step1	4.247	low
TCGA-2A-AAYU-01A	Step2	2.761	low
TCGA-2A-AAYU-01A	Step3	-3.691	low
TCGA-2A-AAYU-01A	Step4.T cell.recruiting	-0.816	low
TCGA-2A-AAYU-01A	Step4.CD4 T cell.recruiting	-0.879	low
TCGA-2A-AAYU-01A	Step4.CD8 T cell.recruiting	-0.395	low
TCGA-2A-AAYU-01A	Step4.Th1 cell.recruiting	-0.177	low
TCGA-2A-AAYU-01A	Step7	0.026	low
TCGA-2A-AAYU-01A	Step4.Th22 cell.recruiting	-1.274	low
TCGA-2A-AAYU-01A	Step4.Macrophage.recruiting	1.139	low
TCGA-2A-AAYU-01A	Step4.Monocyte.recruiting	-1.008	low
TCGA-2A-AAYU-01A	Step4.Neutrophil.recruiting	-2.857	low
TCGA-2A-AAYU-01A	Step4.NK cell.recruiting	-0.458	low
TCGA-2A-AAYU-01A	Step4.Eosinophil.recruiting	-1.722	low
TCGA-2A-AAYU-01A	Step4.Basophil.recruiting	-1.905	low
TCGA-2A-AAYU-01A	Step4.Th17 cell.recruiting	0.286	low
TCGA-2A-AAYU-01A	Step4.B cell.recruiting	-0.472	low
TCGA-2A-AAYU-01A	Step4.Dendritic cell.recruiting	0.221	low
TCGA-4L-AA1F-01A	Step1	5.277	high
TCGA-4L-AA1F-01A	Step4.Neutrophil.recruiting	-0.349	high
TCGA-4L-AA1F-01A	Step4.NK cell.recruiting	2.304	high
TCGA-4L-AA1F-01A	Step4.Eosinophil.recruiting	-0.926	high
TCGA-4L-AA1F-01A	Step2	1.588	high
TCGA-4L-AA1F-01A	Step3	-3.937	high
TCGA-4L-AA1F-01A	Step4.T cell.recruiting	2.494	high
TCGA-4L-AA1F-01A	Step4.CD4 T cell.recruiting	2.104	high
TCGA-4L-AA1F-01A	Step4.CD8 T cell.recruiting	0.868	high
TCGA-4L-AA1F-01A	Step4.Th1 cell.recruiting	0.662	high
TCGA-4L-AA1F-01A	Step4.Dendritic cell.recruiting	1.532	high
TCGA-4L-AA1F-01A	Step4.Th22 cell.recruiting	0.036	high
TCGA-4L-AA1F-01A	Step4.Macrophage.recruiting	2.304	high
TCGA-4L-AA1F-01A	Step4.Monocyte.recruiting	0.493	high
TCGA-4L-AA1F-01A	Step4.Basophil.recruiting	-0.737	high
TCGA-4L-AA1F-01A	Step4.Th17 cell.recruiting	0.594	high
TCGA-4L-AA1F-01A	Step4.B cell.recruiting	-0.939	high
TCGA-4L-AA1F-01A	Step4.Th2 cell.recruiting	0.367	high
TCGA-4L-AA1F-01A	Step4.Treg cell.recruiting	-1.254	high
TCGA-4L-AA1F-01A	Step4.MDSC.recruiting	-1.75	high
TCGA-4L-AA1F-01A	Step5	1.84	high
TCGA-4L-AA1F-01A	Step6	1.19	high
TCGA-4L-AA1F-01A	Step7	0.76	high
TCGA-CH-5737-01A	Step4.CD4 T cell.recruiting	0.047	low
TCGA-CH-5737-01A	Step4.Th17 cell.recruiting	0.976	low
TCGA-CH-5737-01A	Step2	3.827	low
TCGA-CH-5737-01A	Step3	-2.833	low
TCGA-CH-5737-01A	Step4.CD8 T cell.recruiting	0.764	low
TCGA-CH-5737-01A	Step4.NK cell.recruiting	0.931	low
TCGA-CH-5737-01A	Step4.Eosinophil.recruiting	-2.099	low
TCGA-CH-5737-01A	Step4.Th2 cell.recruiting	-0.836	low
TCGA-CH-5737-01A	Step4.Macrophage.recruiting	-0.62	low
TCGA-CH-5737-01A	Step7	-0.715	low
TCGA-CH-5737-01A	Step4.Th1 cell.recruiting	0.015	low
TCGA-CH-5737-01A	Step4.Neutrophil.recruiting	-0.657	low
TCGA-CH-5737-01A	Step4.Treg cell.recruiting	-2.65	low
TCGA-CH-5737-01A	Step4.Basophil.recruiting	-1.618	low
TCGA-CH-5737-01A	Step4.T cell.recruiting	0.082	low
TCGA-CH-5737-01A	Step1	4.359	low
TCGA-CH-5737-01A	Step6	2.772	low
TCGA-CH-5737-01A	Step4.MDSC.recruiting	-1.161	low
TCGA-CH-5737-01A	Step4.Monocyte.recruiting	-0.266	low
TCGA-CH-5737-01A	Step4.B cell.recruiting	-0.125	low
TCGA-CH-5737-01A	Step4.Th22 cell.recruiting	0.01	low
TCGA-CH-5737-01A	Step5	0.315	low
TCGA-CH-5737-01A	Step4.Dendritic cell.recruiting	0.187	low
TCGA-CH-5738-01A	Step4.Neutrophil.recruiting	2.773	high
TCGA-CH-5738-01A	Step7	0.54	high
TCGA-CH-5738-01A	Step4.CD8 T cell.recruiting	-1.454	high
TCGA-CH-5738-01A	Step4.NK cell.recruiting	-0.389	high
TCGA-CH-5738-01A	Step4.Macrophage.recruiting	1.817	high
TCGA-CH-5738-01A	Step4.Treg cell.recruiting	-1.957	high
TCGA-CH-5738-01A	Step4.Th17 cell.recruiting	0.045	high
TCGA-CH-5738-01A	Step4.T cell.recruiting	-0.217	high
TCGA-CH-5738-01A	Step4.Th22 cell.recruiting	0.321	high
TCGA-CH-5738-01A	Step4.Eosinophil.recruiting	-0.8	high
TCGA-CH-5738-01A	Step4.Dendritic cell.recruiting	-0.169	high
TCGA-CH-5738-01A	Step4.Basophil.recruiting	-0.262	high
TCGA-CH-5738-01A	Step4.B cell.recruiting	-0.559	high
TCGA-CH-5738-01A	Step5	1.041	high
TCGA-CH-5738-01A	Step4.Monocyte.recruiting	1.05	high
TCGA-CH-5738-01A	Step4.Th2 cell.recruiting	-0.659	high
TCGA-CH-5738-01A	Step3	-4.825	high
TCGA-CH-5738-01A	Step4.CD4 T cell.recruiting	1.86	high
TCGA-CH-5738-01A	Step4.MDSC.recruiting	-1.293	high
TCGA-CH-5738-01A	Step6	3.826	high
TCGA-CH-5738-01A	Step2	0.465	high
TCGA-CH-5738-01A	Step4.Th1 cell.recruiting	-0.347	high
TCGA-CH-5738-01A	Step1	4.473	high
TCGA-CH-5739-01A	Step4.Th22 cell.recruiting	-1.986	high
TCGA-CH-5739-01A	Step4.T cell.recruiting	0.045	high
TCGA-CH-5739-01A	Step3	-2.993	high
TCGA-CH-5739-01A	Step4.Th17 cell.recruiting	-0.48	high
TCGA-CH-5739-01A	Step4.Dendritic cell.recruiting	-0.313	high
TCGA-CH-5739-01A	Step4.Th2 cell.recruiting	-1.094	high
TCGA-CH-5739-01A	Step2	0.975	high
TCGA-CH-5739-01A	Step4.Eosinophil.recruiting	-1.95	high
TCGA-CH-5739-01A	Step4.Th1 cell.recruiting	0.237	high
TCGA-CH-5739-01A	Step4.NK cell.recruiting	0.835	high
TCGA-CH-5739-01A	Step1	4.685	high
TCGA-CH-5739-01A	Step4.Macrophage.recruiting	0.831	high
TCGA-CH-5739-01A	Step4.B cell.recruiting	-0.461	high
TCGA-CH-5739-01A	Step7	-0.823	high
TCGA-CH-5739-01A	Step6	3.863	high
TCGA-CH-5739-01A	Step5	0.77	high
TCGA-CH-5739-01A	Step4.CD4 T cell.recruiting	0.901	high
TCGA-CH-5739-01A	Step4.CD8 T cell.recruiting	-0.106	high
TCGA-CH-5739-01A	Step4.MDSC.recruiting	-1.421	high
TCGA-CH-5739-01A	Step4.Neutrophil.recruiting	-1.463	high
TCGA-CH-5739-01A	Step4.Treg cell.recruiting	-2.314	high
TCGA-CH-5739-01A	Step4.Basophil.recruiting	-1.608	high
TCGA-CH-5739-01A	Step4.Monocyte.recruiting	0.154	high
TCGA-CH-5740-01A	Step4.CD8 T cell.recruiting	-0.629	high
TCGA-CH-5740-01A	Step4.T cell.recruiting	-0.237	high
TCGA-CH-5740-01A	Step4.Th1 cell.recruiting	-0.426	high
TCGA-CH-5740-01A	Step2	3.799	high
TCGA-CH-5740-01A	Step4.Dendritic cell.recruiting	-1.003	high
TCGA-CH-5740-01A	Step4.Basophil.recruiting	-1.364	high
TCGA-CH-5740-01A	Step4.CD4 T cell.recruiting	0.753	high
TCGA-CH-5740-01A	Step4.Th2 cell.recruiting	-1.104	high
TCGA-CH-5740-01A	Step4.B cell.recruiting	1.142	high
TCGA-CH-5740-01A	Step3	-1.703	high
TCGA-CH-5740-01A	Step4.Th17 cell.recruiting	1.085	high
TCGA-CH-5740-01A	Step4.Eosinophil.recruiting	-1.704	high
TCGA-CH-5740-01A	Step4.Th22 cell.recruiting	-0.329	high
TCGA-CH-5740-01A	Step4.MDSC.recruiting	-0.957	high
TCGA-CH-5740-01A	Step4.Neutrophil.recruiting	-1.03	high
TCGA-CH-5740-01A	Step4.Treg cell.recruiting	-2.83	high
TCGA-CH-5740-01A	Step7	0.116	high
TCGA-CH-5740-01A	Step6	4.002	high
TCGA-CH-5740-01A	Step5	1.218	high
TCGA-CH-5740-01A	Step1	4.333	high
TCGA-CH-5740-01A	Step4.Monocyte.recruiting	-0.391	high
TCGA-CH-5740-01A	Step4.NK cell.recruiting	0.066	high
TCGA-CH-5740-01A	Step4.Macrophage.recruiting	0.051	high
TCGA-CH-5741-01A	Step4.Dendritic cell.recruiting	-0.983	low
TCGA-CH-5741-01A	Step4.Th22 cell.recruiting	-0.662	low
TCGA-CH-5741-01A	Step1	4.115	low
TCGA-CH-5741-01A	Step4.CD8 T cell.recruiting	-0.167	low
TCGA-CH-5741-01A	Step4.Basophil.recruiting	-1.449	low
TCGA-CH-5741-01A	Step4.Th1 cell.recruiting	-0.363	low
TCGA-CH-5741-01A	Step4.Treg cell.recruiting	-2.483	low
TCGA-CH-5741-01A	Step3	-2.704	low
TCGA-CH-5741-01A	Step6	3.659	low
TCGA-CH-5741-01A	Step5	0.17	low
TCGA-CH-5741-01A	Step2	2.935	low
TCGA-CH-5741-01A	Step4.Neutrophil.recruiting	-1.944	low
TCGA-CH-5741-01A	Step4.Macrophage.recruiting	-1.531	low
TCGA-CH-5741-01A	Step4.NK cell.recruiting	-0.359	low
TCGA-CH-5741-01A	Step4.CD4 T cell.recruiting	-0.565	low
TCGA-CH-5741-01A	Step4.Eosinophil.recruiting	-2.099	low
TCGA-CH-5741-01A	Step7	-0.396	low
TCGA-CH-5741-01A	Step4.Th17 cell.recruiting	0.684	low
TCGA-CH-5741-01A	Step4.MDSC.recruiting	-1.442	low
TCGA-CH-5741-01A	Step4.B cell.recruiting	-0.246	low
TCGA-CH-5741-01A	Step4.Th2 cell.recruiting	-1.039	low
TCGA-CH-5741-01A	Step4.T cell.recruiting	-1.216	low
TCGA-CH-5741-01A	Step4.Monocyte.recruiting	-0.261	low
TCGA-CH-5743-01A	Step4.Th2 cell.recruiting	-0.476	high
TCGA-CH-5743-01A	Step2	2.314	high
TCGA-CH-5743-01A	Step4.Treg cell.recruiting	-1.182	high
TCGA-CH-5743-01A	Step7	0.857	high
TCGA-CH-5743-01A	Step4.Basophil.recruiting	-1.262	high
TCGA-CH-5743-01A	Step4.Th17 cell.recruiting	1.224	high
TCGA-CH-5743-01A	Step4.CD4 T cell.recruiting	1.946	high
TCGA-CH-5743-01A	Step6	0.252	high
TCGA-CH-5743-01A	Step5	1.241	high
TCGA-CH-5743-01A	Step1	4.425	high
TCGA-CH-5743-01A	Step4.Eosinophil.recruiting	-1.818	high
TCGA-CH-5743-01A	Step4.CD8 T cell.recruiting	1.191	high
TCGA-CH-5743-01A	Step4.MDSC.recruiting	-0.783	high
TCGA-CH-5743-01A	Step4.B cell.recruiting	-0.389	high
TCGA-CH-5743-01A	Step4.Th1 cell.recruiting	-1.082	high
TCGA-CH-5743-01A	Step4.T cell.recruiting	0.562	high
TCGA-CH-5743-01A	Step3	-3.423	high
TCGA-CH-5743-01A	Step4.Dendritic cell.recruiting	0.545	high
TCGA-CH-5743-01A	Step4.Neutrophil.recruiting	3.455	high
TCGA-CH-5743-01A	Step4.NK cell.recruiting	1.29	high
TCGA-CH-5743-01A	Step4.Macrophage.recruiting	2.461	high
TCGA-CH-5743-01A	Step4.Monocyte.recruiting	1.39	high
TCGA-CH-5743-01A	Step4.Th22 cell.recruiting	-0.034	high
TCGA-CH-5744-01A	Step4.Th2 cell.recruiting	-0.647	high
TCGA-CH-5744-01A	Step2	3.208	high
TCGA-CH-5744-01A	Step3	-3.708	high
TCGA-CH-5744-01A	Step4.B cell.recruiting	-0.342	high
TCGA-CH-5744-01A	Step4.NK cell.recruiting	0.358	high
TCGA-CH-5744-01A	Step4.Eosinophil.recruiting	-0.418	high
TCGA-CH-5744-01A	Step4.Th22 cell.recruiting	-0.952	high
TCGA-CH-5744-01A	Step4.T cell.recruiting	-0.858	high
TCGA-CH-5744-01A	Step4.Th1 cell.recruiting	-0.865	high
TCGA-CH-5744-01A	Step4.CD4 T cell.recruiting	0.832	high
TCGA-CH-5744-01A	Step4.Th17 cell.recruiting	0.66	high
TCGA-CH-5744-01A	Step4.Monocyte.recruiting	0.553	high
TCGA-CH-5744-01A	Step4.Dendritic cell.recruiting	-0.841	high
TCGA-CH-5744-01A	Step6	4.387	high
TCGA-CH-5744-01A	Step1	4.702	high
TCGA-CH-5744-01A	Step4.MDSC.recruiting	-1.209	high
TCGA-CH-5744-01A	Step4.Basophil.recruiting	0.495	high
TCGA-CH-5744-01A	Step4.CD8 T cell.recruiting	-0.781	high
TCGA-CH-5744-01A	Step7	-1.165	high
TCGA-CH-5744-01A	Step4.Neutrophil.recruiting	-0.606	high
TCGA-CH-5744-01A	Step4.Treg cell.recruiting	-2.159	high
TCGA-CH-5744-01A	Step5	0.578	high
TCGA-CH-5744-01A	Step4.Macrophage.recruiting	1.01	high
TCGA-CH-5745-01A	Step4.B cell.recruiting	-0.584	low
TCGA-CH-5745-01A	Step4.Th17 cell.recruiting	-0.391	low
TCGA-CH-5745-01A	Step4.MDSC.recruiting	-1.798	low
TCGA-CH-5745-01A	Step4.NK cell.recruiting	0.271	low
TCGA-CH-5745-01A	Step4.Macrophage.recruiting	1.389	low
TCGA-CH-5745-01A	Step4.Neutrophil.recruiting	-0.865	low
TCGA-CH-5745-01A	Step4.Dendritic cell.recruiting	-0.449	low
TCGA-CH-5745-01A	Step4.CD8 T cell.recruiting	-0.816	low
TCGA-CH-5745-01A	Step4.T cell.recruiting	-0.218	low
TCGA-CH-5745-01A	Step4.Treg cell.recruiting	-1.775	low
TCGA-CH-5745-01A	Step4.Basophil.recruiting	-1.08	low
TCGA-CH-5745-01A	Step4.Eosinophil.recruiting	-0.932	low
TCGA-CH-5745-01A	Step4.Th1 cell.recruiting	0.938	low
TCGA-CH-5745-01A	Step4.Monocyte.recruiting	0.589	low
TCGA-CH-5745-01A	Step6	3.242	low
TCGA-CH-5745-01A	Step1	3.997	low
TCGA-CH-5745-01A	Step4.Th2 cell.recruiting	-0.67	low
TCGA-CH-5745-01A	Step5	1.762	low
TCGA-CH-5745-01A	Step4.Th22 cell.recruiting	-0.179	low
TCGA-CH-5745-01A	Step4.CD4 T cell.recruiting	1.614	low
TCGA-CH-5745-01A	Step3	-3.966	low
TCGA-CH-5745-01A	Step7	-1.063	low
TCGA-CH-5745-01A	Step2	1.486	low
TCGA-CH-5746-01A	Step4.Dendritic cell.recruiting	0.305	high
TCGA-CH-5746-01A	Step4.T cell.recruiting	-0.818	high
TCGA-CH-5746-01A	Step4.Basophil.recruiting	-1.416	high
TCGA-CH-5746-01A	Step2	3.83	high
TCGA-CH-5746-01A	Step3	-3.004	high
TCGA-CH-5746-01A	Step4.B cell.recruiting	-0.873	high
TCGA-CH-5746-01A	Step7	-0.817	high
TCGA-CH-5746-01A	Step4.CD8 T cell.recruiting	0.024	high
TCGA-CH-5746-01A	Step4.Th1 cell.recruiting	-0.479	high
TCGA-CH-5746-01A	Step4.Th22 cell.recruiting	-0.231	high
TCGA-CH-5746-01A	Step4.CD4 T cell.recruiting	-0.759	high
TCGA-CH-5746-01A	Step4.NK cell.recruiting	0.085	high
TCGA-CH-5746-01A	Step1	4.142	high
TCGA-CH-5746-01A	Step6	4.204	high
TCGA-CH-5746-01A	Step4.Neutrophil.recruiting	-1.345	high
TCGA-CH-5746-01A	Step4.Macrophage.recruiting	-1.015	high
TCGA-CH-5746-01A	Step4.Th17 cell.recruiting	0.705	high
TCGA-CH-5746-01A	Step5	0.133	high
TCGA-CH-5746-01A	Step4.MDSC.recruiting	0.461	high
TCGA-CH-5746-01A	Step4.Treg cell.recruiting	-2.404	high
TCGA-CH-5746-01A	Step4.Monocyte.recruiting	-0.419	high
TCGA-CH-5746-01A	Step4.Eosinophil.recruiting	-2.238	high
TCGA-CH-5746-01A	Step4.Th2 cell.recruiting	-1.208	high
TCGA-CH-5748-01A	Step4.NK cell.recruiting	0.689	high
TCGA-CH-5748-01A	Step4.Th17 cell.recruiting	0.235	high
TCGA-CH-5748-01A	Step3	-2.168	high
TCGA-CH-5748-01A	Step4.Basophil.recruiting	-1.332	high
TCGA-CH-5748-01A	Step5	0.374	high
TCGA-CH-5748-01A	Step4.Macrophage.recruiting	1.026	high
TCGA-CH-5748-01A	Step4.T cell.recruiting	-0.399	high
TCGA-CH-5748-01A	Step4.MDSC.recruiting	-0.75	high
TCGA-CH-5748-01A	Step4.Monocyte.recruiting	0.9	high
TCGA-CH-5748-01A	Step2	3.769	high
TCGA-CH-5748-01A	Step1	4.162	high
TCGA-CH-5748-01A	Step4.CD4 T cell.recruiting	-0.666	high
TCGA-CH-5748-01A	Step4.Eosinophil.recruiting	-1.834	high
TCGA-CH-5748-01A	Step4.Th2 cell.recruiting	-0.582	high
TCGA-CH-5748-01A	Step6	4.088	high
TCGA-CH-5748-01A	Step4.Treg cell.recruiting	-2.484	high
TCGA-CH-5748-01A	Step4.Th22 cell.recruiting	-0.305	high
TCGA-CH-5748-01A	Step4.Dendritic cell.recruiting	-0.049	high
TCGA-CH-5748-01A	Step4.Neutrophil.recruiting	-1.667	high
TCGA-CH-5748-01A	Step7	0.624	high
TCGA-CH-5748-01A	Step4.B cell.recruiting	-0.459	high
TCGA-CH-5748-01A	Step4.Th1 cell.recruiting	0.936	high
TCGA-CH-5748-01A	Step4.CD8 T cell.recruiting	0.674	high
TCGA-CH-5750-01A	Step4.Th1 cell.recruiting	0.347	high
TCGA-CH-5750-01A	Step4.CD8 T cell.recruiting	0.611	high
TCGA-CH-5750-01A	Step4.Macrophage.recruiting	0.787	high
TCGA-CH-5750-01A	Step4.NK cell.recruiting	0.733	high
TCGA-CH-5750-01A	Step4.Basophil.recruiting	-1.177	high
TCGA-CH-5750-01A	Step3	-2.176	high
TCGA-CH-5750-01A	Step4.CD4 T cell.recruiting	0.732	high
TCGA-CH-5750-01A	Step4.Treg cell.recruiting	-1.773	high
TCGA-CH-5750-01A	Step4.T cell.recruiting	1.094	high
TCGA-CH-5750-01A	Step4.Th17 cell.recruiting	0.789	high
TCGA-CH-5750-01A	Step5	0.011	high
TCGA-CH-5750-01A	Step2	1.773	high
TCGA-CH-5750-01A	Step6	0.9	high
TCGA-CH-5750-01A	Step4.Eosinophil.recruiting	-1.425	high
TCGA-CH-5750-01A	Step4.Monocyte.recruiting	0.045	high
TCGA-CH-5750-01A	Step4.MDSC.recruiting	-1.102	high
TCGA-CH-5750-01A	Step4.Neutrophil.recruiting	2.62	high
TCGA-CH-5750-01A	Step4.Dendritic cell.recruiting	0.042	high
TCGA-CH-5750-01A	Step4.B cell.recruiting	-1.247	high
TCGA-CH-5750-01A	Step1	4.49	high
TCGA-CH-5750-01A	Step7	-0.999	high
TCGA-CH-5750-01A	Step4.Th2 cell.recruiting	-0.761	high
TCGA-CH-5750-01A	Step4.Th22 cell.recruiting	-0.693	high
TCGA-CH-5751-01A	Step4.Macrophage.recruiting	1.761	low
TCGA-CH-5751-01A	Step5	0.798	low
TCGA-CH-5751-01A	Step4.Th1 cell.recruiting	1.67	low
TCGA-CH-5751-01A	Step4.Dendritic cell.recruiting	2.007	low
TCGA-CH-5751-01A	Step4.Th22 cell.recruiting	-0.098	low
TCGA-CH-5751-01A	Step6	0.8	low
TCGA-CH-5751-01A	Step4.Monocyte.recruiting	-0.441	low
TCGA-CH-5751-01A	Step3	0.598	low
TCGA-CH-5751-01A	Step4.T cell.recruiting	3.33	low
TCGA-CH-5751-01A	Step4.Th2 cell.recruiting	-0.367	low
TCGA-CH-5751-01A	Step4.Basophil.recruiting	-1.125	low
TCGA-CH-5751-01A	Step7	-0.117	low
TCGA-CH-5751-01A	Step4.MDSC.recruiting	-1.659	low
TCGA-CH-5751-01A	Step1	4.507	low
TCGA-CH-5751-01A	Step4.Neutrophil.recruiting	-3.387	low
TCGA-CH-5751-01A	Step4.CD4 T cell.recruiting	0.801	low
TCGA-CH-5751-01A	Step2	1.76	low
TCGA-CH-5751-01A	Step4.CD8 T cell.recruiting	0.633	low
TCGA-CH-5751-01A	Step4.Treg cell.recruiting	-1.567	low
TCGA-CH-5751-01A	Step4.B cell.recruiting	0.319	low
TCGA-CH-5751-01A	Step4.Th17 cell.recruiting	0.423	low
TCGA-CH-5751-01A	Step4.NK cell.recruiting	2.206	low
TCGA-CH-5751-01A	Step4.Eosinophil.recruiting	-1.138	low
TCGA-CH-5752-01A	Step4.CD8 T cell.recruiting	-0.66	low
TCGA-CH-5752-01A	Step4.T cell.recruiting	0.826	low
TCGA-CH-5752-01A	Step4.Neutrophil.recruiting	-3.123	low
TCGA-CH-5752-01A	Step3	-2.7	low
TCGA-CH-5752-01A	Step4.CD4 T cell.recruiting	-0.236	low
TCGA-CH-5752-01A	Step4.Th1 cell.recruiting	-0.469	low
TCGA-CH-5752-01A	Step4.Treg cell.recruiting	-2.566	low
TCGA-CH-5752-01A	Step4.MDSC.recruiting	-1.713	low
TCGA-CH-5752-01A	Step4.Dendritic cell.recruiting	-1.142	low
TCGA-CH-5752-01A	Step1	4.292	low
TCGA-CH-5752-01A	Step4.NK cell.recruiting	0.529	low
TCGA-CH-5752-01A	Step4.Eosinophil.recruiting	-2.185	low
TCGA-CH-5752-01A	Step2	2.452	low
TCGA-CH-5752-01A	Step6	4.455	low
TCGA-CH-5752-01A	Step5	-0.525	low
TCGA-CH-5752-01A	Step4.B cell.recruiting	-1.078	low
TCGA-CH-5752-01A	Step4.Basophil.recruiting	-1.472	low
TCGA-CH-5752-01A	Step4.Macrophage.recruiting	-0.418	low
TCGA-CH-5752-01A	Step4.Monocyte.recruiting	-0.895	low
TCGA-CH-5752-01A	Step4.Th17 cell.recruiting	0.816	low
TCGA-CH-5752-01A	Step4.Th2 cell.recruiting	-1.193	low
TCGA-CH-5752-01A	Step7	-0.405	low
TCGA-CH-5752-01A	Step4.Th22 cell.recruiting	-1.717	low
TCGA-CH-5753-01A	Step4.T cell.recruiting	-0.839	high
TCGA-CH-5753-01A	Step4.NK cell.recruiting	1.397	high
TCGA-CH-5753-01A	Step4.Neutrophil.recruiting	-0.529	high
TCGA-CH-5753-01A	Step4.Treg cell.recruiting	-2.263	high
TCGA-CH-5753-01A	Step4.Monocyte.recruiting	0.515	high
TCGA-CH-5753-01A	Step4.CD8 T cell.recruiting	0.703	high
TCGA-CH-5753-01A	Step4.Macrophage.recruiting	0.843	high
TCGA-CH-5753-01A	Step2	0.651	high
TCGA-CH-5753-01A	Step4.CD4 T cell.recruiting	0.497	high
TCGA-CH-5753-01A	Step4.Th2 cell.recruiting	-0.671	high
TCGA-CH-5753-01A	Step4.Eosinophil.recruiting	-1.554	high
TCGA-CH-5753-01A	Step4.Th22 cell.recruiting	-0.153	high
TCGA-CH-5753-01A	Step3	-3.796	high
TCGA-CH-5753-01A	Step4.Basophil.recruiting	-1.406	high
TCGA-CH-5753-01A	Step4.MDSC.recruiting	-1.158	high
TCGA-CH-5753-01A	Step1	4.547	high
TCGA-CH-5753-01A	Step5	0.201	high
TCGA-CH-5753-01A	Step7	-0.785	high
TCGA-CH-5753-01A	Step6	3.748	high
TCGA-CH-5753-01A	Step4.Th1 cell.recruiting	1.044	high
TCGA-CH-5753-01A	Step4.Dendritic cell.recruiting	-1.331	high
TCGA-CH-5753-01A	Step4.B cell.recruiting	-0.203	high
TCGA-CH-5753-01A	Step4.Th17 cell.recruiting	-0.936	high
TCGA-CH-5754-01A	Step4.Th22 cell.recruiting	-0.148	high
TCGA-CH-5754-01A	Step4.T cell.recruiting	1.677	high
TCGA-CH-5754-01A	Step4.CD4 T cell.recruiting	1.92	high
TCGA-CH-5754-01A	Step1	5.5	high
TCGA-CH-5754-01A	Step4.Macrophage.recruiting	1.251	high
TCGA-CH-5754-01A	Step4.Th1 cell.recruiting	2.188	high
TCGA-CH-5754-01A	Step4.Th17 cell.recruiting	-0.424	high
TCGA-CH-5754-01A	Step4.Eosinophil.recruiting	-0.776	high
TCGA-CH-5754-01A	Step4.CD8 T cell.recruiting	1.657	high
TCGA-CH-5754-01A	Step2	0.797	high
TCGA-CH-5754-01A	Step7	-0.461	high
TCGA-CH-5754-01A	Step4.Dendritic cell.recruiting	0.289	high
TCGA-CH-5754-01A	Step4.Monocyte.recruiting	0.247	high
TCGA-CH-5754-01A	Step3	-3.826	high
TCGA-CH-5754-01A	Step4.NK cell.recruiting	2.741	high
TCGA-CH-5754-01A	Step4.MDSC.recruiting	-1.484	high
TCGA-CH-5754-01A	Step4.Treg cell.recruiting	-2.073	high
TCGA-CH-5754-01A	Step4.Th2 cell.recruiting	-0.577	high
TCGA-CH-5754-01A	Step4.Basophil.recruiting	0.169	high
TCGA-CH-5754-01A	Step6	1.278	high
TCGA-CH-5754-01A	Step5	0.835	high
TCGA-CH-5754-01A	Step4.B cell.recruiting	-1.197	high
TCGA-CH-5754-01A	Step4.Neutrophil.recruiting	-1.547	high
TCGA-CH-5761-01A	Step4.Dendritic cell.recruiting	1.082	low
TCGA-CH-5761-01A	Step4.Th1 cell.recruiting	-0.512	low
TCGA-CH-5761-01A	Step4.Th22 cell.recruiting	-1.528	low
TCGA-CH-5761-01A	Step4.MDSC.recruiting	-1.957	low
TCGA-CH-5761-01A	Step4.B cell.recruiting	-0.691	low
TCGA-CH-5761-01A	Step4.Macrophage.recruiting	-0.916	low
TCGA-CH-5761-01A	Step3	-5.329	low
TCGA-CH-5761-01A	Step6	4.34	low
TCGA-CH-5761-01A	Step2	3.223	low
TCGA-CH-5761-01A	Step4.Neutrophil.recruiting	-2.651	low
TCGA-CH-5761-01A	Step4.CD4 T cell.recruiting	-0.442	low
TCGA-CH-5761-01A	Step4.T cell.recruiting	-0.157	low
TCGA-CH-5761-01A	Step4.Treg cell.recruiting	-1.963	low
TCGA-CH-5761-01A	Step4.Th2 cell.recruiting	-1.297	low
TCGA-CH-5761-01A	Step4.CD8 T cell.recruiting	-0.458	low
TCGA-CH-5761-01A	Step5	-0.551	low
TCGA-CH-5761-01A	Step4.Basophil.recruiting	-1.219	low
TCGA-CH-5761-01A	Step4.NK cell.recruiting	-0.11	low
TCGA-CH-5761-01A	Step4.Th17 cell.recruiting	-0.627	low
TCGA-CH-5761-01A	Step1	4.177	low
TCGA-CH-5761-01A	Step7	-0.832	low
TCGA-CH-5761-01A	Step4.Eosinophil.recruiting	-1.462	low
TCGA-CH-5761-01A	Step4.Monocyte.recruiting	-1.23	low
TCGA-CH-5762-01A	Step4.Th2 cell.recruiting	-0.5	high
TCGA-CH-5762-01A	Step4.CD8 T cell.recruiting	-0.678	high
TCGA-CH-5762-01A	Step4.CD4 T cell.recruiting	1.784	high
TCGA-CH-5762-01A	Step4.Monocyte.recruiting	1.185	high
TCGA-CH-5762-01A	Step3	-3.877	high
TCGA-CH-5762-01A	Step4.T cell.recruiting	1.079	high
TCGA-CH-5762-01A	Step4.Dendritic cell.recruiting	0.236	high
TCGA-CH-5762-01A	Step4.Th1 cell.recruiting	1.064	high
TCGA-CH-5762-01A	Step4.B cell.recruiting	1.031	high
TCGA-CH-5762-01A	Step2	1.024	high
TCGA-CH-5762-01A	Step4.NK cell.recruiting	0.408	high
TCGA-CH-5762-01A	Step1	4.518	high
TCGA-CH-5762-01A	Step5	0.202	high
TCGA-CH-5762-01A	Step4.Basophil.recruiting	-1.131	high
TCGA-CH-5762-01A	Step4.Neutrophil.recruiting	1.441	high
TCGA-CH-5762-01A	Step4.Th22 cell.recruiting	0.854	high
TCGA-CH-5762-01A	Step4.Eosinophil.recruiting	-1.689	high
TCGA-CH-5762-01A	Step6	1.064	high
TCGA-CH-5762-01A	Step4.Th17 cell.recruiting	0.192	high
TCGA-CH-5762-01A	Step4.Macrophage.recruiting	1.595	high
TCGA-CH-5762-01A	Step7	-1.63	high
TCGA-CH-5762-01A	Step4.MDSC.recruiting	0.5	high
TCGA-CH-5762-01A	Step4.Treg cell.recruiting	-1.925	high
TCGA-CH-5763-01A	Step4.T cell.recruiting	-0.536	low
TCGA-CH-5763-01A	Step6	3.416	low
TCGA-CH-5763-01A	Step1	4.372	low
TCGA-CH-5763-01A	Step4.Th1 cell.recruiting	-1.276	low
TCGA-CH-5763-01A	Step4.CD8 T cell.recruiting	0.162	low
TCGA-CH-5763-01A	Step3	-4.39	low
TCGA-CH-5763-01A	Step5	-0.794	low
TCGA-CH-5763-01A	Step4.Th17 cell.recruiting	-0.097	low
TCGA-CH-5763-01A	Step4.CD4 T cell.recruiting	1.097	low
TCGA-CH-5763-01A	Step4.MDSC.recruiting	-0.779	low
TCGA-CH-5763-01A	Step4.B cell.recruiting	-0.182	low
TCGA-CH-5763-01A	Step2	0.682	low
TCGA-CH-5763-01A	Step7	-2.365	low
TCGA-CH-5763-01A	Step4.Dendritic cell.recruiting	-0.3	low
TCGA-CH-5763-01A	Step4.Th2 cell.recruiting	-1.431	low
TCGA-CH-5763-01A	Step4.NK cell.recruiting	-1.238	low
TCGA-CH-5763-01A	Step4.Treg cell.recruiting	-2.533	low
TCGA-CH-5763-01A	Step4.Monocyte.recruiting	1.302	low
TCGA-CH-5763-01A	Step4.Basophil.recruiting	-1.405	low
TCGA-CH-5763-01A	Step4.Eosinophil.recruiting	-1.966	low
TCGA-CH-5763-01A	Step4.Th22 cell.recruiting	-0.375	low
TCGA-CH-5763-01A	Step4.Neutrophil.recruiting	-0.509	low
TCGA-CH-5763-01A	Step4.Macrophage.recruiting	1.273	low
TCGA-CH-5764-01A	Step4.CD8 T cell.recruiting	-0.046	high
TCGA-CH-5764-01A	Step5	0.914	high
TCGA-CH-5764-01A	Step4.Neutrophil.recruiting	0.723	high
TCGA-CH-5764-01A	Step4.NK cell.recruiting	0.956	high
TCGA-CH-5764-01A	Step4.CD4 T cell.recruiting	0.027	high
TCGA-CH-5764-01A	Step3	-3.826	high
TCGA-CH-5764-01A	Step4.Dendritic cell.recruiting	-0.57	high
TCGA-CH-5764-01A	Step6	3.352	high
TCGA-CH-5764-01A	Step4.Monocyte.recruiting	0.672	high
TCGA-CH-5764-01A	Step4.T cell.recruiting	-0.862	high
TCGA-CH-5764-01A	Step4.Th1 cell.recruiting	0.28	high
TCGA-CH-5764-01A	Step4.MDSC.recruiting	-0.887	high
TCGA-CH-5764-01A	Step2	0.924	high
TCGA-CH-5764-01A	Step4.Macrophage.recruiting	0.753	high
TCGA-CH-5764-01A	Step4.Th22 cell.recruiting	-0.899	high
TCGA-CH-5764-01A	Step4.Eosinophil.recruiting	-1.72	high
TCGA-CH-5764-01A	Step1	4.47	high
TCGA-CH-5764-01A	Step4.Treg cell.recruiting	-1.834	high
TCGA-CH-5764-01A	Step4.Th2 cell.recruiting	-0.835	high
TCGA-CH-5764-01A	Step4.Th17 cell.recruiting	-1.178	high
TCGA-CH-5764-01A	Step7	-0.476	high
TCGA-CH-5764-01A	Step4.Basophil.recruiting	-1.584	high
TCGA-CH-5764-01A	Step4.B cell.recruiting	-1.223	high
TCGA-CH-5765-01A	Step4.CD8 T cell.recruiting	-0.283	high
TCGA-CH-5765-01A	Step4.Dendritic cell.recruiting	-0.192	high
TCGA-CH-5765-01A	Step4.NK cell.recruiting	-0.366	high
TCGA-CH-5765-01A	Step4.Th1 cell.recruiting	-0.889	high
TCGA-CH-5765-01A	Step4.CD4 T cell.recruiting	-0.078	high
TCGA-CH-5765-01A	Step4.Neutrophil.recruiting	0.852	high
TCGA-CH-5765-01A	Step4.T cell.recruiting	-0.383	high
TCGA-CH-5765-01A	Step7	0.02	high
TCGA-CH-5765-01A	Step3	-3.173	high
TCGA-CH-5765-01A	Step4.Monocyte.recruiting	0.187	high
TCGA-CH-5765-01A	Step4.Macrophage.recruiting	-1.041	high
TCGA-CH-5765-01A	Step6	3.436	high
TCGA-CH-5765-01A	Step4.Th22 cell.recruiting	-0.918	high
TCGA-CH-5765-01A	Step1	4.117	high
TCGA-CH-5765-01A	Step4.B cell.recruiting	-0.664	high
TCGA-CH-5765-01A	Step2	2.339	high
TCGA-CH-5765-01A	Step4.Eosinophil.recruiting	-1.946	high
TCGA-CH-5765-01A	Step4.Treg cell.recruiting	-3.002	high
TCGA-CH-5765-01A	Step5	-0.053	high
TCGA-CH-5765-01A	Step4.MDSC.recruiting	-0.623	high
TCGA-CH-5765-01A	Step4.Th17 cell.recruiting	0.351	high
TCGA-CH-5765-01A	Step4.Th2 cell.recruiting	-1.466	high
TCGA-CH-5765-01A	Step4.Basophil.recruiting	-1.426	high
TCGA-CH-5766-01A	Step4.CD4 T cell.recruiting	1.616	high
TCGA-CH-5766-01A	Step7	-0.815	high
TCGA-CH-5766-01A	Step3	-2.975	high
TCGA-CH-5766-01A	Step4.CD8 T cell.recruiting	-0.522	high
TCGA-CH-5766-01A	Step2	0.399	high
TCGA-CH-5766-01A	Step4.Dendritic cell.recruiting	-0.259	high
TCGA-CH-5766-01A	Step4.NK cell.recruiting	0.379	high
TCGA-CH-5766-01A	Step4.Th1 cell.recruiting	-1.231	high
TCGA-CH-5766-01A	Step4.Eosinophil.recruiting	-1.466	high
TCGA-CH-5766-01A	Step4.Basophil.recruiting	-1.279	high
TCGA-CH-5766-01A	Step5	0.945	high
TCGA-CH-5766-01A	Step1	4.385	high
TCGA-CH-5766-01A	Step4.T cell.recruiting	0.174	high
TCGA-CH-5766-01A	Step6	4.001	high
TCGA-CH-5766-01A	Step4.Macrophage.recruiting	1.228	high
TCGA-CH-5766-01A	Step4.Th17 cell.recruiting	-0.249	high
TCGA-CH-5766-01A	Step4.Th22 cell.recruiting	0.405	high
TCGA-CH-5766-01A	Step4.Monocyte.recruiting	0.604	high
TCGA-CH-5766-01A	Step4.Th2 cell.recruiting	-0.547	high
TCGA-CH-5766-01A	Step4.Neutrophil.recruiting	-0.839	high
TCGA-CH-5766-01A	Step4.B cell.recruiting	0.578	high
TCGA-CH-5766-01A	Step4.MDSC.recruiting	-0.859	high
TCGA-CH-5766-01A	Step4.Treg cell.recruiting	-1.757	high
TCGA-CH-5767-01A	Step4.Th22 cell.recruiting	-1.199	low
TCGA-CH-5767-01A	Step6	3.525	low
TCGA-CH-5767-01A	Step4.Treg cell.recruiting	-2.261	low
TCGA-CH-5767-01A	Step4.Th2 cell.recruiting	-1.063	low
TCGA-CH-5767-01A	Step4.B cell.recruiting	-0.257	low
TCGA-CH-5767-01A	Step4.Th17 cell.recruiting	-1.414	low
TCGA-CH-5767-01A	Step4.Monocyte.recruiting	0.434	low
TCGA-CH-5767-01A	Step5	-0.144	low
TCGA-CH-5767-01A	Step7	-1.496	low
TCGA-CH-5767-01A	Step4.Basophil.recruiting	-1.452	low
TCGA-CH-5767-01A	Step4.MDSC.recruiting	-1.325	low
TCGA-CH-5767-01A	Step1	4.35	low
TCGA-CH-5767-01A	Step2	2.469	low
TCGA-CH-5767-01A	Step4.Th1 cell.recruiting	-0.899	low
TCGA-CH-5767-01A	Step4.Neutrophil.recruiting	-0.25	low
TCGA-CH-5767-01A	Step4.Macrophage.recruiting	0.145	low
TCGA-CH-5767-01A	Step4.Dendritic cell.recruiting	0.466	low
TCGA-CH-5767-01A	Step4.T cell.recruiting	-0.061	low
TCGA-CH-5767-01A	Step4.Eosinophil.recruiting	-1.206	low
TCGA-CH-5767-01A	Step4.NK cell.recruiting	0.558	low
TCGA-CH-5767-01A	Step4.CD4 T cell.recruiting	-0.588	low
TCGA-CH-5767-01A	Step4.CD8 T cell.recruiting	-0.658	low
TCGA-CH-5767-01A	Step3	-3.305	low
TCGA-CH-5768-01A	Step6	4.032	high
TCGA-CH-5768-01A	Step1	4.001	high
TCGA-CH-5768-01A	Step4.Dendritic cell.recruiting	1.085	high
TCGA-CH-5768-01A	Step3	-3.328	high
TCGA-CH-5768-01A	Step5	-1.637	high
TCGA-CH-5768-01A	Step4.Eosinophil.recruiting	-2.5	high
TCGA-CH-5768-01A	Step4.Th1 cell.recruiting	1.048	high
TCGA-CH-5768-01A	Step4.Monocyte.recruiting	-0.337	high
TCGA-CH-5768-01A	Step4.Macrophage.recruiting	-0.334	high
TCGA-CH-5768-01A	Step4.B cell.recruiting	-0.351	high
TCGA-CH-5768-01A	Step2	3.821	high
TCGA-CH-5768-01A	Step4.Th17 cell.recruiting	0.538	high
TCGA-CH-5768-01A	Step4.NK cell.recruiting	-1.191	high
TCGA-CH-5768-01A	Step4.Th22 cell.recruiting	-0.551	high
TCGA-CH-5768-01A	Step4.MDSC.recruiting	-1.106	high
TCGA-CH-5768-01A	Step4.CD8 T cell.recruiting	1.17	high
TCGA-CH-5768-01A	Step4.Basophil.recruiting	-2.13	high
TCGA-CH-5768-01A	Step7	-0.247	high
TCGA-CH-5768-01A	Step4.Treg cell.recruiting	-2.339	high
TCGA-CH-5768-01A	Step4.CD4 T cell.recruiting	-0.237	high
TCGA-CH-5768-01A	Step4.Neutrophil.recruiting	-0.532	high
TCGA-CH-5768-01A	Step4.Th2 cell.recruiting	-0.734	high
TCGA-CH-5768-01A	Step4.T cell.recruiting	0.347	high
TCGA-CH-5769-01A	Step4.CD8 T cell.recruiting	-0.787	high
TCGA-CH-5769-01A	Step4.NK cell.recruiting	-0.394	high
TCGA-CH-5769-01A	Step4.B cell.recruiting	-0.087	high
TCGA-CH-5769-01A	Step4.Neutrophil.recruiting	0.784	high
TCGA-CH-5769-01A	Step4.Monocyte.recruiting	0.935	high
TCGA-CH-5769-01A	Step4.CD4 T cell.recruiting	1.098	high
TCGA-CH-5769-01A	Step4.Eosinophil.recruiting	-1.917	high
TCGA-CH-5769-01A	Step4.Dendritic cell.recruiting	-0.967	high
TCGA-CH-5769-01A	Step4.Macrophage.recruiting	0.109	high
TCGA-CH-5769-01A	Step7	-0.216	high
TCGA-CH-5769-01A	Step1	5.132	high
TCGA-CH-5769-01A	Step4.Th1 cell.recruiting	-1.09	high
TCGA-CH-5769-01A	Step4.Th22 cell.recruiting	-0.647	high
TCGA-CH-5769-01A	Step4.Th17 cell.recruiting	1.003	high
TCGA-CH-5769-01A	Step4.MDSC.recruiting	-0.651	high
TCGA-CH-5769-01A	Step4.Th2 cell.recruiting	-0.445	high
TCGA-CH-5769-01A	Step4.Treg cell.recruiting	-1.906	high
TCGA-CH-5769-01A	Step4.T cell.recruiting	-0.67	high
TCGA-CH-5769-01A	Step2	3.202	high
TCGA-CH-5769-01A	Step4.Basophil.recruiting	-1.249	high
TCGA-CH-5769-01A	Step3	-4.354	high
TCGA-CH-5769-01A	Step6	4.159	high
TCGA-CH-5769-01A	Step5	0.243	high
TCGA-CH-5771-01A	Step4.Th22 cell.recruiting	-0.33	high
TCGA-CH-5771-01A	Step4.CD8 T cell.recruiting	-0.775	high
TCGA-CH-5771-01A	Step6	3.6	high
TCGA-CH-5771-01A	Step4.Treg cell.recruiting	-1.811	high
TCGA-CH-5771-01A	Step4.Th17 cell.recruiting	-0.476	high
TCGA-CH-5771-01A	Step4.Eosinophil.recruiting	-1.797	high
TCGA-CH-5771-01A	Step4.Th2 cell.recruiting	-0.002	high
TCGA-CH-5771-01A	Step7	-2.02	high
TCGA-CH-5771-01A	Step5	2.135	high
TCGA-CH-5771-01A	Step4.B cell.recruiting	0.452	high
TCGA-CH-5771-01A	Step3	-3.845	high
TCGA-CH-5771-01A	Step4.MDSC.recruiting	-0.911	high
TCGA-CH-5771-01A	Step4.CD4 T cell.recruiting	2.419	high
TCGA-CH-5771-01A	Step4.Basophil.recruiting	-1.23	high
TCGA-CH-5771-01A	Step4.NK cell.recruiting	0.54	high
TCGA-CH-5771-01A	Step4.Th1 cell.recruiting	0.723	high
TCGA-CH-5771-01A	Step4.Dendritic cell.recruiting	1.003	high
TCGA-CH-5771-01A	Step1	4.451	high
TCGA-CH-5771-01A	Step4.T cell.recruiting	1.115	high
TCGA-CH-5771-01A	Step4.Monocyte.recruiting	1.254	high
TCGA-CH-5771-01A	Step4.Macrophage.recruiting	1.922	high
TCGA-CH-5771-01A	Step4.Neutrophil.recruiting	0.827	high
TCGA-CH-5771-01A	Step2	1.518	high
TCGA-CH-5772-01A	Step4.Th22 cell.recruiting	-1.214	low
TCGA-CH-5772-01A	Step3	-2.549	low
TCGA-CH-5772-01A	Step7	0.476	low
TCGA-CH-5772-01A	Step4.Monocyte.recruiting	-0.308	low
TCGA-CH-5772-01A	Step4.Macrophage.recruiting	-0.181	low
TCGA-CH-5772-01A	Step5	0.852	low
TCGA-CH-5772-01A	Step4.Treg cell.recruiting	-3.39	low
TCGA-CH-5772-01A	Step4.CD8 T cell.recruiting	-1.1	low
TCGA-CH-5772-01A	Step4.Neutrophil.recruiting	-3.129	low
TCGA-CH-5772-01A	Step4.CD4 T cell.recruiting	-0.537	low
TCGA-CH-5772-01A	Step4.MDSC.recruiting	-1.409	low
TCGA-CH-5772-01A	Step2	3.907	low
TCGA-CH-5772-01A	Step4.Th2 cell.recruiting	-1.365	low
TCGA-CH-5772-01A	Step6	3.808	low
TCGA-CH-5772-01A	Step4.T cell.recruiting	-1.281	low
TCGA-CH-5772-01A	Step1	4.981	low
TCGA-CH-5772-01A	Step4.Th17 cell.recruiting	1.135	low
TCGA-CH-5772-01A	Step4.B cell.recruiting	0.408	low
TCGA-CH-5772-01A	Step4.Dendritic cell.recruiting	-1.216	low
TCGA-CH-5772-01A	Step4.Th1 cell.recruiting	-0.469	low
TCGA-CH-5772-01A	Step4.Eosinophil.recruiting	-1.504	low
TCGA-CH-5772-01A	Step4.Basophil.recruiting	-1.148	low
TCGA-CH-5772-01A	Step4.NK cell.recruiting	-0.202	low
TCGA-CH-5788-01A	Step4.B cell.recruiting	-0.883	high
TCGA-CH-5788-01A	Step6	4.282	high
TCGA-CH-5788-01A	Step4.CD4 T cell.recruiting	-1.401	high
TCGA-CH-5788-01A	Step4.Th17 cell.recruiting	-0.254	high
TCGA-CH-5788-01A	Step4.NK cell.recruiting	0.016	high
TCGA-CH-5788-01A	Step4.Eosinophil.recruiting	-2.141	high
TCGA-CH-5788-01A	Step4.Neutrophil.recruiting	-3.322	high
TCGA-CH-5788-01A	Step4.MDSC.recruiting	-0.868	high
TCGA-CH-5788-01A	Step5	0.156	high
TCGA-CH-5788-01A	Step4.Treg cell.recruiting	-2.021	high
TCGA-CH-5788-01A	Step1	3.746	high
TCGA-CH-5788-01A	Step4.T cell.recruiting	-1.307	high
TCGA-CH-5788-01A	Step7	-0.402	high
TCGA-CH-5788-01A	Step2	1.626	high
TCGA-CH-5788-01A	Step4.Macrophage.recruiting	0.688	high
TCGA-CH-5788-01A	Step4.Monocyte.recruiting	0.863	high
TCGA-CH-5788-01A	Step4.Th2 cell.recruiting	-0.393	high
TCGA-CH-5788-01A	Step4.CD8 T cell.recruiting	-0.33	high
TCGA-CH-5788-01A	Step4.Basophil.recruiting	-1.766	high
TCGA-CH-5788-01A	Step4.Th22 cell.recruiting	-1.151	high
TCGA-CH-5788-01A	Step3	-2.032	high
TCGA-CH-5788-01A	Step4.Th1 cell.recruiting	0.592	high
TCGA-CH-5788-01A	Step4.Dendritic cell.recruiting	-0.488	high
TCGA-CH-5789-01A	Step2	0.606	high
TCGA-CH-5789-01A	Step4.Th17 cell.recruiting	1.23	high
TCGA-CH-5789-01A	Step4.CD8 T cell.recruiting	-0.121	high
TCGA-CH-5789-01A	Step4.MDSC.recruiting	-0.167	high
TCGA-CH-5789-01A	Step3	-4.038	high
TCGA-CH-5789-01A	Step4.T cell.recruiting	0.394	high
TCGA-CH-5789-01A	Step7	-1.614	high
TCGA-CH-5789-01A	Step5	0.028	high
TCGA-CH-5789-01A	Step4.Th22 cell.recruiting	-0.693	high
TCGA-CH-5789-01A	Step6	3.713	high
TCGA-CH-5789-01A	Step4.Th2 cell.recruiting	-1.311	high
TCGA-CH-5789-01A	Step4.Basophil.recruiting	-1.523	high
TCGA-CH-5789-01A	Step4.Eosinophil.recruiting	-2.026	high
TCGA-CH-5789-01A	Step4.Th1 cell.recruiting	-1.467	high
TCGA-CH-5789-01A	Step4.Dendritic cell.recruiting	1.021	high
TCGA-CH-5789-01A	Step4.CD4 T cell.recruiting	0.448	high
TCGA-CH-5789-01A	Step4.Treg cell.recruiting	-2.359	high
TCGA-CH-5789-01A	Step4.Monocyte.recruiting	0.981	high
TCGA-CH-5789-01A	Step4.Neutrophil.recruiting	0.412	high
TCGA-CH-5789-01A	Step4.B cell.recruiting	-1.322	high
TCGA-CH-5789-01A	Step4.Macrophage.recruiting	0.641	high
TCGA-CH-5789-01A	Step4.NK cell.recruiting	0.825	high
TCGA-CH-5789-01A	Step1	4.453	high
TCGA-CH-5790-01A	Step2	3.067	high
TCGA-CH-5790-01A	Step4.Neutrophil.recruiting	0.311	high
TCGA-CH-5790-01A	Step4.Eosinophil.recruiting	-2.06	high
TCGA-CH-5790-01A	Step4.NK cell.recruiting	0.42	high
TCGA-CH-5790-01A	Step3	-2.52	high
TCGA-CH-5790-01A	Step4.Monocyte.recruiting	-0.492	high
TCGA-CH-5790-01A	Step5	1.585	high
TCGA-CH-5790-01A	Step4.Th22 cell.recruiting	-0.46	high
TCGA-CH-5790-01A	Step1	4.098	high
TCGA-CH-5790-01A	Step4.T cell.recruiting	-0.728	high
TCGA-CH-5790-01A	Step4.MDSC.recruiting	-0.599	high
TCGA-CH-5790-01A	Step6	3.397	high
TCGA-CH-5790-01A	Step4.CD8 T cell.recruiting	0.288	high
TCGA-CH-5790-01A	Step4.Macrophage.recruiting	-1.219	high
TCGA-CH-5790-01A	Step4.Basophil.recruiting	-1.374	high
TCGA-CH-5790-01A	Step4.CD4 T cell.recruiting	-0.59	high
TCGA-CH-5790-01A	Step4.Dendritic cell.recruiting	-0.271	high
TCGA-CH-5790-01A	Step4.Th2 cell.recruiting	-0.683	high
TCGA-CH-5790-01A	Step4.Treg cell.recruiting	-2.156	high
TCGA-CH-5790-01A	Step4.Th1 cell.recruiting	0.201	high
TCGA-CH-5790-01A	Step4.B cell.recruiting	-0.92	high
TCGA-CH-5790-01A	Step7	0.151	high
TCGA-CH-5790-01A	Step4.Th17 cell.recruiting	0.811	high
TCGA-CH-5791-01A	Step6	4.074	high
TCGA-CH-5791-01A	Step4.CD4 T cell.recruiting	0.468	high
TCGA-CH-5791-01A	Step7	-1.042	high
TCGA-CH-5791-01A	Step5	0.925	high
TCGA-CH-5791-01A	Step4.Th2 cell.recruiting	-1.113	high
TCGA-CH-5791-01A	Step4.B cell.recruiting	-0.105	high
TCGA-CH-5791-01A	Step4.T cell.recruiting	0.388	high
TCGA-CH-5791-01A	Step4.Th22 cell.recruiting	0.351	high
TCGA-CH-5791-01A	Step4.Macrophage.recruiting	-1.402	high
TCGA-CH-5791-01A	Step4.Th17 cell.recruiting	-1.506	high
TCGA-CH-5791-01A	Step3	-3.882	high
TCGA-CH-5791-01A	Step4.MDSC.recruiting	-1.274	high
TCGA-CH-5791-01A	Step4.Treg cell.recruiting	-2.576	high
TCGA-CH-5791-01A	Step4.Th1 cell.recruiting	-1.431	high
TCGA-CH-5791-01A	Step4.Dendritic cell.recruiting	0.091	high
TCGA-CH-5791-01A	Step4.CD8 T cell.recruiting	-1.2	high
TCGA-CH-5791-01A	Step4.Eosinophil.recruiting	-1.389	high
TCGA-CH-5791-01A	Step4.Monocyte.recruiting	-0.166	high
TCGA-CH-5791-01A	Step2	3.726	high
TCGA-CH-5791-01A	Step1	4.469	high
TCGA-CH-5791-01A	Step4.Basophil.recruiting	-0.673	high
TCGA-CH-5791-01A	Step4.NK cell.recruiting	0.537	high
TCGA-CH-5791-01A	Step4.Neutrophil.recruiting	-1.869	high
TCGA-CH-5792-01A	Step4.Th1 cell.recruiting	-0.336	high
TCGA-CH-5792-01A	Step6	3.742	high
TCGA-CH-5792-01A	Step4.T cell.recruiting	1	high
TCGA-CH-5792-01A	Step4.Dendritic cell.recruiting	0.448	high
TCGA-CH-5792-01A	Step4.Th2 cell.recruiting	-0.311	high
TCGA-CH-5792-01A	Step4.Treg cell.recruiting	-2.066	high
TCGA-CH-5792-01A	Step4.Monocyte.recruiting	0.894	high
TCGA-CH-5792-01A	Step4.CD4 T cell.recruiting	2.153	high
TCGA-CH-5792-01A	Step4.CD8 T cell.recruiting	0.636	high
TCGA-CH-5792-01A	Step5	0.845	high
TCGA-CH-5792-01A	Step4.Basophil.recruiting	-1.027	high
TCGA-CH-5792-01A	Step1	4.696	high
TCGA-CH-5792-01A	Step4.MDSC.recruiting	1.263	high
TCGA-CH-5792-01A	Step3	-3.704	high
TCGA-CH-5792-01A	Step4.B cell.recruiting	0.427	high
TCGA-CH-5792-01A	Step4.Th17 cell.recruiting	0.135	high
TCGA-CH-5792-01A	Step4.Th22 cell.recruiting	1.077	high
TCGA-CH-5792-01A	Step2	1.881	high
TCGA-CH-5792-01A	Step4.Macrophage.recruiting	1.623	high
TCGA-CH-5792-01A	Step4.Eosinophil.recruiting	-1.592	high
TCGA-CH-5792-01A	Step4.Neutrophil.recruiting	0.46	high
TCGA-CH-5792-01A	Step7	0.173	high
TCGA-CH-5792-01A	Step4.NK cell.recruiting	1.056	high
TCGA-CH-5794-01A	Step4.MDSC.recruiting	-0.609	high
TCGA-CH-5794-01A	Step4.Dendritic cell.recruiting	0.807	high
TCGA-CH-5794-01A	Step7	-0.425	high
TCGA-CH-5794-01A	Step2	3.43	high
TCGA-CH-5794-01A	Step4.CD4 T cell.recruiting	1.129	high
TCGA-CH-5794-01A	Step4.Treg cell.recruiting	-2.74	high
TCGA-CH-5794-01A	Step4.Th17 cell.recruiting	0.048	high
TCGA-CH-5794-01A	Step4.Th1 cell.recruiting	0.525	high
TCGA-CH-5794-01A	Step4.Macrophage.recruiting	-0.233	high
TCGA-CH-5794-01A	Step6	3.479	high
TCGA-CH-5794-01A	Step1	4.374	high
TCGA-CH-5794-01A	Step4.Neutrophil.recruiting	-0.504	high
TCGA-CH-5794-01A	Step4.CD8 T cell.recruiting	1.18	high
TCGA-CH-5794-01A	Step4.T cell.recruiting	0.995	high
TCGA-CH-5794-01A	Step4.Th2 cell.recruiting	-0.948	high
TCGA-CH-5794-01A	Step4.Basophil.recruiting	-1.26	high
TCGA-CH-5794-01A	Step4.B cell.recruiting	-1.352	high
TCGA-CH-5794-01A	Step4.Th22 cell.recruiting	-0.681	high
TCGA-CH-5794-01A	Step4.NK cell.recruiting	-1.254	high
TCGA-CH-5794-01A	Step4.Eosinophil.recruiting	-1.991	high
TCGA-CH-5794-01A	Step4.Monocyte.recruiting	0.749	high
TCGA-CH-5794-01A	Step3	-3.805	high
TCGA-CH-5794-01A	Step5	-0.168	high
TCGA-EJ-5494-01A	Step6	3.424	low
TCGA-EJ-5494-01A	Step7	-0.875	low
TCGA-EJ-5494-01A	Step4.MDSC.recruiting	-1.565	low
TCGA-EJ-5494-01A	Step4.NK cell.recruiting	-0.365	low
TCGA-EJ-5494-01A	Step4.Eosinophil.recruiting	-0.847	low
TCGA-EJ-5494-01A	Step4.T cell.recruiting	-1.048	low
TCGA-EJ-5494-01A	Step4.Treg cell.recruiting	-2.903	low
TCGA-EJ-5494-01A	Step4.Basophil.recruiting	-0.422	low
TCGA-EJ-5494-01A	Step5	0.685	low
TCGA-EJ-5494-01A	Step4.Th2 cell.recruiting	-0.639	low
TCGA-EJ-5494-01A	Step4.CD8 T cell.recruiting	-0.361	low
TCGA-EJ-5494-01A	Step4.Th17 cell.recruiting	-0.061	low
TCGA-EJ-5494-01A	Step4.Th22 cell.recruiting	0.756	low
TCGA-EJ-5494-01A	Step4.Macrophage.recruiting	-0.07	low
TCGA-EJ-5494-01A	Step1	4.454	low
TCGA-EJ-5494-01A	Step4.Neutrophil.recruiting	-0.583	low
TCGA-EJ-5494-01A	Step2	3.688	low
TCGA-EJ-5494-01A	Step3	-3.679	low
TCGA-EJ-5494-01A	Step4.CD4 T cell.recruiting	0.194	low
TCGA-EJ-5494-01A	Step4.B cell.recruiting	-0.283	low
TCGA-EJ-5494-01A	Step4.Monocyte.recruiting	0.138	low
TCGA-EJ-5494-01A	Step4.Th1 cell.recruiting	-0.863	low
TCGA-EJ-5494-01A	Step4.Dendritic cell.recruiting	-1.045	low
TCGA-EJ-5495-01A	Step4.Th2 cell.recruiting	-0.17	high
TCGA-EJ-5495-01A	Step4.Treg cell.recruiting	-1.74	high
TCGA-EJ-5495-01A	Step4.B cell.recruiting	0.869	high
TCGA-EJ-5495-01A	Step4.Eosinophil.recruiting	-1.452	high
TCGA-EJ-5495-01A	Step4.NK cell.recruiting	1.205	high
TCGA-EJ-5495-01A	Step4.Monocyte.recruiting	0.896	high
TCGA-EJ-5495-01A	Step4.Th17 cell.recruiting	-0.468	high
TCGA-EJ-5495-01A	Step4.T cell.recruiting	0.676	high
TCGA-EJ-5495-01A	Step5	0.831	high
TCGA-EJ-5495-01A	Step4.CD4 T cell.recruiting	1.944	high
TCGA-EJ-5495-01A	Step3	-4.192	high
TCGA-EJ-5495-01A	Step4.Basophil.recruiting	-0.757	high
TCGA-EJ-5495-01A	Step7	-1.641	high
TCGA-EJ-5495-01A	Step4.Macrophage.recruiting	0.179	high
TCGA-EJ-5495-01A	Step2	1.43	high
TCGA-EJ-5495-01A	Step6	3.422	high
TCGA-EJ-5495-01A	Step4.MDSC.recruiting	-1.171	high
TCGA-EJ-5495-01A	Step4.CD8 T cell.recruiting	1.231	high
TCGA-EJ-5495-01A	Step4.Neutrophil.recruiting	-1.381	high
TCGA-EJ-5495-01A	Step4.Th22 cell.recruiting	-0.296	high
TCGA-EJ-5495-01A	Step4.Dendritic cell.recruiting	-0.988	high
TCGA-EJ-5495-01A	Step1	4.807	high
TCGA-EJ-5495-01A	Step4.Th1 cell.recruiting	1.297	high
TCGA-EJ-5496-01A	Step4.Dendritic cell.recruiting	-0.364	low
TCGA-EJ-5496-01A	Step4.Macrophage.recruiting	0.668	low
TCGA-EJ-5496-01A	Step4.Monocyte.recruiting	1.132	low
TCGA-EJ-5496-01A	Step4.Neutrophil.recruiting	-2.157	low
TCGA-EJ-5496-01A	Step4.Treg cell.recruiting	-2.284	low
TCGA-EJ-5496-01A	Step4.Th1 cell.recruiting	1.182	low
TCGA-EJ-5496-01A	Step4.CD8 T cell.recruiting	0.531	low
TCGA-EJ-5496-01A	Step3	-2.903	low
TCGA-EJ-5496-01A	Step1	4.271	low
TCGA-EJ-5496-01A	Step7	0.153	low
TCGA-EJ-5496-01A	Step5	-0.108	low
TCGA-EJ-5496-01A	Step6	3.373	low
TCGA-EJ-5496-01A	Step4.T cell.recruiting	-0.712	low
TCGA-EJ-5496-01A	Step4.Th17 cell.recruiting	0.693	low
TCGA-EJ-5496-01A	Step4.Th22 cell.recruiting	-0.976	low
TCGA-EJ-5496-01A	Step4.Basophil.recruiting	-2.056	low
TCGA-EJ-5496-01A	Step4.CD4 T cell.recruiting	-0.793	low
TCGA-EJ-5496-01A	Step4.NK cell.recruiting	0.622	low
TCGA-EJ-5496-01A	Step4.MDSC.recruiting	-1.4	low
TCGA-EJ-5496-01A	Step4.Th2 cell.recruiting	-0.998	low
TCGA-EJ-5496-01A	Step2	3.898	low
TCGA-EJ-5496-01A	Step4.B cell.recruiting	-0.744	low
TCGA-EJ-5496-01A	Step4.Eosinophil.recruiting	-2.373	low
TCGA-EJ-5497-01A	Step4.Macrophage.recruiting	-1.129	high
TCGA-EJ-5497-01A	Step4.Monocyte.recruiting	-1.171	high
TCGA-EJ-5497-01A	Step4.Eosinophil.recruiting	-1.415	high
TCGA-EJ-5497-01A	Step4.Basophil.recruiting	-1.112	high
TCGA-EJ-5497-01A	Step4.Th17 cell.recruiting	-0.508	high
TCGA-EJ-5497-01A	Step4.Dendritic cell.recruiting	0.845	high
TCGA-EJ-5497-01A	Step4.CD8 T cell.recruiting	0.698	high
TCGA-EJ-5497-01A	Step4.Neutrophil.recruiting	-0.187	high
TCGA-EJ-5497-01A	Step4.Th1 cell.recruiting	0.458	high
TCGA-EJ-5497-01A	Step4.MDSC.recruiting	-0.859	high
TCGA-EJ-5497-01A	Step4.T cell.recruiting	0.216	high
TCGA-EJ-5497-01A	Step4.CD4 T cell.recruiting	0.165	high
TCGA-EJ-5497-01A	Step4.NK cell.recruiting	1.019	high
TCGA-EJ-5497-01A	Step4.B cell.recruiting	-0.733	high
TCGA-EJ-5497-01A	Step4.Treg cell.recruiting	-2.18	high
TCGA-EJ-5497-01A	Step5	-0.276	high
TCGA-EJ-5497-01A	Step4.Th2 cell.recruiting	-0.672	high
TCGA-EJ-5497-01A	Step4.Th22 cell.recruiting	-0.521	high
TCGA-EJ-5497-01A	Step3	-2.566	high
TCGA-EJ-5497-01A	Step2	3.336	high
TCGA-EJ-5497-01A	Step6	3.293	high
TCGA-EJ-5497-01A	Step7	-0.488	high
TCGA-EJ-5497-01A	Step1	4.284	high
TCGA-EJ-5498-01A	Step1	4.388	high
TCGA-EJ-5498-01A	Step2	1.081	high
TCGA-EJ-5498-01A	Step4.CD4 T cell.recruiting	0.896	high
TCGA-EJ-5498-01A	Step4.T cell.recruiting	-0.376	high
TCGA-EJ-5498-01A	Step4.Basophil.recruiting	-1.751	high
TCGA-EJ-5498-01A	Step4.Th17 cell.recruiting	0.262	high
TCGA-EJ-5498-01A	Step4.Eosinophil.recruiting	-2.452	high
TCGA-EJ-5498-01A	Step4.Monocyte.recruiting	0.566	high
TCGA-EJ-5498-01A	Step4.Neutrophil.recruiting	-0.946	high
TCGA-EJ-5498-01A	Step4.Treg cell.recruiting	-2.163	high
TCGA-EJ-5498-01A	Step4.B cell.recruiting	-0.358	high
TCGA-EJ-5498-01A	Step4.Th22 cell.recruiting	0.594	high
TCGA-EJ-5498-01A	Step3	-4.08	high
TCGA-EJ-5498-01A	Step6	1.817	high
TCGA-EJ-5498-01A	Step4.NK cell.recruiting	0.049	high
TCGA-EJ-5498-01A	Step7	0.194	high
TCGA-EJ-5498-01A	Step4.Macrophage.recruiting	0.63	high
TCGA-EJ-5498-01A	Step4.CD8 T cell.recruiting	-0.595	high
TCGA-EJ-5498-01A	Step4.Dendritic cell.recruiting	-0.359	high
TCGA-EJ-5498-01A	Step4.Th1 cell.recruiting	-1.541	high
TCGA-EJ-5498-01A	Step4.Th2 cell.recruiting	-0.871	high
TCGA-EJ-5498-01A	Step5	0.6	high
TCGA-EJ-5498-01A	Step4.MDSC.recruiting	-0.742	high
TCGA-EJ-5499-01A	Step4.Macrophage.recruiting	0.191	high
TCGA-EJ-5499-01A	Step7	-0.981	high
TCGA-EJ-5499-01A	Step4.Th22 cell.recruiting	0.196	high
TCGA-EJ-5499-01A	Step4.Dendritic cell.recruiting	-0.793	high
TCGA-EJ-5499-01A	Step4.Monocyte.recruiting	1.096	high
TCGA-EJ-5499-01A	Step4.Neutrophil.recruiting	-1.107	high
TCGA-EJ-5499-01A	Step4.Th2 cell.recruiting	-0.06	high
TCGA-EJ-5499-01A	Step4.Treg cell.recruiting	-1.72	high
TCGA-EJ-5499-01A	Step4.CD4 T cell.recruiting	1.507	high
TCGA-EJ-5499-01A	Step4.Basophil.recruiting	-0.685	high
TCGA-EJ-5499-01A	Step6	1.704	high
TCGA-EJ-5499-01A	Step4.Th1 cell.recruiting	0.248	high
TCGA-EJ-5499-01A	Step1	4.78	high
TCGA-EJ-5499-01A	Step5	0.79	high
TCGA-EJ-5499-01A	Step4.NK cell.recruiting	0.509	high
TCGA-EJ-5499-01A	Step4.Eosinophil.recruiting	-1.437	high
TCGA-EJ-5499-01A	Step4.T cell.recruiting	0.165	high
TCGA-EJ-5499-01A	Step4.Th17 cell.recruiting	-1.124	high
TCGA-EJ-5499-01A	Step4.B cell.recruiting	0.595	high
TCGA-EJ-5499-01A	Step4.CD8 T cell.recruiting	0.437	high
TCGA-EJ-5499-01A	Step2	1.602	high
TCGA-EJ-5499-01A	Step4.MDSC.recruiting	-0.664	high
TCGA-EJ-5499-01A	Step3	-3.866	high
TCGA-EJ-5501-01A	Step7	-0.674	low
TCGA-EJ-5501-01A	Step4.Eosinophil.recruiting	-2.139	low
TCGA-EJ-5501-01A	Step4.CD8 T cell.recruiting	-0.791	low
TCGA-EJ-5501-01A	Step4.Th2 cell.recruiting	-0.657	low
TCGA-EJ-5501-01A	Step4.CD4 T cell.recruiting	0.974	low
TCGA-EJ-5501-01A	Step4.NK cell.recruiting	-0.548	low
TCGA-EJ-5501-01A	Step6	3.645	low
TCGA-EJ-5501-01A	Step5	0.602	low
TCGA-EJ-5501-01A	Step2	3.535	low
TCGA-EJ-5501-01A	Step4.Basophil.recruiting	-1.737	low
TCGA-EJ-5501-01A	Step4.B cell.recruiting	-0.62	low
TCGA-EJ-5501-01A	Step4.Th1 cell.recruiting	-1.039	low
TCGA-EJ-5501-01A	Step4.Th17 cell.recruiting	0.789	low
TCGA-EJ-5501-01A	Step4.T cell.recruiting	0.99	low
TCGA-EJ-5501-01A	Step4.Treg cell.recruiting	-2.472	low
TCGA-EJ-5501-01A	Step4.MDSC.recruiting	-1.779	low
TCGA-EJ-5501-01A	Step4.Dendritic cell.recruiting	0.77	low
TCGA-EJ-5501-01A	Step1	4.267	low
TCGA-EJ-5501-01A	Step4.Monocyte.recruiting	0.527	low
TCGA-EJ-5501-01A	Step4.Neutrophil.recruiting	-1.41	low
TCGA-EJ-5501-01A	Step4.Th22 cell.recruiting	-1.061	low
TCGA-EJ-5501-01A	Step3	-2.965	low
TCGA-EJ-5501-01A	Step4.Macrophage.recruiting	-0.197	low
TCGA-EJ-5502-01A	Step1	4.165	high
TCGA-EJ-5502-01A	Step4.Th1 cell.recruiting	0.534	high
TCGA-EJ-5502-01A	Step4.CD4 T cell.recruiting	1.979	high
TCGA-EJ-5502-01A	Step4.CD8 T cell.recruiting	-0.907	high
TCGA-EJ-5502-01A	Step7	-0.026	high
TCGA-EJ-5502-01A	Step2	1.565	high
TCGA-EJ-5502-01A	Step4.B cell.recruiting	-0.331	high
TCGA-EJ-5502-01A	Step3	-4.051	high
TCGA-EJ-5502-01A	Step4.Dendritic cell.recruiting	1.163	high
TCGA-EJ-5502-01A	Step6	3.252	high
TCGA-EJ-5502-01A	Step4.Th2 cell.recruiting	-0.933	high
TCGA-EJ-5502-01A	Step4.Treg cell.recruiting	-2.091	high
TCGA-EJ-5502-01A	Step4.Th17 cell.recruiting	-0.561	high
TCGA-EJ-5502-01A	Step4.Basophil.recruiting	-1.366	high
TCGA-EJ-5502-01A	Step4.Th22 cell.recruiting	0.492	high
TCGA-EJ-5502-01A	Step4.MDSC.recruiting	-0.72	high
TCGA-EJ-5502-01A	Step4.Eosinophil.recruiting	-1.707	high
TCGA-EJ-5502-01A	Step4.Monocyte.recruiting	0.786	high
TCGA-EJ-5502-01A	Step4.NK cell.recruiting	-1.352	high
TCGA-EJ-5502-01A	Step4.T cell.recruiting	-0.869	high
TCGA-EJ-5502-01A	Step5	0.623	high
TCGA-EJ-5502-01A	Step4.Macrophage.recruiting	-0.019	high
TCGA-EJ-5502-01A	Step4.Neutrophil.recruiting	2.676	high
TCGA-EJ-5503-01A	Step4.Basophil.recruiting	-1.502	high
TCGA-EJ-5503-01A	Step4.Neutrophil.recruiting	-1.474	high
TCGA-EJ-5503-01A	Step4.CD8 T cell.recruiting	0.406	high
TCGA-EJ-5503-01A	Step4.NK cell.recruiting	0.281	high
TCGA-EJ-5503-01A	Step4.Monocyte.recruiting	-0.104	high
TCGA-EJ-5503-01A	Step4.Macrophage.recruiting	-0.961	high
TCGA-EJ-5503-01A	Step4.T cell.recruiting	-0.889	high
TCGA-EJ-5503-01A	Step4.Th17 cell.recruiting	-0.483	high
TCGA-EJ-5503-01A	Step4.Eosinophil.recruiting	-2.042	high
TCGA-EJ-5503-01A	Step7	-0.62	high
TCGA-EJ-5503-01A	Step6	2.723	high
TCGA-EJ-5503-01A	Step4.MDSC.recruiting	-0.71	high
TCGA-EJ-5503-01A	Step4.Th22 cell.recruiting	-0.029	high
TCGA-EJ-5503-01A	Step4.B cell.recruiting	0.081	high
TCGA-EJ-5503-01A	Step4.Th1 cell.recruiting	-1.15	high
TCGA-EJ-5503-01A	Step4.Treg cell.recruiting	-1.985	high
TCGA-EJ-5503-01A	Step5	1.198	high
TCGA-EJ-5503-01A	Step4.Dendritic cell.recruiting	-1.239	high
TCGA-EJ-5503-01A	Step4.Th2 cell.recruiting	-0.894	high
TCGA-EJ-5503-01A	Step1	3.931	high
TCGA-EJ-5503-01A	Step2	1.512	high
TCGA-EJ-5503-01A	Step3	-4.381	high
TCGA-EJ-5503-01A	Step4.CD4 T cell.recruiting	1.643	high
TCGA-EJ-5504-01A	Step3	-3.922	low
TCGA-EJ-5504-01A	Step4.Th17 cell.recruiting	-1.391	low
TCGA-EJ-5504-01A	Step4.CD4 T cell.recruiting	-0.124	low
TCGA-EJ-5504-01A	Step4.CD8 T cell.recruiting	-1.471	low
TCGA-EJ-5504-01A	Step1	4.317	low
TCGA-EJ-5504-01A	Step4.Basophil.recruiting	-1.36	low
TCGA-EJ-5504-01A	Step4.Th2 cell.recruiting	-1.175	low
TCGA-EJ-5504-01A	Step4.B cell.recruiting	-0.603	low
TCGA-EJ-5504-01A	Step6	3.386	low
TCGA-EJ-5504-01A	Step2	3.512	low
TCGA-EJ-5504-01A	Step4.Eosinophil.recruiting	-1.721	low
TCGA-EJ-5504-01A	Step4.T cell.recruiting	0.482	low
TCGA-EJ-5504-01A	Step7	-1.185	low
TCGA-EJ-5504-01A	Step4.Treg cell.recruiting	-2.848	low
TCGA-EJ-5504-01A	Step4.Dendritic cell.recruiting	0.873	low
TCGA-EJ-5504-01A	Step4.MDSC.recruiting	-1.642	low
TCGA-EJ-5504-01A	Step5	0.697	low
TCGA-EJ-5504-01A	Step4.Neutrophil.recruiting	-2.237	low
TCGA-EJ-5504-01A	Step4.Th1 cell.recruiting	-1.474	low
TCGA-EJ-5504-01A	Step4.Th22 cell.recruiting	-0.963	low
TCGA-EJ-5504-01A	Step4.Monocyte.recruiting	0.137	low
TCGA-EJ-5504-01A	Step4.NK cell.recruiting	-1.043	low
TCGA-EJ-5504-01A	Step4.Macrophage.recruiting	-0.209	low
TCGA-EJ-5505-01A	Step4.MDSC.recruiting	-1.193	low
TCGA-EJ-5505-01A	Step4.Dendritic cell.recruiting	-0.727	low
TCGA-EJ-5505-01A	Step4.Macrophage.recruiting	0.66	low
TCGA-EJ-5505-01A	Step2	3.512	low
TCGA-EJ-5505-01A	Step5	0.63	low
TCGA-EJ-5505-01A	Step6	3.616	low
TCGA-EJ-5505-01A	Step4.Th22 cell.recruiting	-1.1	low
TCGA-EJ-5505-01A	Step4.Treg cell.recruiting	-3.069	low
TCGA-EJ-5505-01A	Step4.B cell.recruiting	-0.183	low
TCGA-EJ-5505-01A	Step4.CD8 T cell.recruiting	-0.246	low
TCGA-EJ-5505-01A	Step4.Th1 cell.recruiting	-0.522	low
TCGA-EJ-5505-01A	Step7	1.155	low
TCGA-EJ-5505-01A	Step4.Monocyte.recruiting	0.817	low
TCGA-EJ-5505-01A	Step3	-3.164	low
TCGA-EJ-5505-01A	Step4.Th2 cell.recruiting	-1.535	low
TCGA-EJ-5505-01A	Step4.T cell.recruiting	-1.139	low
TCGA-EJ-5505-01A	Step4.CD4 T cell.recruiting	-0.68	low
TCGA-EJ-5505-01A	Step4.Basophil.recruiting	-1.342	low
TCGA-EJ-5505-01A	Step1	3.986	low
TCGA-EJ-5505-01A	Step4.Th17 cell.recruiting	0.547	low
TCGA-EJ-5505-01A	Step4.NK cell.recruiting	-0.066	low
TCGA-EJ-5505-01A	Step4.Eosinophil.recruiting	-2.326	low
TCGA-EJ-5505-01A	Step4.Neutrophil.recruiting	-3.04	low
TCGA-EJ-5506-01A	Step2	1.527	low
TCGA-EJ-5506-01A	Step4.Treg cell.recruiting	-2.549	low
TCGA-EJ-5506-01A	Step4.Neutrophil.recruiting	-3.778	low
TCGA-EJ-5506-01A	Step1	3.995	low
TCGA-EJ-5506-01A	Step4.Eosinophil.recruiting	-2.946	low
TCGA-EJ-5506-01A	Step4.NK cell.recruiting	-0.453	low
TCGA-EJ-5506-01A	Step4.Th2 cell.recruiting	-1.397	low
TCGA-EJ-5506-01A	Step4.B cell.recruiting	-0.808	low
TCGA-EJ-5506-01A	Step4.Macrophage.recruiting	1.212	low
TCGA-EJ-5506-01A	Step4.Basophil.recruiting	-2.977	low
TCGA-EJ-5506-01A	Step4.Monocyte.recruiting	-0.711	low
TCGA-EJ-5506-01A	Step7	-0.178	low
TCGA-EJ-5506-01A	Step3	-2.986	low
TCGA-EJ-5506-01A	Step5	-0.312	low
TCGA-EJ-5506-01A	Step4.CD8 T cell.recruiting	-0.739	low
TCGA-EJ-5506-01A	Step4.Th17 cell.recruiting	0.574	low
TCGA-EJ-5506-01A	Step4.Dendritic cell.recruiting	-0.42	low
TCGA-EJ-5506-01A	Step4.MDSC.recruiting	-0.935	low
TCGA-EJ-5506-01A	Step6	3.706	low
TCGA-EJ-5506-01A	Step4.Th1 cell.recruiting	-0.282	low
TCGA-EJ-5506-01A	Step4.Th22 cell.recruiting	-1.62	low
TCGA-EJ-5506-01A	Step4.T cell.recruiting	-0.156	low
TCGA-EJ-5506-01A	Step4.CD4 T cell.recruiting	-0.213	low
TCGA-EJ-5507-01A	Step4.Neutrophil.recruiting	-2.267	high
TCGA-EJ-5507-01A	Step4.Th17 cell.recruiting	-1	high
TCGA-EJ-5507-01A	Step4.Monocyte.recruiting	-0.106	high
TCGA-EJ-5507-01A	Step4.B cell.recruiting	-0.644	high
TCGA-EJ-5507-01A	Step5	1.166	high
TCGA-EJ-5507-01A	Step4.T cell.recruiting	-0.67	high
TCGA-EJ-5507-01A	Step4.Basophil.recruiting	-2.214	high
TCGA-EJ-5507-01A	Step4.Macrophage.recruiting	-0.474	high
TCGA-EJ-5507-01A	Step4.CD8 T cell.recruiting	1.009	high
TCGA-EJ-5507-01A	Step3	-2.868	high
TCGA-EJ-5507-01A	Step4.Eosinophil.recruiting	-2.513	high
TCGA-EJ-5507-01A	Step4.Th22 cell.recruiting	0.59	high
TCGA-EJ-5507-01A	Step4.MDSC.recruiting	-1.413	high
TCGA-EJ-5507-01A	Step6	3.638	high
TCGA-EJ-5507-01A	Step4.NK cell.recruiting	0.985	high
TCGA-EJ-5507-01A	Step1	4.463	high
TCGA-EJ-5507-01A	Step4.Th1 cell.recruiting	1.87	high
TCGA-EJ-5507-01A	Step4.CD4 T cell.recruiting	0.493	high
TCGA-EJ-5507-01A	Step4.Treg cell.recruiting	-1.822	high
TCGA-EJ-5507-01A	Step7	-0.351	high
TCGA-EJ-5507-01A	Step4.Th2 cell.recruiting	-0.735	high
TCGA-EJ-5507-01A	Step2	3.399	high
TCGA-EJ-5507-01A	Step4.Dendritic cell.recruiting	1.097	high
TCGA-EJ-5508-01A	Step4.Basophil.recruiting	-1.37	high
TCGA-EJ-5508-01A	Step4.Th22 cell.recruiting	-0.022	high
TCGA-EJ-5508-01A	Step4.Neutrophil.recruiting	-0.195	high
TCGA-EJ-5508-01A	Step1	4.348	high
TCGA-EJ-5508-01A	Step4.Eosinophil.recruiting	-1.64	high
TCGA-EJ-5508-01A	Step4.Th17 cell.recruiting	-0.319	high
TCGA-EJ-5508-01A	Step7	-1.053	high
TCGA-EJ-5508-01A	Step4.CD4 T cell.recruiting	1.808	high
TCGA-EJ-5508-01A	Step3	-3.484	high
TCGA-EJ-5508-01A	Step5	0.966	high
TCGA-EJ-5508-01A	Step6	3.145	high
TCGA-EJ-5508-01A	Step4.Macrophage.recruiting	0.661	high
TCGA-EJ-5508-01A	Step4.NK cell.recruiting	-0.159	high
TCGA-EJ-5508-01A	Step2	1.364	high
TCGA-EJ-5508-01A	Step4.CD8 T cell.recruiting	-0.653	high
TCGA-EJ-5508-01A	Step4.Dendritic cell.recruiting	-0.832	high
TCGA-EJ-5508-01A	Step4.Treg cell.recruiting	-2.489	high
TCGA-EJ-5508-01A	Step4.Monocyte.recruiting	0.92	high
TCGA-EJ-5508-01A	Step4.MDSC.recruiting	-0.137	high
TCGA-EJ-5508-01A	Step4.B cell.recruiting	-0.234	high
TCGA-EJ-5508-01A	Step4.T cell.recruiting	-0.254	high
TCGA-EJ-5508-01A	Step4.Th2 cell.recruiting	-0.605	high
TCGA-EJ-5508-01A	Step4.Th1 cell.recruiting	-1.547	high
TCGA-EJ-5509-01A	Step4.T cell.recruiting	-0.192	high
TCGA-EJ-5509-01A	Step4.CD4 T cell.recruiting	2.098	high
TCGA-EJ-5509-01A	Step4.CD8 T cell.recruiting	-0.771	high
TCGA-EJ-5509-01A	Step4.NK cell.recruiting	-0.509	high
TCGA-EJ-5509-01A	Step4.Macrophage.recruiting	-0.029	high
TCGA-EJ-5509-01A	Step3	-5.023	high
TCGA-EJ-5509-01A	Step1	4.537	high
TCGA-EJ-5509-01A	Step4.Monocyte.recruiting	0.288	high
TCGA-EJ-5509-01A	Step4.MDSC.recruiting	-1.272	high
TCGA-EJ-5509-01A	Step4.Th1 cell.recruiting	1.182	high
TCGA-EJ-5509-01A	Step4.Eosinophil.recruiting	-1.764	high
TCGA-EJ-5509-01A	Step4.Basophil.recruiting	-1.302	high
TCGA-EJ-5509-01A	Step4.Th22 cell.recruiting	-0.734	high
TCGA-EJ-5509-01A	Step4.Treg cell.recruiting	-1.566	high
TCGA-EJ-5509-01A	Step2	1.667	high
TCGA-EJ-5509-01A	Step4.Neutrophil.recruiting	-0.221	high
TCGA-EJ-5509-01A	Step7	-1.305	high
TCGA-EJ-5509-01A	Step6	3.577	high
TCGA-EJ-5509-01A	Step4.Th2 cell.recruiting	0.223	high
TCGA-EJ-5509-01A	Step4.Th17 cell.recruiting	-0.556	high
TCGA-EJ-5509-01A	Step4.Dendritic cell.recruiting	-1.003	high
TCGA-EJ-5509-01A	Step4.B cell.recruiting	0.154	high
TCGA-EJ-5509-01A	Step5	1.456	high
TCGA-EJ-5510-01A	Step1	4.398	high
TCGA-EJ-5510-01A	Step4.Macrophage.recruiting	-0.319	high
TCGA-EJ-5510-01A	Step2	1.524	high
TCGA-EJ-5510-01A	Step5	0.989	high
TCGA-EJ-5510-01A	Step4.Th22 cell.recruiting	-0.279	high
TCGA-EJ-5510-01A	Step4.CD4 T cell.recruiting	1.51	high
TCGA-EJ-5510-01A	Step4.MDSC.recruiting	-1.083	high
TCGA-EJ-5510-01A	Step3	-3.66	high
TCGA-EJ-5510-01A	Step6	3.673	high
TCGA-EJ-5510-01A	Step4.B cell.recruiting	-0.233	high
TCGA-EJ-5510-01A	Step7	-1.201	high
TCGA-EJ-5510-01A	Step4.CD8 T cell.recruiting	-0.371	high
TCGA-EJ-5510-01A	Step4.Dendritic cell.recruiting	1.139	high
TCGA-EJ-5510-01A	Step4.T cell.recruiting	-0.887	high
TCGA-EJ-5510-01A	Step4.Neutrophil.recruiting	0.443	high
TCGA-EJ-5510-01A	Step4.Th17 cell.recruiting	-1.173	high
TCGA-EJ-5510-01A	Step4.Monocyte.recruiting	0.124	high
TCGA-EJ-5510-01A	Step4.Th1 cell.recruiting	-0.68	high
TCGA-EJ-5510-01A	Step4.Th2 cell.recruiting	-0.304	high
TCGA-EJ-5510-01A	Step4.Eosinophil.recruiting	-1.605	high
TCGA-EJ-5510-01A	Step4.Basophil.recruiting	-0.708	high
TCGA-EJ-5510-01A	Step4.Treg cell.recruiting	-2.122	high
TCGA-EJ-5510-01A	Step4.NK cell.recruiting	-0.042	high
TCGA-EJ-5511-01A	Step4.CD4 T cell.recruiting	-0.4	low
TCGA-EJ-5511-01A	Step4.T cell.recruiting	-0.592	low
TCGA-EJ-5511-01A	Step4.Basophil.recruiting	-1.772	low
TCGA-EJ-5511-01A	Step3	-3.542	low
TCGA-EJ-5511-01A	Step4.Th1 cell.recruiting	-0.24	low
TCGA-EJ-5511-01A	Step4.Th17 cell.recruiting	0.067	low
TCGA-EJ-5511-01A	Step4.NK cell.recruiting	-0.388	low
TCGA-EJ-5511-01A	Step2	3.078	low
TCGA-EJ-5511-01A	Step1	3.964	low
TCGA-EJ-5511-01A	Step5	0.019	low
TCGA-EJ-5511-01A	Step4.Dendritic cell.recruiting	0.168	low
TCGA-EJ-5511-01A	Step4.Neutrophil.recruiting	-2.263	low
TCGA-EJ-5511-01A	Step4.MDSC.recruiting	-1.208	low
TCGA-EJ-5511-01A	Step4.Eosinophil.recruiting	-2.505	low
TCGA-EJ-5511-01A	Step4.Monocyte.recruiting	-1.108	low
TCGA-EJ-5511-01A	Step7	0.271	low
TCGA-EJ-5511-01A	Step4.Th22 cell.recruiting	-1.375	low
TCGA-EJ-5511-01A	Step4.Th2 cell.recruiting	-1.09	low
TCGA-EJ-5511-01A	Step4.Treg cell.recruiting	-2.466	low
TCGA-EJ-5511-01A	Step4.Macrophage.recruiting	0.68	low
TCGA-EJ-5511-01A	Step6	3.214	low
TCGA-EJ-5511-01A	Step4.CD8 T cell.recruiting	-0.121	low
TCGA-EJ-5511-01A	Step4.B cell.recruiting	-0.642	low
TCGA-EJ-5512-01A	Step4.T cell.recruiting	0.347	high
TCGA-EJ-5512-01A	Step4.Th2 cell.recruiting	-1.363	high
TCGA-EJ-5512-01A	Step2	4.348	high
TCGA-EJ-5512-01A	Step3	-3.151	high
TCGA-EJ-5512-01A	Step4.Treg cell.recruiting	-2.58	high
TCGA-EJ-5512-01A	Step4.B cell.recruiting	-0.664	high
TCGA-EJ-5512-01A	Step4.CD4 T cell.recruiting	0.058	high
TCGA-EJ-5512-01A	Step4.Th1 cell.recruiting	-1.241	high
TCGA-EJ-5512-01A	Step4.Macrophage.recruiting	-0.746	high
TCGA-EJ-5512-01A	Step4.Eosinophil.recruiting	-2.477	high
TCGA-EJ-5512-01A	Step1	4.335	high
TCGA-EJ-5512-01A	Step4.NK cell.recruiting	-0.95	high
TCGA-EJ-5512-01A	Step4.Th17 cell.recruiting	-1.468	high
TCGA-EJ-5512-01A	Step5	0.474	high
TCGA-EJ-5512-01A	Step7	-0.438	high
TCGA-EJ-5512-01A	Step4.Basophil.recruiting	-1.487	high
TCGA-EJ-5512-01A	Step4.CD8 T cell.recruiting	-1.141	high
TCGA-EJ-5512-01A	Step4.Th22 cell.recruiting	-0.483	high
TCGA-EJ-5512-01A	Step6	3.555	high
TCGA-EJ-5512-01A	Step4.Monocyte.recruiting	0.293	high
TCGA-EJ-5512-01A	Step4.Neutrophil.recruiting	-1.414	high
TCGA-EJ-5512-01A	Step4.MDSC.recruiting	-1.245	high
TCGA-EJ-5512-01A	Step4.Dendritic cell.recruiting	0.504	high
TCGA-EJ-5514-01A	Step4.Th17 cell.recruiting	-0.73	low
TCGA-EJ-5514-01A	Step3	-4.08	low
TCGA-EJ-5514-01A	Step4.Macrophage.recruiting	-0.443	low
TCGA-EJ-5514-01A	Step4.Monocyte.recruiting	-0.5	low
TCGA-EJ-5514-01A	Step4.Neutrophil.recruiting	-2.715	low
TCGA-EJ-5514-01A	Step4.Eosinophil.recruiting	-2.054	low
TCGA-EJ-5514-01A	Step4.MDSC.recruiting	-1.847	low
TCGA-EJ-5514-01A	Step4.Basophil.recruiting	-1.482	low
TCGA-EJ-5514-01A	Step4.NK cell.recruiting	-1.144	low
TCGA-EJ-5514-01A	Step4.Th22 cell.recruiting	-0.834	low
TCGA-EJ-5514-01A	Step7	-1.347	low
TCGA-EJ-5514-01A	Step4.T cell.recruiting	0.875	low
TCGA-EJ-5514-01A	Step4.CD4 T cell.recruiting	-0.027	low
TCGA-EJ-5514-01A	Step2	3.153	low
TCGA-EJ-5514-01A	Step4.Treg cell.recruiting	-1.678	low
TCGA-EJ-5514-01A	Step4.Th2 cell.recruiting	-0.57	low
TCGA-EJ-5514-01A	Step4.Th1 cell.recruiting	1.078	low
TCGA-EJ-5514-01A	Step4.B cell.recruiting	-0.599	low
TCGA-EJ-5514-01A	Step1	4.535	low
TCGA-EJ-5514-01A	Step6	3.801	low
TCGA-EJ-5514-01A	Step5	0.598	low
TCGA-EJ-5514-01A	Step4.CD8 T cell.recruiting	0.789	low
TCGA-EJ-5514-01A	Step4.Dendritic cell.recruiting	0.965	low
TCGA-EJ-5515-01A	Step3	-3.289	low
TCGA-EJ-5515-01A	Step4.Monocyte.recruiting	-0.24	low
TCGA-EJ-5515-01A	Step1	4.59	low
TCGA-EJ-5515-01A	Step4.T cell.recruiting	0.211	low
TCGA-EJ-5515-01A	Step4.NK cell.recruiting	-0.687	low
TCGA-EJ-5515-01A	Step4.Eosinophil.recruiting	-2.261	low
TCGA-EJ-5515-01A	Step2	1.138	low
TCGA-EJ-5515-01A	Step4.Macrophage.recruiting	-0.463	low
TCGA-EJ-5515-01A	Step4.Treg cell.recruiting	-2.73	low
TCGA-EJ-5515-01A	Step4.Th22 cell.recruiting	-1.528	low
TCGA-EJ-5515-01A	Step4.CD4 T cell.recruiting	-0.706	low
TCGA-EJ-5515-01A	Step4.Basophil.recruiting	-2.056	low
TCGA-EJ-5515-01A	Step7	-0.346	low
TCGA-EJ-5515-01A	Step4.MDSC.recruiting	-1.48	low
TCGA-EJ-5515-01A	Step4.Neutrophil.recruiting	-3.114	low
TCGA-EJ-5515-01A	Step4.B cell.recruiting	-1.714	low
TCGA-EJ-5515-01A	Step4.Th2 cell.recruiting	-1.571	low
TCGA-EJ-5515-01A	Step4.CD8 T cell.recruiting	-1.471	low
TCGA-EJ-5515-01A	Step5	0.341	low
TCGA-EJ-5515-01A	Step4.Th1 cell.recruiting	-1.067	low
TCGA-EJ-5515-01A	Step6	3.563	low
TCGA-EJ-5515-01A	Step4.Dendritic cell.recruiting	0.849	low
TCGA-EJ-5515-01A	Step4.Th17 cell.recruiting	0.795	low
TCGA-EJ-5516-01A	Step4.Macrophage.recruiting	0.138	high
TCGA-EJ-5516-01A	Step4.Th1 cell.recruiting	1.204	high
TCGA-EJ-5516-01A	Step4.CD4 T cell.recruiting	0.683	high
TCGA-EJ-5516-01A	Step4.Treg cell.recruiting	-2.249	high
TCGA-EJ-5516-01A	Step4.Neutrophil.recruiting	0.362	high
TCGA-EJ-5516-01A	Step4.Dendritic cell.recruiting	-1.241	high
TCGA-EJ-5516-01A	Step4.CD8 T cell.recruiting	0.98	high
TCGA-EJ-5516-01A	Step4.MDSC.recruiting	-0.008	high
TCGA-EJ-5516-01A	Step4.Monocyte.recruiting	0.608	high
TCGA-EJ-5516-01A	Step4.T cell.recruiting	-0.563	high
TCGA-EJ-5516-01A	Step7	-1.768	high
TCGA-EJ-5516-01A	Step6	3.644	high
TCGA-EJ-5516-01A	Step4.Th22 cell.recruiting	-0.327	high
TCGA-EJ-5516-01A	Step1	5.027	high
TCGA-EJ-5516-01A	Step4.Th17 cell.recruiting	-0.71	high
TCGA-EJ-5516-01A	Step2	1.876	high
TCGA-EJ-5516-01A	Step4.Th2 cell.recruiting	-0.994	high
TCGA-EJ-5516-01A	Step4.B cell.recruiting	-0.851	high
TCGA-EJ-5516-01A	Step5	0.505	high
TCGA-EJ-5516-01A	Step4.Basophil.recruiting	-1.952	high
TCGA-EJ-5516-01A	Step3	-3.875	high
TCGA-EJ-5516-01A	Step4.Eosinophil.recruiting	-2.332	high
TCGA-EJ-5516-01A	Step4.NK cell.recruiting	1.187	high
TCGA-EJ-5517-01A	Step4.Macrophage.recruiting	-0.107	low
TCGA-EJ-5517-01A	Step3	-3.29	low
TCGA-EJ-5517-01A	Step4.NK cell.recruiting	-1.031	low
TCGA-EJ-5517-01A	Step6	4.131	low
TCGA-EJ-5517-01A	Step7	-0.795	low
TCGA-EJ-5517-01A	Step4.Treg cell.recruiting	-1.556	low
TCGA-EJ-5517-01A	Step4.Neutrophil.recruiting	-1.439	low
TCGA-EJ-5517-01A	Step4.Dendritic cell.recruiting	-0.854	low
TCGA-EJ-5517-01A	Step4.Th22 cell.recruiting	0.108	low
TCGA-EJ-5517-01A	Step2	3.98	low
TCGA-EJ-5517-01A	Step4.MDSC.recruiting	-0.94	low
TCGA-EJ-5517-01A	Step4.T cell.recruiting	0.073	low
TCGA-EJ-5517-01A	Step4.Basophil.recruiting	-1.552	low
TCGA-EJ-5517-01A	Step4.Th2 cell.recruiting	0.14	low
TCGA-EJ-5517-01A	Step1	4.47	low
TCGA-EJ-5517-01A	Step4.Monocyte.recruiting	-0.537	low
TCGA-EJ-5517-01A	Step5	0.284	low
TCGA-EJ-5517-01A	Step4.Th1 cell.recruiting	0.832	low
TCGA-EJ-5517-01A	Step4.CD4 T cell.recruiting	0.742	low
TCGA-EJ-5517-01A	Step4.CD8 T cell.recruiting	1	low
TCGA-EJ-5517-01A	Step4.Eosinophil.recruiting	-2.037	low
TCGA-EJ-5517-01A	Step4.B cell.recruiting	-1.018	low
TCGA-EJ-5517-01A	Step4.Th17 cell.recruiting	0.005	low
TCGA-EJ-5518-01A	Step4.NK cell.recruiting	-1.262	low
TCGA-EJ-5518-01A	Step4.Macrophage.recruiting	-0.629	low
TCGA-EJ-5518-01A	Step4.Monocyte.recruiting	-0.661	low
TCGA-EJ-5518-01A	Step4.CD8 T cell.recruiting	0.874	low
TCGA-EJ-5518-01A	Step4.Th1 cell.recruiting	0.483	low
TCGA-EJ-5518-01A	Step4.Th17 cell.recruiting	-1.454	low
TCGA-EJ-5518-01A	Step3	-4.229	low
TCGA-EJ-5518-01A	Step4.Dendritic cell.recruiting	-1.278	low
TCGA-EJ-5518-01A	Step4.Neutrophil.recruiting	-2.903	low
TCGA-EJ-5518-01A	Step4.Eosinophil.recruiting	-1.953	low
TCGA-EJ-5518-01A	Step4.MDSC.recruiting	-1.901	low
TCGA-EJ-5518-01A	Step2	3.009	low
TCGA-EJ-5518-01A	Step4.Treg cell.recruiting	-2.563	low
TCGA-EJ-5518-01A	Step4.Th22 cell.recruiting	-1.619	low
TCGA-EJ-5518-01A	Step1	4.792	low
TCGA-EJ-5518-01A	Step4.Th2 cell.recruiting	-0.796	low
TCGA-EJ-5518-01A	Step4.Basophil.recruiting	-1.313	low
TCGA-EJ-5518-01A	Step7	-0.887	low
TCGA-EJ-5518-01A	Step5	0.367	low
TCGA-EJ-5518-01A	Step6	4.053	low
TCGA-EJ-5518-01A	Step4.CD4 T cell.recruiting	0.998	low
TCGA-EJ-5518-01A	Step4.T cell.recruiting	-1.491	low
TCGA-EJ-5518-01A	Step4.B cell.recruiting	-1.172	low
TCGA-EJ-5519-01A	Step4.Th22 cell.recruiting	-0.747	high
TCGA-EJ-5519-01A	Step4.MDSC.recruiting	-1.507	high
TCGA-EJ-5519-01A	Step4.Th1 cell.recruiting	-0.474	high
TCGA-EJ-5519-01A	Step6	3.811	high
TCGA-EJ-5519-01A	Step4.Treg cell.recruiting	-2.546	high
TCGA-EJ-5519-01A	Step4.Dendritic cell.recruiting	0.822	high
TCGA-EJ-5519-01A	Step4.NK cell.recruiting	0.297	high
TCGA-EJ-5519-01A	Step4.Th2 cell.recruiting	-0.733	high
TCGA-EJ-5519-01A	Step4.Basophil.recruiting	-1.393	high
TCGA-EJ-5519-01A	Step5	0	high
TCGA-EJ-5519-01A	Step4.Th17 cell.recruiting	-0.791	high
TCGA-EJ-5519-01A	Step4.Eosinophil.recruiting	-2.294	high
TCGA-EJ-5519-01A	Step7	-0.621	high
TCGA-EJ-5519-01A	Step4.Monocyte.recruiting	-0.207	high
TCGA-EJ-5519-01A	Step4.Macrophage.recruiting	-0.838	high
TCGA-EJ-5519-01A	Step4.B cell.recruiting	-0.657	high
TCGA-EJ-5519-01A	Step4.CD8 T cell.recruiting	0.107	high
TCGA-EJ-5519-01A	Step4.CD4 T cell.recruiting	0.332	high
TCGA-EJ-5519-01A	Step1	4.231	high
TCGA-EJ-5519-01A	Step4.Neutrophil.recruiting	-2.365	high
TCGA-EJ-5519-01A	Step2	2.829	high
TCGA-EJ-5519-01A	Step3	-4.085	high
TCGA-EJ-5519-01A	Step4.T cell.recruiting	0.505	high
TCGA-EJ-5521-01A	Step4.Neutrophil.recruiting	-0.27	high
TCGA-EJ-5521-01A	Step4.Dendritic cell.recruiting	-0.991	high
TCGA-EJ-5521-01A	Step4.Treg cell.recruiting	-2.386	high
TCGA-EJ-5521-01A	Step4.Th17 cell.recruiting	0.842	high
TCGA-EJ-5521-01A	Step4.Th1 cell.recruiting	0.732	high
TCGA-EJ-5521-01A	Step4.Monocyte.recruiting	-0.034	high
TCGA-EJ-5521-01A	Step7	-1.425	high
TCGA-EJ-5521-01A	Step4.Basophil.recruiting	-1.567	high
TCGA-EJ-5521-01A	Step4.NK cell.recruiting	1.089	high
TCGA-EJ-5521-01A	Step4.CD8 T cell.recruiting	1.187	high
TCGA-EJ-5521-01A	Step4.Th2 cell.recruiting	-0.839	high
TCGA-EJ-5521-01A	Step4.MDSC.recruiting	-0.418	high
TCGA-EJ-5521-01A	Step4.Th22 cell.recruiting	-0.135	high
TCGA-EJ-5521-01A	Step4.Macrophage.recruiting	-0.352	high
TCGA-EJ-5521-01A	Step6	2.669	high
TCGA-EJ-5521-01A	Step4.T cell.recruiting	-0.838	high
TCGA-EJ-5521-01A	Step4.Eosinophil.recruiting	-2.338	high
TCGA-EJ-5521-01A	Step5	0.406	high
TCGA-EJ-5521-01A	Step4.CD4 T cell.recruiting	0.89	high
TCGA-EJ-5521-01A	Step4.B cell.recruiting	0.756	high
TCGA-EJ-5521-01A	Step1	4.426	high
TCGA-EJ-5521-01A	Step2	3.723	high
TCGA-EJ-5521-01A	Step3	-3.325	high
TCGA-EJ-5522-01A	Step4.Th22 cell.recruiting	-0.08	high
TCGA-EJ-5522-01A	Step4.CD8 T cell.recruiting	-0.207	high
TCGA-EJ-5522-01A	Step6	3.69	high
TCGA-EJ-5522-01A	Step4.MDSC.recruiting	-0.846	high
TCGA-EJ-5522-01A	Step4.Treg cell.recruiting	-1.995	high
TCGA-EJ-5522-01A	Step4.Th1 cell.recruiting	0.253	high
TCGA-EJ-5522-01A	Step7	-0.864	high
TCGA-EJ-5522-01A	Step2	1.229	high
TCGA-EJ-5522-01A	Step4.NK cell.recruiting	-0.032	high
TCGA-EJ-5522-01A	Step4.Monocyte.recruiting	-0.267	high
TCGA-EJ-5522-01A	Step1	4.546	high
TCGA-EJ-5522-01A	Step4.Dendritic cell.recruiting	0.885	high
TCGA-EJ-5522-01A	Step5	0.643	high
TCGA-EJ-5522-01A	Step4.Th2 cell.recruiting	-0.739	high
TCGA-EJ-5522-01A	Step4.B cell.recruiting	-0.635	high
TCGA-EJ-5522-01A	Step4.Neutrophil.recruiting	-1.363	high
TCGA-EJ-5522-01A	Step4.Macrophage.recruiting	-0.512	high
TCGA-EJ-5522-01A	Step4.T cell.recruiting	-1.399	high
TCGA-EJ-5522-01A	Step4.Th17 cell.recruiting	-0.883	high
TCGA-EJ-5522-01A	Step4.CD4 T cell.recruiting	0.592	high
TCGA-EJ-5522-01A	Step3	-2.253	high
TCGA-EJ-5522-01A	Step4.Eosinophil.recruiting	-1.739	high
TCGA-EJ-5522-01A	Step4.Basophil.recruiting	-1.149	high
TCGA-EJ-5524-01A	Step4.Th1 cell.recruiting	0.532	low
TCGA-EJ-5524-01A	Step4.T cell.recruiting	-0.659	low
TCGA-EJ-5524-01A	Step4.CD4 T cell.recruiting	0.677	low
TCGA-EJ-5524-01A	Step7	-1.357	low
TCGA-EJ-5524-01A	Step4.Th2 cell.recruiting	-0.726	low
TCGA-EJ-5524-01A	Step4.B cell.recruiting	-0.496	low
TCGA-EJ-5524-01A	Step4.Monocyte.recruiting	-0.061	low
TCGA-EJ-5524-01A	Step4.NK cell.recruiting	0.413	low
TCGA-EJ-5524-01A	Step4.Dendritic cell.recruiting	-1.159	low
TCGA-EJ-5524-01A	Step1	4.815	low
TCGA-EJ-5524-01A	Step2	1.356	low
TCGA-EJ-5524-01A	Step3	-3.414	low
TCGA-EJ-5524-01A	Step4.MDSC.recruiting	-1.535	low
TCGA-EJ-5524-01A	Step4.Eosinophil.recruiting	-1.943	low
TCGA-EJ-5524-01A	Step4.Basophil.recruiting	-1.494	low
TCGA-EJ-5524-01A	Step4.CD8 T cell.recruiting	0.153	low
TCGA-EJ-5524-01A	Step6	3.134	low
TCGA-EJ-5524-01A	Step4.Th17 cell.recruiting	-0.882	low
TCGA-EJ-5524-01A	Step4.Th22 cell.recruiting	-0.759	low
TCGA-EJ-5524-01A	Step4.Treg cell.recruiting	-1.866	low
TCGA-EJ-5524-01A	Step4.Neutrophil.recruiting	-2.491	low
TCGA-EJ-5524-01A	Step4.Macrophage.recruiting	-0.128	low
TCGA-EJ-5524-01A	Step5	0.271	low
TCGA-EJ-5525-01A	Step4.CD8 T cell.recruiting	-0.751	low
TCGA-EJ-5525-01A	Step4.Macrophage.recruiting	-0.806	low
TCGA-EJ-5525-01A	Step4.Monocyte.recruiting	-0.67	low
TCGA-EJ-5525-01A	Step6	2.32	low
TCGA-EJ-5525-01A	Step4.Dendritic cell.recruiting	0.274	low
TCGA-EJ-5525-01A	Step2	3.252	low
TCGA-EJ-5525-01A	Step4.MDSC.recruiting	-0.675	low
TCGA-EJ-5525-01A	Step3	-3.825	low
TCGA-EJ-5525-01A	Step5	0.412	low
TCGA-EJ-5525-01A	Step4.Th1 cell.recruiting	-0.826	low
TCGA-EJ-5525-01A	Step1	4.429	low
TCGA-EJ-5525-01A	Step4.Th2 cell.recruiting	-0.625	low
TCGA-EJ-5525-01A	Step4.Basophil.recruiting	-0.808	low
TCGA-EJ-5525-01A	Step4.Neutrophil.recruiting	-1.357	low
TCGA-EJ-5525-01A	Step4.Treg cell.recruiting	-1.969	low
TCGA-EJ-5525-01A	Step4.Eosinophil.recruiting	-1.335	low
TCGA-EJ-5525-01A	Step4.B cell.recruiting	-0.068	low
TCGA-EJ-5525-01A	Step4.T cell.recruiting	0.037	low
TCGA-EJ-5525-01A	Step7	-0.632	low
TCGA-EJ-5525-01A	Step4.CD4 T cell.recruiting	-0.503	low
TCGA-EJ-5525-01A	Step4.NK cell.recruiting	-0.554	low
TCGA-EJ-5525-01A	Step4.Th22 cell.recruiting	-0.969	low
TCGA-EJ-5525-01A	Step4.Th17 cell.recruiting	-1.178	low
TCGA-EJ-5526-01A	Step4.Basophil.recruiting	-1.144	high
TCGA-EJ-5526-01A	Step4.Th17 cell.recruiting	-0.569	high
TCGA-EJ-5526-01A	Step4.Eosinophil.recruiting	-1.718	high
TCGA-EJ-5526-01A	Step7	-1.762	high
TCGA-EJ-5526-01A	Step4.Th1 cell.recruiting	0.593	high
TCGA-EJ-5526-01A	Step4.Treg cell.recruiting	-2.299	high
TCGA-EJ-5526-01A	Step4.Th22 cell.recruiting	-0.939	high
TCGA-EJ-5526-01A	Step4.Th2 cell.recruiting	-1.055	high
TCGA-EJ-5526-01A	Step4.CD4 T cell.recruiting	0.221	high
TCGA-EJ-5526-01A	Step4.Neutrophil.recruiting	-0.83	high
TCGA-EJ-5526-01A	Step4.B cell.recruiting	-1.132	high
TCGA-EJ-5526-01A	Step6	2.612	high
TCGA-EJ-5526-01A	Step4.MDSC.recruiting	-1.32	high
TCGA-EJ-5526-01A	Step4.T cell.recruiting	0.347	high
TCGA-EJ-5526-01A	Step4.NK cell.recruiting	-1.185	high
TCGA-EJ-5526-01A	Step4.Macrophage.recruiting	-0.132	high
TCGA-EJ-5526-01A	Step4.CD8 T cell.recruiting	1.006	high
TCGA-EJ-5526-01A	Step3	-3.837	high
TCGA-EJ-5526-01A	Step2	3.957	high
TCGA-EJ-5526-01A	Step5	0.397	high
TCGA-EJ-5526-01A	Step4.Monocyte.recruiting	0.285	high
TCGA-EJ-5526-01A	Step1	4.521	high
TCGA-EJ-5526-01A	Step4.Dendritic cell.recruiting	0.564	high
TCGA-EJ-5527-01A	Step5	0.626	high
TCGA-EJ-5527-01A	Step6	3.464	high
TCGA-EJ-5527-01A	Step1	4.533	high
TCGA-EJ-5527-01A	Step4.Th1 cell.recruiting	1.027	high
TCGA-EJ-5527-01A	Step4.Th22 cell.recruiting	0.654	high
TCGA-EJ-5527-01A	Step4.MDSC.recruiting	-0.706	high
TCGA-EJ-5527-01A	Step3	-3.878	high
TCGA-EJ-5527-01A	Step4.Neutrophil.recruiting	0.193	high
TCGA-EJ-5527-01A	Step7	-1.509	high
TCGA-EJ-5527-01A	Step4.Eosinophil.recruiting	-1.875	high
TCGA-EJ-5527-01A	Step4.Th2 cell.recruiting	-0.187	high
TCGA-EJ-5527-01A	Step2	1.547	high
TCGA-EJ-5527-01A	Step4.Dendritic cell.recruiting	1.123	high
TCGA-EJ-5527-01A	Step4.CD8 T cell.recruiting	-0.884	high
TCGA-EJ-5527-01A	Step4.CD4 T cell.recruiting	0.979	high
TCGA-EJ-5527-01A	Step4.Macrophage.recruiting	-0.287	high
TCGA-EJ-5527-01A	Step4.Monocyte.recruiting	0.337	high
TCGA-EJ-5527-01A	Step4.T cell.recruiting	-1.168	high
TCGA-EJ-5527-01A	Step4.Basophil.recruiting	-1.279	high
TCGA-EJ-5527-01A	Step4.NK cell.recruiting	-1.059	high
TCGA-EJ-5527-01A	Step4.Treg cell.recruiting	-1.764	high
TCGA-EJ-5527-01A	Step4.Th17 cell.recruiting	0.192	high
TCGA-EJ-5527-01A	Step4.B cell.recruiting	-0.808	high
TCGA-EJ-5530-01A	Step4.Th2 cell.recruiting	-0.885	low
TCGA-EJ-5530-01A	Step4.Treg cell.recruiting	-2.391	low
TCGA-EJ-5530-01A	Step4.B cell.recruiting	-0.057	low
TCGA-EJ-5530-01A	Step4.Basophil.recruiting	-2.151	low
TCGA-EJ-5530-01A	Step4.Th1 cell.recruiting	0.005	low
TCGA-EJ-5530-01A	Step4.MDSC.recruiting	-1.143	low
TCGA-EJ-5530-01A	Step4.CD8 T cell.recruiting	-0.079	low
TCGA-EJ-5530-01A	Step4.Dendritic cell.recruiting	-0.663	low
TCGA-EJ-5530-01A	Step4.Neutrophil.recruiting	-2.824	low
TCGA-EJ-5530-01A	Step4.Th17 cell.recruiting	0.674	low
TCGA-EJ-5530-01A	Step4.Eosinophil.recruiting	-2.787	low
TCGA-EJ-5530-01A	Step4.Monocyte.recruiting	-1.232	low
TCGA-EJ-5530-01A	Step7	-0.293	low
TCGA-EJ-5530-01A	Step4.T cell.recruiting	-0.743	low
TCGA-EJ-5530-01A	Step4.Macrophage.recruiting	0.678	low
TCGA-EJ-5530-01A	Step4.CD4 T cell.recruiting	-0.247	low
TCGA-EJ-5530-01A	Step4.Th22 cell.recruiting	-1.437	low
TCGA-EJ-5530-01A	Step5	0.033	low
TCGA-EJ-5530-01A	Step4.NK cell.recruiting	-0.073	low
TCGA-EJ-5530-01A	Step2	2.266	low
TCGA-EJ-5530-01A	Step3	-3.363	low
TCGA-EJ-5530-01A	Step6	3.77	low
TCGA-EJ-5530-01A	Step1	4.363	low
TCGA-EJ-5531-01A	Step4.Basophil.recruiting	0.447	high
TCGA-EJ-5531-01A	Step4.Th17 cell.recruiting	-0.837	high
TCGA-EJ-5531-01A	Step4.Th22 cell.recruiting	-0.378	high
TCGA-EJ-5531-01A	Step4.B cell.recruiting	0.36	high
TCGA-EJ-5531-01A	Step4.Macrophage.recruiting	0.694	high
TCGA-EJ-5531-01A	Step4.NK cell.recruiting	-1.233	high
TCGA-EJ-5531-01A	Step1	4.354	high
TCGA-EJ-5531-01A	Step4.Th1 cell.recruiting	-0.404	high
TCGA-EJ-5531-01A	Step7	-1.388	high
TCGA-EJ-5531-01A	Step4.Eosinophil.recruiting	-0.487	high
TCGA-EJ-5531-01A	Step4.Monocyte.recruiting	0.739	high
TCGA-EJ-5531-01A	Step4.Dendritic cell.recruiting	-0.313	high
TCGA-EJ-5531-01A	Step4.CD8 T cell.recruiting	0.924	high
TCGA-EJ-5531-01A	Step4.MDSC.recruiting	-0.193	high
TCGA-EJ-5531-01A	Step5	1.16	high
TCGA-EJ-5531-01A	Step6	2.88	high
TCGA-EJ-5531-01A	Step4.Neutrophil.recruiting	-1.123	high
TCGA-EJ-5531-01A	Step4.CD4 T cell.recruiting	1.691	high
TCGA-EJ-5531-01A	Step3	-4.394	high
TCGA-EJ-5531-01A	Step4.Th2 cell.recruiting	0.202	high
TCGA-EJ-5531-01A	Step4.Treg cell.recruiting	-1.627	high
TCGA-EJ-5531-01A	Step4.T cell.recruiting	-0.199	high
TCGA-EJ-5531-01A	Step2	2.06	high
TCGA-EJ-5532-01A	Step4.Dendritic cell.recruiting	0.233	low
TCGA-EJ-5532-01A	Step1	4.471	low
TCGA-EJ-5532-01A	Step4.Eosinophil.recruiting	-2.133	low
TCGA-EJ-5532-01A	Step4.Th1 cell.recruiting	0.413	low
TCGA-EJ-5532-01A	Step6	3.822	low
TCGA-EJ-5532-01A	Step4.Treg cell.recruiting	-2.439	low
TCGA-EJ-5532-01A	Step7	-0.644	low
TCGA-EJ-5532-01A	Step2	3.164	low
TCGA-EJ-5532-01A	Step4.CD4 T cell.recruiting	0.677	low
TCGA-EJ-5532-01A	Step4.NK cell.recruiting	0.747	low
TCGA-EJ-5532-01A	Step4.Neutrophil.recruiting	-3.396	low
TCGA-EJ-5532-01A	Step4.T cell.recruiting	-1.378	low
TCGA-EJ-5532-01A	Step5	-0.331	low
TCGA-EJ-5532-01A	Step3	-3.969	low
TCGA-EJ-5532-01A	Step4.CD8 T cell.recruiting	0.571	low
TCGA-EJ-5532-01A	Step4.Th2 cell.recruiting	-0.643	low
TCGA-EJ-5532-01A	Step4.MDSC.recruiting	-1.598	low
TCGA-EJ-5532-01A	Step4.B cell.recruiting	-1.153	low
TCGA-EJ-5532-01A	Step4.Th17 cell.recruiting	-1.364	low
TCGA-EJ-5532-01A	Step4.Macrophage.recruiting	-1.078	low
TCGA-EJ-5532-01A	Step4.Monocyte.recruiting	-0.096	low
TCGA-EJ-5532-01A	Step4.Basophil.recruiting	-1.468	low
TCGA-EJ-5532-01A	Step4.Th22 cell.recruiting	-0.937	low
TCGA-EJ-5542-01A	Step4.Basophil.recruiting	-1.403	low
TCGA-EJ-5542-01A	Step4.Dendritic cell.recruiting	0.141	low
TCGA-EJ-5542-01A	Step4.Th2 cell.recruiting	-0.312	low
TCGA-EJ-5542-01A	Step4.Monocyte.recruiting	-0.848	low
TCGA-EJ-5542-01A	Step5	-0.065	low
TCGA-EJ-5542-01A	Step7	-0.659	low
TCGA-EJ-5542-01A	Step4.Th1 cell.recruiting	0.323	low
TCGA-EJ-5542-01A	Step4.Th22 cell.recruiting	-0.153	low
TCGA-EJ-5542-01A	Step4.Macrophage.recruiting	0.911	low
TCGA-EJ-5542-01A	Step4.CD8 T cell.recruiting	0.322	low
TCGA-EJ-5542-01A	Step6	3.537	low
TCGA-EJ-5542-01A	Step4.Th17 cell.recruiting	-0.551	low
TCGA-EJ-5542-01A	Step4.T cell.recruiting	0.237	low
TCGA-EJ-5542-01A	Step2	3.865	low
TCGA-EJ-5542-01A	Step4.Eosinophil.recruiting	-1.878	low
TCGA-EJ-5542-01A	Step4.Neutrophil.recruiting	-2.166	low
TCGA-EJ-5542-01A	Step4.CD4 T cell.recruiting	-0.134	low
TCGA-EJ-5542-01A	Step3	-3.532	low
TCGA-EJ-5542-01A	Step4.B cell.recruiting	0.005	low
TCGA-EJ-5542-01A	Step1	4.228	low
TCGA-EJ-5542-01A	Step4.NK cell.recruiting	-0.051	low
TCGA-EJ-5542-01A	Step4.MDSC.recruiting	-1.389	low
TCGA-EJ-5542-01A	Step4.Treg cell.recruiting	-2.028	low
TCGA-EJ-7115-01A	Step5	0.531	high
TCGA-EJ-7115-01A	Step4.Th22 cell.recruiting	-1.389	high
TCGA-EJ-7115-01A	Step4.Treg cell.recruiting	-2.481	high
TCGA-EJ-7115-01A	Step4.CD4 T cell.recruiting	0.851	high
TCGA-EJ-7115-01A	Step4.Macrophage.recruiting	-1.057	high
TCGA-EJ-7115-01A	Step4.CD8 T cell.recruiting	0.111	high
TCGA-EJ-7115-01A	Step7	-0.982	high
TCGA-EJ-7115-01A	Step4.Th2 cell.recruiting	-1.034	high
TCGA-EJ-7115-01A	Step4.MDSC.recruiting	-1.406	high
TCGA-EJ-7115-01A	Step4.Neutrophil.recruiting	-1.506	high
TCGA-EJ-7115-01A	Step4.T cell.recruiting	0.202	high
TCGA-EJ-7115-01A	Step1	4.188	high
TCGA-EJ-7115-01A	Step4.Th1 cell.recruiting	-0.981	high
TCGA-EJ-7115-01A	Step4.Basophil.recruiting	-1.292	high
TCGA-EJ-7115-01A	Step6	3.073	high
TCGA-EJ-7115-01A	Step3	-4.036	high
TCGA-EJ-7115-01A	Step4.Monocyte.recruiting	-0.378	high
TCGA-EJ-7115-01A	Step4.Dendritic cell.recruiting	0.136	high
TCGA-EJ-7115-01A	Step4.B cell.recruiting	-0.861	high
TCGA-EJ-7115-01A	Step4.Eosinophil.recruiting	-1.66	high
TCGA-EJ-7115-01A	Step4.NK cell.recruiting	0.396	high
TCGA-EJ-7115-01A	Step4.Th17 cell.recruiting	-1.03	high
TCGA-EJ-7115-01A	Step2	3.745	high
TCGA-EJ-7123-01A	Step4.Eosinophil.recruiting	-1.772	high
TCGA-EJ-7123-01A	Step5	-0.042	high
TCGA-EJ-7123-01A	Step7	-0.111	high
TCGA-EJ-7123-01A	Step4.Th2 cell.recruiting	-0.893	high
TCGA-EJ-7123-01A	Step6	3.792	high
TCGA-EJ-7123-01A	Step4.Basophil.recruiting	-1.094	high
TCGA-EJ-7123-01A	Step4.Th17 cell.recruiting	0.673	high
TCGA-EJ-7123-01A	Step2	3.021	high
TCGA-EJ-7123-01A	Step4.NK cell.recruiting	-0.684	high
TCGA-EJ-7123-01A	Step4.MDSC.recruiting	-1.238	high
TCGA-EJ-7123-01A	Step4.T cell.recruiting	-1.052	high
TCGA-EJ-7123-01A	Step4.Macrophage.recruiting	1.19	high
TCGA-EJ-7123-01A	Step3	-3.433	high
TCGA-EJ-7123-01A	Step4.Neutrophil.recruiting	-1.768	high
TCGA-EJ-7123-01A	Step4.Monocyte.recruiting	-1.103	high
TCGA-EJ-7123-01A	Step4.Th1 cell.recruiting	-0.863	high
TCGA-EJ-7123-01A	Step1	4.042	high
TCGA-EJ-7123-01A	Step4.Treg cell.recruiting	-2.637	high
TCGA-EJ-7123-01A	Step4.Dendritic cell.recruiting	-0.386	high
TCGA-EJ-7123-01A	Step4.CD4 T cell.recruiting	-0.2	high
TCGA-EJ-7123-01A	Step4.Th22 cell.recruiting	-0.83	high
TCGA-EJ-7123-01A	Step4.B cell.recruiting	-0.561	high
TCGA-EJ-7123-01A	Step4.CD8 T cell.recruiting	-0.348	high
TCGA-EJ-7125-01A	Step4.T cell.recruiting	-0.488	low
TCGA-EJ-7125-01A	Step4.Th2 cell.recruiting	-0.503	low
TCGA-EJ-7125-01A	Step4.Th1 cell.recruiting	0.777	low
TCGA-EJ-7125-01A	Step1	4.457	low
TCGA-EJ-7125-01A	Step4.Th22 cell.recruiting	-0.98	low
TCGA-EJ-7125-01A	Step4.B cell.recruiting	1.376	low
TCGA-EJ-7125-01A	Step4.CD4 T cell.recruiting	0.874	low
TCGA-EJ-7125-01A	Step3	-4.556	low
TCGA-EJ-7125-01A	Step4.MDSC.recruiting	-1.732	low
TCGA-EJ-7125-01A	Step4.Eosinophil.recruiting	-1.88	low
TCGA-EJ-7125-01A	Step4.CD8 T cell.recruiting	0.974	low
TCGA-EJ-7125-01A	Step4.Dendritic cell.recruiting	-1.12	low
TCGA-EJ-7125-01A	Step7	-0.985	low
TCGA-EJ-7125-01A	Step4.Basophil.recruiting	-1.253	low
TCGA-EJ-7125-01A	Step4.Th17 cell.recruiting	-0.892	low
TCGA-EJ-7125-01A	Step2	2.823	low
TCGA-EJ-7125-01A	Step4.Neutrophil.recruiting	-2.38	low
TCGA-EJ-7125-01A	Step6	4.078	low
TCGA-EJ-7125-01A	Step4.NK cell.recruiting	-0.818	low
TCGA-EJ-7125-01A	Step4.Monocyte.recruiting	-0.224	low
TCGA-EJ-7125-01A	Step4.Treg cell.recruiting	-2.459	low
TCGA-EJ-7125-01A	Step5	0.585	low
TCGA-EJ-7125-01A	Step4.Macrophage.recruiting	0.401	low
TCGA-EJ-7314-01A	Step4.B cell.recruiting	-0.606	low
TCGA-EJ-7314-01A	Step4.Eosinophil.recruiting	-2.212	low
TCGA-EJ-7314-01A	Step4.Th2 cell.recruiting	-1.014	low
TCGA-EJ-7314-01A	Step4.NK cell.recruiting	-0.867	low
TCGA-EJ-7314-01A	Step4.Basophil.recruiting	-2.069	low
TCGA-EJ-7314-01A	Step5	0.08	low
TCGA-EJ-7314-01A	Step4.Monocyte.recruiting	0.886	low
TCGA-EJ-7314-01A	Step4.CD8 T cell.recruiting	-1.511	low
TCGA-EJ-7314-01A	Step4.Neutrophil.recruiting	-0.988	low
TCGA-EJ-7314-01A	Step4.Th17 cell.recruiting	0.398	low
TCGA-EJ-7314-01A	Step4.MDSC.recruiting	-1.505	low
TCGA-EJ-7314-01A	Step4.CD4 T cell.recruiting	0.804	low
TCGA-EJ-7314-01A	Step4.Macrophage.recruiting	0.165	low
TCGA-EJ-7314-01A	Step4.Treg cell.recruiting	-2.622	low
TCGA-EJ-7314-01A	Step3	-2.68	low
TCGA-EJ-7314-01A	Step1	4.357	low
TCGA-EJ-7314-01A	Step4.Th1 cell.recruiting	0.499	low
TCGA-EJ-7314-01A	Step4.Dendritic cell.recruiting	-1.397	low
TCGA-EJ-7314-01A	Step4.T cell.recruiting	0.925	low
TCGA-EJ-7314-01A	Step6	3.688	low
TCGA-EJ-7314-01A	Step2	3.887	low
TCGA-EJ-7314-01A	Step4.Th22 cell.recruiting	-1.18	low
TCGA-EJ-7314-01A	Step7	-0.517	low
TCGA-EJ-7315-01A	Step3	-3.548	high
TCGA-EJ-7315-01A	Step4.Th22 cell.recruiting	0.015	high
TCGA-EJ-7315-01A	Step4.CD8 T cell.recruiting	-0.11	high
TCGA-EJ-7315-01A	Step4.Treg cell.recruiting	-1.149	high
TCGA-EJ-7315-01A	Step6	1.472	high
TCGA-EJ-7315-01A	Step4.T cell.recruiting	1.149	high
TCGA-EJ-7315-01A	Step4.CD4 T cell.recruiting	1.326	high
TCGA-EJ-7315-01A	Step2	1.698	high
TCGA-EJ-7315-01A	Step4.NK cell.recruiting	0.264	high
TCGA-EJ-7315-01A	Step4.Th1 cell.recruiting	0.168	high
TCGA-EJ-7315-01A	Step4.Dendritic cell.recruiting	-0.756	high
TCGA-EJ-7315-01A	Step5	2.001	high
TCGA-EJ-7315-01A	Step4.Th17 cell.recruiting	-0.314	high
TCGA-EJ-7315-01A	Step4.Eosinophil.recruiting	-1.967	high
TCGA-EJ-7315-01A	Step4.Basophil.recruiting	-1.53	high
TCGA-EJ-7315-01A	Step4.MDSC.recruiting	-1.745	high
TCGA-EJ-7315-01A	Step4.Macrophage.recruiting	-0.43	high
TCGA-EJ-7315-01A	Step4.B cell.recruiting	0.666	high
TCGA-EJ-7315-01A	Step4.Th2 cell.recruiting	0.34	high
TCGA-EJ-7315-01A	Step7	-0.726	high
TCGA-EJ-7315-01A	Step4.Neutrophil.recruiting	-2.331	high
TCGA-EJ-7315-01A	Step1	4.592	high
TCGA-EJ-7315-01A	Step4.Monocyte.recruiting	-0.847	high
TCGA-EJ-7317-01A	Step3	-3.078	low
TCGA-EJ-7317-01A	Step4.NK cell.recruiting	-1.081	low
TCGA-EJ-7317-01A	Step4.Th1 cell.recruiting	-1.702	low
TCGA-EJ-7317-01A	Step2	3.173	low
TCGA-EJ-7317-01A	Step7	0.356	low
TCGA-EJ-7317-01A	Step4.Monocyte.recruiting	1.223	low
TCGA-EJ-7317-01A	Step4.Macrophage.recruiting	0.247	low
TCGA-EJ-7317-01A	Step4.T cell.recruiting	-1.497	low
TCGA-EJ-7317-01A	Step1	3.999	low
TCGA-EJ-7317-01A	Step5	0.284	low
TCGA-EJ-7317-01A	Step4.CD8 T cell.recruiting	-0.945	low
TCGA-EJ-7317-01A	Step4.MDSC.recruiting	-1.625	low
TCGA-EJ-7317-01A	Step4.Dendritic cell.recruiting	-1.251	low
TCGA-EJ-7317-01A	Step4.Neutrophil.recruiting	-4.007	low
TCGA-EJ-7317-01A	Step4.Th22 cell.recruiting	-1.857	low
TCGA-EJ-7317-01A	Step4.Th2 cell.recruiting	-1.159	low
TCGA-EJ-7317-01A	Step4.Treg cell.recruiting	-2.824	low
TCGA-EJ-7317-01A	Step6	3.398	low
TCGA-EJ-7317-01A	Step4.CD4 T cell.recruiting	-0.425	low
TCGA-EJ-7317-01A	Step4.Basophil.recruiting	-1.813	low
TCGA-EJ-7317-01A	Step4.B cell.recruiting	0.302	low
TCGA-EJ-7317-01A	Step4.Eosinophil.recruiting	-2.462	low
TCGA-EJ-7317-01A	Step4.Th17 cell.recruiting	0.783	low
TCGA-EJ-7321-01A	Step4.Dendritic cell.recruiting	0.06	high
TCGA-EJ-7321-01A	Step4.Th2 cell.recruiting	0.279	high
TCGA-EJ-7321-01A	Step4.Th1 cell.recruiting	1.039	high
TCGA-EJ-7321-01A	Step4.CD4 T cell.recruiting	1.549	high
TCGA-EJ-7321-01A	Step4.Treg cell.recruiting	-1.424	high
TCGA-EJ-7321-01A	Step4.Neutrophil.recruiting	-1.775	high
TCGA-EJ-7321-01A	Step4.MDSC.recruiting	-1.656	high
TCGA-EJ-7321-01A	Step4.B cell.recruiting	0.619	high
TCGA-EJ-7321-01A	Step4.CD8 T cell.recruiting	0.511	high
TCGA-EJ-7321-01A	Step3	-3.23	high
TCGA-EJ-7321-01A	Step5	1.026	high
TCGA-EJ-7321-01A	Step4.T cell.recruiting	0.81	high
TCGA-EJ-7321-01A	Step4.Th22 cell.recruiting	-0.476	high
TCGA-EJ-7321-01A	Step4.Eosinophil.recruiting	-2.408	high
TCGA-EJ-7321-01A	Step2	3.756	high
TCGA-EJ-7321-01A	Step4.Monocyte.recruiting	0.574	high
TCGA-EJ-7321-01A	Step4.Basophil.recruiting	-1.996	high
TCGA-EJ-7321-01A	Step6	3.7	high
TCGA-EJ-7321-01A	Step7	-0.21	high
TCGA-EJ-7321-01A	Step4.Th17 cell.recruiting	-1.079	high
TCGA-EJ-7321-01A	Step4.Macrophage.recruiting	0.76	high
TCGA-EJ-7321-01A	Step4.NK cell.recruiting	1.426	high
TCGA-EJ-7321-01A	Step1	4.443	high
TCGA-EJ-7327-01A	Step2	4.13	low
TCGA-EJ-7327-01A	Step4.T cell.recruiting	0.065	low
TCGA-EJ-7327-01A	Step4.MDSC.recruiting	-1.661	low
TCGA-EJ-7327-01A	Step4.Th17 cell.recruiting	1.204	low
TCGA-EJ-7327-01A	Step4.Treg cell.recruiting	-2.53	low
TCGA-EJ-7327-01A	Step4.Basophil.recruiting	-1.726	low
TCGA-EJ-7327-01A	Step4.Th1 cell.recruiting	-1.295	low
TCGA-EJ-7327-01A	Step3	-3.96	low
TCGA-EJ-7327-01A	Step4.Eosinophil.recruiting	-2.113	low
TCGA-EJ-7327-01A	Step4.NK cell.recruiting	-1.322	low
TCGA-EJ-7327-01A	Step6	3.904	low
TCGA-EJ-7327-01A	Step4.Dendritic cell.recruiting	-0.145	low
TCGA-EJ-7327-01A	Step1	4.5	low
TCGA-EJ-7327-01A	Step4.Th22 cell.recruiting	-1.141	low
TCGA-EJ-7327-01A	Step4.Monocyte.recruiting	-0.379	low
TCGA-EJ-7327-01A	Step4.CD8 T cell.recruiting	-1.371	low
TCGA-EJ-7327-01A	Step4.B cell.recruiting	-1.183	low
TCGA-EJ-7327-01A	Step4.Neutrophil.recruiting	-2.79	low
TCGA-EJ-7327-01A	Step7	-1.231	low
TCGA-EJ-7327-01A	Step4.CD4 T cell.recruiting	0.329	low
TCGA-EJ-7327-01A	Step4.Th2 cell.recruiting	-0.999	low
TCGA-EJ-7327-01A	Step5	-0.075	low
TCGA-EJ-7327-01A	Step4.Macrophage.recruiting	-1.062	low
TCGA-EJ-7328-01A	Step1	4.254	high
TCGA-EJ-7328-01A	Step2	1.799	high
TCGA-EJ-7328-01A	Step4.T cell.recruiting	1.11	high
TCGA-EJ-7328-01A	Step4.Th1 cell.recruiting	0.397	high
TCGA-EJ-7328-01A	Step4.CD4 T cell.recruiting	2.243	high
TCGA-EJ-7328-01A	Step4.Macrophage.recruiting	0.97	high
TCGA-EJ-7328-01A	Step4.CD8 T cell.recruiting	0.526	high
TCGA-EJ-7328-01A	Step4.Dendritic cell.recruiting	-0.011	high
TCGA-EJ-7328-01A	Step4.Th17 cell.recruiting	-0.67	high
TCGA-EJ-7328-01A	Step3	-2.754	high
TCGA-EJ-7328-01A	Step4.Monocyte.recruiting	1.004	high
TCGA-EJ-7328-01A	Step5	0.997	high
TCGA-EJ-7328-01A	Step4.Th22 cell.recruiting	-0.386	high
TCGA-EJ-7328-01A	Step4.B cell.recruiting	1.093	high
TCGA-EJ-7328-01A	Step4.Eosinophil.recruiting	-1.706	high
TCGA-EJ-7328-01A	Step4.Th2 cell.recruiting	-0.102	high
TCGA-EJ-7328-01A	Step4.NK cell.recruiting	0.987	high
TCGA-EJ-7328-01A	Step4.MDSC.recruiting	-0.142	high
TCGA-EJ-7328-01A	Step4.Treg cell.recruiting	-1.693	high
TCGA-EJ-7328-01A	Step4.Basophil.recruiting	-1.345	high
TCGA-EJ-7328-01A	Step6	3.84	high
TCGA-EJ-7328-01A	Step7	-1.58	high
TCGA-EJ-7328-01A	Step4.Neutrophil.recruiting	-0.013	high
TCGA-EJ-7330-01A	Step4.Monocyte.recruiting	1.057	low
TCGA-EJ-7330-01A	Step7	-1.057	low
TCGA-EJ-7330-01A	Step4.Macrophage.recruiting	0.593	low
TCGA-EJ-7330-01A	Step4.Th22 cell.recruiting	-1.15	low
TCGA-EJ-7330-01A	Step4.Th2 cell.recruiting	-1.314	low
TCGA-EJ-7330-01A	Step4.CD8 T cell.recruiting	0.564	low
TCGA-EJ-7330-01A	Step4.Treg cell.recruiting	-2.964	low
TCGA-EJ-7330-01A	Step4.CD4 T cell.recruiting	0.513	low
TCGA-EJ-7330-01A	Step4.Basophil.recruiting	-1.784	low
TCGA-EJ-7330-01A	Step4.Neutrophil.recruiting	-1.112	low
TCGA-EJ-7330-01A	Step6	3.658	low
TCGA-EJ-7330-01A	Step5	1.115	low
TCGA-EJ-7330-01A	Step4.MDSC.recruiting	-1.376	low
TCGA-EJ-7330-01A	Step1	4.007	low
TCGA-EJ-7330-01A	Step4.Dendritic cell.recruiting	-0.972	low
TCGA-EJ-7330-01A	Step4.Th1 cell.recruiting	-0.621	low
TCGA-EJ-7330-01A	Step4.Eosinophil.recruiting	-2.49	low
TCGA-EJ-7330-01A	Step3	-4.63	low
TCGA-EJ-7330-01A	Step4.Th17 cell.recruiting	-1.335	low
TCGA-EJ-7330-01A	Step4.B cell.recruiting	-0.826	low
TCGA-EJ-7330-01A	Step4.T cell.recruiting	-1.476	low
[truncated: 9,064 more rows]
