# Supplementary material for: RNA modification writers pattern in relation to tumor microenvironment and prognosis in prostate cancer
Source: Front Genet. 2023 Jan 18;13:1065424. doi: 10.3389/fgene.2022.1065424 (PMC9889935; doi:10.3389/fgene.2022.1065424)
Supplement: Supplementary file 1 [file DataSheet1.ZIP › SupplementaryTable28_gdsc_IC50.txt]

WM_Score	drug	cor	p	padj
WM_Score	1909_Venetoclax	0.141096043116831	0.00192245084069956	0.00192245084069956
WM_Score	1003_Camptothecin	-0.0110449076349431	0.809081717238555	0.809081717238555
WM_Score	1088_Irinotecan	-0.0586548427507538	0.199086015294823	0.199086015294823
WM_Score	1190_Gemcitabine	-0.118404205974578	0.00934414622379746	0.00934414622379746
WM_Score	1372_Trametinib	-0.306597622308044	6.28974537745746e-12	6.28974537745746e-12
WM_Score	1814_Nelarabine	-0.0310991113839471	0.496221634624603	0.496221634624603
WM_Score	1563_EPZ5676	0.0928751913134402	0.0417488869614992	0.0417488869614992
WM_Score	252_WZ3105	0.234249691660964	2.0295955713096e-07	2.0295955713096e-07
WM_Score	1931_MIRA-1	0.392389540669095	3.73203829675537e-19	3.73203829675537e-19
WM_Score	1248_Daporinad	0.0918772530436987	0.0440048876046589	0.0440048876046589
WM_Score	1012_Vorinostat	0.202317929988034	7.75049934346447e-06	7.75049934346447e-06
WM_Score	1026_Tanespimycin	-0.159595654289521	0.000442002851528947	0.000442002851528947
WM_Score	1494_SN-38	-0.0890989406541214	0.0508322105128193	0.0508322105128193
WM_Score	1089_Oxaliplatin	0.0635637986280802	0.163969774604094	0.163969774604094
WM_Score	211_TL-2-105	0.508780589664376	4.94199434581726e-33	4.94199434581726e-33
WM_Score	1526_Refametinib	-0.25973719911566	7.41816225878375e-09	7.41816225878375e-09
WM_Score	1375_Temozolomide	0.0907169956981561	0.0467559620412722	0.0467559620412722
WM_Score	1014_Refametinib	-0.355769371009656	8.4774643959829e-16	8.4774643959829e-16
WM_Score	1808_Topotecan	-0.0191065901334404	0.675955811939683	0.675955811939683
WM_Score	1498_Selumetinib	-0.351441313125615	1.98282866299099e-15	1.98282866299099e-15
WM_Score	449_CD532	0.287772129392564	1.26386760056138e-10	1.26386760056138e-10
WM_Score	1802_Zoledronate	0.292782968628479	5.80913832638938e-11	5.80913832638938e-11
WM_Score	1085_Sorafenib	0.316608443116223	1.1654674155467e-12	1.1654674155467e-12
WM_Score	1806_Oxaliplatin	0.0617955918947448	0.176039574392817	0.176039574392817
WM_Score	1060_PD0325901	-0.237142376143738	1.41986614878558e-07	1.41986614878558e-07
WM_Score	1928_I-BRD9	0.122464099563032	0.00716691274427523	0.00716691274427523
WM_Score	1051_Alisertib	0.419465478763605	6.3890250312763e-22	6.3890250312763e-22
WM_Score	1594_OSI-027	0.0254608421929437	0.577501951574887	0.577501951574887
WM_Score	1079_Dasatinib	-0.421696356406752	3.68173300429189e-22	3.68173300429189e-22
WM_Score	1809_Teniposide	0.201207980177331	8.71130758714744e-06	8.71130758714744e-06
WM_Score	1237_EPZ004777	0.204812873346323	5.94598041530184e-06	5.94598041530184e-06
WM_Score	1818_Vincristine	0.43820723628233	5.46857354791048e-24	5.46857354791048e-24
WM_Score	427_Ara-G	-0.18332157801857	5.24527431784625e-05	5.24527431784625e-05
WM_Score	301_PHA-793887	0.184147796026227	4.8453166092814e-05	4.8453166092814e-05
WM_Score	1373_Dabrafenib	-0.035613827161707	0.435810554100502	0.435810554100502
WM_Score	2048_Vinorelbine	0.0569453226479935	0.212518253454895	0.212518253454895
WM_Score	1005_Cisplatin	0.0200631124170671	0.660721156106625	0.660721156106625
WM_Score	264_ACY-1215	0.456278746125202	4.15559378978532e-26	4.15559378978532e-26
WM_Score	1564_SCH772984	-0.257584662394499	9.95044819082242e-09	9.95044819082242e-09
WM_Score	1177_Niraparib	0.419155931484008	6.89460336235665e-22	6.89460336235665e-22
WM_Score	222_BX-912	0.162606444783089	0.000342519962735807	0.000342519962735807
WM_Score	1013_Nilotinib	0.421837775698773	3.55481595241145e-22	3.55481595241145e-22
WM_Score	1804_Acetalax	0.105623978879108	0.0205052565502021	0.0205052565502021
WM_Score	1179_MK-1775	0.0192763858220547	0.67324155487505	0.67324155487505
WM_Score	1910_ABT737	0.00947254697489118	0.835843290389968	0.835843290389968
WM_Score	230_GSK429286A	0.303446641000951	1.05532536686171e-11	1.05532536686171e-11
WM_Score	1810_Mitoxantrone	-0.0458142785350499	0.316006681593319	0.316006681593319
WM_Score	1249_BMS-345541	0.280597304334213	3.74622417542066e-10	3.74622417542066e-10
WM_Score	412_Venotoclax	-0.00211902914835415	0.963028840580593	0.963028840580593
WM_Score	275_I-BET-762	0.473890680494555	2.67878144056715e-28	2.67878144056715e-28
WM_Score	1008_Methotrexate	0.151338509504142	0.00086947655760654	0.00086947655760654
WM_Score	1835_Elephantin	0.0823380795384398	0.0712029266888812	0.0712029266888812
WM_Score	2111_VE821	0.146943239649703	0.00122973529912981	0.00122973529912981
WM_Score	261_TL-1-85	0.0970162371208019	0.0334021219291689	0.0334021219291689
WM_Score	257_NPK76-II-72-1	0.255888690148703	1.25176590850477e-08	1.25176590850477e-08
WM_Score	333_T0901317	0.261408685260837	5.89461982570599e-09	5.89461982570599e-09
WM_Score	2044_Pyridostatin	0.297011964484795	2.97856103227121e-11	2.97856103227121e-11
WM_Score	1634_AGI-6780	0.276275058714656	7.10244631389554e-10	7.10244631389554e-10
WM_Score	332_XMD15-27	0.29115121415293	7.49506954427e-11	7.49506954427e-11
WM_Score	1559_Luminespib	-0.152460206493456	0.000794669914078016	0.000794669914078016
WM_Score	1598_LGK974	0.242617429959621	7.12944405796145e-08	7.12944405796145e-08
WM_Score	29_AZ628	-0.163288606909678	0.000323092247895162	0.000323092247895162
WM_Score	1242_(5Z)-7-Oxozeaenol	-0.271126714915497	1.49984039333789e-09	1.49984039333789e-09
WM_Score	329_QL-XI-92	0.410734801659074	5.31185859424436e-21	5.31185859424436e-21
WM_Score	1529_Pevonedistat	0.125410823760023	0.00588359552718752	0.00588359552718752
WM_Score	1004_Vinblastine	0.288765598893127	1.08466811229486e-10	1.08466811229486e-10
WM_Score	312_Tivozanib	0.0781976270949083	0.0866813192792456	0.0866813192792456
WM_Score	286_KIN001-236	0.30774160596867	5.20432953470958e-12	5.20432953470958e-12
WM_Score	1083_Crizotinib	0.397245753023776	1.24229847256696e-19	1.24229847256696e-19
WM_Score	345_KIN001-270	0.357178408315424	6.41065307690503e-16	6.41065307690503e-16
WM_Score	290_KIN001-260	0.409676544133395	6.83778716061575e-21	6.83778716061575e-21
WM_Score	1629_ML323	0.225894031586311	5.55134672608027e-07	5.55134672608027e-07
WM_Score	306_Fedratinib	0.305534687488322	7.4946679255385e-12	7.4946679255385e-12
WM_Score	1180_Dinaciclib	-0.0345459800460857	0.449705059177171	0.449705059177171
WM_Score	1080_Paclitaxel	0.227531932489978	4.57133732949711e-07	4.57133732949711e-07
WM_Score	1073_5-Fluorouracil	-0.202948343012171	7.25068081450371e-06	7.25068081450371e-06
WM_Score	1576_IWP-2	0.144616903986776	0.00147185083269844	0.00147185083269844
WM_Score	1507_Ruxolitinib	0.208768474808782	3.87986994827728e-06	3.87986994827728e-06
WM_Score	2045_AMG-319	0.140232670981845	0.00205071983964889	0.00205071983964889
WM_Score	1250_AZ960	-0.0124747845688855	0.78493612033665	0.78493612033665
WM_Score	330_XMD13-2	0.346534005433595	5.11533251588236e-15	5.11533251588236e-15
WM_Score	2107_LJI308	0.361753230958359	2.56257075433805e-16	2.56257075433805e-16
WM_Score	1622_Wnt-C59	0.295786962889281	3.61852662118767e-11	3.61852662118767e-11
WM_Score	219_AT-7519	0.156172714435042	0.000587463914323323	0.000587463914323323
WM_Score	1936_Savolitinib	0.204415024352051	6.20402500858001e-06	6.20402500858001e-06
WM_Score	356_AT7867	0.40889246561059	8.23984983750686e-21	8.23984983750686e-21
WM_Score	1512_Cyclophosphamide	0.17449390726149	0.000119796389538469	0.000119796389538469
WM_Score	1161_ZG-10	0.173552906259046	0.000130518803088133	0.000130518803088133
WM_Score	271_VNLG/124	0.170480984214167	0.000172135801090729	0.000172135801090729
WM_Score	221_TAK-715	0.257738549682899	9.74456698269951e-09	9.74456698269951e-09
WM_Score	1511_Epirubicin	0.229217120429405	3.73758083040166e-07	3.73758083040166e-07
WM_Score	1849_Sabutoclax	0.380585030307828	5.01949795909153e-18	5.01949795909153e-18
WM_Score	1549_Sapitinib	-0.441877518353605	2.07808145490454e-24	2.07808145490454e-24
WM_Score	309_Y-39983	0.0310407356024287	0.4970308727909	0.4970308727909
WM_Score	253_XMD14-99	0.475907750415596	1.47511739389313e-28	1.47511739389313e-28
WM_Score	1049_PD173074	0.158909050182729	0.000468175321924919	0.000468175321924919
WM_Score	302_PI-103	0.478083014320181	7.71716861743436e-29	7.71716861743436e-29
WM_Score	1811_Dactinomycin	0.175347194557192	0.000110794460666234	0.000110794460666234
WM_Score	1635_Picolinici-acid	0.0725506061639737	0.112034719247954	0.112034719247954
WM_Score	1011_Navitoclax	0.0751000032655255	0.0999471205943971	0.0999471205943971
WM_Score	226_GSK1070916	-0.201131112381515	8.78188738628593e-06	8.78188738628593e-06
WM_Score	1908_Ulixertinib	0.0504995885425861	0.269000968796753	0.269000968796753
WM_Score	2043_BIBR-1532	0.314403514542185	1.69877279854148e-12	1.69877279854148e-12
WM_Score	266_Zibotentan	0.195665067240713	1.54656378154204e-05	1.54656378154204e-05
WM_Score	1510_Linsitinib	0.249912438203987	2.77396385669419e-08	2.77396385669419e-08
WM_Score	1852_LY2109761	0.138951543789463	0.00225552033059748	0.00225552033059748
WM_Score	2171_BMS-754807	0.358278601491905	5.1489543860429e-16	5.1489543860429e-16
WM_Score	1911_Dactinomycin	0.247995921122911	3.56501806521005e-08	3.56501806521005e-08
WM_Score	1578_Leflunomide	-0.1774183749083	9.15187374714275e-05	9.15187374714275e-05
WM_Score	1593_Entinostat	0.435772280589065	1.03238496753376e-23	1.03238496753376e-23
WM_Score	1620_PFI3	0.216562728323436	1.63289266013338e-06	1.63289266013338e-06
WM_Score	1239_YK-4-279	0.0272088516592902	0.551646768526669	0.551646768526669
WM_Score	2046_MK-8776	0.134414648696185	0.00314001435279579	0.00314001435279579
WM_Score	1131_PRIMA-1MET	0.313460558539473	1.99389785938893e-12	1.99389785938893e-12
WM_Score	254_Quizartinib	0.454272465384172	7.24783088734165e-26	7.24783088734165e-26
WM_Score	1799_Ibrutinib	-0.0878900359266268	0.0540678333459725	0.0540678333459725
WM_Score	106_XMD8-85	-0.146203551938498	0.00130242151323327	0.00130242151323327
WM_Score	1006_Cytarabine	-0.0186224556650413	0.683717892531922	0.683717892531922
WM_Score	305_TPCA-1	0.225387136722249	5.89353858840013e-07	5.89353858840013e-07
WM_Score	1624_I-BET-762	0.294838055798222	4.20465834078465e-11	4.20465834078465e-11
WM_Score	346_THZ-2-102-1	0.34291437112875	1.01827212348678e-14	1.01827212348678e-14
WM_Score	299_OSI-027	0.394795088087317	2.16916341261467e-19	2.16916341261467e-19
WM_Score	51_Dasatinib	-0.352044954388155	1.76261377896467e-15	1.76261377896467e-15
WM_Score	446_MIM1	-0.0373595008714391	0.413636246013586	0.413636246013586
WM_Score	442_IMD-0354	0.467647088745957	1.65635572364301e-27	1.65635572364301e-27
WM_Score	331_QL-X-138	0.442284632177911	1.86524591614383e-24	1.86524591614383e-24
WM_Score	1816_Fulvestrant	0.320608046361326	5.8372973610395e-13	5.8372973610395e-13
WM_Score	1621_PCI-34051	0.43231102676379	2.52523897630261e-23	2.52523897630261e-23
WM_Score	155_Ponatinib	0.163656591858952	0.000313043995226366	0.000313043995226366
WM_Score	344_THZ-2-49	0.355048105288959	9.77589565776283e-16	9.77589565776283e-16
WM_Score	326_GSK690693	0.279859063399223	4.18202745943886e-10	4.18202745943886e-10
WM_Score	1017_Olaparib	0.350055076526672	2.59587394953187e-15	2.59587394953187e-15
WM_Score	295_NVP-BHG712	0.160994136826204	0.000392851315325731	0.000392851315325731
WM_Score	1786_AZD4547	0.209944022203111	3.41213397571541e-06	3.41213397571541e-06
WM_Score	1021_Axitinib	0.469264926921702	1.03679734911143e-27	1.03679734911143e-27
WM_Score	1009_Tretinoin	0.527659325856109	7.85937918505974e-36	7.85937918505974e-36
WM_Score	1371_PLX-4720	-0.0684393481207269	0.133913966302396	0.133913966302396
WM_Score	203_BMS-345541	0.0357243155622514	0.43438713814228	0.43438713814228
WM_Score	1024_Lestaurtinib	-0.1317566064877	0.00379449714359587	0.00379449714359587
WM_Score	1377_Afatinib	-0.460418304313052	1.30348476172125e-26	1.30348476172125e-26
WM_Score	1996_MIM1	0.0538749470753956	0.238257963290872	0.238257963290872
WM_Score	1200_Fulvestrant	0.254887429072441	1.43230928020193e-08	1.43230928020193e-08
WM_Score	328_SNX-2112	0.282876702787184	2.66154386180912e-10	2.66154386180912e-10
WM_Score	303_PIK-93	0.295709179322296	3.6634080330455e-11	3.6634080330455e-11
WM_Score	298_OSI-930	0.122908864600883	0.00695841652675373	0.00695841652675373
WM_Score	1530_PFI-3	0.14706549306704	0.00121808796300278	0.00121808796300278
WM_Score	1830_Gallibiscoquinazole	0.286339690689331	1.57394796625549e-10	1.57394796625549e-10
WM_Score	1819_Docetaxel	-0.0479963518037539	0.293484222285816	0.293484222285816
WM_Score	1625_RVX-208	0.345498742032254	6.2342723310599e-15	6.2342723310599e-15
WM_Score	1061_SB590885	0.169819316865354	0.000182596901606423	0.000182596901606423
WM_Score	34_Imatinib	0.0995540583762738	0.0290257960241827	0.0290257960241827
WM_Score	279_BIX02189	0.0729196798981922	0.110216836911438	0.110216836911438
WM_Score	1054_Palbociclib	0.0883656695126682	0.0527749217580866	0.0527749217580866
WM_Score	1048_Mirin	-0.099606088442082	0.0289414824090904	0.0289414824090904
WM_Score	1259_Talazoparib	-0.0362417841767546	0.427756351250844	0.427756351250844
WM_Score	292_Masitinib	0.309194747477864	4.08645774247168e-12	4.08645774247168e-12
WM_Score	1917_AZD6738	-0.0163805936149477	0.720086061005992	0.720086061005992
WM_Score	1036_PLX-4720	0.0247918763104235	0.587545072202519	0.587545072202519
WM_Score	165_DMOG	-0.0573231229944973	0.209494993981101	0.209494993981101
WM_Score	1615_CZC24832	0.186351444745103	3.91481737230589e-05	3.91481737230589e-05
WM_Score	1037_BX795	0.14861792084807	0.00107875953510984	0.00107875953510984
WM_Score	256_JW-7-24-1	0.460050094393959	1.4460173045282e-26	1.4460173045282e-26
WM_Score	206_Ruxolitinib	0.338852958709686	2.18143431177683e-14	2.18143431177683e-14
WM_Score	428_Pemetrexed	0.176878524108316	9.62135428752176e-05	9.62135428752176e-05
WM_Score	1262_UNC1215	0.0650872720587383	0.154078347508097	0.154078347508097
WM_Score	1199_Tamoxifen	0.131034412376285	0.00399250343318152	0.00399250343318152
WM_Score	159_HG6-64-1	0.236914596261004	1.46062324326921e-07	1.46062324326921e-07
WM_Score	1558_Lapatinib	-0.0199760783101457	0.662101697186125	0.662101697186125
WM_Score	294_MPS-1-IN-1	0.262018016046893	5.41857958615615e-09	5.41857958615615e-09
WM_Score	1166_QL-VIII-58	0.253103441827446	1.81835125147451e-08	1.81835125147451e-08
WM_Score	447_ETP-45835	0.417860900827012	9.47349606324767e-22	9.47349606324767e-22
WM_Score	236_IC-87114	-0.317878808115025	9.36713814921197e-13	9.36713814921197e-13
WM_Score	1913_AGI-5198	0.261812394119755	5.57489539673654e-09	5.57489539673654e-09
WM_Score	1617_AZD5582	0.175763018197193	0.000106641908900744	0.000106641908900744
WM_Score	1028_VX-702	0.231951739422006	2.6868521245528e-07	2.6868521245528e-07
WM_Score	2040_Foretinib	-0.0353103569352223	0.43973391129687	0.43973391129687
WM_Score	1266_ICL1100013	-0.146741993303493	0.0012491319810933	0.0012491319810933
WM_Score	5_Sunitinib	-0.141699200587012	0.00183724522347516	0.00183724522347516
WM_Score	1919_Osimertinib	-0.016655288454757	0.715593785068592	0.715593785068592
WM_Score	1022_AZD7762	-0.18908484159613	2.99462164586052e-05	2.99462164586052e-05
WM_Score	94_TGX221	-0.0794518488802923	0.0817302182670887	0.0817302182670887
WM_Score	1015_CI-1040	-0.293135494172737	5.49681243902761e-11	5.49681243902761e-11
WM_Score	431_Alisertib	0.180777528790478	6.68171482536592e-05	6.68171482536592e-05
WM_Score	1927_GSK2578215A	0.365336837994895	1.23659503215466e-16	1.23659503215466e-16
WM_Score	1807_Carmustine	0.0463980410853845	0.309873347856257	0.309873347856257
WM_Score	1626_OTX015	0.442500160052791	1.76143802810699e-24	1.76143802810699e-24
WM_Score	1613_VE-822	0.105901033964197	0.0201746476695359	0.0201746476695359
WM_Score	435_C-75	0.364668744620967	1.41750632345068e-16	1.41750632345068e-16
WM_Score	245_UNC0638	0.335460287651645	4.08731107324379e-14	4.08731107324379e-14
WM_Score	2106_Uprosertib	0.295287979238154	3.91603597323852e-11	3.91603597323852e-11
WM_Score	1998_BPD-00008900	-0.0645629154902095	0.157430492952624	0.157430492952624
WM_Score	461_NSC319726	0.352236979580301	1.69773432201658e-15	1.69773432201658e-15
WM_Score	317_WYE-125132	0.455200625779703	5.60593186951382e-26	5.60593186951382e-26
WM_Score	1194_SB505124	-0.0468734022897488	0.304937223063402	0.304937223063402
WM_Score	1016_Temsirolimus	0.370268934504638	4.46850655541612e-17	4.46850655541612e-17
WM_Score	17_Cyclopamine	-0.0762209286690632	0.0949716612925994	0.0949716612925994
WM_Score	341_Selisistat	0.38693919347739	1.2553677482276e-18	1.2553677482276e-18
WM_Score	1019_Bosutinib	0.126183043947317	0.00558338819857037	0.00558338819857037
WM_Score	1627_GSK343	0.21063853890747	3.16166092086984e-06	3.16166092086984e-06
WM_Score	37_Crizotinib	0.414810007935794	1.99186927156094e-21	1.99186927156094e-21
WM_Score	235_QL-XII-47	0.41186445242757	4.05272371111778e-21	4.05272371111778e-21
WM_Score	1932_NVP-ADW742	0.252509944794605	1.96780792518767e-08	1.96780792518767e-08
WM_Score	54_CGP-082996	-0.045043703197491	0.324223603456955	0.324223603456955
WM_Score	1033_Vismodegib	0.380054149121034	5.62800196700571e-18	5.62800196700571e-18
WM_Score	262_VX-11e	0.0307237362081446	0.501437508640211	0.501437508640211
WM_Score	474_ARRY-520	0.257784753631736	9.68356198621461e-09	9.68356198621461e-09
WM_Score	374_GSK1059615	0.162324516349934	0.000350862952247294	0.000350862952247294
WM_Score	2096_VX-11e	0.160751128761943	0.000401009231249827	0.000401009231249827
WM_Score	1933_P22077	0.332220613508105	7.39121403232246e-14	7.39121403232246e-14
WM_Score	134_Etoposide	-0.2646607979649	3.75140117206594e-09	3.75140117206594e-09
WM_Score	310_YM201636	0.20739261090093	4.50518380322515e-06	4.50518380322515e-06
WM_Score	438_Panobinostat	0.48647571629232	6.06419074641715e-30	6.06419074641715e-30
WM_Score	273_CUDC-101	0.232553590499872	2.49721675226876e-07	2.49721675226876e-07
WM_Score	2170_AT13148	0.169403182174191	0.000189478181199361	0.000189478181199361
WM_Score	1084_Rapamycin	0.294456170029156	4.4658287848478e-11	4.4658287848478e-11
WM_Score	308_Foretinib	0.0582914051604411	0.20188858545177	0.20188858545177
WM_Score	1618_GSK2606414	0.115154257646286	0.0114919835971841	0.0114919835971841
WM_Score	1241_CHIR-99021	-0.111943162740845	0.0140320207890552	0.0140320207890552
WM_Score	1093_GSK1904529A	0.243151315106711	6.66028520596135e-08	6.66028520596135e-08
WM_Score	1025_SB216763	-0.0802392173188383	0.0787406630009404	0.0787406630009404
WM_Score	1916_AZD5363	0.0186515309273462	0.683250779931312	0.683250779931312
WM_Score	1925_GDC0810	0.10129698382235	0.02631353079236	0.02631353079236
WM_Score	432_Flavopiridol	0.0510462493574939	0.263845844699777	0.263845844699777
WM_Score	1031_Elesclomol	0.160201693795388	0.000420039171460025	0.000420039171460025
WM_Score	478_LDN-193189	-0.154065191900276	0.000697944816819993	0.000697944816819993
WM_Score	1218_JQ1	0.169684887279267	0.000184793821630207	0.000184793821630207
WM_Score	1631_PRT062607	0.433361685523724	1.92689464858207e-23	1.92689464858207e-23
WM_Score	1263_UNC0642	0.249174534063797	3.05604649608516e-08	3.05604649608516e-08
WM_Score	153_Midostaurin	0.269417236452487	1.91575780684692e-09	1.91575780684692e-09
WM_Score	1912_Afuresertib	0.0553632191957477	0.225519777225014	0.225519777225014
WM_Score	150_Bicalutamide	0.182659334776863	5.58816495203604e-05	5.58816495203604e-05
WM_Score	1243_Piperlongumine	0.187346650613582	3.55250265154514e-05	3.55250265154514e-05
WM_Score	1020_Lenalidomide	-0.079872570658759	0.0801215596971964	0.0801215596971964
WM_Score	1939_UMI-77	0.361580724115441	2.65343711871298e-16	2.65343711871298e-16
WM_Score	1192_GSK269962A	0.515231479212408	5.71857422320648e-34	5.71857422320648e-34
WM_Score	1007_Docetaxel	-0.113565928087324	0.0126925034387439	0.0126925034387439
WM_Score	562_AGI-6780	0.339905477790534	1.79250232046711e-14	1.79250232046711e-14
WM_Score	1614_WZ4003	0.258183451911688	9.17229428946611e-09	9.17229428946611e-09
WM_Score	282_Pelitinib	-0.495363017275713	3.79486175194047e-31	3.79486175194047e-31
WM_Score	342_Tenovin-6	0.322771841228375	3.99836467832159e-13	3.99836467832159e-13
WM_Score	59_WZ-1-84	-0.21394494197317	2.19159159497508e-06	2.19159159497508e-06
WM_Score	1630_Entospletinib	-0.173538902278502	0.000130684980064003	0.000130684980064003
WM_Score	119_Lapatinib	-0.331299246324637	8.7363970851046e-14	8.7363970851046e-14
WM_Score	173_FH535	0.0275681960527742	0.546402751039769	0.546402751039769
WM_Score	1236_UNC0638	0.3603056965197	3.43063634614615e-16	3.43063634614615e-16
WM_Score	11_Paclitaxel	0.239316642076567	1.08217556293948e-07	1.08217556293948e-07
WM_Score	91_GSK319347A	0.31558785219533	1.38806489203098e-12	1.38806489203098e-12
WM_Score	1838_Sinularin	0.0775417074812216	0.0893651496038334	0.0893651496038334
WM_Score	1873_Buparlisib	0.0831450342674514	0.0684664980421438	0.0684664980421438
WM_Score	158_PF-562271	-0.0692209515865389	0.129518627824509	0.129518627824509
WM_Score	89_Parthenolide	0.0604555289515024	0.185617844478074	0.185617844478074
WM_Score	1853_OF-1	0.170709796260034	0.000168650924843342	0.000168650924843342
