# Supplementary material for: RNA modification writers pattern in relation to tumor microenvironment and prognosis in prostate cancer
Source: Front Genet. 2023 Jan 18;13:1065424. doi: 10.3389/fgene.2022.1065424 (PMC9889935; doi:10.3389/fgene.2022.1065424)
Supplement: Supplementary file 1 [file DataSheet1.ZIP › SupplementaryTable29_clin_IMvigor210.txt]

	Best Confirmed Overall Response	binaryResponse	Enrollment IC	IC Level	TC Level	Immune phenotype	FMOne mutation burden per MB	Sex	Race	Intravesical BCG administered	Baseline ECOG Score	Tobacco Use History	Met Disease Status	Sample age	Tissue	Received platinum	Sample collected pre-platinum	Neoantigen burden per MB	sizeFactor	ANONPT_ID	os	censOS	Lund	Lund2	TCGA Subtype
SAMf2ce197162ce	NE	NA	IC1	IC1	TC1	NA	3	M	WHITE	N	0	NEVER	Liver	1-2 years	ureter	Y	Y	0.568627450980392	1.36176191515647	10255	1.57700205338809	1	MS2a2	Genomically unstable	IV
SAM698d8d76b934	NE	NA	IC1	IC1	TC0	excluded	6	F	WHITE	N	1	NEVER	Visceral	(less than) 1 year	bladder	Y	Y	1.01960784313725	1.23440592921208	10101	0.427104722792608	1	MS2b2.2	Basal/SCC-like	IV
SAMc1b27bc16435	PR	CR/PR	IC2	IC2+	TC0	excluded	5	M	WHITE	N	0	PREVIOUS	Visceral	more than 2 years	kidney	Y	Y	1.41176470588235	0.555511793716249	10230	24.1806981519507	0	MS2a1	Genomically unstable	I
SAM85e41e7f33f9	NE	NA	IC1	IC1	TC1	inflamed	10	M	WHITE	N	2	PREVIOUS	Visceral	(less than) 1 year	bladder	N	NA	1.25490196078431	1.16473570870312	10264	0.624229979466119	1	MS2b2.2	Basal/SCC-like	IV
SAMf275eb859a39	PR	CR/PR	IC1	IC1	TC0	excluded	9	M	BLACK OR AFRICAN AMERICAN	Y	0	PREVIOUS	Visceral	1-2 years	bladder	Y	Y	NA	1.48344216502184	10150	24.476386036961	0	MS1a	UroA	I
SAM7f0d9cc7f001	PD	SD/PD	IC1	IC1	TC0	excluded	NA	M	WHITE	N	1	NEVER	Liver	more than 2 years	bladder	Y	Y	NA	0.649813391420041	10220	4.63244353182752	1	MS2b1	Infiltrated	II
SAM4305ab968b90	PD	SD/PD	IC0	IC0	TC0	desert	12	M	WHITE	N	1	PREVIOUS	Liver	more than 2 years	bladder	Y	N	0.392156862745098	1.34512113419533	10375	1.41273100616016	1	MS1b	UroA	I
SAMcf018fee2acd	PD	SD/PD	IC0	IC0	TC0	excluded	NA	M	WHITE	N	0	PREVIOUS	Visceral	more than 2 years	lung	Y	Y	NA	1.77996270675465	10175	16.2299794661191	1	MS1a	UroA	I
SAMb2f1d0e54ece	PR	CR/PR	IC2	IC2+	TC2+	desert	NA	M	WHITE	N	1	PREVIOUS	Visceral	(less than) 1 year	bladder	Y	N	0.862745098039216	0.798488776118398	10073	11.4004106776181	1	MS2b1	Infiltrated	IV
SAMcc4675f394a1	PD	SD/PD	IC0	IC0	TC0	NA	NA	M	WHITE	N	1	PREVIOUS	Liver	(less than) 1 year	liver	Y	Y	NA	1.19940704135912	10142	3.1211498973306	1	MS1a	UroA	I
SAM49f9b2e57aa5	PD	SD/PD	IC0	IC0	TC0	excluded	5	M	WHITE	Y	1	PREVIOUS	Liver	1-2 years	kidney	Y	Y	1.45098039215686	0.997797201149892	10037	7.45790554414784	1	MS1b	UroA	I
SAM2e7aa8fa0ab3	PD	SD/PD	IC1	IC1	TC0	excluded	14	M	WHITE	N	1	PREVIOUS	Visceral	(less than) 1 year	kidney	N	NA	2.70588235294118	1.27953185965671	10172	7.72073921971253	1	MS1b	UroA	II
SAMd0e47be700b0	NE	NA	IC0	IC0	TC0	desert	5	M	WHITE	N	1	NEVER	Visceral	1-2 years	kidney	Y	Y	NA	0.948339182595362	10177	0.887063655030801	1	MS1b	UroA	II
SAMdf3e42c8672a	PD	SD/PD	IC2	IC2+	TC2+	inflamed	19	M	WHITE	N	1	PREVIOUS	Visceral	(less than) 1 year	bladder	Y	Y	3.23529411764706	0.791353090432197	10161	7.3264887063655	1	MS2b2.2	Basal/SCC-like	III
SAMd027124354ce	CR	CR/PR	IC0	IC0	TC0	desert	4	F	WHITE	N	0	NEVER	NA	1-2 years	ureter	N	NA	0.764705882352941	1.43111238409551	10061	23.523613963039	0	MS2b2.2	Basal/SCC-like	III
SAM36d87392593b	SD	SD/PD	IC2	IC2+	TC2+	excluded	7	M	WHITE	N	0	NEVER	Visceral	1-2 years	ureter	Y	Y	0.352941176470588	1.00065913780536	10014	23.6878850102669	0	MS2b2.2	Basal/SCC-like	III
SAM4edbe45817b3	NE	NA	IC2	IC2+	TC2+	inflamed	26	M	WHITE	N	1	PREVIOUS	NA	(less than) 1 year	bladder	Y	Y	3.68627450980392	0.907537768545839	10282	1.05133470225873	1	MS2b2.2	Basal/SCC-like	III
SAM36a9225b0222	SD	SD/PD	IC2	IC2+	TC2+	inflamed	1	M	ASIAN	N	1	PREVIOUS	Liver	1-2 years	bladder	Y	N	0.607843137254902	1.68128406711962	10141	23.8193018480493	0	MS2b1	Infiltrated	IV
SAMe7bf6c015192	PD	SD/PD	IC2	IC2+	TC0	inflamed	7	M	WHITE	N	1	PREVIOUS	Visceral	(less than) 1 year	kidney	N	NA	1.37254901960784	1.20882024158488	10222	3.1211498973306	1	MS2b2.1	UroB	III
SAM6dd7ad1d797d	PD	SD/PD	IC1	IC1	TC2+	NA	NA	M	WHITE	N	1	PREVIOUS	Visceral	1-2 years	bladder	Y	Y	3.56862745098039	1.24941196722177	10089	19.2854209445585	1	MS2b2.2	Basal/SCC-like	III
SAMc0d625a50eb8	SD	SD/PD	IC0	IC0	TC0	desert	3	F	WHITE	N	1	NEVER	Visceral	1-2 years	bladder	Y	N	0.294117647058824	1.00768958923808	10043	13.2731006160164	1	MS2b1	Infiltrated	I
SAM18039827e1b9	PD	SD/PD	IC0	IC0	TC0	desert	15	M	WHITE	N	1	NEVER	Visceral	(less than) 1 year	bladder	Y	N	NA	1.91849144731538	10362	1.47843942505133	1	MS1b	UroA	II
SAM681e4bf7cf85	PR	CR/PR	IC2	IC2+	TC0	excluded	7	M	WHITE	N	0	NEVER	NA	1-2 years	bladder	Y	Y	1.86274509803922	1.58634635422801	10156	23.3921971252567	0	MS1b	UroA	I
SAMc692536a795a	PD	SD/PD	IC1	IC1	TC0	desert	10	M	WHITE	Y	1	PREVIOUS	NA	1-2 years	ureter	Y	Y	NA	1.01426053895982	10103	5.65092402464066	1	MS2b1	Infiltrated	II
SAM9a2cf3c06fb3	PD	SD/PD	IC1	IC1	TC0	inflamed	4	M	WHITE	N	0	PREVIOUS	Visceral	more than 2 years	bladder	Y	Y	0.862745098039216	1.60660834270097	10059	5.65092402464066	1	MS2b1	Infiltrated	II
SAM557dde1b9f3e	PD	SD/PD	IC1	IC1	TC0	excluded	5	M	WHITE	N	1	NEVER	Visceral	more than 2 years	ureter	Y	Y	NA	0.583186201013429	10291	6.70225872689938	1	MS1a	UroA	I
SAMb8f13a0525a6	NE	NA	IC2	IC2+	TC0	excluded	4	M	WHITE	N	0	NEVER	Liver	1-2 years	kidney	Y	Y	0.529411764705882	0.97031996017229	10079	2.69404517453799	1	MS2b2.2	Basal/SCC-like	IV
SAM23aa15d4a0b0	PD	SD/PD	IC1	IC1	TC0	excluded	5	F	WHITE	N	1	NEVER	Liver	more than 2 years	kidney	Y	Y	0.333333333333333	0.96726628856493	10135	5.71663244353183	1	MS2a1	Genomically unstable	II
SAM468a9e1dc821	PD	SD/PD	IC2	IC2+	TC0	desert	8	M	WHITE	N	1	PREVIOUS	Visceral	(less than) 1 year	NA	Y	N	NA	0.737268593842145	10193	3.87679671457906	1	MS2b2.1	UroB	IV
SAM81b71522417a	PD	SD/PD	IC0	IC0	TC0	NA	7	F	WHITE	N	0	PREVIOUS	Liver	(less than) 1 year	bladder	N	NA	1.07843137254902	1.70566121742735	10081	2.13552361396304	1	MS1b	UroA	I
SAM6cb230f208a8	PR	CR/PR	IC0	IC0	TC1	desert	20	M	WHITE	N	0	PREVIOUS	Visceral	1-2 years	lung	Y	Y	1.03921568627451	0.772356643532102	10234	23.2279260780287	0	MS1b	UroA	I
SAM0684af734db1	PR	CR/PR	IC0	IC0	TC0	NA	6	F	WHITE	N	1	PREVIOUS	Visceral	(less than) 1 year	bladder	N	NA	0.92156862745098	1.3611921913468	10041	23.2607802874743	0	MS1b	UroA	I
SAMb963dda93cfd	PD	SD/PD	IC2	IC2+	TC2+	excluded	8	M	OTHER	N	1	CURRENT	Liver	1-2 years	bladder	Y	Y	0.882352941176471	1.69361778278111	10281	2.75975359342916	1	MS2b2.2	Basal/SCC-like	IV
SAMa9ca8536d2b1	SD	SD/PD	IC1	IC1	TC1	NA	3	M	WHITE	N	0	PREVIOUS	LN Only	1-2 years	bladder	N	NA	0.352941176470588	0.846129683210886	10330	21.8480492813142	0	MS2b1	Infiltrated	III
SAM9fb814c22bdb	SD	SD/PD	IC1	IC1	TC0	desert	6	F	WHITE	N	0	PREVIOUS	NA	(less than) 1 year	bladder	N	NA	0.431372549019608	0.771397059140052	10088	19.1211498973306	1	MS2b1	Infiltrated	III
SAMbcbc7957c264	PD	SD/PD	IC1	IC1	TC0	desert	9	M	WHITE	Y	1	NEVER	Visceral	1-2 years	bladder	Y	Y	NA	1.70139377807572	10308	4.17248459958932	1	MS1b	UroA	I
SAM7fb6987514a4	PD	SD/PD	IC2	IC2+	TC0	excluded	1	M	BLACK OR AFRICAN AMERICAN	N	0	NEVER	Liver	1-2 years	bladder	Y	N	NA	1.15659521562903	10293	22.8336755646817	0	MS2b1	Infiltrated	III
SAM63405b04ab2d	PD	SD/PD	IC0	IC0	TC0	NA	NA	M	WHITE	Y	0	NEVER	Liver	1-2 years	bladder	Y	Y	0.156862745098039	0.735490049620929	10132	6.80082135523614	1	MS2b1	Infiltrated	II
SAM18bc1078bc15	PD	SD/PD	IC1	IC1	TC0	NA	19	M	WHITE	N	1	PREVIOUS	Visceral	(less than) 1 year	bladder	N	NA	1.80392156862745	0.956425348918071	10015	6.8993839835729	1	MS2a1	Genomically unstable	II
SAM7d2dfba6cd84	SD	SD/PD	IC1	IC1	TC0	inflamed	4	M	WHITE	N	0	CURRENT	Liver	1-2 years	lymph node	Y	Y	0.156862745098039	0.746499807612665	10345	12.7145790554415	1	MS2b1	Infiltrated	IV
SAMd1bd63734394	PD	SD/PD	IC1	IC1	TC0	NA	22	M	WHITE	Y	1	PREVIOUS	Liver	(less than) 1 year	bladder	Y	N	NA	1.32841838725437	10112	1.93839835728953	1	MS2b2.2	Basal/SCC-like	III
SAMe9ae8beb82fa	PD	SD/PD	IC1	IC1	TC0	desert	7	M	WHITE	N	1	PREVIOUS	NA	(less than) 1 year	bladder	N	NA	1.33333333333333	1.49889435568876	10317	5.48665297741273	1	MS2b1	Infiltrated	III
SAMb0a83e5fbde9	SD	SD/PD	IC0	IC0	TC0	NA	7	M	WHITE	Y	1	PREVIOUS	Visceral	more than 2 years	lung	Y	N	0.352941176470588	0.805643941627873	10100	23.3264887063655	0	MS1b	UroA	I
SAMba7176afe070	PD	SD/PD	IC0	IC0	TC0	excluded	5	F	WHITE	N	0	NEVER	Visceral	more than 2 years	kidney	Y	Y	NA	1.03045919857962	10302	3.44969199178645	0	MS1a	UroA	I
SAMae1690469964	SD	SD/PD	IC1	IC1	TC0	NA	NA	M	BLACK OR AFRICAN AMERICAN	Y	0	CURRENT	Visceral	1-2 years	ureter	Y	Y	NA	1.805875009899	10320	21.1581108829569	1	MS1b	UroA	I
SAMbe83eae4026e	PD	SD/PD	IC1	IC1	TC0	excluded	10	F	WHITE	Y	1	NEVER	Liver	(less than) 1 year	lymph node	Y	N	0.784313725490196	0.984620019916954	10246	2.72689938398357	1	MS1b	UroA	I
SAMe5bc41772bc9	PD	SD/PD	IC1	IC1	TC0	excluded	5	M	WHITE	N	1	PREVIOUS	Liver	(less than) 1 year	liver	Y	N	0.274509803921569	1.23261719971264	10076	6.11088295687885	1	MS2b2.1	UroB	I
SAM23095936e611	PD	SD/PD	IC2	IC2+	TC0	desert	5	F	WHITE	N	0	PREVIOUS	Liver	more than 2 years	bladder	Y	Y	0.235294117647059	1.33492287336792	10307	2.23408624229979	1	MS1b	UroA	I
SAM7114d99032ec	PD	SD/PD	IC0	IC0	TC0	NA	17	M	WHITE	N	1	NEVER	Visceral	1-2 years	bladder	Y	Y	2.17647058823529	1.08296866796388	10111	10.8418891170431	1	MS1b	UroA	I
SAMd215b503f99a	SD	SD/PD	IC0	IC0	TC0	NA	NA	M	WHITE	N	1	NEVER	Visceral	more than 2 years	bladder	Y	N	NA	1.07858065559546	10072	1.70841889117043	0	MS2b1	Infiltrated	I
SAMdb3f50c9129c	PD	SD/PD	IC0	IC0	TC0	excluded	10	M	WHITE	N	1	CURRENT	Visceral	(less than) 1 year	bladder	Y	N	0.509803921568627	1.16786774753469	10084	15.8028747433265	1	MS2b1	Infiltrated	IV
SAMbf1a3ae828e6	CR	CR/PR	IC2	IC2+	TC0	excluded	35	M	WHITE	N	0	PREVIOUS	Visceral	more than 2 years	bladder	Y	N	3.74509803921569	1.27039654547349	10090	20.7310061601643	0	MS2b1	Infiltrated	II
SAM52e3fa3ad574	PD	SD/PD	IC1	IC1	TC0	NA	4	M	WHITE	Y	1	PREVIOUS	Liver	1-2 years	lymph node	Y	N	0.254901960784314	0.964846319160065	10118	7.95071868583162	1	MS2b1	Infiltrated	II
SAMd4c0837b0997	PD	SD/PD	IC2	IC2+	TC1	excluded	5	M	WHITE	N	0	PREVIOUS	Liver	1-2 years	kidney	N	NA	0.529411764705882	1.24023062320971	10305	5.38809034907598	1	MS2b2.1	UroB	III
SAM9cafb905b36a	PD	SD/PD	IC2	IC2+	TC2+	inflamed	12	M	WHITE	N	0	PREVIOUS	LN Only	(less than) 1 year	kidney	Y	Y	0.588235294117647	1.53249027794872	10359	7.62217659137577	1	MS2b2.2	Basal/SCC-like	IV
SAM3f2033c90438	NE	NA	IC0	IC0	TC0	inflamed	NA	M	WHITE	Y	1	PREVIOUS	Liver	(less than) 1 year	lymph node	Y	N	NA	1.16307818055145	10211	0.82135523613963	1	MS2b2.2	Basal/SCC-like	II
SAM032c642382a7	PD	SD/PD	IC2	IC2+	TC2+	inflamed	44	F	WHITE	N	1	PREVIOUS	Visceral	more than 2 years	bladder	Y	Y	6.19607843137255	1.49481291330296	10166	2.49691991786448	1	MS2b2.2	Basal/SCC-like	IV
SAM5ffd7e4cd794	NE	NA	IC0	IC0	TC0	NA	NA	M	WHITE	N	1	PREVIOUS	NA	(less than) 1 year	liver	Y	N	NA	2.10540195951627	10301	1.21560574948665	1	MS2a1	Genomically unstable	I
SAMb419a8fcbfcd	PR	CR/PR	IC2	IC2+	TC0	excluded	19	M	WHITE	Y	1	PREVIOUS	Liver	1-2 years	bladder	Y	N	NA	1.56614535786811	10363	22.735112936345	0	MS2a1	Genomically unstable	IV
SAM8884fe446d20	PR	CR/PR	IC2	IC2+	TC2+	inflamed	13	M	WHITE	N	1	NEVER	NA	(less than) 1 year	bladder	Y	N	6	0.7949591717043	10044	23.1622176591376	0	MS2b2.2	Basal/SCC-like	III
SAM17c45bf16bb6	NE	NA	IC0	IC0	TC0	excluded	5	M	WHITE	N	0	NEVER	Liver	(less than) 1 year	kidney	N	NA	0.431372549019608	0.891639322425825	10102	2.69404517453799	1	MS1b	UroA	I
SAM2070b416069c	SD	SD/PD	IC1	IC1	TC1	excluded	5	M	WHITE	Y	1	NEVER	Liver	more than 2 years	kidney	Y	Y	0.294117647058824	1.12971248331271	10026	8.01642710472279	1	MS1a	UroA	I
SAM0ce9c983b20f	PD	SD/PD	IC2	IC2+	TC0	excluded	9	M	WHITE	N	0	NEVER	NA	1-2 years	ureter	Y	Y	NA	0.886361845595405	10070	6.60369609856263	1	MS2b2.2	Basal/SCC-like	III
SAMa1e62d323e1d	SD	SD/PD	IC2	IC2+	TC0	inflamed	15	F	WHITE	Y	0	PREVIOUS	Visceral	1-2 years	bladder	Y	N	0.92156862745098	1.31402268406473	10321	10.5790554414784	1	MS2a1	Genomically unstable	II
SAM61baf919bb01	SD	SD/PD	IC0	IC1	TC0	desert	NA	F	WHITE	N	1	NEVER	Visceral	(less than) 1 year	lymph node	Y	N	NA	0.939829397819428	10077	15.605749486653	1	MS2b1	Infiltrated	I
SAM97a00e0929fb	PR	CR/PR	IC2	IC2+	TC0	excluded	18	M	OTHER	N	0	PREVIOUS	Liver	(less than) 1 year	kidney	N	NA	2.86274509803922	0.710256921728231	10007	12.7145790554415	0	MS2a1	Genomically unstable	II
SAM2f228939632f	PD	SD/PD	IC1	IC1	TC0	excluded	8	F	BLACK OR AFRICAN AMERICAN	N	1	NEVER	Liver	more than 2 years	bladder	Y	N	0.450980392156863	0.891807724170016	10242	7.88501026694045	1	MS2b1	Infiltrated	IV
SAM9539a4f19ebc	SD	SD/PD	IC0	IC0	TC0	desert	NA	M	WHITE	N	0	NEVER	Liver	(less than) 1 year	bladder	Y	N	0.431372549019608	1.46802344011978	10144	7.95071868583162	1	MS1b	UroA	I
SAM36851bc8b9ae	SD	SD/PD	IC1	IC1	TC2+	excluded	7	M	WHITE	N	1	PREVIOUS	Visceral	(less than) 1 year	bladder	Y	Y	0.333333333333333	0.739706865000998	10294	3.5482546201232	1	MS1b	UroA	I
SAM297c0301e861	PD	SD/PD	IC1	IC1	TC2+	excluded	1	M	WHITE	Y	1	NEVER	Liver	more than 2 years	bladder	Y	N	NA	1.08511745244137	10099	8.08213552361396	1	MS2b1	Infiltrated	IV
SAM1fa6bcb7fc48	PD	SD/PD	IC2	IC2+	TC0	inflamed	8	M	WHITE	Y	1	CURRENT	Visceral	(less than) 1 year	bladder	Y	Y	1.23529411764706	1.32590560706722	10147	22.735112936345	0	MS1b	UroA	I
SAM075e037d95bc	PR	CR/PR	IC1	IC1	TC0	excluded	11	M	WHITE	Y	0	NEVER	Visceral	more than 2 years	kidney	Y	Y	0.745098039215686	0.790563112261608	10273	21.3223819301848	0	MS1b	UroA	I
SAM6d2ae0c39b96	PD	SD/PD	IC1	IC1	TC0	excluded	NA	M	BLACK OR AFRICAN AMERICAN	N	1	CURRENT	LN Only	(less than) 1 year	lymph node	Y	Y	NA	1.08796111763911	10168	22.1108829568789	0	MS1b	UroA	I
SAMcabb6d58ff55	SD	SD/PD	IC2	IC2+	TC2+	inflamed	11	F	BLACK OR AFRICAN AMERICAN	N	1	NEVER	Visceral	(less than) 1 year	lung	Y	N	1.35294117647059	0.898815285030269	10188	20.2710472279261	0	MS2b2.2	Basal/SCC-like	IV
SAM716f54e468f4	SD	SD/PD	IC2	IC2+	TC0	NA	6	M	WHITE	N	1	NEVER	Liver	1-2 years	kidney	Y	Y	1.56862745098039	1.3567780990794	10170	21.1909650924025	0	MS2b1	Infiltrated	II
SAMeff2ce356ccb	PD	SD/PD	IC0	IC0	TC0	desert	14	M	WHITE	Y	0	NEVER	Visceral	more than 2 years	ureter	Y	Y	NA	1.07778215899257	10374	8.08213552361396	1	MS1b	UroA	I
SAM110501d0eedb	PD	SD/PD	IC1	IC1	TC0	desert	21	M	WHITE	Y	1	NEVER	LN Only	more than 2 years	bladder	Y	Y	3.52941176470588	1.17522487267792	10299	4.27104722792608	1	MS2a1	Genomically unstable	II
SAM2e9ac0b1b250	CR	CR/PR	IC2	IC2+	TC2+	NA	18	M	WHITE	N	1	PREVIOUS	NA	1-2 years	bladder	Y	Y	1.76470588235294	0.478278576203394	10354	22.1437371663244	0	MS2b2.2	Basal/SCC-like	IV
SAMc0ef41aa6c8b	PD	SD/PD	IC0	IC0	TC0	desert	5	M	WHITE	Y	0	NEVER	Visceral	(less than) 1 year	NA	Y	N	0.96078431372549	0.986295792864488	10104	9.5605749486653	1	MS1b	UroA	I
SAMd636e3461955	PD	SD/PD	IC1	IC1	TC0	inflamed	NA	M	WHITE	Y	1	PREVIOUS	LN Only	1-2 years	bladder	Y	Y	0.196078431372549	0.933864886648053	10221	10.4804928131417	1	MS2b1	Infiltrated	IV
SAMe712352fb82a	PR	CR/PR	IC0	IC0	TC0	desert	NA	M	WHITE	N	0	PREVIOUS	NA	(less than) 1 year	bladder	Y	Y	NA	1.64079039454492	10130	22.1108829568789	0	MS2a1	Genomically unstable	II
SAM30b5c6c54cf7	CR	CR/PR	IC2	IC2+	TC0	excluded	6	F	WHITE	N	1	PREVIOUS	LN Only	1-2 years	bladder	Y	N	NA	0.754702286374106	10194	9.26488706365503	1	MS2b2.2	Basal/SCC-like	IV
SAMd98bac0a070f	PD	SD/PD	IC0	IC0	TC0	desert	8	M	WHITE	Y	1	PREVIOUS	Liver	(less than) 1 year	ureter	Y	N	0.725490196078431	1.22811353515748	10224	2.06981519507187	1	MS1a	UroA	III
SAM8e8ef2368dfa	PD	SD/PD	IC0	IC0	TC0	desert	6	M	WHITE	N	0	CURRENT	Visceral	(less than) 1 year	kidney	Y	N	0.509803921568627	1.0427453060241	10207	4.50102669404517	1	MS2b1	Infiltrated	IV
SAM08cce2fa88f2	SD	SD/PD	IC0	IC0	TC0	excluded	NA	F	WHITE	Y	1	CURRENT	Visceral	more than 2 years	bladder	Y	Y	NA	0.639471750644448	10272	22.1108829568789	0	MS1b	UroA	I
SAMb4c7a001537d	PD	SD/PD	IC1	IC1	TC1	inflamed	5	M	WHITE	N	1	PREVIOUS	Visceral	1-2 years	kidney	Y	Y	NA	0.815850533267936	10068	3.18685831622177	1	MS1b	UroA	I
SAMfd947610629d	PD	SD/PD	IC0	IC0	TC0	desert	5	M	WHITE	N	0	PREVIOUS	Visceral	1-2 years	bladder	Y	N	NA	0.753905882169369	10249	9.03490759753593	1	MS2b1	Infiltrated	I
SAM943df5cf15df	PD	SD/PD	IC1	IC1	TC0	desert	5	M	WHITE	N	1	PREVIOUS	Visceral	(less than) 1 year	bladder	Y	N	0.117647058823529	0.984678546327549	10080	2.13552361396304	1	MS2b2.2	Basal/SCC-like	III
SAM31f41dd0d6ca	SD	SD/PD	IC1	IC1	TC0	NA	NA	F	WHITE	Y	1	PREVIOUS	NA	(less than) 1 year	lymph node	Y	N	0.705882352941177	1.27300642277272	10334	8.27926078028747	1	MS2b2.1	UroB	I
SAMb3c02294aba7	PR	CR/PR	IC0	IC0	TC1	desert	18	M	WHITE	Y	1	PREVIOUS	Visceral	(less than) 1 year	other	Y	N	NA	1.06555593791681	10344	22.4065708418891	0	MS2a1	Genomically unstable	II
SAM39eb94fa504d	PD	SD/PD	IC2	IC2+	TC0	excluded	6	M	WHITE	N	1	PREVIOUS	Visceral	1-2 years	bladder	Y	Y	NA	1.08337265846668	10023	17.9055441478439	1	MS2b2.2	Basal/SCC-like	III
SAM62fb1388c871	PD	SD/PD	IC1	IC1	TC0	NA	5	F	WHITE	N	0	PREVIOUS	Visceral	more than 2 years	kidney	Y	N	0.784313725490196	1.28824088811527	10351	22.5051334702259	0	MS2a1	Genomically unstable	IV
SAMc0da5d48686d	PD	SD/PD	IC1	IC1	TC2+	desert	5	M	WHITE	N	1	NEVER	Visceral	(less than) 1 year	bladder	Y	Y	1.17647058823529	1.63040496790645	10295	9.49486652977413	1	MS2a2	Genomically unstable	IV
SAMe7bcab05402e	SD	SD/PD	IC0	IC0	TC0	NA	NA	M	WHITE	N	1	PREVIOUS	Visceral	1-2 years	kidney	Y	N	NA	1.49069014388727	10247	7.91786447638604	1	MS2b1	Infiltrated	I
SAM2570ff4aae6e	PR	CR/PR	IC2	IC2+	TC0	inflamed	12	F	WHITE	N	1	CURRENT	LN Only	(less than) 1 year	lymph node	Y	N	1.52941176470588	0.851525747030743	10029	22.3737166324435	0	MS2b2.1	UroB	III
SAM2dc3f04e45e9	PD	SD/PD	IC2	IC2+	TC2+	inflamed	NA	M	WHITE	N	1	PREVIOUS	Liver	(less than) 1 year	kidney	Y	N	NA	1.14585990013763	10160	10.1848049281314	1	MS2b2.2	Basal/SCC-like	II
SAM9448d858692c	NE	NA	IC2	IC2+	TC1	inflamed	8	M	WHITE	Y	1	PREVIOUS	Liver	(less than) 1 year	kidney	Y	N	NA	0.95079964979927	10289	2.03696098562628	1	MS2b1	Infiltrated	II
SAM4501e41e4751	PD	SD/PD	IC1	IC1	TC1	excluded	6	M	WHITE	N	1	NEVER	Liver	1-2 years	bladder	Y	Y	0.92156862745098	1.36334965794926	10105	1.1170431211499	1	MS2b2.2	Basal/SCC-like	III
SAM714285adf612	NE	NA	IC2	IC2+	TC2+	inflamed	5	M	WHITE	N	1	NEVER	Liver	1-2 years	kidney	Y	Y	0.980392156862745	1.33109546553755	10060	0.624229979466119	1	MS2b1	Infiltrated	IV
SAM5b57e47fdcb3	PD	SD/PD	IC2	IC2+	TC0	NA	12	F	ASIAN	N	1	NEVER	Liver	more than 2 years	ureter	Y	Y	NA	0.977805699204025	10169	3.84394250513347	1	MS1b	UroA	I
SAMae4da274eded	PD	SD/PD	IC0	IC0	TC0	NA	NA	F	WHITE	Y	1	NEVER	Liver	(less than) 1 year	bladder	Y	Y	NA	1.48461675028464	10004	4.99383983572895	1	MS2a2	Genomically unstable	II
SAMd35318127278	CR	CR/PR	IC1	IC1	TC1	excluded	62	M	WHITE	Y	1	PREVIOUS	LN Only	(less than) 1 year	kidney	N	NA	10.0196078431373	1.76733864003978	10201	21.5852156057495	0	MS2a1	Genomically unstable	II
SAMa913c6139ec8	SD	SD/PD	IC2	IC2+	TC0	excluded	NA	M	WHITE	N	0	NEVER	Visceral	(less than) 1 year	kidney	Y	N	1.52941176470588	0.942285081234813	10304	5.12525667351129	1	MS2b1	Infiltrated	II
SAM75142fcab9df	PD	SD/PD	IC2	IC2+	TC0	excluded	7	F	WHITE	N	1	NEVER	LN Only	more than 2 years	kidney	Y	Y	0.274509803921569	1.3678295887724	10270	11.9260780287474	1	MS2b1	Infiltrated	I
SAMd697ba701077	SD	SD/PD	IC0	IC0	TC0	excluded	NA	F	WHITE	Y	0	PREVIOUS	LN Only	more than 2 years	ureter	Y	Y	NA	1.22068752622087	10319	21.1581108829569	1	MS1a	UroA	II
SAM166a419a4e5a	PD	SD/PD	IC1	IC1	TC0	excluded	5	M	WHITE	N	1	PREVIOUS	Visceral	1-2 years	bladder	Y	N	0.274509803921569	1.27231055533869	10173	5.38809034907598	1	MS2b1	Infiltrated	IV
SAM025b45c27e05	PD	SD/PD	IC1	IC1	TC0	desert	1	M	WHITE	N	0	PREVIOUS	Liver	1-2 years	bladder	Y	N	0.313725490196078	1.64882537869963	10346	8.77207392197125	1	MS2b1	Infiltrated	III
SAMe07c4560772d	PD	SD/PD	IC0	IC0	TC0	desert	5	F	OTHER	Y	1	NEVER	Visceral	more than 2 years	ureter	Y	Y	0.549019607843137	1.28389442339285	10353	2.10266940451745	0	MS1b	UroA	I
SAM2dc578e0165f	NE	NA	IC2	IC2+	TC2+	excluded	8	M	ASIAN	N	1	PREVIOUS	Visceral	(less than) 1 year	bladder	Y	Y	NA	1.7651904189496	10204	1.97125256673511	1	MS2a2	Genomically unstable	IV
SAM3785587846ce	NE	NA	IC1	IC1	TC0	NA	9	F	WHITE	Y	1	PREVIOUS	Liver	1-2 years	ureter	Y	Y	NA	1.11872897925957	10032	7.06365503080082	1	MS1b	UroA	I
SAM560f23d6a3ad	CR	CR/PR	IC2	IC2+	TC2+	inflamed	19	M	NATIVE HAWAIIAN OR OTHER PACIFIC ISLANDER	N	0	PREVIOUS	NA	(less than) 1 year	other	Y	Y	0.647058823529412	1.057202304634	10355	21.388090349076	0	MS2b2.2	Basal/SCC-like	IV
SAM52500cabdd36	SD	SD/PD	IC1	IC1	TC0	excluded	12	F	OTHER	N	0	PREVIOUS	LN Only	1-2 years	ureter	Y	Y	0.745098039215686	0.72580854279694	10243	20.4681724845996	0	MS2a1	Genomically unstable	II
SAM14df63a65411	PR	CR/PR	IC2	IC2+	TC2+	excluded	7	F	WHITE	N	0	PREVIOUS	Liver	(less than) 1 year	bladder	Y	Y	0.568627450980392	1.73628115339974	10238	21.4209445585216	0	MS1b	UroA	III
SAMf3a9bce50099	PD	SD/PD	IC2	IC2+	TC0	excluded	4	F	ASIAN	N	1	PREVIOUS	LN Only	(less than) 1 year	kidney	Y	Y	NA	1.05342669019248	10182	2.10266940451745	0	MS2b1	Infiltrated	II
SAMffa5c7cad0e5	PR	CR/PR	IC1	IC1	TC0	desert	10	M	WHITE	N	1	PREVIOUS	Visceral	(less than) 1 year	other	Y	NA	NA	0.837550053352541	10364	15.5400410677618	1	MS2b1	Infiltrated	IV
SAMdab9ca8fb5de	PD	SD/PD	IC0	IC0	TC0	excluded	14	M	WHITE	N	2	PREVIOUS	Liver	(less than) 1 year	bladder	N	NA	2.92156862745098	1.52932733573396	10119	0.197125256673511	0	MS1a	UroA	I
SAM34430ef08e5b	PD	SD/PD	IC1	NA	NA	NA	NA	M	WHITE	N	0	NEVER	Visceral	more than 2 years	bladder	Y	Y	NA	0.567628320253558	10373	18.1683778234086	0	MS2b1	Infiltrated	IV
SAM4b0175e8db6e	PD	SD/PD	IC1	IC1	TC0	desert	6	M	WHITE	N	1	PREVIOUS	Liver	more than 2 years	kidney	Y	Y	NA	1.05102434387438	10275	2.06981519507187	1	MS2b1	Infiltrated	I
SAMf28c01545593	SD	SD/PD	IC1	IC1	TC0	desert	8	M	WHITE	Y	0	PREVIOUS	Visceral	more than 2 years	bladder	Y	Y	NA	1.01195864677368	10315	6.40657084188912	1	MS1b	UroA	I
SAMaec7380f9ab0	PR	CR/PR	IC2	IC2+	TC0	excluded	4	M	WHITE	N	2	NEVER	NA	(less than) 1 year	ureter	N	NA	NA	1.30866639129701	10155	20.8624229979466	0	MS2a2	Genomically unstable	IV
SAMaf7578d55754	NE	NA	IC0	IC2+	TC2+	excluded	NA	F	WHITE	N	1	PREVIOUS	NA	(less than) 1 year	other	Y	N	2.66666666666667	1.3565134482184	10357	0.229979466119097	1	MS2a2	Genomically unstable	II
SAMbd8ee73983b8	NE	NA	IC1	IC1	TC0	excluded	9	M	WHITE	Y	1	NEVER	LN Only	1-2 years	bladder	Y	N	1.01960784313725	0.950789081547248	10358	0.854209445585216	1	MS1b	UroA	II
SAMe94c30c30616	SD	SD/PD	IC1	IC1	TC0	excluded	6	M	WHITE	N	1	PREVIOUS	Visceral	more than 2 years	bladder	Y	Y	1.01960784313725	1.15424351061202	10195	15.3757700205339	1	MS2a2	Genomically unstable	I
SAM54e58f1b0230	PD	SD/PD	IC0	IC0	TC0	desert	5	M	WHITE	N	1	NEVER	Liver	(less than) 1 year	bladder	Y	N	NA	1.34631914023836	10050	4.36960985626283	1	MS1b	UroA	I
SAM5e3bae090b8c	PD	SD/PD	IC2	IC2+	TC0	excluded	6	M	WHITE	Y	1	PREVIOUS	Liver	more than 2 years	kidney	Y	Y	0.823529411764706	1.02851547647759	10063	6.73511293634497	1	MS1b	UroA	I
SAM3cb94b0d5297	PD	SD/PD	IC1	IC1	TC0	excluded	15	M	WHITE	N	1	CURRENT	Visceral	1-2 years	kidney	Y	Y	2.23529411764706	0.674090724601091	10181	5.05954825462012	1	MS2b1	Infiltrated	IV
SAM61b9d4d84c64	SD	SD/PD	IC2	IC2+	TC0	inflamed	27	M	WHITE	N	1	PREVIOUS	Liver	1-2 years	bladder	Y	Y	5.88235294117647	1.8784983464855	10223	21.388090349076	0	MS2a1	Genomically unstable	I
SAM8a42c0d59187	NE	NA	IC0	IC0	TC0	NA	3	M	WHITE	Y	1	NEVER	Liver	(less than) 1 year	NA	Y	N	0.274509803921569	0.891949288799302	10110	2.82546201232033	1	MS1b	UroA	III
SAMcb132b0cdd2c	PD	SD/PD	IC1	IC1	TC2+	desert	NA	M	WHITE	N	1	CURRENT	LN Only	(less than) 1 year	lymph node	Y	N	0.843137254901961	1.36590382945984	10066	2.52977412731006	1	MS2a2	Genomically unstable	II
SAMe97af0feefdf	PD	SD/PD	IC1	IC1	TC0	excluded	3	F	WHITE	N	0	PREVIOUS	Visceral	(less than) 1 year	bladder	Y	N	0.705882352941177	1.40309148957531	10116	11.1047227926078	1	MS1a	UroA	I
SAMee3844cc0b9f	PD	SD/PD	IC0	IC0	TC0	NA	NA	M	WHITE	Y	1	PREVIOUS	Visceral	(less than) 1 year	lymph node	Y	N	NA	0.891881542464132	10143	3.21971252566735	1	MS2b1	Infiltrated	I
SAM73b653ae20d1	NE	NA	IC2	IC2+	TC2+	inflamed	3	F	WHITE	N	1	NEVER	Visceral	(less than) 1 year	other	Y	Y	0.96078431372549	1.36226582702524	10053	1.80698151950719	1	MS2b2.2	Basal/SCC-like	III
SAMdcae54fcd7fa	SD	SD/PD	IC1	IC1	TC0	excluded	NA	M	WHITE	Y	1	PREVIOUS	LN Only	more than 2 years	kidney	Y	N	1.43137254901961	1.2786817227401	10284	6.24229979466119	1	MS2b1	Infiltrated	II
SAMdad5c29dc105	PD	SD/PD	IC1	IC1	TC0	excluded	5	M	WHITE	N	1	CURRENT	Visceral	more than 2 years	bladder	Y	Y	0.666666666666667	1.53078615218413	10306	2.43121149897331	1	MS1b	UroA	II
SAMa424c75831b4	PD	SD/PD	IC2	IC2+	TC0	NA	6	M	WHITE	N	1	PREVIOUS	Visceral	1-2 years	bladder	Y	N	0.686274509803922	0.776141761561743	10240	3.5482546201232	1	MS1b	UroA	II
SAM28687037e4ff	SD	SD/PD	IC2	IC2+	TC2+	inflamed	6	M	WHITE	N	0	PREVIOUS	Visceral	(less than) 1 year	kidney	Y	Y	0.568627450980392	1.50878929197616	10028	21.5852156057495	0	MS2b2.2	Basal/SCC-like	III
SAMe50d15fde368	PR	CR/PR	IC1	IC1	TC0	desert	9	F	WHITE	Y	1	PREVIOUS	Visceral	1-2 years	bladder	Y	Y	2.17647058823529	1.70065126919764	10343	18.8911704312115	0	MS1b	UroA	I
SAM45c8e6412c66	PD	SD/PD	IC1	IC1	TC2+	inflamed	5	M	WHITE	N	1	PREVIOUS	LN Only	(less than) 1 year	bladder	Y	N	1.3921568627451	1.2979272134089	10217	3.48254620123203	1	MS2b2.2	Basal/SCC-like	III
SAM8533e5e261d6	PR	CR/PR	IC0	IC0	TC0	desert	5	M	WHITE	N	0	PREVIOUS	Visceral	1-2 years	bladder	Y	N	1.72549019607843	1.52307726073339	10269	12.8131416837782	1	MS1b	UroA	I
SAMaaf505c36f93	PR	CR/PR	IC1	IC1	TC0	excluded	15	M	WHITE	N	1	PREVIOUS	LN Only	more than 2 years	kidney	Y	Y	1.72549019607843	1.53824531986856	10259	20.5667351129363	0	MS1b	UroA	I
SAM73663ee4a96e	CR	CR/PR	IC2	IC2+	TC0	excluded	NA	M	WHITE	N	0	PREVIOUS	LN Only	(less than) 1 year	kidney	N	NA	NA	0.796165421616014	10123	21.2566735112936	0	MS1b	UroA	I
SAM0bdb3428bd13	PD	SD/PD	IC0	IC0	TC0	NA	NA	F	WHITE	N	1	NEVER	Visceral	(less than) 1 year	lymph node	Y	N	NA	1.01874949633918	10312	2.23408624229979	1	MS2b1	Infiltrated	II
SAM3330c03fdf00	PD	SD/PD	IC1	IC1	TC0	NA	2	M	WHITE	N	0	NEVER	LN Only	(less than) 1 year	lymph node	Y	N	NA	1.1405113846204	10031	19.1868583162218	0	MS2b1	Infiltrated	IV
SAM0a7c2091dd56	PD	SD/PD	IC2	IC2+	TC1	excluded	8	M	WHITE	N	1	NEVER	Visceral	(less than) 1 year	bladder	Y	N	1.27450980392157	0.937675774070384	10033	2.62833675564682	1	MS2b2.2	Basal/SCC-like	III
SAM7bff231634e9	SD	SD/PD	IC2	IC2+	TC2+	NA	NA	M	WHITE	N	1	PREVIOUS	Visceral	(less than) 1 year	ureter	Y	Y	0.725490196078431	1.227186415904	10347	10.2505133470226	1	MS2b2.2	Basal/SCC-like	III
SAM5d1dfd5207f5	PD	SD/PD	IC0	IC0	TC0	NA	12	M	WHITE	Y	1	NEVER	Visceral	(less than) 1 year	bladder	Y	N	NA	1.8381905649986	10225	10.9075975359343	1	MS1b	UroA	I
SAMeb587a68006b	SD	SD/PD	IC1	IC1	TC0	NA	NA	M	WHITE	Y	1	PREVIOUS	LN Only	1-2 years	bladder	N	NA	NA	1.28031341165497	10297	20.6981519507187	0	MS2b1	Infiltrated	II
SAM99a46b9eec27	PD	SD/PD	IC0	IC0	TC0	excluded	5	M	WHITE	N	1	PREVIOUS	Liver	1-2 years	kidney	Y	Y	0.725490196078431	1.96569157103172	10236	3.61396303901437	1	MS2b1	Infiltrated	I
SAM1ac4e3dee297	PD	SD/PD	IC1	IC1	TC0	excluded	2	M	WHITE	Y	1	PREVIOUS	Liver	(less than) 1 year	kidney	N	NA	0.647058823529412	1.05569858656647	10365	5.51950718685832	1	MS1b	UroA	I
SAM553c3c35b847	PD	SD/PD	IC0	IC0	TC0	NA	NA	F	WHITE	N	0	PREVIOUS	Liver	(less than) 1 year	kidney	Y	Y	NA	0.97852790672201	10074	6.70225872689938	1	MS2b1	Infiltrated	IV
SAM3e04eb914f3d	PR	CR/PR	IC2	IC2+	TC0	excluded	17	M	WHITE	N	1	NEVER	Liver	(less than) 1 year	lymph node	Y	N	1.41176470588235	1.2866231807489	10062	17.2813141683778	0	MS2b1	Infiltrated	I
SAMc2a1820d4e6b	CR	CR/PR	IC2	IC2+	TC0	excluded	NA	M	WHITE	N	0	NEVER	LN Only	(less than) 1 year	bladder	Y	N	NA	1.31777817542493	10005	20.7310061601643	0	MS2b1	Infiltrated	I
SAM822b226466a1	SD	SD/PD	IC0	IC0	TC0	desert	NA	M	WHITE	Y	1	PREVIOUS	Visceral	1-2 years	other	Y	Y	1.09803921568627	1.26143582972507	10133	17.2813141683778	0	MS1b	UroA	I
SAMabc151b01ea3	PD	SD/PD	IC1	IC1	TC0	excluded	NA	F	WHITE	N	1	NEVER	Liver	(less than) 1 year	bladder	Y	N	NA	0.744010043539735	10092	0.558521560574949	1	MS2b2.2	Basal/SCC-like	IV
SAMe1eb5d988760	CR	CR/PR	IC2	IC2+	TC0	inflamed	14	M	WHITE	N	0	PREVIOUS	Liver	1-2 years	bladder	Y	Y	2.27450980392157	1.20647937385881	10117	21.0595482546201	0	MS2b1	Infiltrated	I
SAMe3210d3632b4	PD	SD/PD	IC2	IC2+	TC2+	inflamed	17	F	WHITE	Y	1	NEVER	LN Only	(less than) 1 year	NA	Y	N	0.862745098039216	1.18023434561751	10268	2.16837782340862	1	MS2b2.2	Basal/SCC-like	III
SAMb15ad09d6e24	PD	SD/PD	IC2	IC2+	TC2+	excluded	4	F	WHITE	N	0	NEVER	LN Only	(less than) 1 year	bladder	Y	Y	NA	1.17945689570755	10206	3.87679671457906	1	MS2b1	Infiltrated	IV
SAM7893196e0e89	PD	SD/PD	IC0	IC0	TC0	NA	5	M	ASIAN	N	1	PREVIOUS	Visceral	(less than) 1 year	bladder	Y	N	0.941176470588235	1.54839056789974	10069	2.6611909650924	1	MS2b2.2	Basal/SCC-like	III
SAM3f446449bf81	NE	NA	IC2	IC2+	TC0	inflamed	NA	M	WHITE	Y	1	NEVER	LN Only	(less than) 1 year	bladder	Y	N	0.980392156862745	0.895024655498618	10198	0.75564681724846	1	MS2b2.1	UroB	I
SAM961d04c42bd9	PD	SD/PD	IC0	IC0	TC0	excluded	17	M	WHITE	N	1	CURRENT	Visceral	(less than) 1 year	bladder	Y	N	1.72549019607843	1.54620507414436	10034	5.88090349075975	1	MS2a1	Genomically unstable	I
SAMb0d11db9aa79	PD	SD/PD	IC2	IC2+	TC0	inflamed	3	F	WHITE	N	0	NEVER	Visceral	1-2 years	lung	Y	N	0.843137254901961	1.26897303631836	10125	10.5462012320329	1	MS2b2.1	UroB	I
SAM19fec8f3b3bd	PD	SD/PD	IC2	IC2+	TC2+	excluded	5	M	WHITE	Y	1	PREVIOUS	Liver	(less than) 1 year	bladder	Y	Y	0.431372549019608	0.631667856794883	10024	9.88911704312115	1	MS2b2.2	Basal/SCC-like	III
SAM6083aac8db99	PR	CR/PR	IC1	IC1	TC0	inflamed	14	M	WHITE	N	0	PREVIOUS	Visceral	(less than) 1 year	bladder	Y	Y	NA	1.84953605106256	10191	20.6324435318275	0	MS2a2	Genomically unstable	II
SAM7ee2b6e4d6b3	NE	NA	IC0	IC0	TC0	excluded	36	M	WHITE	Y	1	PREVIOUS	Visceral	1-2 years	kidney	Y	Y	6.80392156862745	1.43324485452345	10045	1.70841889117043	1	MS1b	UroA	I
SAMa90d73f8d891	PD	SD/PD	IC0	IC0	TC0	NA	12	M	WHITE	N	0	PREVIOUS	Visceral	(less than) 1 year	other	Y	N	0.725490196078431	0.848679377684716	10356	1.01848049281314	1	MS2b2.2	Basal/SCC-like	III
SAMaff272833538	NE	NA	IC2	IC2+	TC0	excluded	5	M	WHITE	Y	1	NEVER	Liver	(less than) 1 year	kidney	Y	Y	1.27450980392157	1.30899700567119	10241	2.13552361396304	1	MS2a2	Genomically unstable	I
SAM415f36ad349e	PD	SD/PD	IC1	IC1	TC0	excluded	NA	M	WHITE	N	0	PREVIOUS	LN Only	1-2 years	bladder	Y	N	0.431372549019608	1.09845922490173	10048	17.9712525667351	1	MS2b2.2	Basal/SCC-like	IV
SAM7c67b05aa109	SD	SD/PD	IC0	IC0	TC1	NA	5	F	WHITE	N	0	NEVER	Visceral	1-2 years	bladder	Y	Y	0.529411764705882	1.17525269685044	10083	8.24640657084189	1	MS1b	UroA	I
SAMad83c9c53537	PD	SD/PD	IC1	IC1	TC0	NA	6	M	WHITE	N	0	PREVIOUS	Visceral	1-2 years	kidney	Y	Y	0.745098039215686	1.29695196614103	10372	14.9815195071869	0	MS1a	UroA	I
SAM3e8baff50d7a	SD	SD/PD	IC0	IC0	TC0	desert	11	M	WHITE	Y	0	NEVER	Liver	1-2 years	kidney	Y	N	1.2156862745098	1.69543409767035	10185	6.96509240246407	1	MS2a1	Genomically unstable	II
SAM3ee5dcd894f0	PD	SD/PD	IC0	IC0	TC0	desert	NA	M	WHITE	Y	0	CURRENT	Visceral	1-2 years	bladder	Y	N	NA	0.932179134302542	10292	8.70636550308008	1	MS2b2.1	UroB	I
SAM8a1b0e02ee42	CR	CR/PR	IC0	IC0	TC0	desert	14	M	ASIAN	N	0	NEVER	LN Only	1-2 years	bladder	Y	Y	0.843137254901961	1.79684148230001	10349	20.5667351129363	0	MS2a1	Genomically unstable	II
SAMd7d57ee3a863	CR	CR/PR	IC2	IC2+	TC0	inflamed	24	M	WHITE	N	1	PREVIOUS	NA	(less than) 1 year	bladder	Y	NA	NA	1.12889413049455	10138	20.2710472279261	0	MS2b2.2	Basal/SCC-like	IV
SAMeb29625f76a5	PD	SD/PD	IC1	IC1	TC0	excluded	2	M	WHITE	N	1	PREVIOUS	Visceral	1-2 years	kidney	Y	Y	0.0588235294117647	1.33605817122732	10325	3.1211498973306	1	MS1b	UroA	I
SAM563d6233dfa2	PD	SD/PD	IC0	IC0	TC0	NA	NA	M	WHITE	N	1	PREVIOUS	Liver	(less than) 1 year	bladder	Y	N	0.607843137254902	0.977704207326046	10311	2.13552361396304	1	MS1a	UroA	IV
SAM4581bac493af	NE	NA	IC2	IC2+	TC0	NA	16	M	WHITE	N	0	NEVER	LN Only	(less than) 1 year	bladder	Y	Y	3	0.986933317684879	10140	20.041067761807	0	MS2a2	Genomically unstable	II
SAMa1871f491b02	PD	SD/PD	IC0	IC0	TC0	desert	NA	F	WHITE	N	1	NEVER	Liver	more than 2 years	bladder	Y	Y	3.33333333333333	1.62959380757541	10108	1.74127310061602	1	MS1b	UroA	I
SAM30cf07d4874f	SD	SD/PD	IC1	IC1	TC0	excluded	NA	M	WHITE	Y	1	NEVER	Liver	1-2 years	bladder	Y	N	NA	1.33751296575782	10018	11.6632443531828	1	MS2b1	Infiltrated	II
SAM31291c256373	NE	NA	IC1	IC1	TC0	inflamed	32	M	WHITE	Y	1	CURRENT	Visceral	(less than) 1 year	other	Y	N	3.2156862745098	1.39033692972731	10263	1.14989733059548	1	MS2b1	Infiltrated	II
SAMd135d5867fe3	PD	SD/PD	IC2	IC2+	TC2+	excluded	3	M	WHITE	Y	1	PREVIOUS	Visceral	1-2 years	bladder	Y	Y	0.607843137254902	1.0308211287837	10106	3.61396303901437	1	MS2b2.2	Basal/SCC-like	IV
SAM9e11ec6bea80	SD	SD/PD	IC2	IC2+	TC2+	inflamed	10	M	WHITE	N	1	PREVIOUS	Visceral	more than 2 years	bladder	Y	N	NA	1.39536758830989	10215	15.4086242299795	1	MS2b2.2	Basal/SCC-like	IV
SAM065890737112	CR	CR/PR	IC2	IC2+	TC0	inflamed	8	M	WHITE	Y	0	PREVIOUS	LN Only	(less than) 1 year	bladder	Y	Y	NA	1.43873778199982	10341	20.0739219712526	0	MS1b	UroA	II
SAMb470eb8f04be	CR	CR/PR	IC2	IC2+	TC0	excluded	35	M	WHITE	N	0	NEVER	LN Only	more than 2 years	bladder	Y	Y	NA	1.43811631694445	10115	20.0739219712526	0	MS1b	UroA	I
SAM675a12a09c15	PD	SD/PD	IC1	IC1	TC0	desert	13	M	WHITE	N	0	PREVIOUS	Liver	1-2 years	bladder	Y	N	1.25490196078431	0.874536375213788	10254	2.8911704312115	1	MS1a	UroA	I
SAM1e9c4d1d39ae	PD	SD/PD	IC1	IC1	TC0	inflamed	5	F	WHITE	N	0	PREVIOUS	Liver	more than 2 years	bladder	Y	Y	1.43137254901961	1.75169147417857	10047	12.4188911704312	1	MS2b2.2	Basal/SCC-like	II
SAM5a2347c0498a	SD	SD/PD	IC0	IC0	TC0	desert	9	M	WHITE	N	1	NEVER	Visceral	1-2 years	bladder	Y	Y	1.33333333333333	1.92475486389777	10017	4.8952772073922	1	MS2a1	Genomically unstable	II
SAM0571f17f4045	SD	SD/PD	IC2	IC2+	TC0	excluded	2	F	WHITE	N	0	PREVIOUS	LN Only	1-2 years	lymph node	Y	NA	1.47058823529412	1.03219714049863	10085	4.53388090349076	1	MS2b1	Infiltrated	II
SAM4b7ea015fd9e	PD	SD/PD	IC1	IC1	TC0	excluded	NA	F	WHITE	Y	1	NEVER	Visceral	(less than) 1 year	kidney	Y	N	NA	0.815580473532186	10266	13.2731006160164	1	MS1b	UroA	I
SAM9306c5c92444	PD	SD/PD	IC2	IC2+	TC1	inflamed	12	M	WHITE	N	1	NEVER	Visceral	1-2 years	bladder	Y	NA	2.23529411764706	1.77257688172762	10129	15.4414784394251	0	MS2a1	Genomically unstable	II
SAMb15ac6e4c4ef	PR	CR/PR	IC1	IC1	TC0	NA	11	M	WHITE	Y	0	PREVIOUS	Visceral	more than 2 years	bladder	Y	Y	1.50980392156863	1.28556717008452	10096	20.0082135523614	0	MS2a1	Genomically unstable	II
SAM28e6031ac18b	SD	SD/PD	IC0	IC0	TC0	desert	22	M	WHITE	N	1	CURRENT	Liver	(less than) 1 year	bladder	Y	N	NA	1.36403801237072	10021	9.23203285420944	1	MS1a	UroA	I
SAMd86389d0d768	PD	SD/PD	IC0	IC0	TC0	desert	NA	M	WHITE	N	1	PREVIOUS	Visceral	(less than) 1 year	bladder	Y	N	1.41176470588235	0.789802096525843	10310	2.20123203285421	1	MS1b	UroA	I
SAM63b2189c36d7	PD	SD/PD	IC0	IC0	TC0	desert	14	M	WHITE	N	1	CURRENT	Liver	more than 2 years	bladder	Y	Y	0.980392156862745	1.20140529421091	10209	3.97535934291581	1	MS1b	UroA	I
SAM18be5b395318	PD	SD/PD	IC2	IC2+	TC1	excluded	5	M	WHITE	N	1	PREVIOUS	Liver	(less than) 1 year	bladder	Y	Y	0.470588235294118	0.965304572708134	10040	9.00205338809035	1	MS2a1	Genomically unstable	IV
SAM0d855cff64e6	PD	SD/PD	IC1	IC1	TC0	desert	4	F	WHITE	N	1	CURRENT	Visceral	(less than) 1 year	bladder	Y	Y	0.137254901960784	1.1330217665988	10003	2.85831622176591	1	MS2b2.2	Basal/SCC-like	IV
SAM6cbc10abddb0	PD	SD/PD	IC2	IC2+	TC0	inflamed	3	M	WHITE	N	1	NEVER	LN Only	(less than) 1 year	bladder	Y	Y	0.96078431372549	0.933544305525622	10010	5.94661190965092	1	MS2b2.2	Basal/SCC-like	III
SAMdee1011782cd	PD	SD/PD	IC1	IC1	TC0	NA	NA	M	WHITE	N	1	NEVER	Visceral	(less than) 1 year	lymph node	Y	Y	NA	0.88243996546492	10001	3.90965092402464	1	MS2b1	Infiltrated	I
SAMe9475f77504b	SD	SD/PD	IC1	IC1	TC0	excluded	NA	M	WHITE	N	0	NEVER	Liver	1-2 years	bladder	Y	Y	NA	0.721468783264806	10313	18.6611909650924	0	MS2b1	Infiltrated	IV
SAMa535fcdf18a0	PR	CR/PR	IC0	IC0	TC0	NA	19	M	WHITE	N	1	PREVIOUS	NA	1-2 years	bladder	Y	Y	0.882352941176471	0.899224052043804	10371	17.2813141683778	0	MS1b	UroA	I
SAM7746b76437e6	NE	NA	IC0	IC0	TC0	desert	5	M	WHITE	N	1	PREVIOUS	Liver	1-2 years	bladder	Y	Y	0.392156862745098	1.6659322404426	10203	2.82546201232033	1	MS1b	UroA	I
SAM548551ef782c	PR	CR/PR	IC0	IC0	TC0	desert	11	M	WHITE	N	1	NEVER	Liver	1-2 years	bladder	Y	Y	1.82352941176471	1.95401789914975	10122	17.2813141683778	0	MS2a1	Genomically unstable	IV
SAM203dcf14f927	CR	CR/PR	IC1	IC1	TC1	inflamed	13	M	WHITE	N	1	CURRENT	LN Only	more than 2 years	bladder	Y	Y	2.3921568627451	1.44745686416448	10157	19.3511293634497	0	MS2a2	Genomically unstable	II
SAMe41b1e773582	PD	SD/PD	IC1	IC1	TC0	excluded	6	M	WHITE	N	1	NEVER	NA	(less than) 1 year	bladder	Y	Y	0.470588235294118	1.40480107556179	10184	0.854209445585216	1	MS2b2.2	Basal/SCC-like	III
SAM978a587b207e	PD	SD/PD	IC0	IC1	TC2+	excluded	NA	M	WHITE	N	0	CURRENT	LN Only	(less than) 1 year	bladder	Y	N	1.92156862745098	1.04286931278519	10131	2.10266940451745	1	MS2a2	Genomically unstable	II
SAM5234688806a7	PD	SD/PD	IC0	IC0	TC0	desert	13	M	WHITE	N	1	PREVIOUS	Liver	more than 2 years	kidney	Y	Y	0.313725490196078	0.356537383899054	10013	5.88090349075975	1	MS1b	UroA	I
SAM2c9586161ce6	PD	SD/PD	IC1	IC1	TC0	desert	9	M	WHITE	N	0	NEVER	Visceral	1-2 years	bladder	Y	Y	0.431372549019608	1.48517958301126	10251	11.2689938398357	1	MS1b	UroA	I
SAM76a431ba6ce1	PD	SD/PD	IC1	IC1	TC0	inflamed	6	M	WHITE	N	0	NEVER	Visceral	(less than) 1 year	kidney	N	NA	0.215686274509804	0.804776831692613	10300	14.1273100616016	1	MS2b1	Infiltrated	III
SAM7a9093b9c7e9	NE	NA	IC0	IC0	TC0	desert	1	M	WHITE	N	1	NEVER	NA	1-2 years	kidney	Y	Y	0.215686274509804	0.821923337671161	10020	1.80698151950719	1	MS2b1	Infiltrated	II
SAM8f2275c36e8c	SD	SD/PD	IC1	IC1	TC0	desert	5	M	WHITE	N	0	NEVER	Visceral	1-2 years	bladder	Y	Y	NA	1.63105396450973	10189	20.7310061601643	0	MS1b	UroA	I
SAMab8052a03398	SD	SD/PD	IC2	IC2+	TC0	inflamed	NA	M	WHITE	N	1	NEVER	LN Only	(less than) 1 year	lymph node	Y	N	0.0392156862745098	0.767620979105469	10019	13.305954825462	1	MS2b1	Infiltrated	III
SAMd3bd67996035	CR	CR/PR	IC2	IC2+	TC0	excluded	7	M	WHITE	N	0	PREVIOUS	LN Only	more than 2 years	lymph node	Y	Y	1.56862745098039	1.3358829889961	10205	20.829568788501	0	MS2a2	Genomically unstable	II
SAMfddc359e862b	NE	NA	IC0	IC0	TC0	excluded	NA	F	WHITE	Y	1	PREVIOUS	NA	1-2 years	bladder	Y	Y	NA	1.3400733997807	10256	1.93839835728953	1	MS2b1	Infiltrated	II
SAM753d4bb52dbe	SD	SD/PD	IC1	IC1	TC0	excluded	7	M	WHITE	N	1	CURRENT	Visceral	(less than) 1 year	ureter	Y	Y	NA	1.52308008625767	10337	11.3675564681725	1	MS2b1	Infiltrated	I
SAMd3601288319e	CR	CR/PR	IC2	IC2+	TC0	excluded	14	M	OTHER	N	0	PREVIOUS	LN Only	1-2 years	other	Y	N	0.784313725490196	0.969539713282649	10335	23.129363449692	0	MS2a1	Genomically unstable	II
SAM59f392864f5d	SD	SD/PD	IC2	IC2+	TC0	excluded	14	M	OTHER	N	0	PREVIOUS	LN Only	more than 2 years	bladder	Y	N	NA	1.02601642616836	10136	17.7741273100616	1	MS2b1	Infiltrated	II
SAM26104d5adc89	SD	SD/PD	IC0	IC0	TC0	excluded	1	M	ASIAN	Y	1	PREVIOUS	Visceral	(less than) 1 year	bladder	N	NA	0.274509803921569	0.958124037880645	10187	5.38809034907598	1	MS1a	UroA	III
SAMba1a34b5a060	PD	SD/PD	IC2	IC2+	TC0	inflamed	5	M	WHITE	N	0	NEVER	Visceral	(less than) 1 year	bladder	Y	N	0.901960784313726	1.02301794530467	10277	12.8459958932238	1	MS2b2.2	Basal/SCC-like	III
SAM18a4dabbc557	PD	SD/PD	IC2	IC2+	TC2+	excluded	18	M	WHITE	N	1	PREVIOUS	Visceral	1-2 years	bladder	Y	Y	2.03921568627451	1.51422542416385	10367	16.4599589322382	1	MS2a2	Genomically unstable	II
SAMfb7aec7cb0e2	PR	CR/PR	IC2	IC2+	TC2+	inflamed	NA	M	WHITE	N	1	PREVIOUS	NA	(less than) 1 year	bladder	Y	Y	5.92156862745098	1.60243715055789	10265	22.5379876796715	0	MS2b2.2	Basal/SCC-like	IV
SAMfed609955db9	PD	SD/PD	IC2	IC2+	TC2+	desert	7	F	WHITE	N	0	NEVER	Visceral	(less than) 1 year	bladder	Y	Y	0.352941176470588	1.04129192264436	10151	20.5667351129363	0	MS1b	UroA	I
SAMb8070b7937e7	SD	SD/PD	IC1	IC1	TC0	desert	5	M	WHITE	Y	0	PREVIOUS	Liver	(less than) 1 year	bladder	Y	Y	0.333333333333333	0.921360099594373	10127	21.0266940451745	1	MS1b	UroA	I
SAMf2aae1443f67	PD	SD/PD	IC1	IC1	TC0	desert	7	F	WHITE	N	0	NEVER	Visceral	1-2 years	bladder	Y	Y	0.803921568627451	1.45672939190583	10253	10.3490759753593	1	MS1b	UroA	III
SAM2bba8cb35e48	PD	SD/PD	IC0	IC0	TC0	excluded	11	M	WHITE	N	1	PREVIOUS	Liver	more than 2 years	bladder	Y	Y	1.29411764705882	0.800619035615727	10262	10.4804928131417	1	MS2b1	Infiltrated	II
SAMcee0fa8c05b4	NE	NA	IC1	IC1	TC1	excluded	7	M	WHITE	N	1	PREVIOUS	Liver	more than 2 years	bladder	Y	Y	1.37254901960784	1.51520083918895	10252	1.67556468172485	1	MS2a1	Genomically unstable	II
SAM5c139c5c1c4f	PD	SD/PD	IC2	IC2+	TC0	excluded	NA	M	WHITE	N	1	PREVIOUS	Liver	more than 2 years	bladder	Y	Y	NA	0.65513726802101	10109	7.22792607802875	1	MS2b2.1	UroB	III
SAMc1251c7bfee2	PR	CR/PR	IC2	IC2+	TC0	excluded	5	M	WHITE	N	0	PREVIOUS	Visceral	(less than) 1 year	bladder	Y	Y	1.09803921568627	1.63589172161518	10196	21.6180698151951	0	MS2a2	Genomically unstable	IV
SAM6780ed436b55	PD	SD/PD	IC2	IC2+	TC0	inflamed	14	F	WHITE	N	1	PREVIOUS	Visceral	more than 2 years	bladder	Y	Y	2.54901960784314	1.12775063037048	10167	6.24229979466119	1	MS2b2.2	Basal/SCC-like	III
SAM85f0a3ac1c45	PD	SD/PD	IC2	IC2+	TC0	excluded	8	M	WHITE	N	1	CURRENT	Visceral	1-2 years	lung	Y	Y	0.274509803921569	1.12473856927465	10098	5.84804928131417	1	MS1b	UroA	III
SAM9d2494119c05	PD	SD/PD	IC0	IC0	TC0	NA	NA	M	WHITE	N	1	NEVER	Liver	(less than) 1 year	liver	Y	N	NA	0.958447421566514	10176	1.44558521560575	1	MS1b	UroA	I
SAM9410b866974a	SD	SD/PD	IC0	IC0	TC0	NA	NA	M	WHITE	N	1	NEVER	LN Only	1-2 years	bladder	Y	N	NA	1.46748335149684	10333	6.73511293634497	1	MS2b1	Infiltrated	IV
SAM5d989c86255e	PD	SD/PD	IC1	IC1	TC0	desert	13	F	UNKNOWN	N	1	PREVIOUS	Liver	(less than) 1 year	bladder	Y	N	1.41176470588235	0.812834087000332	10145	3.44969199178645	1	MS2a2	Genomically unstable	III
SAM27299aed7681	PR	CR/PR	IC1	IC1	TC0	excluded	8	F	UNKNOWN	Y	0	NEVER	NA	1-2 years	bladder	Y	Y	0.745098039215686	1.86436051310903	10042	18.8583162217659	0	MS1b	UroA	I
SAM49d48750e294	PD	SD/PD	IC1	IC1	TC0	excluded	0	M	UNKNOWN	N	0	PREVIOUS	Visceral	1-2 years	bladder	Y	Y	0.607843137254902	1.10497376884732	10227	9.85626283367557	1	MS2b1	Infiltrated	II
SAMd43f8933066b	PR	CR/PR	IC1	IC1	TC0	inflamed	15	M	UNKNOWN	N	0	PREVIOUS	Visceral	more than 2 years	bladder	Y	Y	1.88235294117647	0.903452646842089	10058	20.0082135523614	0	MS2b1	Infiltrated	II
SAM7aa01fc49a80	PD	SD/PD	IC1	IC1	TC0	excluded	NA	M	WHITE	N	1	PREVIOUS	Liver	more than 2 years	bladder	N	NA	1.03921568627451	1.06346095348954	10370	2.13552361396304	1	MS2b1	Infiltrated	II
SAM0257bbbbd388	SD	SD/PD	IC1	IC1	TC0	excluded	18	M	WHITE	N	1	PREVIOUS	Visceral	more than 2 years	bladder	Y	Y	4.68627450980392	1.56767768805689	10232	15.6386036960986	1	MS2a1	Genomically unstable	II
SAMc919aebc7fdd	PR	CR/PR	IC2	IC2+	TC0	inflamed	3	M	WHITE	N	0	NEVER	LN Only	1-2 years	bladder	Y	Y	0.607843137254902	0.617165373149553	10368	20.7310061601643	0	MS2b1	Infiltrated	IV
SAMa321770ac31c	PD	SD/PD	IC2	IC2+	TC0	excluded	8	M	WHITE	N	0	PREVIOUS	Visceral	(less than) 1 year	lymph node	Y	N	1.41176470588235	1.38858798406953	10369	7.06365503080082	0	MS2b2.2	Basal/SCC-like	II
SAM3894ac3956a5	PD	SD/PD	IC1	IC1	TC0	excluded	5	M	WHITE	N	0	PREVIOUS	Visceral	(less than) 1 year	bladder	Y	Y	NA	1.90565775561788	10097	2.10266940451745	0	MS1b	UroA	I
SAM3779e979db6b	NE	NA	IC1	IC1	TC0	excluded	NA	M	WHITE	N	0	CURRENT	Visceral	more than 2 years	bladder	Y	Y	NA	1.42225342282038	10348	1.31416837782341	1	MS1a	UroA	I
SAM1c0ecfb3eb63	PD	SD/PD	IC2	IC2+	TC0	excluded	NA	F	WHITE	N	0	PREVIOUS	Liver	(less than) 1 year	bladder	Y	NA	NA	1.16579154295353	10086	5.84804928131417	1	MS2b2.2	Basal/SCC-like	III
SAMbf91f27e7f9b	NE	NA	IC2	IC2+	TC0	excluded	3	M	WHITE	N	0	PREVIOUS	Liver	1-2 years	kidney	Y	Y	NA	0.778595645681951	10134	0.591375770020534	1	MS2b1	Infiltrated	I
SAMbcb07ba81cee	PD	SD/PD	IC2	IC2+	TC0	excluded	NA	M	WHITE	N	0	PREVIOUS	Liver	more than 2 years	bladder	Y	Y	NA	0.352491649010291	10011	2.52977412731006	1	MS2b2.2	Basal/SCC-like	III
SAM9aa6a095a9d6	PD	SD/PD	IC1	IC1	TC0	excluded	5	M	WHITE	Y	0	PREVIOUS	NA	more than 2 years	kidney	Y	Y	0.647058823529412	0.882239326961012	10171	8.83778234086242	1	MS2b2.1	UroB	I
SAM957378bd907f	PD	SD/PD	IC0	IC0	TC0	excluded	NA	M	WHITE	N	0	PREVIOUS	Liver	1-2 years	ureter	Y	N	0.196078431372549	0.87014168485815	10216	2.23408624229979	1	MS2b1	Infiltrated	II
SAMf82bbdc267c8	PD	SD/PD	IC0	IC0	TC0	desert	7	M	WHITE	N	0	CURRENT	Visceral	1-2 years	kidney	Y	Y	0.529411764705882	1.17180735806689	10361	3.1211498973306	1	MS1b	UroA	I
SAM2624229effe8	PD	SD/PD	IC0	IC0	TC0	excluded	6	M	WHITE	N	1	PREVIOUS	Visceral	more than 2 years	bladder	Y	Y	0.431372549019608	0.567844930423371	10071	2.56262833675565	1	MS2b1	Infiltrated	I
SAMd2492b2a31bb	PD	SD/PD	IC2	IC2+	TC2+	desert	3	F	WHITE	N	0	NEVER	LN Only	(less than) 1 year	lymph node	Y	N	0.490196078431373	0.824883609441876	10008	7.85215605749487	1	MS2b2.2	Basal/SCC-like	III
SAM670649e105b5	CR	CR/PR	IC2	IC2+	TC0	excluded	15	F	WHITE	N	0	NEVER	LN Only	(less than) 1 year	bladder	Y	Y	2.68627450980392	1.14888529371847	10148	22.0780287474333	0	MS2b2.2	Basal/SCC-like	I
SAM91c47b054ffb	PR	CR/PR	IC2	IC2+	TC0	inflamed	49	M	WHITE	Y	0	PREVIOUS	Visceral	(less than) 1 year	bladder	Y	N	2.70588235294118	1.10269000704178	10162	17.0184804928131	1	MS2a1	Genomically unstable	II
SAM491e341d5a82	NE	NA	IC1	IC1	TC0	desert	13	F	WHITE	N	0	NEVER	Visceral	more than 2 years	bladder	Y	Y	NA	0.978218039953666	10091	1.87268993839836	1	MS2a1	Genomically unstable	II
SAM5fe7a81a39dd	PD	SD/PD	IC2	IC2+	TC0	inflamed	21	M	WHITE	Y	0	CURRENT	LN Only	more than 2 years	ureter	Y	N	3.82352941176471	0.884286362070756	10350	17.0841889117043	1	MS2a1	Genomically unstable	II
SAM29da928587ad	PD	SD/PD	IC1	IC1	TC0	desert	NA	F	WHITE	N	1	PREVIOUS	Visceral	(less than) 1 year	ureter	Y	Y	0.490196078431373	0.676960750153097	10107	2.59548254620123	1	MS1a	UroA	III
SAM0a0f2bac4b20	PD	SD/PD	IC1	IC1	TC1	NA	2	M	WHITE	N	0	NEVER	Liver	(less than) 1 year	kidney	Y	Y	0.215686274509804	1.37594219319982	10082	1.18275154004107	1	MS2b2.2	Basal/SCC-like	III
SAM8e469834acc1	PD	SD/PD	IC1	IC1	TC0	excluded	6	M	WHITE	N	1	NEVER	Liver	more than 2 years	bladder	Y	Y	NA	0.978556694035912	10287	3.71252566735113	1	MS1a	UroA	I
SAM8e43e9caf307	NE	NA	IC1	IC1	TC0	excluded	4	F	WHITE	N	0	PREVIOUS	Liver	(less than) 1 year	bladder	Y	Y	1	1.39204259558555	10285	0.492813141683778	1	MS2a1	Genomically unstable	II
SAM99b1f6a9534e	NE	NA	IC1	IC1	TC0	excluded	5	F	WHITE	N	0	PREVIOUS	Liver	(less than) 1 year	bladder	Y	Y	1	1.04394894455351	10285	0.492813141683778	1	MS2a1	Genomically unstable	II
SAM12502d970c10	SD	SD/PD	IC2	IC2+	TC0	inflamed	10	M	WHITE	N	0	PREVIOUS	Visceral	more than 2 years	kidney	Y	Y	1.07843137254902	0.712691568299173	10078	7.39219712525667	1	MS1b	UroA	I
SAM9681450bbc90	NE	NA	IC2	IC2+	TC0	inflamed	21	M	WHITE	N	1	PREVIOUS	Visceral	more than 2 years	bladder	Y	Y	NA	1.18287282714594	10328	4.96098562628337	1	MS2b1	Infiltrated	III
SAM7d7c54623618	PR	CR/PR	IC0	IC0	TC0	excluded	8	M	WHITE	N	0	CURRENT	Liver	(less than) 1 year	bladder	Y	N	2.09803921568627	1.13210113520383	10049	21.223819301848	0	MS2a1	Genomically unstable	II
SAM181b638b8248	PD	SD/PD	IC2	IC2+	TC2+	excluded	NA	M	WHITE	N	1	CURRENT	Liver	(less than) 1 year	kidney	Y	Y	0.215686274509804	0.885055477663694	10056	10.8747433264887	1	MS2b1	Infiltrated	IV
SAMbfdffb97c446	SD	SD/PD	IC1	IC1	TC2+	excluded	6	F	WHITE	N	1	CURRENT	Visceral	(less than) 1 year	bladder	Y	Y	1.45098039215686	1.29313959306074	10046	6.70225872689938	1	MS2b2.2	Basal/SCC-like	IV
SAM3b15b4c6311d	CR	CR/PR	IC2	IC2+	TC2+	inflamed	44	M	WHITE	N	1	NEVER	Visceral	more than 2 years	bladder	Y	Y	5.82352941176471	1.59822698780434	10267	21.4537987679671	0	MS2b2.2	Basal/SCC-like	III
SAM00b9e5c52da9	NE	NA	IC1	IC1	TC0	excluded	NA	M	WHITE	Y	1	PREVIOUS	Visceral	1-2 years	bladder	Y	Y	NA	1.21707233295752	10208	1.90554414784394	1	MS2b2.1	UroB	III
SAM59b825252c0d	NE	NA	IC1	IC1	TC0	NA	15	M	WHITE	N	1	NEVER	LN Only	more than 2 years	lymph node	Y	N	NA	2.55122003492211	10250	0.525667351129363	1	MS2b2.2	Basal/SCC-like	III
SAM1c8b086175ca	PD	SD/PD	IC0	IC0	TC0	excluded	7	M	WHITE	N	0	PREVIOUS	Visceral	more than 2 years	bladder	Y	Y	0.549019607843137	0.637736357101798	10064	20.7638603696099	1	MS2b1	Infiltrated	I
SAMeaa477a5384b	CR	CR/PR	IC2	IC2+	TC0	inflamed	14	M	WHITE	N	0	PREVIOUS	NA	more than 2 years	bladder	Y	Y	2.76470588235294	1.11991412595647	10233	21.5852156057495	0	MS2b2.1	UroB	I
SAM1dda30f1c5be	PD	SD/PD	IC1	IC1	TC0	desert	20	M	WHITE	N	0	PREVIOUS	NA	1-2 years	bladder	Y	Y	4.01960784313725	1.37313596370544	10226	21.2566735112936	0	MS2b1	Infiltrated	II
SAM9eebdef2858a	NE	NA	IC1	IC1	TC0	excluded	NA	F	WHITE	N	1	NEVER	Liver	more than 2 years	bladder	Y	Y	NA	0.620737433230839	10327	0.82135523613963	1	MS2a1	Genomically unstable	IV
SAM9daccafc18db	PD	SD/PD	IC0	IC0	TC0	desert	NA	F	WHITE	N	0	CURRENT	Visceral	(less than) 1 year	kidney	Y	Y	NA	0.597249444892521	10113	16.4599589322382	0	MS2b2.2	Basal/SCC-like	III
SAM2eb07dedf07f	PR	CR/PR	IC2	IC2+	TC0	inflamed	13	M	WHITE	Y	0	PREVIOUS	Visceral	1-2 years	bladder	Y	Y	1.13725490196078	0.305539971940737	10336	20.5010266940452	0	MS2b1	Infiltrated	II
SAM25510f300d79	CR	CR/PR	IC0	IC0	TC0	desert	NA	M	WHITE	N	0	PREVIOUS	Visceral	(less than) 1 year	other	Y	N	1.82352941176471	1.78516196695071	10124	20.6981519507187	0	MS2b2.2	Basal/SCC-like	III
SAMbda79f955628	SD	SD/PD	IC2	IC2+	TC0	inflamed	20	F	WHITE	N	1	PREVIOUS	NA	1-2 years	bladder	Y	Y	1.25490196078431	0.373279767347123	10065	20.6324435318275	0	MS2a2	Genomically unstable	II
SAM9b9d48b0b02c	NE	NA	IC1	IC1	TC0	inflamed	5	M	WHITE	Y	1	PREVIOUS	Liver	more than 2 years	bladder	Y	Y	2.11764705882353	1.58399865330812	10039	2.8911704312115	1	MS2a1	Genomically unstable	II
SAMff41c4e8c08f	NE	NA	IC0	IC0	TC0	excluded	14	M	WHITE	N	0	PREVIOUS	Visceral	(less than) 1 year	bladder	Y	Y	NA	1.87245433018949	10200	2.46406570841889	1	MS1a	UroA	I
SAMc97f35a29d16	NE	NA	IC0	IC0	TC0	desert	13	M	WHITE	N	1	PREVIOUS	Visceral	(less than) 1 year	bladder	Y	Y	NA	0.265934049306547	10323	0.82135523613963	0	MS1a	UroA	II
SAM187e056d6a2a	PD	SD/PD	IC0	IC0	TC0	NA	NA	M	WHITE	N	0	CURRENT	Visceral	(less than) 1 year	lung	Y	N	NA	0.838192345214728	10228	2.29979466119096	1	MS1b	UroA	I
SAMbc8dc3a7b54e	PD	SD/PD	IC0	IC0	TC0	desert	7	F	WHITE	Y	1	PREVIOUS	Visceral	(less than) 1 year	bladder	N	NA	0.745098039215686	1.01780793038338	10087	14.7515400410678	1	MS2a1	Genomically unstable	II
SAM7b40007f4aa4	PR	CR/PR	IC0	IC0	TC0	NA	12	F	WHITE	N	1	NEVER	Visceral	(less than) 1 year	ureter	N	NA	NA	0.978980557837158	10051	21.6509240246407	0	MS2a1	Genomically unstable	IV
SAM568ce160abd9	SD	SD/PD	IC0	IC0	TC0	NA	NA	F	WHITE	Y	0	PREVIOUS	Visceral	1-2 years	bladder	Y	N	NA	0.318992723564199	10360	12.8459958932238	1	MS2b1	Infiltrated	III
SAM14938611a2d3	PR	CR/PR	IC1	IC1	TC0	desert	38	M	WHITE	Y	2	PREVIOUS	LN Only	1-2 years	bladder	N	NA	6.68627450980392	1.15816997763097	10139	21.4209445585216	0	MS2a1	Genomically unstable	II
SAM1a87df750b9d	SD	SD/PD	IC1	IC1	TC0	excluded	8	M	WHITE	N	2	PREVIOUS	Visceral	(less than) 1 year	bladder	N	NA	1.17647058823529	0.924222247669959	10279	5.38809034907598	1	MS2b2.2	Basal/SCC-like	III
SAMae02629a97f7	PD	SD/PD	IC0	IC0	TC0	NA	NA	F	WHITE	N	0	PREVIOUS	Liver	(less than) 1 year	kidney	Y	N	NA	0.772282589799216	10326	3.25256673511294	1	MS1b	UroA	II
SAM47fc46c3d6be	SD	SD/PD	IC2	IC2+	TC0	inflamed	8	M	WHITE	N	0	PREVIOUS	LN Only	(less than) 1 year	bladder	N	NA	0.803921568627451	0.761636637502053	10035	18.7268993839836	0	MS2b1	Infiltrated	IV
SAM7829a341b9f3	PD	SD/PD	IC2	IC2+	TC1	inflamed	3	M	WHITE	Y	1	PREVIOUS	NA	(less than) 1 year	bladder	N	NA	0.745098039215686	0.714102373244608	10146	3.87679671457906	1	MS2b2.2	Basal/SCC-like	IV
SAM0f956e757453	PD	SD/PD	IC1	IC1	TC0	excluded	32	M	WHITE	Y	1	PREVIOUS	Visceral	(less than) 1 year	ureter	N	NA	4.09803921568627	0.730244251626184	10012	10.4147843942505	1	MS2b1	Infiltrated	II
SAMaf42c1541269	SD	SD/PD	IC2	IC2+	TC0	inflamed	14	M	WHITE	N	1	PREVIOUS	Liver	(less than) 1 year	bladder	N	NA	2.19607843137255	0.795428004615472	10178	5.51950718685832	0	MS2a2	Genomically unstable	II
SAM09c84ec0cf34	PD	SD/PD	IC0	IC0	TC0	inflamed	NA	M	WHITE	N	1	PREVIOUS	Liver	(less than) 1 year	NA	Y	N	NA	0.661994055311189	10121	6.50513347022587	1	MS1b	UroA	I
SAM7538ad9ff524	SD	SD/PD	IC1	IC1	TC0	inflamed	21	F	WHITE	N	1	PREVIOUS	NA	(less than) 1 year	bladder	N	NA	2.3921568627451	0.657817493818271	10212	19.1211498973306	0	MS2b2.1	UroB	III
SAM95c70496ffb5	NE	NA	IC2	IC2+	TC0	inflamed	NA	F	OTHER	N	0	NEVER	Visceral	(less than) 1 year	lymph node	Y	N	NA	0.567752495017572	10128	0.361396303901437	1	MS2b1	Infiltrated	III
SAM7edacb3deb65	NE	NA	IC0	IC0	TC0	desert	NA	M	WHITE	Y	1	PREVIOUS	LN Only	1-2 years	kidney	N	NA	0.647058823529412	0.571193024314523	10038	18.0041067761807	0	MS2a1	Genomically unstable	II
SAMb2e4a082541a	PD	SD/PD	IC1	IC1	TC0	NA	NA	F	WHITE	N	1	NEVER	Visceral	1-2 years	bladder	Y	N	NA	0.720924437374242	10332	4.36960985626283	1	MS2b1	Infiltrated	IV
SAM771445e92421	CR	CR/PR	IC1	IC1	TC0	inflamed	NA	M	WHITE	N	0	NEVER	LN Only	more than 2 years	bladder	Y	N	0.215686274509804	0.490146122061552	10165	19.4168377823409	0	MS2b1	Infiltrated	III
SAM59fda9035d1d	PD	SD/PD	IC0	IC0	TC0	NA	NA	M	WHITE	N	1	NEVER	Visceral	(less than) 1 year	NA	Y	N	NA	0.493701148470621	10352	3.74537987679671	1	MS2b1	Infiltrated	IV
SAM727c0e92a2a7	PR	CR/PR	IC2	IC2+	TC2+	NA	1	M	WHITE	Y	0	PREVIOUS	LN Only	(less than) 1 year	lymph node	N	NA	0.333333333333333	0.955961469936054	10239	18.7268993839836	0	MS2a2	Genomically unstable	II
SAM6f2a102a99df	CR	CR/PR	IC2	IC2+	TC2+	NA	8	F	WHITE	N	1	NEVER	NA	(less than) 1 year	NA	N	NA	2.07843137254902	0.74347971961123	10309	19.2854209445585	0	MS2a2	Genomically unstable	II
SAMe56c96c51190	PD	SD/PD	IC1	IC1	TC2+	excluded	5	F	WHITE	N	2	NEVER	Liver	(less than) 1 year	kidney	N	NA	0.0980392156862745	0.809542038834643	10055	9.75770020533881	1	MS2b1	Infiltrated	III
SAM2b672f4336c7	SD	SD/PD	IC0	IC0	TC0	desert	2	M	WHITE	N	0	NEVER	Visceral	more than 2 years	kidney	N	NA	0.156862745098039	0.596754123842577	10164	15.3100616016427	1	MS1b	UroA	I
SAM1ab1b28d9f2b	PD	SD/PD	IC1	IC1	TC0	desert	13	F	WHITE	N	1	PREVIOUS	Liver	more than 2 years	ureter	N	NA	0.294117647058824	0.549940561244872	10114	2.10266940451745	1	MS2a1	Genomically unstable	II
SAM1bcc62d8290c	NE	NA	IC1	IC1	TC0	excluded	10	M	WHITE	Y	1	PREVIOUS	Visceral	(less than) 1 year	bladder	N	NA	1.49019607843137	0.862553684241307	10210	18.6283367556468	0	MS2a1	Genomically unstable	IV
SAM6662f5181f87	PD	SD/PD	IC1	IC1	TC0	inflamed	5	M	WHITE	N	0	PREVIOUS	Liver	(less than) 1 year	bladder	N	NA	0.490196078431373	0.918382205771512	10303	19.2854209445585	0	MS1a	UroA	I
SAMe0c49ea0df5d	SD	SD/PD	IC1	IC1	TC0	excluded	2	F	WHITE	N	1	PREVIOUS	Visceral	(less than) 1 year	bladder	N	NA	NA	0.91180084843128	10016	4.13963039014374	1	MS2b2.1	UroB	III
SAM59289ca42c99	NE	NA	IC1	IC1	TC0	excluded	4	M	WHITE	N	0	PREVIOUS	Liver	(less than) 1 year	kidney	N	NA	0.235294117647059	0.438421528848742	10057	1.70841889117043	1	MS2b2.2	Basal/SCC-like	III
SAM18b9351e265a	PD	SD/PD	IC2	IC2+	TC0	inflamed	7	M	BLACK OR AFRICAN AMERICAN	N	2	PREVIOUS	Liver	(less than) 1 year	ureter	N	NA	0.392156862745098	0.793895217095309	10025	15.8685831622177	1	MS2b1	Infiltrated	III
SAM7fb7a13c096b	PD	SD/PD	IC0	IC0	TC0	excluded	11	M	ASIAN	N	2	CURRENT	Liver	(less than) 1 year	kidney	N	NA	0.764705882352941	0.483768604459454	10006	1.67556468172485	1	MS2b1	Infiltrated	II
SAM87a8e18eb45b	PD	SD/PD	IC1	IC1	TC0	excluded	14	F	WHITE	N	2	NEVER	Visceral	(less than) 1 year	bladder	N	NA	0.313725490196078	1.0486112295858	10339	2.75975359342916	1	MS1b	UroA	I
SAM1f3c93814cb9	NE	NA	IC0	IC0	TC0	excluded	5	F	WHITE	N	2	PREVIOUS	Visceral	(less than) 1 year	bladder	N	NA	1.13725490196078	0.677459761811892	10190	1.44558521560575	1	MS2a2	Genomically unstable	II
SAM5fc9ae0aed1f	NE	NA	IC2	IC2+	TC2+	inflamed	6	M	WHITE	N	2	PREVIOUS	LN Only	(less than) 1 year	bladder	N	NA	2.01960784313725	0.88179351146469	10153	0.624229979466119	1	MS2b2.2	Basal/SCC-like	IV
SAM9725303dce0c	PD	SD/PD	IC1	IC1	TC0	desert	22	M	WHITE	Y	1	NEVER	Liver	more than 2 years	bladder	N	NA	4.43137254901961	1.30736876814886	10286	8.90349075975359	0	MS2a1	Genomically unstable	II
SAM6ff654a20f98	CR	CR/PR	IC1	IC1	TC0	excluded	6	M	WHITE	N	0	PREVIOUS	NA	(less than) 1 year	kidney	N	NA	1.03921568627451	0.673914632291219	10202	18.5626283367556	0	MS2b1	Infiltrated	I
SAM65afda25b920	SD	SD/PD	IC2	IC2+	TC2+	excluded	4	M	WHITE	Y	2	CURRENT	Visceral	more than 2 years	bladder	N	NA	0.294117647058824	0.289937731567471	10329	8.08213552361396	1	MS2b1	Infiltrated	III
SAMef0e3d2415fd	SD	SD/PD	IC2	IC2+	TC2+	inflamed	1	M	WHITE	N	0	PREVIOUS	Visceral	(less than) 1 year	lung	N	NA	0.0392156862745098	0.481345332015698	10154	10.1190965092402	1	MS2b1	Infiltrated	IV
SAM07a93a28f801	PR	CR/PR	IC1	IC1	TC0	excluded	18	M	WHITE	N	1	PREVIOUS	LN Only	(less than) 1 year	bladder	N	NA	2.11764705882353	0.546176840630328	10174	12.8459958932238	0	MS2a1	Genomically unstable	II
SAM94859b440b1d	PD	SD/PD	IC1	IC1	TC0	excluded	11	M	BLACK OR AFRICAN AMERICAN	N	1	NEVER	Visceral	more than 2 years	kidney	N	NA	0.215686274509804	0.507752336556978	10298	13.3388090349076	1	MS1b	UroA	I
SAM58e7832f4e7d	PR	CR/PR	IC0	IC0	TC0	desert	2	M	WHITE	Y	1	NEVER	Visceral	more than 2 years	bladder	N	NA	0.333333333333333	0.853529479962622	10244	16.4599589322382	0	MS1a	UroA	I
SAMc57eadb2d82b	PD	SD/PD	IC0	IC0	TC0	desert	3	M	OTHER	Y	1	NEVER	Visceral	(less than) 1 year	bladder	Y	NA	0.196078431372549	0.768499062274304	10271	8.01642710472279	1	MS1b	UroA	I
SAMd5ab7fbfab4e	NE	NA	IC2	IC2+	TC2+	excluded	35	M	WHITE	N	0	PREVIOUS	LN Only	more than 2 years	bladder	Y	Y	4.64705882352941	0.90306483344299	10027	18.1026694045175	0	MS2a2	Genomically unstable	II
SAM5767dd75d142	PR	CR/PR	IC1	IC1	TC0	excluded	32	M	WHITE	N	1	NEVER	NA	1-2 years	other	Y	Y	NA	0.742625158522111	10274	18.1683778234086	0	MS2a2	Genomically unstable	IV
SAMaabf4afe4213	PD	SD/PD	IC0	IC0	TC0	NA	18	M	WHITE	N	1	NEVER	Visceral	(less than) 1 year	lymph node	N	NA	2	0.879312254357119	10159	2.62833675564682	1	MS2a1	Genomically unstable	II
SAMcc7a42d87e9c	PR	CR/PR	IC2	IC2+	TC0	inflamed	26	F	WHITE	N	1	PREVIOUS	Visceral	(less than) 1 year	ureter	N	NA	4.96078431372549	0.737522765696836	10149	17.2156057494867	0	MS2a1	Genomically unstable	I
SAMce39dd79b441	PD	SD/PD	IC2	IC2+	TC0	inflamed	14	M	WHITE	N	0	PREVIOUS	Visceral	(less than) 1 year	bladder	N	NA	0.843137254901961	0.683707576063176	10022	6.27515400410678	1	MS2b2.2	Basal/SCC-like	IV
SAM75f12d1a55fc	SD	SD/PD	IC2	IC2+	TC0	inflamed	6	M	WHITE	N	0	PREVIOUS	Visceral	1-2 years	lung	Y	N	0.333333333333333	0.748055858278071	10052	14.7515400410678	0	MS2b1	Infiltrated	IV
SAM6964a6d7b967	PD	SD/PD	IC1	IC0	TC1	NA	5	M	WHITE	N	1	PREVIOUS	Visceral	(less than) 1 year	bladder	N	NA	1.17647058823529	0.886016153340772	10192	16.2628336755647	1	MS2a1	Genomically unstable	II
SAM3b1066e5801b	SD	SD/PD	IC2	IC2+	TC0	excluded	2	M	WHITE	N	1	NEVER	LN Only	(less than) 1 year	lymph node	Y	N	0.176470588235294	0.386721773712127	10120	15.6386036960986	0	MS2b1	Infiltrated	IV
SAMf20b827dca51	PD	SD/PD	IC2	IC2+	TC0	inflamed	14	M	WHITE	N	0	NEVER	LN Only	(less than) 1 year	kidney	Y	N	1.09803921568627	0.811141458007966	10258	4.36960985626283	1	MS2b1	Infiltrated	II
SAM6792d6e98068	PD	SD/PD	IC2	IC2+	TC0	desert	17	M	BLACK OR AFRICAN AMERICAN	Y	2	PREVIOUS	Liver	(less than) 1 year	bladder	N	NA	1.11764705882353	1.07160107350989	10095	6.01232032854209	1	MS1b	UroA	I
SAM31d9176e11fb	CR	CR/PR	IC2	IC2+	TC1	inflamed	23	M	WHITE	Y	0	NEVER	LN Only	(less than) 1 year	bladder	N	NA	4.23529411764706	0.811569611938636	10296	17.1170431211499	0	MS2b2.1	UroB	I
SAM04c589eb3fb3	NE	NA	IC1	IC1	TC0	NA	50	M	WHITE	N	2	NEVER	Visceral	(less than) 1 year	bladder	N	NA	NA	0.212295235515441	10257	0.68993839835729	0	MS2b2.1	UroB	III
SAM5cc2d9036053	PD	SD/PD	IC0	IC0	TC0	desert	11	M	WHITE	N	1	NEVER	LN Only	(less than) 1 year	bladder	N	NA	0.411764705882353	0.264372354107322	10180	5.68377823408624	1	MS2b1	Infiltrated	I
SAMb8101c538753	SD	SD/PD	IC2	IC2+	TC2+	inflamed	16	M	WHITE	N	1	PREVIOUS	Liver	(less than) 1 year	bladder	N	NA	3.76470588235294	0.562344612730067	10280	13.4045174537988	1	MS2b2.2	Basal/SCC-like	IV
SAM80c6183220e6	PD	SD/PD	IC1	IC1	TC0	inflamed	8	M	WHITE	N	0	CURRENT	LN Only	(less than) 1 year	kidney	N	NA	0.215686274509804	0.541934294202516	10030	14.7515400410678	0	MS2b2.2	Basal/SCC-like	III
SAM572f19794c96	CR	CR/PR	IC1	IC1	TC2+	excluded	33	M	WHITE	N	1	PREVIOUS	Visceral	1-2 years	kidney	N	NA	5.50980392156863	0.678423031336296	10248	16.8213552361396	0	MS2b2.2	Basal/SCC-like	III
SAM1abf01dd4544	PR	CR/PR	IC1	IC1	TC0	excluded	16	M	WHITE	N	2	PREVIOUS	Visceral	(less than) 1 year	kidney	N	NA	1.86274509803922	0.50740842099292	10093	16.8542094455852	0	MS2a2	Genomically unstable	II
SAM1f83ebd6be9b	PD	SD/PD	IC1	IC1	TC0	desert	6	M	WHITE	N	1	NEVER	Liver	(less than) 1 year	kidney	N	NA	0.549019607843137	0.472310910627131	10340	3.51540041067762	1	MS1b	UroA	I
SAM1f66db567eb5	PR	CR/PR	IC2	IC2+	TC0	inflamed	38	M	WHITE	N	2	CURRENT	Liver	1-2 years	bladder	Y	N	4.50980392156863	0.731950525411263	10245	16.5913757700205	0	MS2b2.2	Basal/SCC-like	III
SAM4918c524b83a	NE	NA	IC1	IC1	TC0	desert	14	M	WHITE	Y	2	CURRENT	Visceral	(less than) 1 year	bladder	N	NA	NA	0.709870613380835	10137	0.624229979466119	0	MS1b	UroA	I
SAMa0ca029b7afd	NE	NA	IC0	IC0	TC0	NA	12	M	WHITE	N	1	PREVIOUS	Visceral	(less than) 1 year	NA	N	NA	0.745098039215686	0.642024205449242	10314	0.361396303901437	1	MS1b	UroA	II
SAM6157c8f38b72	PR	CR/PR	IC1	IC1	TC0	desert	9	M	WHITE	N	0	PREVIOUS	Visceral	(less than) 1 year	bladder	N	NA	1.80392156862745	0.670758155475257	10235	16.5913757700205	0	MS2b1	Infiltrated	I
SAMe7e4f7c076a7	PD	SD/PD	IC2	IC2+	TC2+	inflamed	1	M	WHITE	N	1	PREVIOUS	Visceral	(less than) 1 year	bladder	N	NA	0.196078431372549	0.818855804556984	10036	1.97125256673511	1	MS2b2.2	Basal/SCC-like	IV
SAMbe25e2c88f3e	NE	NA	IC2	IC2+	TC1	NA	NA	M	WHITE	N	2	PREVIOUS	LN Only	(less than) 1 year	lymph node	N	NA	NA	0.696806457574339	10316	2.92402464065708	1	MS2b2.2	Basal/SCC-like	IV
SAM4caabd64e7fd	PR	CR/PR	IC1	IC1	TC0	excluded	59	M	WHITE	N	1	PREVIOUS	NA	1-2 years	ureter	N	NA	11.6862745098039	0.790146328496029	10213	15.7043121149897	0	MS1a	UroA	III
SAMc6eff056c89a	PD	SD/PD	IC0	IC0	TC0	excluded	3	M	WHITE	N	1	PREVIOUS	LN Only	(less than) 1 year	lymph node	N	NA	0.450980392156863	0.875813129992765	10054	1.80698151950719	1	MS2b2.1	UroB	III
SAM5cfa1699bdb7	PD	SD/PD	IC0	IC0	TC0	NA	10	M	WHITE	Y	0	PREVIOUS	Visceral	(less than) 1 year	liver	Y	N	1.2156862745098	0.788406260554825	10260	15.8357289527721	0	MS2b1	Infiltrated	II
SAMda4d892fddc8	PD	SD/PD	IC1	IC1	TC0	NA	4	M	WHITE	N	0	PREVIOUS	Visceral	(less than) 1 year	kidney	N	NA	0.274509803921569	0.421491258297894	10290	14.1273100616016	0	MS2b1	Infiltrated	IV
SAM3a1c9632ff7b	SD	SD/PD	IC0	IC0	TC0	NA	NA	M	WHITE	N	0	NEVER	Visceral	(less than) 1 year	lung	N	NA	NA	0.627821326790354	10229	16.0328542094456	0	MS1b	UroA	II
SAM8b4b8b0f9e73	SD	SD/PD	IC1	IC1	TC0	excluded	7	M	WHITE	N	0	PREVIOUS	LN Only	(less than) 1 year	kidney	N	NA	1	0.581736105026639	10199	15.6714579055441	0	MS2b1	Infiltrated	I
SAMe3d4266775a9	PD	SD/PD	IC0	IC0	TC0	NA	NA	M	WHITE	Y	0	PREVIOUS	Visceral	1-2 years	bladder	Y	Y	NA	0.933748441238743	10366	13.9958932238193	0	MS1b	UroA	I
SAM2de7cffb5f72	NE	NA	IC1	IC1	TC2+	NA	NA	M	WHITE	Y	1	PREVIOUS	LN Only	1-2 years	bladder	Y	Y	NA	0.445910532987112	10324	1.83983572895277	1	MS2a1	Genomically unstable	II
