# Supplementary material for: RNA modification writers pattern in relation to tumor microenvironment and prognosis in prostate cancer
Source: Front Genet. 2023 Jan 18;13:1065424. doi: 10.3389/fgene.2022.1065424 (PMC9889935; doi:10.3389/fgene.2022.1065424)
Supplement: Supplementary file 1 [file DataSheet1.ZIP › SupplementaryTable29_IMvigor210.txt]

sample	score	Best.Confirmed.Overall.Response	binaryResponse	os	censOS
SAM0257bbbbd388	-0.127220692153844	SD	SD/PD	15.6386036960986	1
SAM025b45c27e05	0.0112420048763872	PD	SD/PD	8.77207392197125	1
SAM032c642382a7	-0.0820284004955938	PD	SD/PD	2.49691991786448	1
SAM0571f17f4045	-0.0639898016565407	SD	SD/PD	4.53388090349076	1
SAM065890737112	-0.0973356044160949	CR	CR/PR	20.0739219712526	0
SAM0684af734db1	-0.0183741387827107	PR	CR/PR	23.2607802874743	0
SAM075e037d95bc	-0.030364369685553	PR	CR/PR	21.3223819301848	0
SAM07a93a28f801	-0.0725644624745259	PR	CR/PR	12.8459958932238	0
SAM08cce2fa88f2	-0.0395143630452435	SD	SD/PD	22.1108829568789	0
SAM09c84ec0cf34	0.0477473255816095	PD	SD/PD	6.50513347022587	1
SAM0a0f2bac4b20	-0.0849100382522301	PD	SD/PD	1.18275154004107	1
SAM0a7c2091dd56	-0.0614087227201721	PD	SD/PD	2.62833675564682	1
SAM0bdb3428bd13	-0.0163036139072832	PD	SD/PD	2.23408624229979	1
SAM0ce9c983b20f	0.0475233008348213	PD	SD/PD	6.60369609856263	1
SAM0d855cff64e6	-0.0356261039069862	PD	SD/PD	2.85831622176591	1
SAM0f956e757453	-0.128014493828528	PD	SD/PD	10.4147843942505	1
SAM110501d0eedb	-0.0369956226282361	PD	SD/PD	4.27104722792608	1
SAM12502d970c10	-0.0845772892129053	SD	SD/PD	7.39219712525667	1
SAM14938611a2d3	-0.134790990123935	PR	CR/PR	21.4209445585216	0
SAM14df63a65411	-0.0908268735123339	PR	CR/PR	21.4209445585216	0
SAM166a419a4e5a	-0.184833133049292	PD	SD/PD	5.38809034907598	1
SAM18039827e1b9	-0.0815662589813824	PD	SD/PD	1.47843942505133	1
SAM181b638b8248	-0.141951668757808	PD	SD/PD	10.8747433264887	1
SAM187e056d6a2a	-0.0618575513244119	PD	SD/PD	2.29979466119096	1
SAM18a4dabbc557	-0.0178477574691046	PD	SD/PD	16.4599589322382	1
SAM18b9351e265a	-0.183778826300713	PD	SD/PD	15.8685831622177	1
SAM18bc1078bc15	-0.0851855392267169	PD	SD/PD	6.8993839835729	1
SAM18be5b395318	-0.0707736808116371	PD	SD/PD	9.00205338809035	1
SAM19fec8f3b3bd	0.0107238636152173	PD	SD/PD	9.88911704312115	1
SAM1a87df750b9d	-0.0485355807330637	SD	SD/PD	5.38809034907598	1
SAM1ab1b28d9f2b	0.00940687467333366	PD	SD/PD	2.10266940451745	1
SAM1abf01dd4544	-0.0970994948195319	PR	CR/PR	16.8542094455852	0
SAM1ac4e3dee297	-0.049542358167385	PD	SD/PD	5.51950718685832	1
SAM1c0ecfb3eb63	-0.0385383709556388	PD	SD/PD	5.84804928131417	1
SAM1c8b086175ca	0.0107218180923483	PD	SD/PD	20.7638603696099	1
SAM1dda30f1c5be	-0.0174948459395303	PD	SD/PD	21.2566735112936	0
SAM1e9c4d1d39ae	-0.0713246128594912	PD	SD/PD	12.4188911704312	1
SAM1f66db567eb5	-0.0773897752435587	PR	CR/PR	16.5913757700205	0
SAM1f83ebd6be9b	-0.0935257646916635	PD	SD/PD	3.51540041067762	1
SAM1fa6bcb7fc48	-0.0762791957105	PD	SD/PD	22.735112936345	0
SAM203dcf14f927	-0.185365912062848	CR	CR/PR	19.3511293634497	0
SAM2070b416069c	-0.107576576566086	SD	SD/PD	8.01642710472279	1
SAM23095936e611	-0.017941197695272	PD	SD/PD	2.23408624229979	1
SAM23aa15d4a0b0	-0.0363368205686402	PD	SD/PD	5.71663244353183	1
SAM25510f300d79	-0.0498110088686956	CR	CR/PR	20.6981519507187	0
SAM2570ff4aae6e	-0.0490255660983459	PR	CR/PR	22.3737166324435	0
SAM26104d5adc89	-0.0170940905315404	SD	SD/PD	5.38809034907598	1
SAM2624229effe8	-0.0278441409887909	PD	SD/PD	2.56262833675565	1
SAM27299aed7681	-0.0795396714885194	PR	CR/PR	18.8583162217659	0
SAM28687037e4ff	-0.0169087249221012	SD	SD/PD	21.5852156057495	0
SAM28e6031ac18b	-0.0293762275734269	SD	SD/PD	9.23203285420944	1
SAM297c0301e861	-0.0176681515293138	PD	SD/PD	8.08213552361396	1
SAM29da928587ad	-0.0847994101324107	PD	SD/PD	2.59548254620123	1
SAM2b672f4336c7	-0.12242937988823	SD	SD/PD	15.3100616016427	1
SAM2bba8cb35e48	-0.0286818802989748	PD	SD/PD	10.4804928131417	1
SAM2c9586161ce6	-0.097692300337079	PD	SD/PD	11.2689938398357	1
SAM2dc3f04e45e9	-0.0864159953195404	PD	SD/PD	10.1848049281314	1
SAM2e7aa8fa0ab3	-0.0850011997664094	PD	SD/PD	7.72073921971253	1
SAM2e9ac0b1b250	-0.0174978177508356	CR	CR/PR	22.1437371663244	0
SAM2eb07dedf07f	-0.0640064322415845	PR	CR/PR	20.5010266940452	0
SAM2f228939632f	-0.185703084053288	PD	SD/PD	7.88501026694045	1
SAM30b5c6c54cf7	0.0103116184228897	CR	CR/PR	9.26488706365503	1
SAM30cf07d4874f	-0.141569543363063	SD	SD/PD	11.6632443531828	1
SAM31d9176e11fb	-0.0816426636549741	CR	CR/PR	17.1170431211499	0
SAM31f41dd0d6ca	-0.0488786769067468	SD	SD/PD	8.27926078028747	1
SAM3330c03fdf00	0.0440447802153619	PD	SD/PD	19.1868583162218	0
SAM34430ef08e5b	0.00847414492531733	PD	SD/PD	18.1683778234086	0
SAM36851bc8b9ae	-0.0616230156244197	SD	SD/PD	3.5482546201232	1
SAM36a9225b0222	-0.0476512942744988	SD	SD/PD	23.8193018480493	0
SAM36d87392593b	0.0470223069062913	SD	SD/PD	23.6878850102669	0
SAM3894ac3956a5	-0.0984209841215204	PD	SD/PD	2.10266940451745	0
SAM39eb94fa504d	0.00860128887846429	PD	SD/PD	17.9055441478439	1
SAM3a1c9632ff7b	-0.0146945978837355	SD	SD/PD	16.0328542094456	0
SAM3b1066e5801b	0.0439921347236302	SD	SD/PD	15.6386036960986	0
SAM3b15b4c6311d	-0.10841286053234	CR	CR/PR	21.4537987679671	0
SAM3cb94b0d5297	-0.0983661061473695	PD	SD/PD	5.05954825462012	1
SAM3e04eb914f3d	-0.0166158738556137	PR	CR/PR	17.2813141683778	0
SAM3e8baff50d7a	-0.185525895994262	SD	SD/PD	6.96509240246407	1
SAM3ee5dcd894f0	-0.1220004162479	PD	SD/PD	8.70636550308008	1
SAM415f36ad349e	-0.129350114176927	PD	SD/PD	17.9712525667351	1
SAM4305ab968b90	-0.0185311282341851	PD	SD/PD	1.41273100616016	1
SAM4501e41e4751	-0.0981581327369484	PD	SD/PD	1.1170431211499	1
SAM45c8e6412c66	0.0105540217488012	PD	SD/PD	3.48254620123203	1
SAM468a9e1dc821	-0.0304417137721674	PD	SD/PD	3.87679671457906	1
SAM47fc46c3d6be	-0.0293461968599273	SD	SD/PD	18.7268993839836	0
SAM49d48750e294	-0.0176155335300541	PD	SD/PD	9.85626283367557	1
SAM49f9b2e57aa5	-0.0612655588592839	PD	SD/PD	7.45790554414784	1
SAM4b0175e8db6e	-0.122603918724742	PD	SD/PD	2.06981519507187	1
SAM4b7ea015fd9e	0.0502684077137249	PD	SD/PD	13.2731006160164	1
SAM4caabd64e7fd	0.00931097628060913	PR	CR/PR	15.7043121149897	0
SAM5234688806a7	-0.0289892047651123	PD	SD/PD	5.88090349075975	1
SAM52500cabdd36	-0.0156005451068	SD	SD/PD	20.4681724845996	0
SAM52e3fa3ad574	0.0451389639479347	PD	SD/PD	7.95071868583162	1
SAM548551ef782c	-0.0477889581336228	PR	CR/PR	17.2813141683778	0
SAM54e58f1b0230	-0.0172286602045252	PD	SD/PD	4.36960985626283	1
SAM553c3c35b847	-0.135118763434154	PD	SD/PD	6.70225872689938	1
SAM557dde1b9f3e	-0.0609041942721265	PD	SD/PD	6.70225872689938	1
SAM560f23d6a3ad	-0.146066147461133	CR	CR/PR	21.388090349076	0
SAM563d6233dfa2	-0.0574388174802918	PD	SD/PD	2.13552361396304	1
SAM568ce160abd9	-0.0617723508593338	SD	SD/PD	12.8459958932238	1
SAM572f19794c96	-0.0166307079022722	CR	CR/PR	16.8213552361396	0
SAM5767dd75d142	-0.0173549731301154	PR	CR/PR	18.1683778234086	0
SAM58e7832f4e7d	0.00923577460692262	PR	CR/PR	16.4599589322382	0
SAM59f392864f5d	-0.184701262458506	SD	SD/PD	17.7741273100616	1
SAM59fda9035d1d	0.0466678435618926	PD	SD/PD	3.74537987679671	1
SAM5a2347c0498a	-0.18196985451085	SD	SD/PD	4.8952772073922	1
SAM5b57e47fdcb3	0.0105081641926855	PD	SD/PD	3.84394250513347	1
SAM5c139c5c1c4f	-0.0293080214167092	PD	SD/PD	7.22792607802875	1
SAM5cc2d9036053	-0.0302206822978535	PD	SD/PD	5.68377823408624	1
SAM5cfa1699bdb7	-0.111596505777235	PD	SD/PD	15.8357289527721	0
SAM5d1dfd5207f5	-0.0304023484407439	PD	SD/PD	10.9075975359343	1
SAM5d989c86255e	-0.0167287730218829	PD	SD/PD	3.44969199178645	1
SAM5e3bae090b8c	-0.0897859876314689	PD	SD/PD	6.73511293634497	1
SAM5fe7a81a39dd	-0.0466590262107738	PD	SD/PD	17.0841889117043	1
SAM6083aac8db99	-0.0852660329683408	PR	CR/PR	20.6324435318275	0
SAM6157c8f38b72	-0.017663543304205	PR	CR/PR	16.5913757700205	0
SAM61b9d4d84c64	-0.0279684343785703	SD	SD/PD	21.388090349076	0
SAM61baf919bb01	-0.019343938816473	SD	SD/PD	15.605749486653	1
SAM62fb1388c871	-0.0164255398096413	PD	SD/PD	22.5051334702259	0
SAM63405b04ab2d	-0.0381859792518582	PD	SD/PD	6.80082135523614	1
SAM63b2189c36d7	-0.0164676087906812	PD	SD/PD	3.97535934291581	1
SAM65afda25b920	-0.0616892064503144	SD	SD/PD	8.08213552361396	1
SAM6662f5181f87	-0.037869854620163	PD	SD/PD	19.2854209445585	0
SAM670649e105b5	-0.0394386229129048	CR	CR/PR	22.0780287474333	0
SAM675a12a09c15	-0.0284168566041233	PD	SD/PD	2.8911704312115	1
SAM6780ed436b55	0.0101163860689429	PD	SD/PD	6.24229979466119	1
SAM6792d6e98068	-0.061594503889188	PD	SD/PD	6.01232032854209	1
SAM681e4bf7cf85	-0.0484267840506743	PR	CR/PR	23.3921971252567	0
SAM6964a6d7b967	0.00863476339217677	PD	SD/PD	16.2628336755647	1
SAM6cb230f208a8	-0.0262691625838119	PR	CR/PR	23.2279260780287	0
SAM6cbc10abddb0	-0.0383227373761339	PD	SD/PD	5.94661190965092	1
SAM6d2ae0c39b96	-0.0809809922604301	PD	SD/PD	22.1108829568789	0
SAM6dd7ad1d797d	-0.0296763685741592	PD	SD/PD	19.2854209445585	1
SAM6f2a102a99df	-0.0773203371220668	CR	CR/PR	19.2854209445585	0
SAM6ff654a20f98	-0.0469492023008724	CR	CR/PR	18.5626283367556	0
SAM7114d99032ec	-0.0162842416605768	PD	SD/PD	10.8418891170431	1
SAM716f54e468f4	0.00903140855280729	SD	SD/PD	21.1909650924025	0
SAM727c0e92a2a7	-0.0995077493300163	PR	CR/PR	18.7268993839836	0
SAM73663ee4a96e	-0.027216522897644	CR	CR/PR	21.2566735112936	0
SAM75142fcab9df	-0.129109653774391	PD	SD/PD	11.9260780287474	1
SAM7538ad9ff524	-0.0306313897162085	SD	SD/PD	19.1211498973306	0
SAM753d4bb52dbe	-0.0377148493865394	SD	SD/PD	11.3675564681725	1
SAM75f12d1a55fc	-0.185648436469028	SD	SD/PD	14.7515400410678	0
SAM76a431ba6ce1	-0.141581564168457	PD	SD/PD	14.1273100616016	1
SAM771445e92421	-0.108964916169573	CR	CR/PR	19.4168377823409	0
SAM7829a341b9f3	-0.0179926424987146	PD	SD/PD	3.87679671457906	1
SAM7893196e0e89	-0.0475433130778926	PD	SD/PD	2.6611909650924	1
SAM7aa01fc49a80	-0.0925453617455267	PD	SD/PD	2.13552361396304	1
SAM7b40007f4aa4	-0.0462447846822601	PR	CR/PR	21.6509240246407	0
SAM7bff231634e9	-0.0169860779972977	SD	SD/PD	10.2505133470226	1
SAM7c67b05aa109	-0.0178559455062043	SD	SD/PD	8.24640657084189	1
SAM7d2dfba6cd84	-0.184391426586263	SD	SD/PD	12.7145790554415	1
SAM7d7c54623618	-0.0893520241933026	PR	CR/PR	21.223819301848	0
SAM7f0d9cc7f001	-0.0584932341107465	PD	SD/PD	4.63244353182752	1
SAM7fb6987514a4	-0.0606804401947111	PD	SD/PD	22.8336755646817	0
SAM7fb7a13c096b	-0.0982420315598325	PD	SD/PD	1.67556468172485	1
SAM80c6183220e6	-0.0477080928540589	PD	SD/PD	14.7515400410678	0
SAM81b71522417a	-0.0149990413720326	PD	SD/PD	2.13552361396304	1
SAM822b226466a1	-0.062923234019978	SD	SD/PD	17.2813141683778	0
SAM8533e5e261d6	-0.0377444760615493	PR	CR/PR	12.8131416837782	1
SAM85f0a3ac1c45	-0.0374370583722083	PD	SD/PD	5.84804928131417	1
SAM87a8e18eb45b	-0.0376683792672783	PD	SD/PD	2.75975359342916	1
SAM8884fe446d20	0.0091246545853199	PR	CR/PR	23.1622176591376	0
SAM8a1b0e02ee42	-0.0153343510798915	CR	CR/PR	20.5667351129363	0
SAM8b4b8b0f9e73	-0.0635134921148472	SD	SD/PD	15.6714579055441	0
SAM8e469834acc1	0.00998652445207797	PD	SD/PD	3.71252566735113	1
SAM8e8ef2368dfa	-0.108657854238879	PD	SD/PD	4.50102669404517	1
SAM8f2275c36e8c	-0.107467640515012	SD	SD/PD	20.7310061601643	0
SAM91c47b054ffb	-0.0336450781627145	PR	CR/PR	17.0184804928131	1
SAM9306c5c92444	-0.138766076409953	PD	SD/PD	15.4414784394251	0
SAM9410b866974a	0.0470090264569079	SD	SD/PD	6.73511293634497	1
SAM943df5cf15df	-0.0618467438978887	PD	SD/PD	2.13552361396304	1
SAM94859b440b1d	-0.108812685180446	PD	SD/PD	13.3388090349076	1
SAM9539a4f19ebc	-0.0603306022833783	SD	SD/PD	7.95071868583162	1
SAM957378bd907f	-0.0508778975029666	PD	SD/PD	2.23408624229979	1
SAM961d04c42bd9	-0.0614704978145108	PD	SD/PD	5.88090349075975	1
SAM9725303dce0c	-0.122899783507594	PD	SD/PD	8.90349075975359	0
SAM978a587b207e	-0.0171066750471088	PD	SD/PD	2.10266940451745	1
SAM97a00e0929fb	-0.0968416300134443	PR	CR/PR	12.7145790554415	0
SAM99a46b9eec27	-0.0979121862625174	PD	SD/PD	3.61396303901437	1
SAM9a2cf3c06fb3	-0.0708645982922084	PD	SD/PD	5.65092402464066	1
SAM9aa6a095a9d6	-0.122754216297981	PD	SD/PD	8.83778234086242	1
SAM9cafb905b36a	-0.0869563337239727	PD	SD/PD	7.62217659137577	1
SAM9d2494119c05	-0.0707948041105254	PD	SD/PD	1.44558521560575	1
SAM9daccafc18db	0.0480552759308014	PD	SD/PD	16.4599589322382	0
SAM9e11ec6bea80	-0.0297174330242858	SD	SD/PD	15.4086242299795	1
SAM9fb814c22bdb	-0.0774261811170843	SD	SD/PD	19.1211498973306	1
SAMa1871f491b02	-0.096891411266874	PD	SD/PD	1.74127310061602	1
SAMa1e62d323e1d	0.0100303226916477	SD	SD/PD	10.5790554414784	1
SAMa321770ac31c	-0.0176970230330796	PD	SD/PD	7.06365503080082	0
SAMa424c75831b4	-0.0285129007156605	PD	SD/PD	3.5482546201232	1
SAMa535fcdf18a0	-0.0618439872746777	PR	CR/PR	17.2813141683778	0
SAMa90d73f8d891	0.0119570110990503	PD	SD/PD	1.01848049281314	1
SAMa913c6139ec8	-0.10925219960714	SD	SD/PD	5.12525667351129	1
SAMa9ca8536d2b1	-0.0388159665418147	SD	SD/PD	21.8480492813142	0
SAMaabf4afe4213	0.0456932853558627	PD	SD/PD	2.62833675564682	1
SAMaaf505c36f93	-0.0164336657580629	PR	CR/PR	20.5667351129363	0
SAMab8052a03398	0.0432235383580642	SD	SD/PD	13.305954825462	1
SAMabc151b01ea3	-0.0860478180558713	PD	SD/PD	0.558521560574949	1
SAMad83c9c53537	-0.0374320266566907	PD	SD/PD	14.9815195071869	0
SAMae02629a97f7	-0.121026892723094	PD	SD/PD	3.25256673511294	1
SAMae1690469964	-0.134311755961703	SD	SD/PD	21.1581108829569	1
SAMae4da274eded	-0.0997089910776941	PD	SD/PD	4.99383983572895	1
SAMaec7380f9ab0	0.0505787234115565	PR	CR/PR	20.8624229979466	0
SAMaf42c1541269	-0.0380733962596124	SD	SD/PD	5.51950718685832	0
SAMb0a83e5fbde9	-0.0598624902225097	SD	SD/PD	23.3264887063655	0
SAMb0d11db9aa79	-0.0910823698906938	PD	SD/PD	10.5462012320329	1
SAMb15ac6e4c4ef	-0.062095409332807	PR	CR/PR	20.0082135523614	0
SAMb15ad09d6e24	-0.0626257391756039	PD	SD/PD	3.87679671457906	1
SAMb2e4a082541a	-0.0211589424879632	PD	SD/PD	4.36960985626283	1
SAMb2f1d0e54ece	0.0453325434595125	PR	CR/PR	11.4004106776181	1
SAMb3c02294aba7	-0.0709489588350528	PR	CR/PR	22.4065708418891	0
SAMb419a8fcbfcd	0.0127228111064234	PR	CR/PR	22.735112936345	0
SAMb470eb8f04be	-0.0614213677337711	CR	CR/PR	20.0739219712526	0
SAMb4c7a001537d	-0.0600739621473478	PD	SD/PD	3.18685831622177	1
SAMb8070b7937e7	-0.0753776455795849	SD	SD/PD	21.0266940451745	1
SAMb8101c538753	0.00963574066099224	SD	SD/PD	13.4045174537988	1
SAMb963dda93cfd	0.010035420346788	PD	SD/PD	2.75975359342916	1
SAMba1a34b5a060	-0.108899924613238	PD	SD/PD	12.8459958932238	1
SAMba7176afe070	-0.0290487859340769	PD	SD/PD	3.44969199178645	0
SAMbc8dc3a7b54e	-0.0970464363666236	PD	SD/PD	14.7515400410678	1
SAMbcb07ba81cee	-0.0160609366715467	PD	SD/PD	2.52977412731006	1
SAMbcbc7957c264	-0.0310533560210156	PD	SD/PD	4.17248459958932	1
SAMbda79f955628	-0.0172891291308753	SD	SD/PD	20.6324435318275	0
SAMbe83eae4026e	-0.0196776102193606	PD	SD/PD	2.72689938398357	1
SAMbf1a3ae828e6	0.00777300570036111	CR	CR/PR	20.7310061601643	0
SAMbfdffb97c446	-0.060451121278891	SD	SD/PD	6.70225872689938	1
SAMc0d625a50eb8	0.0467673211845953	SD	SD/PD	13.2731006160164	1
SAMc0da5d48686d	-0.0378331391229684	PD	SD/PD	9.49486652977413	1
SAMc0ef41aa6c8b	-0.0174464853773724	PD	SD/PD	9.5605749486653	1
SAMc1251c7bfee2	0.0103225638576357	PR	CR/PR	21.6180698151951	0
SAMc1b27bc16435	-0.0160469100954512	PR	CR/PR	24.1806981519507	0
SAMc2a1820d4e6b	-0.0176851218847655	CR	CR/PR	20.7310061601643	0
SAMc57eadb2d82b	-0.108674155798232	PD	SD/PD	8.01642710472279	1
SAMc692536a795a	-0.0864359782836921	PD	SD/PD	5.65092402464066	1
SAMc6eff056c89a	-0.0825211662908335	PD	SD/PD	1.80698151950719	1
SAMc919aebc7fdd	-0.122688448016402	PR	CR/PR	20.7310061601643	0
SAMcabb6d58ff55	0.0453747283576968	SD	SD/PD	20.2710472279261	0
SAMcb132b0cdd2c	-0.017930928679401	PD	SD/PD	2.52977412731006	1
SAMcc4675f394a1	-0.0620393609427591	PD	SD/PD	3.1211498973306	1
SAMcc7a42d87e9c	-0.137113072228588	PR	CR/PR	17.2156057494867	0
SAMce39dd79b441	0.0132048648857754	PD	SD/PD	6.27515400410678	1
SAMcf018fee2acd	-0.133744503720634	PD	SD/PD	16.2299794661191	1
SAMd027124354ce	0.0106349921020582	CR	CR/PR	23.523613963039	0
SAMd135d5867fe3	-0.0213843257737111	PD	SD/PD	3.61396303901437	1
SAMd1bd63734394	-0.0619917176142711	PD	SD/PD	1.93839835728953	1
SAMd215b503f99a	-0.0173644905296178	SD	SD/PD	1.70841889117043	0
SAMd2492b2a31bb	-0.0299338573273493	PD	SD/PD	7.85215605749487	1
SAMd35318127278	0.0108171998054694	CR	CR/PR	21.5852156057495	0
SAMd3601288319e	-0.0907246661477604	CR	CR/PR	23.129363449692	0
SAMd3bd67996035	-0.0177544156250623	CR	CR/PR	20.829568788501	0
SAMd43f8933066b	-0.111762987697016	PR	CR/PR	20.0082135523614	0
SAMd4c0837b0997	-0.0573232891121232	PD	SD/PD	5.38809034907598	1
SAMd636e3461955	0.00611372302909489	PD	SD/PD	10.4804928131417	1
SAMd697ba701077	-0.184823445797397	SD	SD/PD	21.1581108829569	1
SAMd7d57ee3a863	0.00936326585263402	CR	CR/PR	20.2710472279261	0
SAMd86389d0d768	-0.0760792890051297	PD	SD/PD	2.20123203285421	1
SAMd98bac0a070f	-0.10873127452648	PD	SD/PD	2.06981519507187	1
SAMda4d892fddc8	-0.123901711583842	PD	SD/PD	14.1273100616016	0
SAMdab9ca8fb5de	-0.0980100889454024	PD	SD/PD	0.197125256673511	0
SAMdad5c29dc105	0.00916806283324512	PD	SD/PD	2.43121149897331	1
SAMdb3f50c9129c	-0.0851994444625483	PD	SD/PD	15.8028747433265	1
SAMdcae54fcd7fa	-0.090556259733565	SD	SD/PD	6.24229979466119	1
SAMdee1011782cd	0.046207434487752	PD	SD/PD	3.90965092402464	1
SAMdf3e42c8672a	-0.0169860436599555	PD	SD/PD	7.3264887063655	1
SAMe07c4560772d	0.0102241019886973	PD	SD/PD	2.10266940451745	0
SAMe0c49ea0df5d	-0.0812751566339203	SD	SD/PD	4.13963039014374	1
SAMe1eb5d988760	-0.0294201321905157	CR	CR/PR	21.0595482546201	0
SAMe3210d3632b4	-0.0486675959305496	PD	SD/PD	2.16837782340862	1
SAMe3d4266775a9	0.010028139646465	PD	SD/PD	13.9958932238193	0
SAMe41b1e773582	-0.0615094343941548	PD	SD/PD	0.854209445585216	1
SAMe50d15fde368	-0.0280371762830656	PR	CR/PR	18.8911704312115	0
SAMe56c96c51190	-0.123187415271595	PD	SD/PD	9.75770020533881	1
SAMe5bc41772bc9	-0.107844532096251	PD	SD/PD	6.11088295687885	1
SAMe712352fb82a	-0.0605044717997055	PR	CR/PR	22.1108829568789	0
SAMe7bcab05402e	-0.110472807681403	SD	SD/PD	7.91786447638604	1
SAMe7bf6c015192	-0.108283870963391	PD	SD/PD	3.1211498973306	1
SAMe7e4f7c076a7	-0.0201148912560511	PD	SD/PD	1.97125256673511	1
SAMe9475f77504b	-0.0370315902743831	SD	SD/PD	18.6611909650924	0
SAMe94c30c30616	-0.0371945824801203	SD	SD/PD	15.3757700205339	1
SAMe97af0feefdf	-0.140818733723984	PD	SD/PD	11.1047227926078	1
SAMe9ae8beb82fa	-0.1286758008482	PD	SD/PD	5.48665297741273	1
SAMeaa477a5384b	-0.0176264697033404	CR	CR/PR	21.5852156057495	0
SAMeb29625f76a5	-0.0615062553571801	PD	SD/PD	3.1211498973306	1
SAMeb587a68006b	-0.0290819303807462	SD	SD/PD	20.6981519507187	0
SAMee3844cc0b9f	0.00794470107219335	PD	SD/PD	3.21971252566735	1
SAMef0e3d2415fd	-0.145268036403054	SD	SD/PD	10.1190965092402	1
SAMeff2ce356ccb	0.0108356862199369	PD	SD/PD	8.08213552361396	1
SAMf20b827dca51	-0.101531803110934	PD	SD/PD	4.36960985626283	1
SAMf275eb859a39	-0.141765886407239	PR	CR/PR	24.476386036961	0
SAMf28c01545593	-0.0770705469545776	SD	SD/PD	6.40657084188912	1
SAMf2aae1443f67	-0.0606990185770027	PD	SD/PD	10.3490759753593	1
SAMf3a9bce50099	-0.0174230459755993	PD	SD/PD	2.10266940451745	0
SAMf82bbdc267c8	-0.0487650592900847	PD	SD/PD	3.1211498973306	1
SAMfb7aec7cb0e2	-0.0615064084915605	PR	CR/PR	22.5379876796715	0
SAMfd947610629d	-0.107692929864636	PD	SD/PD	9.03490759753593	1
SAMfed609955db9	-0.0899511389962599	PD	SD/PD	20.5667351129363	0
SAMffa5c7cad0e5	0.0475210384386193	PR	CR/PR	15.5400410677618	1
