# Supplementary material for: RNA modification writers pattern in relation to tumor microenvironment and prognosis in prostate cancer
Source: Front Genet. 2023 Jan 18;13:1065424. doi: 10.3389/fgene.2022.1065424 (PMC9889935; doi:10.3389/fgene.2022.1065424)
Supplement: Supplementary file 1 [file DataSheet1.ZIP › SupplementaryTable2_GSEA.txt]

ID	Description	setSize	enrichmentScore	NES	pvalue	p.adjust	qvalues	rank	leading_edge	core_enrichment
HALLMARK_MYC_TARGETS_V1	HALLMARK_MYC_TARGETS_V1	194	-0.749340232464054	-2.39357063712777	1e-10	1.66666666666667e-09	6.66666666666667e-10	4206	tags=65%, list=13%, signal=58%	10213/821/11137/4175/10971/5687/5704/6428/4176/5682/6426/1176/3178/6427/4174/3184/5683/7298/56910/26156/4609/23450/991/3183/2079/6741/65005/9184/52/5496/7965/6723/4085/5036/5713/2547/3475/6626/5690/5706/51020/10935/1019/5709/11260/8318/10856/5230/5902/8894/708/8662/7416/11335/6627/57819/6634/3068/5901/10921/6629/5250/1933/26121/1207/4869/6146/10728/6141/10575/2091/10528/328/3326/7284/8664/26354/1…
HALLMARK_MYOGENESIS	HALLMARK_MYOGENESIS	198	0.648711784774728	2.06528524577743	1e-10	1.66666666666667e-09	6.66666666666667e-10	4047	tags=55%, list=12%, signal=48%	4621/70/2273/4638/4629/2170/1756/3479/8553/6840/10580/65055/5837/4625/4633/26353/4632/6450/10468/11155/1674/8736/3679/3688/6525/1760/58/7138/844/10290/9260/7136/1293/487/6876/88/6588/845/7140/8557/7134/4684/3757/1384/25937/8048/5507/2247/3983/1284/23175/1339/624/4620/6649/7169/7135/4303/3691/6442/29895/4842/4205/1160/7125/4208/89797/4641/1410/1728/1292/4634/10014/4608/5925/2027/688/4851/58529/167…
HALLMARK_OXIDATIVE_PHOSPHORYLATION	HALLMARK_OXIDATIVE_PHOSPHORYLATION	184	-0.6683673108798	-2.11387223375819	1e-10	1.66666666666667e-09	6.66666666666667e-10	5331	tags=64%, list=16%, signal=54%	29088/1738/5264/6389/10884/2230/10128/8402/2271/4720/51660/3313/7385/51606/840/64981/293/3030/4701/54205/4697/10939/2821/4700/1345/92609/23203/5162/10975/10312/3417/7417/7381/5447/30/4190/2108/10935/8802/51382/10440/4698/7416/4724/64960/9550/4714/64963/89941/2879/5250/3421/4723/1528/1351/4259/4711/26521/1892/4702/56993/9296/8992/3420/10063/29796/7386/1347/6390/26519/4707/5166/4717/9131/26520/4191…
HALLMARK_ANDROGEN_RESPONSE	HALLMARK_ANDROGEN_RESPONSE	96	-0.704183836767926	-2.04896330006938	6.43504982635294e-09	8.04381228294118e-08	3.21752491317647e-08	4071	tags=60%, list=12%, signal=53%	60481/8848/23171/55768/60559/79689/6319/51171/4189/3977/3992/65986/5867/5036/2547/7163/10627/11047/658/4094/2005/6675/220/2936/25816/10645/3638/896/3422/6446/9053/6303/7113/4824/3156/6728/567/2181/6652/3880/2289/1718/9455/22936/3856/3817/10788/55839/25803/10611/10397/354/27347/563/10257/1622/56937/3248
HALLMARK_INFLAMMATORY_RESPONSE	HALLMARK_INFLAMMATORY_RESPONSE	198	0.586053073017437	1.86580048852627	1.58705188379169e-08	1.58705188379169e-07	6.34820753516677e-08	6126	tags=55%, list=18%, signal=45%	4986/27074/3553/6347/3976/5099/3678/1440/3656/3569/1902/6401/7432/6004/4693/2014/5008/19/196/5732/3566/488/5329/8671/7130/4283/1604/558/5142/2550/5894/3587/7133/3937/1536/23166/9435/3091/728/9180/5724/1240/10630/3659/3690/10242/6369/7162/2357/929/4233/3759/3560/3949/1317/131566/5791/3696/1441/3554/3037/7096/10135/23095/958/366/490/6402/92/8519/3383/6376/2769/1318/7097/9034/5027/1880/5054/10125/37…
HALLMARK_DNA_REPAIR	HALLMARK_DNA_REPAIR	148	-0.619690899751018	-1.89888281755732	1.0682414130424e-07	8.90201177535331e-07	3.56080471014133e-07	5224	tags=57%, list=16%, signal=49%	27343/1642/6809/25920/6881/5985/50808/51292/6621/51082/9533/6118/2962/7372/6827/51251/7298/8086/10959/4860/112/23649/5434/404672/1603/6119/2959/9328/7084/8480/10946/5424/6884/11051/2067/7251/5433/5436/11047/2958/51497/3704/6749/6880/29927/1716/64976/8721/2879/57804/2068/51160/2237/155382/1643/10063/5432/7936/56655/5437/6895/1854/30834/5439/3251/29901/2987/124583/4833/11130/10189/4832/5438/25874/9…
HALLMARK_UV_RESPONSE_DN	HALLMARK_UV_RESPONSE_DN	138	0.588505881271225	1.80038456105761	2.09034879561947e-06	1.49310628258534e-05	5.97242513034135e-06	4270	tags=49%, list=13%, signal=43%	5737/390/8553/2650/5578/120/2697/4131/493/1902/8476/5468/3778/857/7082/657/11030/3488/50937/10401/10659/5376/23345/273/5293/57178/1027/2534/302/594/7799/23469/140609/9975/3690/51460/5999/8621/5922/4233/7049/8829/22884/10486/3949/9863/7048/23229/3037/25836/10395/1281/4052/8997/490/8405/3915/92/5159/4088/4092/2274/2064/54468/323/5054/2869/1278
HALLMARK_EPITHELIAL_MESENCHYMAL_TRANSITION	HALLMARK_EPITHELIAL_MESENCHYMAL_TRANSITION	197	0.535637613216404	1.70347223635672	3.29417713124658e-06	2.05886070702911e-05	8.23544282811644e-06	3659	tags=43%, list=11%, signal=38%	7474/4638/7980/2669/2316/3909/6385/8076/2697/3678/8572/3569/7857/3688/667/5396/51330/3371/10979/7168/7052/800/1293/6876/1303/10398/2014/7456/7171/11010/1282/59/4982/6387/5329/2247/2026/6422/1284/26577/5376/7169/26585/5806/6641/4017/4147/9353/7412/10631/1809/649/1289/3673/1009/1292/3690/5999/7049/25890/22795/1647/10486/1294/7040/22943/4016/10085/1281/5744/3956/7045/2200/2201/2335/3915/813/1842/131…
HALLMARK_MYC_TARGETS_V2	HALLMARK_MYC_TARGETS_V2	58	-0.717945613961104	-1.93930199611574	3.71585810513887e-06	2.06436561396604e-05	8.25746245586416e-06	3985	tags=60%, list=12%, signal=53%	4174/56342/4609/3177/80324/51388/7965/6723/79711/92856/5036/1019/10171/23481/11335/51154/81887/54663/705/4869/2193/10528/1844/26354/79077/79050/51491/5245/56915/27346/9136/6652/3329/6573/3336
HALLMARK_MTORC1_SIGNALING	HALLMARK_MTORC1_SIGNALING	195	-0.533860208616538	-1.70232285431809	4.55280597426509e-06	2.27640298713255e-05	9.10561194853019e-06	4905	tags=50%, list=15%, signal=43%	10213/821/6715/51377/3313/80777/226/441024/6241/5704/7167/5052/60481/2805/928/7108/6745/5641/2821/4860/6319/7283/5606/10212/3992/908/993/10963/11333/3417/23478/3475/5706/4048/51382/5723/8624/5230/2539/8894/57761/1717/2632/1649/7436/26227/2936/6309/27101/3638/5211/5719/6790/5464/10452/79071/9368/5684/54541/3422/2542/9415/7852/440/3251/2717/5478/3309/5693/811/3939/3156/2745/6510/27346/5860/900/2023…
HALLMARK_FATTY_ACID_METABOLISM	HALLMARK_FATTY_ACID_METABOLISM	156	-0.536721252017196	-1.65136603036656	3.24189588271495e-05	0.000147358903759771	5.89435615039082e-05	4162	tags=41%, list=12%, signal=36%	2639/60481/23173/3033/6296/223/1056/131076/2052/7390/2180/29781/5162/4128/7389/3417/51/30/4190/8802/9588/658/84532/92840/126/58505/873/3421/50814/6999/1892/3422/328/3420/7358/26275/5805/9380/158/4191/10449/1891/2954/5092/10005/10455/3320/3295/3939/10961/1632/3028/51109/1429/5720/4282/1718/4913/2194/33/39/6281/3248/51703
HALLMARK_APICAL_JUNCTION	HALLMARK_APICAL_JUNCTION	194	0.499064399652189	1.5820553894018	6.34186231655234e-05	0.000264244263189681	0.000105697705275872	5017	tags=43%, list=15%, signal=37%	70/1308/7414/2318/1001/3909/3688/91624/58/4892/10290/6237/72/268/4478/10398/88/7082/2037/57863/1024/7185/3757/1384/4982/6251/60/9672/87/7248/3914/9459/347902/57555/3691/1265/5310/30835/8910/942/7791/143903/5522/9353/7412/649/5788/1272/3680/3673/1009/4628/357/23114/257194/7059/4627/29126/10205/7045/1956/2200/3383/6376/55742/5175/3675/1297/7216/8745/6464/9344/11096/5089/2771/7533/4902/8935/51148/14…
HALLMARK_GLYCOLYSIS	HALLMARK_GLYCOLYSIS	198	-0.492014797752828	-1.57298168555135	9.58677658418404e-05	0.000368722176314771	0.000147488870525908	5116	tags=45%, list=15%, signal=39%	3161/2132/64077/22796/50808/983/960/226/3948/10165/55586/5704/10020/5351/2683/7167/5836/1058/2805/3486/64132/55276/10616/223/5091/29925/839/2673/29926/6120/126792/3417/2719/79644/58528/2288/4190/4351/10327/5230/54480/8819/2539/3925/1634/2584/10456/7436/1468/4731/8996/6382/7264/10380/56052/1824/6790/1528/50814/10058/54541/54982/25796/10370/2542/7295/7852/5478/4191/3309/27087/6647/3939/3669/2745/28…
HALLMARK_INTERFERON_GAMMA_RESPONSE	HALLMARK_INTERFERON_GAMMA_RESPONSE	198	0.491332154702969	1.56424019680243	0.000138609295324715	0.000495033197588268	0.000198013279035307	6369	tags=57%, list=19%, signal=46%	55024/6347/10875/10964/3569/8651/317649/10628/57823/219285/57162/3566/7130/4283/5321/1439/5142/3587/3117/3937/3091/10561/942/57169/3437/5770/3660/25939/7412/3717/3123/115361/710/1240/5359/716/4599/80830/3659/3695/6772/10437/3620/2357/4261/94240/3560/3075/84159/8737/3662/54625/55008/10379/3434/7127/29126/54739/834/9021/91543/972/10135/958/116071/629/10392/3663/3383/3108/79132/7903/715/5292/23424/2…
HALLMARK_E2F_TARGETS	HALLMARK_E2F_TARGETS	195	-0.471097537717274	-1.50219119560777	0.000517712679932249	0.0017257089331075	0.000690283573242999	5773	tags=45%, list=17%, signal=37%	57405/9787/1434/9837/9238/1633/5982/1111/29127/4173/11200/3161/898/3159/983/4175/11340/55646/6241/55143/6118/4176/6426/54556/6427/4174/3184/10460/7884/84312/4609/991/23649/3364/1033/7283/4001/6119/10212/1163/993/1029/9833/5424/4085/5036/54962/2547/84844/11051/1019/8914/55723/5902/5889/3925/6749/10606/5901/147841/4605/6790/79019/9212/10535/7083/10528/204/56655/332/1854/9232/10248/79077/5425/3149/2…
HALLMARK_UNFOLDED_PROTEIN_RESPONSE	HALLMARK_UNFOLDED_PROTEIN_RESPONSE	107	-0.550678670325571	-1.6346925116683	0.000613769913200385	0.0019180309787512	0.000767212391500482	4810	tags=48%, list=14%, signal=41%	3313/4801/55738/51013/468/28972/167227/64924/60559/6745/1978/50628/4189/1163/23478/10775/5393/11260/30827/10113/467/1736/5611/9652/10525/4869/8815/10897/54541/10528/25804/9775/440/3309/58477/56915/811/6208/9114/55272/7422/9136/54512/7280/10130/55651/10954/7184/29968/55466/9709
HALLMARK_ADIPOGENESIS	HALLMARK_ADIPOGENESIS	193	-0.464947678630757	-1.484548844948	0.000784027694420897	0.00214055245476585	0.000856220981906342	3562	tags=40%, list=11%, signal=36%	112/10243/57678/4189/3977/25979/2167/10975/6342/3417/51/5495/5447/2053/10935/8802/134147/8694/10113/92840/369/9936/1717/2632/10313/4698/415116/400916/1468/2184/2879/847/3421/5211/1351/4259/79071/1892/123/57017/204/334/26275/29796/6390/10400/977/483/9131/4191/10449/1891/4706/23788/1537/6647/10140/7905/51727/6510/5860/4722/1337/1652/4713/2109/1349/949/2101/7384/27089/51129/6888/6573/7086/51635/33
HALLMARK_ALLOGRAFT_REJECTION	HALLMARK_ALLOGRAFT_REJECTION	195	0.463765920810353	1.47375830425174	0.000811142209272503	0.00214055245476585	0.000856220981906342	6219	tags=51%, list=19%, signal=42%	2650/3553/2316/6347/3976/7042/3569/8651/6363/2634/894/3566/5579/4283/2268/1230/10261/3117/8672/3937/23166/3091/942/3717/3111/5788/1520/8661/6772/602/7321/6885/8444/9734/3683/3560/3662/5199/7040/3002/920/3551/6688/4689/7096/972/958/4690/1956/3112/92/3383/3108/9655/3689/3603/3594/10333/7097/7903/3596/5552/3059/672/3625/2000/7124/7454/6123/3133/1435/4843/4065/6352/356/11184/2069/729230/3586/6356/358…
HALLMARK_XENOBIOTIC_METABOLISM	HALLMARK_XENOBIOTIC_METABOLISM	197	-0.465659808696418	-1.48693964130847	0.000813409932811024	0.00214055245476585	0.000856220981906342	4114	tags=38%, list=12%, signal=34%	4522/60481/26999/64087/8310/115817/223/5091/22949/2052/839/9446/3394/27329/52/4128/2114/3417/51/5447/3398/126/9361/55502/2936/1725/2184/847/23564/873/2651/435/51128/1528/1312/10728/6999/8644/3728/27232/7358/54677/5226/5805/9536/10237/10400/2643/5166/3251/53/1891/2937/7448/5699/191/6510/5627/27346/7009/55748/1652/10653/5372/6472/384/1036/51635/5831/2203/116285/51181/54498/5909/10611
HALLMARK_UV_RESPONSE_UP	HALLMARK_UV_RESPONSE_UP	154	-0.485509737909479	-1.49470908538563	0.000929008558889275	0.00232252139722319	0.000929008558889275	4923	tags=41%, list=15%, signal=35%	6817/3134/898/578/10439/80777/226/1028/10280/9392/5471/2907/116138/23467/2052/1212/8692/51706/4128/1968/10963/11333/7389/9/30/2288/8694/467/1138/3726/10105/1267/10494/2237/650/8836/896/1175/5538/9296/3301/262/5702/5580/5437/440/2643/3485/682/4792/3164/7009/2354/23542/6184/885/6697/1036/2353/1119/6150/51083/4072
HALLMARK_P53_PATHWAY	HALLMARK_P53_PATHWAY	194	-0.459149358635452	-1.46663207882486	0.00178822728482298	0.00425768401148328	0.00170307360459331	4018	tags=39%, list=12%, signal=34%	26999/8848/49856/10560/7164/2517/25898/2052/6520/3265/3725/1029/3732/55332/9314/975/57799/10668/8841/467/5889/57761/1050/29927/1649/5820/10608/6382/51447/1509/29948/247/57763/650/6141/896/54541/1643/4071/3654/50619/7704/2258/8673/51002/9618/51499/6303/3094/64787/10544/23612/6206/10140/64782/900/581/8722/10458/2810/7867/5111/6768/3945/25873/5372/2232/51065/2353/26471/2149/7157/51181/10397/6281
HALLMARK_IL2_STAT5_SIGNALING	HALLMARK_IL2_STAT5_SIGNALING	195	0.446509242564179	1.41891992193883	0.00219117928431831	0.00497995291890526	0.0019919811675621	5194	tags=42%, list=16%, signal=36%	22822/8553/3976/10875/4783/64332/23413/8651/64116/8728/6004/7052/23258/894/7185/196/80760/5732/3566/8784/23710/5339/200734/3587/7133/942/1291/64375/399/2012/4641/115361/152007/5359/11230/22807/79026/6515/2027/3099/5727/4582/8829/3560/3662/4839/84525/825/8530/1690/177/1326/27242/51429/10075/6402/5243/659/4907/6095/1437/3596/5292/23075/5621/51284/9910/5451/81848/158219/1233/760/9261/333/1435/55509/…
HALLMARK_IL6_JAK_STAT3_SIGNALING	HALLMARK_IL6_JAK_STAT3_SIGNALING	87	0.538920225068327	1.54841890802337	0.00247938658184527	0.0053899708300984	0.00215598833203936	4562	tags=45%, list=14%, signal=39%	3553/3569/8651/51330/3566/4283/1439/7132/1230/7133/3162/5770/9180/3676/3659/3690/6772/3572/867/929/10379/7040/948/1441/3554/9021/1326/5781/1271/27242/3594/7097/1437/5292/7124/3597/6773/4615/1435
HALLMARK_MITOTIC_SPINDLE	HALLMARK_MITOTIC_SPINDLE	198	0.438832801162567	1.39709949915425	0.00295469222258405	0.00600994746571669	0.00240397898628667	5504	tags=41%, list=17%, signal=34%	4281/7414/2316/23022/6711/667/25/8476/2037/10928/5311/55785/23012/9181/7248/6093/3799/6249/394/9826/22920/6453/85464/55755/5048/7204/11064/55704/4628/357/4983/23637/3797/5922/8470/64857/79658/22930/10163/8936/10565/7461/4627/10051/253260/6709/8440/23095/55835/121512/4690/29/4650/1794/5108/11214/9462/134549/10160/9735/7272/114791/11346/9344/10426/8243/4853/23332/3619/23365/393/9371/9126/3996/9793/…
HALLMARK_PEROXISOME	HALLMARK_PEROXISOME	104	-0.507293197755836	-1.49160770383282	0.00300497373285834	0.00600994746571669	0.00240397898628667	4453	tags=46%, list=13%, signal=40%	1022/10478/7367/5052/412/60481/8443/1487/223/1056/9270/8799/2180/9249/5194/3992/3265/6342/3417/51/30/2067/390916/2053/373156/5190/2224/847/23705/3422/54982/347734/706/25824/1891/10005/10455/6647/3295/6833/51024/80270/51109/1718/3291/11001/7276/51703
HALLMARK_TNFA_SIGNALING_VIA_NFKB	HALLMARK_TNFA_SIGNALING_VIA_NFKB	198	0.425722382169348	1.35536023134974	0.00577474595011277	0.0111052806732938	0.00444211226931752	4562	tags=39%, list=14%, signal=34%	22822/8553/182/2669/3553/6347/3976/4783/6385/8013/3569/3371/604/23529/11080/23258/9945/8061/19/7185/5329/9516/7130/7071/5341/5142/1847/10938/50486/3914/5806/10725/1827/23135/10957/3659/10769/25976/3572/5271/6515/602/80176/5209/4780/1647/3949/11182/5328/9322/5791/8837/7127/9021/1326/24147/2355/10135/9242/490/597/3383/5966/4929/4088/10010/7097/9034/1437/1880/7124/5054/24145/4973/9334/5734/1435
HALLMARK_KRAS_SIGNALING_UP	HALLMARK_KRAS_SIGNALING_UP	194	0.423791605521409	1.34343742804666	0.00823922777444371	0.0152578292119328	0.00610313168477312	4119	tags=37%, list=12%, signal=32%	5649/28951/3553/5121/3976/5593/7869/5396/27299/54462/6004/10457/6616/894/9945/7185/8404/5329/8854/23136/9892/6304/90865/50486/3587/7133/3290/4013/4319/10253/81617/6662/2012/6868/51311/1240/219333/3673/55107/1520/867/9590/9734/8829/1848/3075/5950/5328/50856/58155/131566/2207/2119/55365/3237/10205/12/81602/629/1794/101/2995/3689/5243/51704/1437/22903/5175/10418/7805/9910
HALLMARK_ESTROGEN_RESPONSE_LATE	HALLMARK_ESTROGEN_RESPONSE_LATE	197	-0.41811643871308	-1.33512468929978	0.0141410799939855	0.0243900849614169	0.00975603398456677	4443	tags=40%, list=13%, signal=35%	2013/27134/990/3705/7538/403/60481/2222/5577/928/7164/4137/991/4232/2444/29988/1345/10874/2852/2288/9314/267/3398/3993/1717/8416/7264/56994/7074/10105/9254/2261/21/56603/55540/10535/999/9368/374/1844/7358/6446/51659/10551/9536/573/3251/64377/2717/57834/10140/3669/3613/9547/5618/51599/2109/2810/949/6652/11187/7031/6768/5603/3880/2289/56521/6566/10497/9455/58495/3918/2353/51181/51083/11001/1152/1363
HALLMARK_BILE_ACID_METABOLISM	HALLMARK_BILE_ACID_METABOLISM	112	-0.471783611032359	-1.39761149092446	0.0141462492776218	0.0243900849614169	0.00975603398456677	3411	tags=29%, list=10%, signal=27%	223/2180/5194/3992/6342/3417/2053/373156/5190/10998/2638/5002/847/21/3422/27232/9409/54677/8630/9415/347734/25824/54363/5827/6647/3295/80270/1718/23600/2232/11001/7276/51703
HALLMARK_REACTIVE_OXYGEN_SPECIES_PATHWAY	HALLMARK_REACTIVE_OXYGEN_SPECIES_PATHWAY	47	-0.585927339264702	-1.5124526711036	0.0156534720368249	0.0260891200613748	0.0104356480245499	2783	tags=43%, list=8%, signal=39%	4482/9588/2539/2936/3163/3726/2879/847/10494/2068/4257/10587/475/7295/6647/2745/51022/10542/7001/10549
HALLMARK_COMPLEMENT	HALLMARK_COMPLEMENT	200	0.40089317378123	1.27714465786617	0.0195199509242414	0.0314837918132926	0.012593516725317	6290	tags=45%, list=19%, signal=37%	7980/3958/3569/2219/88/1368/1465/5329/54331/1284/5341/1604/5321/6935/1847/8445/5894/10938/10019/80124/3937/2534/1075/3660/3717/710/714/5359/716/1520/3659/868/7077/4321/1848/3075/1608/6280/8851/64145/2207/948/3002/5290/2625/5294/834/11108/30818/629/2335/3796/55619/1191/3818/9958/23348/715/5292/10600/7454/5054/10125/27154/4973/2157/760/2771/3684/9806/6352/801/5055/4199/1378/7128/5550/6047/2159/718/…
