# Supplementary material for: RNA modification writers pattern in relation to tumor microenvironment and prognosis in prostate cancer
Source: Front Genet. 2023 Jan 18;13:1065424. doi: 10.3389/fgene.2022.1065424 (PMC9889935; doi:10.3389/fgene.2022.1065424)
Supplement: Supplementary file 1 [file DataSheet1.ZIP › SupplementaryTable30_lncRNA.txt]

	logFC	AveExpr	t	P.Value	adj.P.Val	B	change
OR2I1P	1.08122530632546	2.0026382993264	12.3222514727022	1.67471867911268e-30	3.25939331724506e-27	59.0630038515003	DElncRNAs
IGHA2	1.88233044614784	3.25676377402079	12.2270050201367	4.10028787802418e-30	7.72269381723218e-27	58.1718884629355	DElncRNAs
IGHA1	2.09804508244815	5.8828949256632	11.7811423062883	2.58370699903789e-28	3.96986580402172e-25	54.0496233620466	DElncRNAs
CTD-2015G9.2	0.32667569700395	0.266737694047817	11.5289264731964	2.5956903049086e-27	3.22456531558933e-24	51.7550633300166	not-significant
AC005083.1	0.371955708181083	0.574575459975052	10.6643215056521	5.69259101257505e-24	4.15466639314024e-21	44.1097471189086	not-significant
MIR205HG	1.24693649353834	2.40986614677339	10.414266735346	4.92911254838752e-23	2.93669484043573e-20	41.9663450758461	DElncRNAs
RP11-344B5.2	0.498054142678378	1.22359716643659	10.1289556939193	5.56715115610494e-22	2.70874378792916e-19	39.5601630571651	not-significant
IGKC	1.74344033116529	4.86643465909355	9.9712985105373	2.08705396989572e-21	9.50654314513807e-19	38.2491113010618	DElncRNAs
RP1-124C6.1	0.395996195332739	0.583887704158004	9.84727113372786	5.84758407785245e-21	2.47407892430124e-18	37.2272203931217	not-significant
C4B	0.845871051350102	1.7607920525052	9.81807777690301	7.44339733122131e-21	2.99722510329668e-18	36.9879211637062	DElncRNAs
IGLC2	1.55740438684045	4.23469611165281	9.70728011651538	1.85209968102251e-20	7.11437789972771e-18	36.0840243097088	DElncRNAs
RP3-416H24.1	0.482590647828878	0.558527954085239	9.68402596146916	2.24069691641119e-20	8.49529680899351e-18	35.8951880350255	not-significant
RP11-817J15.2	0.466518565009892	0.437314450320166	9.66284488689	2.66449479264798e-20	9.97255496527806e-18	35.7234515279025	not-significant
MIR31HG	0.146288037431939	0.167411652266112	9.41516805930353	1.98270235257775e-19	6.25751579783552e-17	33.7342649215817	not-significant
TRBC2	0.80568426122124	2.3966289188316	9.37393201869985	2.76005847447199e-19	8.5718901143083e-17	33.406519535349	DElncRNAs
IGHG2	1.59274651151669	4.2306045441684	9.35074026870257	3.32299653269306e-19	1.02115683449658e-16	33.2226269827525	DElncRNAs
IGLC3	1.50860514827276	3.61892439369231	9.21873862260615	9.50149168534472e-19	2.77381797516111e-16	32.181982000925	DElncRNAs
IGLV2-14	1.38414448609942	2.88375764451143	9.03829135822045	3.92983253746119e-18	1.04457734155989e-15	30.7762057359883	DElncRNAs
NAPSB	0.629536734242382	1.93959010007277	9.0061399131325	5.05078585589102e-18	1.31066770563515e-15	30.5277917145507	DElncRNAs
SAA2-SAA4	0.491130757493452	0.333167361455301	8.95938594930993	7.26717462614765e-18	1.82106663045873e-15	30.1676768031128	not-significant
IGHG3	1.42859032878544	3.338762526158	8.94078170562047	8.39617590850202e-18	2.05977950743575e-15	30.0247522543833	DElncRNAs
AC006273.5	0.313807247684518	0.540466624266112	8.92400418266863	9.56229735618086e-18	2.32630773223055e-15	29.8960432201211	not-significant
IGLV2-11	1.20347280724478	2.16685625860291	8.91392769758773	1.03382963220138e-17	2.50465604710963e-15	29.8188243960498	DElncRNAs
NEURL3	0.416048093729143	0.787799724673597	8.8439512822822	1.77436795607518e-17	4.16064344784584e-15	29.284302424725	not-significant
TRAC	0.742049641341452	2.45658149197713	8.830645226288	1.96565188046449e-17	4.59074065378721e-15	29.1830053870076	DElncRNAs
RP11-323C15.2	0.542253724199196	1.13487095823285	8.82820875692782	2.00282569807653e-17	4.65892366667708e-15	29.1644688014932	not-significant
IGHV3-15	1.22336045448704	2.10770770477755	8.82546825429703	2.0454701674908e-17	4.73924074084465e-15	29.1436235429788	DElncRNAs
RP11-379F4.4	0.176180462327828	0.427265882316008	8.80068866001124	2.47421480542696e-17	5.68747952143559e-15	28.9553528074209	not-significant
TRBV28	0.643850770099373	1.61600104925364	8.75182481903519	3.59692303870104e-17	7.92503945134481e-15	28.5852154699294	DElncRNAs
AC092580.4	0.505584139009286	0.976348909977131	8.7495162767906	3.66093827506108e-17	8.03575951375906e-15	28.5677654589173	not-significant
IGLV2-8	0.947175087231421	1.4433869874948	8.70935964926031	4.97315252983292e-17	1.06361705772657e-14	28.2647604231001	DElncRNAs
IGHM	1.37993736031931	3.10239172579002	8.6812994404514	6.15659320058432e-17	1.27019437174034e-14	28.0536312414229	DElncRNAs
IGLV1-40	1.34202849740142	2.7819832143659	8.60589674513814	1.08998368328443e-16	2.16465569101797e-14	27.4887534825291	DElncRNAs
IGKV1-27	0.969270957423662	1.35436405325364	8.5685132472772	1.4449291397733e-16	2.76606812078504e-14	27.2100336870947	DElncRNAs
IFNWP19	0.136790182068558	0.165976622422037	8.53145112814595	1.90918221126018e-16	3.56138727696e-14	26.9345900896826	not-significant
CYP21A1P	0.210033877097615	0.349050770638254	8.52835171031867	1.95411226488899e-16	3.633590853824e-14	26.9115952022397	not-significant
IGKV1-9	1.05079393992983	1.67639929830146	8.51618791461309	2.14077253414449e-16	3.95548373262956e-14	26.8214102869717	DElncRNAs
IGKV3-11	1.333745050379	2.83147954735967	8.48815178461158	2.64082107654204e-16	4.75893889494013e-14	26.6139062459125	DElncRNAs
IGKV3-20	1.42786827466139	3.55668949289397	8.45726437385015	3.32606734326708e-16	5.83180462376381e-14	26.3858844607752	DElncRNAs
TNXA	0.0869884007712454	0.116640162440748	8.40755593740866	4.81532912785097e-16	8.22083689438112e-14	26.0202127891107	not-significant
IGKV3-15	1.12911092494477	2.10518295778794	8.40569587433313	4.88231647951294e-16	8.31089831747295e-14	26.0065606099568	DElncRNAs
RP11-876N24.4	0.139820881760265	0.421549145151767	8.34641391927963	7.57444114282209e-16	1.23533210895518e-13	25.5726309444109	not-significant
IGHV1-18	1.14899801638985	2.1583474338711	8.30142807836936	1.05543767393516e-15	1.67002274981172e-13	25.2448754532301	DElncRNAs
IGLV2-23	1.26848442952878	2.53271336990437	8.28861883727824	1.15972670442797e-15	1.80087667796372e-13	25.1517929983579	DElncRNAs
CTA-384D8.31	0.44157557994653	0.497715777222453	8.28312910786354	1.20748102953529e-15	1.87005821940257e-13	25.1119330892279	not-significant
IGKV4-1	1.33538424761439	3.157420718158	8.24347501740759	1.61516588320839e-15	2.43053325832186e-13	24.8246007276558	DElncRNAs
AC006273.4	0.0951303103881135	0.145611766513514	8.22748373682937	1.81568561575586e-15	2.68385914043386e-13	24.7090215892895	not-significant
SLC38A3	0.17229668135895	0.234372899943867	8.20830119164096	2.08887385987583e-15	3.03390741434253e-13	24.5706000358724	not-significant
AP001046.5	0.247736441287329	0.507708175451143	8.20200645774509	2.18708006662627e-15	3.16081791708188e-13	24.5252301842491	not-significant
IGLV1-51	1.07200295325494	2.64864035911227	8.19121026224975	2.36624426981227e-15	3.41130627608713e-13	24.4474767591637	DElncRNAs
IGLV1-47	1.14583737605679	2.06769337349272	8.18463833503413	2.48232632940123e-15	3.56984205405788e-13	24.4001840430044	DElncRNAs
IGKV1-5	1.28313180872013	2.90126599956757	8.17908542769927	2.58478035490141e-15	3.69896006327521e-13	24.3602467014463	DElncRNAs
RP11-397C18.2	0.0737418626596262	0.0739388975488565	8.17415714902784	2.67920131071836e-15	3.82470725987562e-13	24.3248189261697	not-significant
IGHG4	1.41397302167933	2.7761882170395	8.17370926244939	2.68794939413332e-15	3.82783661646981e-13	24.3216000162365	DElncRNAs
RP11-283G6.5	0.074450322696459	0.0730721982577963	8.1626984468072	2.91211029733659e-15	4.11693423560754e-13	24.2425084476816	not-significant
IGLV3-21	1.26825303481846	2.38024637881081	8.14020307669118	3.42903393864417e-15	4.80122313130976e-13	24.0811730695437	DElncRNAs
IGHGP	0.999924660755102	1.78024978465904	8.0787235696151	5.3503921742585e-15	7.26496157856817e-13	23.6419682383718	DElncRNAs
IGHV3-23	1.28293369786327	2.85871948866736	8.07628959523698	5.44518837350488e-15	7.37652467665497e-13	23.6246321591268	DElncRNAs
IGLV7-46	0.782730190231918	1.07526357610395	8.06952559374474	5.71742235836246e-15	7.69177740179052e-13	23.5764761525206	DElncRNAs
AC016735.2	0.0696318954129003	0.0892181173222453	8.05114966951894	6.52671770527528e-15	8.72026239491779e-13	23.4458046345526	not-significant
EGOT	0.125590803112491	0.141554177147609	8.05014255956171	6.57420277126502e-15	8.76365244762217e-13	23.4386496155928	not-significant
IGKV1-17	1.00307039907744	1.47956659710395	7.99633748863626	9.67429525713903e-15	1.25802467077634e-12	23.0573842235307	DElncRNAs
IGLV3-1	1.01249334640524	1.68902790309979	7.98204048022012	1.07167093986825e-14	1.38432856562141e-12	22.9564035109457	DElncRNAs
IGLV6-57	0.988858205738927	1.46598222518503	7.97152355260403	1.15535603128584e-14	1.48258840876234e-12	22.8822100558288	DElncRNAs
RBPMS-AS1	0.188666081347116	0.522145143935551	7.97029370180976	1.1655539262521e-14	1.49239467307196e-12	22.8735387563442	not-significant
IGHV3-33	0.955922369947647	1.5548733949605	7.96077120018683	1.24757997147227e-14	1.59392673510616e-12	22.8064332241998	DElncRNAs
RP11-285F7.2	0.511171322618703	4.23791857006861	7.95434718684731	1.30610804024072e-14	1.66143202931448e-12	22.7611976227986	not-significant
IGHG1	1.44833194031239	4.53533778532848	7.93794613831743	1.46811145206065e-14	1.84341125487022e-12	22.6458343724159	DElncRNAs
RP11-367G18.1	0.352899177009144	0.728443560503119	7.92168976263996	1.64821793733492e-14	2.05190833064336e-12	22.531669152889	not-significant
IGKV1-6	0.861532905844871	1.35170255375884	7.88377757133506	2.15735573502498e-14	2.64070292035437e-12	22.2661190407008	DElncRNAs
RP11-283G6.4	0.257549013447187	0.786206102706861	7.87508331315025	2.29442086605554e-14	2.79092398138301e-12	22.2053597437907	not-significant
IGLV1-44	1.14128285875864	2.24081605376091	7.86984666257394	2.3810863794777e-14	2.88432552777104e-12	22.1687886678555	DElncRNAs
IGKV2-24	0.78170164281279	1.11686870090437	7.86895613673516	2.39614237732782e-14	2.89655414047701e-12	22.1625713893236	DElncRNAs
LINC01133	0.491451572750745	0.837239738295218	7.83250555176663	3.10001719715399e-14	3.67887609939491e-12	21.9085548366104	not-significant
RP11-379F4.7	0.320291682539178	1.34854645605198	7.80540320811523	3.75214465173104e-14	4.39031001564369e-12	21.7202753692421	not-significant
RP11-492E3.2	0.189360353239447	0.326873632141372	7.75514728351259	5.3390399783781e-14	6.13642770113311e-12	21.3724874941507	not-significant
IGKV1-16	0.918616015406579	1.4529899939896	7.73695498114324	6.06362796118422e-14	6.87450574310026e-12	21.2470208560133	DElncRNAs
AF064858.8	0.119906301448523	0.207359963214137	7.72225245975473	6.71937470335096e-14	7.4959422650359e-12	21.1457896748095	not-significant
USP30-AS1	0.277535524358415	0.5399900614158	7.68122825683231	8.94189154584303e-14	9.8507588997573e-12	20.8641197090083	not-significant
IGLV7-43	0.690224013118787	0.926779243488565	7.61888409334912	1.37744418320802e-13	1.47636404109136e-11	20.4383137592147	DElncRNAs
WDR86-AS1	0.211903481030942	0.347849901413721	7.59050558058213	1.67535614249229e-13	1.77208367919742e-11	20.2453915075056	not-significant
IGHV3-21	0.996843544030245	1.71641077543451	7.57566282308839	1.85560959370285e-13	1.94207099094751e-11	20.1447129697023	DElncRNAs
HLA-J	0.477242521312985	1.31541401456341	7.56274351719816	2.02797065321512e-13	2.11819539408356e-11	20.057207346859	not-significant
HCP5	0.634552707035401	2.79705997365281	7.54441518997605	2.29986285907255e-13	2.37247513697295e-11	19.9332667840541	DElncRNAs
IGHV5-51	1.15093554185031	2.55216623624948	7.52305405541313	2.66230094548099e-13	2.70100255139219e-11	19.7891166930067	DElncRNAs
AC115522.3	0.154639228925373	0.346941938609148	7.49100406254698	3.31404779942325e-13	3.30200185776323e-11	19.573440739917	not-significant
CTD-2114J12.1	0.0582197943788077	0.0604068528232848	7.46135499214293	4.05566497921651e-13	3.97312267015964e-11	19.3745697677349	not-significant
IGLV3-19	1.19450554134053	2.46733819008524	7.43901231884909	4.72039397469584e-13	4.54801391090043e-11	19.2251191477059	DElncRNAs
RPS2P32	0.126405258132384	0.33080934104158	7.42489267779446	5.19465913708245e-13	4.96400266836061e-11	19.1308558567126	not-significant
HLA-DRB6	0.679764207601594	2.95393000038462	7.41767972197301	5.45474207077721e-13	5.17863455750356e-11	19.0827567270537	DElncRNAs
AC004870.4	0.0398272550689679	0.0307890118711019	7.39075909812134	6.54370234239198e-13	6.12287097219937e-11	18.9035663401762	not-significant
IGHV3-49	0.904593585815566	1.47169735352807	7.38997556540135	6.57841111724451e-13	6.13568194732516e-11	18.8983587087179	DElncRNAs
RP3-523K23.2	0.338565416102934	0.688444842386694	7.3785178118568	7.10716232518039e-13	6.60773704904948e-11	18.8222566712675	not-significant
IGHJ3	0.841085403583147	1.18877330038462	7.37017131802513	7.51846825512359e-13	6.96794930177621e-11	18.7668787028082	DElncRNAs
AC092569.2	0.125637903660107	0.158857382787942	7.36715236610687	7.67293844692596e-13	7.0998392567459e-11	18.7468606179688	not-significant
TRBV20-1	0.40633465516473	0.852023230503118	7.32948179659574	9.8841554546721e-13	8.94738270592155e-11	18.4976243384737	not-significant
IGLV3-25	1.17094906101266	2.33119807680249	7.30032835433921	1.20158922446998e-12	1.06997576760247e-10	18.3054395846168	DElncRNAs
IGHV1-46	0.819386287348608	1.3046830022079	7.30025757815244	1.2021581919729e-12	1.06997576760247e-10	18.3049737603789	DElncRNAs
RP11-510N19.5	0.548835876435637	1.19787225159252	7.28291991115146	1.34983033309747e-12	1.18337152640484e-10	18.1909721538832	not-significant
CTD-3094K11.1	0.467927008636491	1.1984609964262	7.2821139578644	1.35711296591162e-12	1.18797233494275e-10	18.1856779896177	not-significant
IGLV4-69	0.855663730163073	1.44188661055094	7.25064506364771	1.67379863501862e-12	1.44997152674825e-10	17.9793315486446	DElncRNAs
CTA-384D8.35	0.184533391117313	0.287845174596674	7.24229287907002	1.76940762301891e-12	1.52375225494403e-10	17.9246853461981	not-significant
MAP3K14	0.331915912642506	1.81217173820998	7.22238490625983	2.01950293863209e-12	1.73146428895612e-10	17.794636561188	not-significant
BX470102.3	0.241905066457935	0.394795672960499	7.22040300683842	2.04622712593381e-12	1.75180444577562e-10	17.7817055510833	not-significant
AC021188.4	0.100569435558327	0.207436675746362	7.20172093322801	2.31586322517402e-12	1.96535328674761e-10	17.6599536067433	not-significant
LINC00890	0.677310307055636	1.550076570921	7.19387645804374	2.43923711011399e-12	2.06106710778908e-10	17.6089064609556	DElncRNAs
SERTAD4-AS1	0.39806854719699	1.51239994580042	7.17965713630311	2.67956953523836e-12	2.23822641565039e-10	17.5164898477958	not-significant
AC011899.9	0.0978503516521519	0.335783783893971	7.16624606871275	2.92751576956259e-12	2.43142052969347e-10	17.4294614177472	not-significant
IGLV3-9	0.650156773824943	0.851367499923077	7.16286173262203	2.99357066374396e-12	2.47571686039687e-10	17.407520181865	DElncRNAs
IGHV3-11	0.912877910285814	1.60371748049896	7.16012611126859	3.04803366382716e-12	2.51363759222989e-10	17.3897907860512	DElncRNAs
IGLV3-10	0.907602899426064	1.52647236773805	7.15157011390234	3.22474170396777e-12	2.64442407120177e-10	17.3343751621177	DElncRNAs
RP11-395G23.3	0.209991356994304	0.52812987604158	7.14333617188761	3.4042975880921e-12	2.77995417169138e-10	17.2810959380529	not-significant
IGHV4-34	0.978479599902502	1.89406845720582	7.12593293488567	3.81677916074116e-12	3.08656904235726e-10	17.1686482811549	DElncRNAs
IGHV4-59	0.951159494884088	1.87649921738877	7.12410169500755	3.86294050812813e-12	3.11526943989057e-10	17.156828969358	DElncRNAs
IGHV4-39	1.10182549094585	2.27869369968607	7.11980346735213	3.97345666562726e-12	3.18678865846125e-10	17.1290967077322	DElncRNAs
IGKV3D-20	0.584274454674767	0.780782989669439	7.11086946710345	4.21321053230241e-12	3.36520825375568e-10	17.0714976514892	not-significant
IGHV3-30	0.993988810717219	1.96108982458004	7.09002821935052	4.82919196204041e-12	3.82182510942168e-10	16.9373580907325	DElncRNAs
ITGB2-AS1	0.236651258925657	0.433386452754678	7.0590470860686	5.91179240487705e-12	4.59616275823644e-10	16.7385455282179	not-significant
IGHD	0.79548687906087	1.28648197127859	7.0465096601312	6.41480343415176e-12	4.93466571949696e-10	16.6582910152501	DElncRNAs
NCF1C	0.230899034363842	0.555476806827443	7.03304630724308	7.00184028087908e-12	5.35801374154242e-10	16.5722385258857	not-significant
CTD-2325P2.4	0.335147663107454	0.786041629837838	7.02689445344895	7.28735711586204e-12	5.56192052188022e-10	16.53296281182	not-significant
ANXA2P2	0.366225209835708	1.38180039927443	6.98359711687846	9.64722226126643e-12	7.21219418909812e-10	16.2573280963757	not-significant
RP11-474O21.5	0.511211101891344	1.89244999729314	6.98022043157397	9.86005075574892e-12	7.34309672800908e-10	16.2358901689846	not-significant
LINC00511	0.195861611388041	0.495274085093555	6.96392605678491	1.09536816346104e-11	8.09560265316454e-10	16.1325591976333	not-significant
LINC00996	0.132136610265124	0.242992978274428	6.94296876910047	1.25369288108863e-11	9.1843621390366e-10	15.9999482154309	not-significant
SNHG18	0.621176490316935	2.02908471609771	6.92884624720737	1.37285047979108e-11	1.00070687844647e-09	15.9107696728273	DElncRNAs
GATA3-AS1	0.0966760860758005	0.118855014987526	6.92135320878824	1.44052044329921e-11	1.04481574065728e-09	15.8635141907063	not-significant
TRBV19	0.291094317002382	0.563751101885655	6.91462163291432	1.50410112438909e-11	1.0882274144945e-09	15.8210966176699	not-significant
LINC00885	0.312290196317364	0.840896419058212	6.90756068142952	1.57375505802051e-11	1.13440538978572e-09	15.7766398670316	not-significant
KRT42P	0.0929861430101064	0.130452477442827	6.89635455361859	1.69085597389963e-11	1.21282564801078e-09	15.7061608775093	not-significant
RP11-473M20.16	0.174432195711618	0.559705775440748	6.88932812244235	1.768602482571e-11	1.26393382068388e-09	15.6620171961914	not-significant
LINC00152	0.264069210537701	0.73852069850104	6.85580283528901	2.19063024609052e-11	1.54101600215045e-09	15.4519023267677	not-significant
ARHGAP5-AS1	0.23780904793763	1.55001443844906	6.84847220229203	2.29532286439575e-11	1.60884773209453e-09	15.406070789837	not-significant
CTD-2325B11.1	0.105072783066975	0.12135853595842	6.80841348261686	2.96030078900967e-11	2.06503085027369e-09	15.1563337871627	not-significant
RP11-875O11.3	0.0325523329068861	0.0405327933139293	6.8079119535135	2.96972313320317e-11	2.069131558214e-09	15.1532147617826	not-significant
IGKV2-30	0.416208055455248	0.508395563012474	6.80584090759952	3.00894518449097e-11	2.08898076678804e-09	15.1403368661134	not-significant
TRBV29-1	0.312852516466386	0.611941140380457	6.78383574468613	3.45840305223775e-11	2.39248553330575e-09	15.0037068164715	not-significant
IGHV1-2	0.898359914903893	1.67855985135343	6.77880905496891	3.56997639270304e-11	2.46383228889778e-09	14.9725472987822	DElncRNAs
IGLV8-61	0.79139753601256	1.34205094834511	6.76879601638885	3.80285890665077e-11	2.60301902675989e-09	14.9105351276633	DElncRNAs
IGHV3-72	0.591530594483129	0.991758566378378	6.73514445077609	4.70015662680845e-11	3.16526003424989e-09	14.7026811456441	DElncRNAs
RP11-91K9.1	0.0556887052628646	0.0896191877941788	6.7310969394042	4.82118454437229e-11	3.24302421650075e-09	14.6777387837993	not-significant
RP11-615I2.2	0.266320377842133	0.790409654559252	6.72309794011043	5.06943177383715e-11	3.37843338055158e-09	14.6284822807425	not-significant
RP11-395B7.2	0.843472532940866	2.20128011544283	6.71878336911451	5.20849749400229e-11	3.46365083351152e-09	14.6019339980149	DElncRNAs
OR7E22P	0.0765120532520994	0.113553665056133	6.70415271876721	5.70851361776579e-11	3.77089332892326e-09	14.5120142177035	not-significant
AC004231.2	0.0964195162316368	0.133543841401247	6.70413163895486	5.70926696485203e-11	3.77089332892326e-09	14.5118847786065	not-significant
IGKV3-7	0.303177727904733	0.33811910775052	6.69452763698252	6.06283780596619e-11	3.98638413262329e-09	14.4529471684549	not-significant
IGLV5-45	0.529298944140016	0.704989180338877	6.6892178092769	6.26745069872998e-11	4.10243995455995e-09	14.4203920127292	not-significant
AC093673.5	0.373443046077127	2.80732724356549	6.66986477963987	7.07218445375421e-11	4.6033849910964e-09	14.3019177934636	not-significant
IGLV2-18	0.550682683919322	0.64883095604158	6.64164382420455	8.43024790172594e-11	5.45090680219349e-09	14.1296674247379	not-significant
IGLV10-54	0.544711871561778	0.763470310814969	6.60949438294864	1.02904589799488e-10	6.50952360197479e-09	13.9341793165776	not-significant
RP11-85B7.2	0.0166485862816192	0.0243865418482328	6.59675285188379	1.11342750143432e-10	6.99868453048705e-09	13.8569216764324	not-significant
IGHV1-45	0.3059852195079	0.319651209887734	6.59616195935383	1.11750113189339e-10	7.01586436428595e-09	13.8533418434728	not-significant
PGAM1P5	0.0521684510527933	0.103850104378378	6.58382049694303	1.20600254708971e-10	7.49892126910832e-09	13.7786340759289	not-significant
LINC00942	0.0955044064536116	0.162394488274428	6.58235195696556	1.21698053359899e-10	7.54308305894312e-09	13.7697521896053	not-significant
IGHV2-26	0.604985838717329	0.830476942455301	6.55652404768993	1.42686751870988e-10	8.76030639483844e-09	13.6138125910293	DElncRNAs
IGHV4-31	0.708733220306865	1.2713221997817	6.53446433858975	1.63392243821541e-10	9.94640935796382e-09	13.4810296537365	DElncRNAs
PCED1B-AS1	0.273144449160194	0.709742877810811	6.53134569241821	1.66547535618996e-10	1.00978306980128e-08	13.4622879299639	not-significant
RP5-866L20.1	0.189968454545623	0.22331202943659	6.52429050484829	1.73907640327053e-10	1.05004605954246e-08	13.419916905998	not-significant
RP11-556E13.1	0.0589345903739499	0.0920540515114345	6.51843105932255	1.80261865728324e-10	1.08728817709501e-08	13.3847562300864	not-significant
IGHV1-24	0.811726594878947	1.44079574202703	6.49970001061582	2.02139311414085e-10	1.20308949801572e-08	13.2725346227088	DElncRNAs
RP11-245P10.4	0.213639990643415	0.560124150902287	6.49329342816823	2.10203326395914e-10	1.24727048966242e-08	13.2342135606773	not-significant
IGLC7	0.553847493563273	0.675854298569647	6.49208785485228	2.11755646873062e-10	1.25520578212969e-08	13.2270059485902	not-significant
IGKV1OR2-108	0.38491151074201	0.415076135424116	6.47930930682462	2.28915905278396e-10	1.35007201631209e-08	13.1506774214546	not-significant
IGHV3-74	0.662606468287113	2.03323309698129	6.46066300573413	2.5642537242193e-10	1.50169590968899e-08	13.0395262101989	DElncRNAs
RP11-532F6.3	0.137167687309109	0.413121029831601	6.45664635225204	2.62762149790944e-10	1.53418936398438e-08	13.0156180184021	not-significant
TRAV4	0.186565631098291	0.328668166093555	6.435804926119	2.98186907718766e-10	1.72704491544278e-08	12.8917649248639	not-significant
LL21NC02-1C16.2	0.130515673740052	0.444967918775468	6.43565672413413	2.98454847771211e-10	1.72704491544278e-08	12.8908854192425	not-significant
RP11-551L14.1	0.0444139183928291	0.0567141890727651	6.42742706231661	3.13709577966085e-10	1.80907669406829e-08	12.842073177031	not-significant
TRBV25-1	0.142590775450622	0.25098920610395	6.42734244387998	3.13870329198481e-10	1.80907669406829e-08	12.8415715562054	not-significant
RP11-395B7.4	0.267652313604499	0.804461576652807	6.42664592435428	3.15196589373371e-10	1.81492931595099e-08	12.8374427770533	not-significant
RP11-369E15.3	0.205377449900088	0.257212240910603	6.41725410217629	3.33624890315918e-10	1.91161496279446e-08	12.7818073688298	not-significant
TRBV3-1	0.201822521166743	0.366735159492724	6.41475916950954	3.38695178950173e-10	1.93876425621213e-08	12.7670393648521	not-significant
TRBV18	0.191861930715035	0.325162565222453	6.41063827037942	3.47235554460466e-10	1.98376147928407e-08	12.7426575296097	not-significant
IGLV1-36	0.483701508878557	0.612843258488565	6.39299514674596	3.86247108811174e-10	2.18313745809855e-08	12.6384189227213	not-significant
MMP12	0.330943491495906	0.502547714775468	6.35481459722826	4.8594160493495e-10	2.70215928450828e-08	12.4136712817957	not-significant
IGHV4-28	0.440195575694144	0.652258457632017	6.34309805430996	5.21301687113196e-10	2.88504659767565e-08	12.3449304717616	not-significant
HLA-H	0.512602612410396	4.23772341270478	6.34199676373412	5.24752020128818e-10	2.90139168553611e-08	12.3384747252665	not-significant
IGHV3-43	0.526249597682081	0.661951592686071	6.34166472034586	5.2579668806585e-10	2.90441733454123e-08	12.3365284784947	not-significant
HNRNPA1P21	0.19923072483192	0.42845166843659	6.33165014832125	5.58278886092675e-10	3.07511597380123e-08	12.2778693167972	not-significant
TRBV7-9	0.335471225173681	0.714687786852391	6.33027423614263	5.62892389547032e-10	3.09760583868827e-08	12.2698162000537	not-significant
IGHV2-70	0.441329729893113	0.585611556933472	6.31672290101458	6.10371275178442e-10	3.33374627164113e-08	12.190580297779	not-significant
RASSF10	0.328160789178894	0.611418372918919	6.31189315396315	6.28222870484935e-10	3.42484115210121e-08	12.1623750569142	not-significant
AL928768.3	0.263369809464287	0.292809833914761	6.30716053375956	6.46210748474771e-10	3.51306396379855e-08	12.1347547440286	not-significant
RAB6C-AS1	-0.320910802998905	1.74344921681289	-6.29058495256354	7.13275132275816e-10	3.83480618307441e-08	12.0381554211737	not-significant
RP11-494M8.4	0.0321501959376334	0.0460788656237006	6.27065206128331	8.02981886120875e-10	4.28945136184259e-08	11.9222757250719	not-significant
HLA-DQB1-AS1	0.310776187853948	0.76841899856341	6.26917829953752	8.10036260063726e-10	4.32317980953755e-08	11.9137204078742	not-significant
IGLV9-49	0.537240541782988	0.648309467704782	6.2552311654927	8.79870044473404e-10	4.67451977130743e-08	11.8328405674262	not-significant
RP11-326C3.2	0.332278482770514	0.690937821158004	6.25231642340491	8.95191427315941e-10	4.7386710667902e-08	11.8159572120282	not-significant
RP3-439F8.1	0.0749851309563343	0.148787272995842	6.24393649034369	9.40709149616279e-10	4.95347890036808e-08	11.7674545077911	not-significant
RPS4XP12	0.108823597137953	0.154814819634096	6.24390911196712	9.40861510354737e-10	4.95347890036808e-08	11.7672961334514	not-significant
IGHV2-5	0.463518279393024	0.620021259850312	6.24137623977949	9.55061864599895e-10	5.02371144940487e-08	11.7526469052938	not-significant
IGHV3-53	0.573836246550674	0.878989419093555	6.22088229578048	1.07793621469976e-09	5.59444104601554e-08	11.6343030907135	not-significant
RP11-195M16.1	0.0326689624898576	0.0268213636528067	6.21551513034658	1.11259073332666e-09	5.76007555440217e-08	11.6033646912739	not-significant
HLA-K	0.341910105044374	1.14617576433056	6.21392299763122	1.12307868133398e-09	5.80807749929559e-08	11.594191397409	not-significant
IGKV1D-16	0.353206608612651	0.423309128133056	6.21294017615598	1.12960107952716e-09	5.83147818128668e-08	11.5885297331342	not-significant
LINC00605	0.0712135706155868	0.155240031762994	6.20521339806838	1.18218592765063e-09	6.070737885465e-08	11.5440452269883	not-significant
TRBV5-1	0.241111701023095	0.479586971193347	6.1799587097127	1.37130687841619e-09	6.95625497046794e-08	11.3989781766823	not-significant
TRAV8-3	0.186967194134874	0.335113218172557	6.17119811748241	1.44358318064162e-09	7.28491712775474e-08	11.3487737027254	not-significant
HOXA-AS2	0.239796556672684	0.846387198675676	6.16856930432196	1.46598863116491e-09	7.39159570015764e-08	11.3337205652156	not-significant
MIR4435-1HG	0.158335996061314	0.529365196232848	6.15799407357519	1.55960688692767e-09	7.80928088025587e-08	11.2732198477387	not-significant
XXbac-B135H6.15	0.212769350424143	0.639375401663202	6.15358250717514	1.60036596860388e-09	7.99320511624247e-08	11.2480075361607	not-significant
LINC00665	-0.271432568251964	2.74525474828898	-6.13243768991867	1.81063676779689e-09	8.94396353310975e-08	11.1273781211874	not-significant
CTB-60B18.18	0.239759814983576	0.408064646636175	6.13194112886906	1.81588591391088e-09	8.9496561620833e-08	11.1245495447461	not-significant
ASS1P1	0.0730862537311382	0.153923938590437	6.13032930763978	1.83302717693736e-09	9.01642441279204e-08	11.1153694252459	not-significant
RP11-1036E20.9	0.0196788099809964	0.0207518947484407	6.11970942458977	1.94998648017159e-09	9.55149837397471e-08	11.0549355111841	not-significant
RP11-800A3.4	0.183324903698825	0.350668268744283	6.11802686195664	1.96917422435024e-09	9.63739944988578e-08	11.0453688771183	not-significant
HHIP-AS1	0.270834935179409	1.04543567730353	6.09229621199965	2.28664388855745e-09	1.10888934153824e-07	10.8993511990279	not-significant
RP1-45C12.1	0.0774613501082914	0.144988982494802	6.08784409361863	2.34643257876745e-09	1.13317749360211e-07	10.8741395427802	not-significant
RP1-244F24.1	0.157402568419537	0.32185530733264	6.08517820541839	2.38296180486442e-09	1.14928189391897e-07	10.8590505872752	not-significant
TRBV6-5	0.220876917423344	0.437797467158004	6.06836175795971	2.6265321197109e-09	1.25598141583587e-07	10.7639998528476	not-significant
RP11-108M9.4	0.353942134696151	1.29419189390021	6.0632048268089	2.70598214708447e-09	1.29080212109331e-07	10.7348967745334	not-significant
ZNF667-AS1	-0.172021774712364	3.53839368730977	-6.05648105136263	2.81310553212315e-09	1.33535603824451e-07	10.6969830998913	not-significant
CTD-2315E11.1	0.278749411587347	0.728949836900208	6.04941437288601	2.9301556122787e-09	1.38753443417775e-07	10.657174779768	not-significant
RP11-1094H24.4	0.0890360553604976	0.226681464220374	6.04726506835422	2.96669003475373e-09	1.40255976566126e-07	10.6450751335965	not-significant
RP11-641D5.2	0.059801036186441	0.0882524572848233	6.04140403046437	3.06859326751742e-09	1.44605290646117e-07	10.6120988031446	not-significant
TRAV12-1	0.200922911686334	0.371655705403326	6.01917010764224	3.48718151764788e-09	1.63015266029549e-07	10.4872523798662	not-significant
HLA-F-AS1	0.117120136683611	0.434937643656965	6.01706640669309	3.52955959053013e-09	1.64732530625326e-07	10.4754603025892	not-significant
IGKV3D-11	0.315644134216174	0.377609860819127	6.0114219001272	3.64576593905556e-09	1.69074929216551e-07	10.4438381161852	not-significant
IGKV1-8	0.341558204432295	0.416961881534304	5.98735005288405	4.18470392965692e-09	1.91033861095292e-07	10.3092671504937	not-significant
RP1-50J22.4	0.111329897069074	0.235874355966736	5.98266546125429	4.29827751520388e-09	1.95454462056237e-07	10.2831324853501	not-significant
LINC00519	0.0736936372962986	0.161145599806653	5.98108928040445	4.33716287945915e-09	1.96915963485989e-07	10.2743431584003	not-significant
RP1-29C18.9	0.0229661976473843	0.0452276544012474	5.98077735514437	4.344898875122e-09	1.96960877811916e-07	10.2726039921655	not-significant
RP11-589N15.2	0.243287592517916	0.873588924654886	5.97102602523323	4.59364985925003e-09	2.07271587582714e-07	10.2182740068575	not-significant
RP11-693N9.2	0.145748483236244	0.401901482719335	5.95171359067998	5.12800038035209e-09	2.29960490174821e-07	10.1108993930075	not-significant
RP11-379F12.3	0.0372631354687722	0.0445446315218295	5.94711293600351	5.26397935489361e-09	2.35696290332955e-07	10.0853645907826	not-significant
LINC00892	0.083815356167989	0.140899542417879	5.94479181349377	5.33391272411814e-09	2.38279389612154e-07	10.0724882355035	not-significant
IGLV3-27	0.497194598916333	0.674708246663202	5.94186731909849	5.4233170768838e-09	2.41718484097721e-07	10.056270867249	not-significant
IGLV4-60	0.477306528939749	0.643956498272349	5.93980678042967	5.48718604449635e-09	2.43820648082198e-07	10.0448485773875	not-significant
IGHJ2	0.520534298950569	0.752254739698545	5.93790193599542	5.54688164953445e-09	2.4628576340028e-07	10.0342923963	not-significant
RP11-357H14.17	0.0547353393437721	0.0710671078856549	5.89094561620805	7.23604638799846e-09	3.13886359922783e-07	9.77499679459082	not-significant
LINC00639	0.102099371896085	0.202558953808732	5.88407654523411	7.5219056256236e-09	3.24598302855348e-07	9.73721460876808	not-significant
IGKV3D-15	0.31759527301185	0.364425581507276	5.87097804139859	8.09785053021946e-09	3.48679350227082e-07	9.66527419861078	not-significant
DLGAP1-AS1	0.31579991688919	2.37337348747193	5.86890995982338	8.1926316286937e-09	3.52240929973887e-07	9.65392844083958	not-significant
TRAV12-2	0.191378569557348	0.383464229345114	5.86022706298114	8.60251750659365e-09	3.6904863310616e-07	9.60633074895653	not-significant
IGHV3-48	0.54561631880055	0.88554106002079	5.85684131980782	8.76770705053114e-09	3.75307999676951e-07	9.58778740805624	not-significant
CASP1P2	0.0806621526577756	0.138889740008316	5.85430554029458	8.8934490828612e-09	3.80133097804551e-07	9.57390530558154	not-significant
IGHV4-61	0.405893931969287	0.559272478515592	5.8536792309981	8.92477576546606e-09	3.81193037760254e-07	9.57047738310956	not-significant
LINC00284	0.0197235476611565	0.0322634253575884	5.85208863789176	9.00481836108425e-09	3.84330650327943e-07	9.56177316110984	not-significant
RP11-276H7.2	0.0747001273752845	0.148740914297297	5.84963697863879	9.1295648161934e-09	3.89370270944546e-07	9.54836093161819	not-significant
RP11-219G17.4	0.0204200027394661	0.0278557775197505	5.83829109633981	9.72916040460965e-09	4.13131991668323e-07	9.48635475356708	not-significant
RP11-116O18.1	0.1177558145229	0.211219130746362	5.8254935753613	1.04515960650011e-08	4.41561027096395e-07	9.41654056223666	not-significant
AC012485.2	0.129062459941565	0.286095617253638	5.82481401764814	1.04913862618047e-08	4.42549361476724e-07	9.41283709427048	not-significant
RP11-421F16.3	0.242869272917375	2.01099690626819	5.8247059362494	1.0497728358115e-08	4.42549361476724e-07	9.41224810454021	not-significant
TRAV5	0.150014199317757	0.258960142775468	5.81676746437132	1.09739111581748e-08	4.59636837010295e-07	9.36901332707466	not-significant
RP11-399H11.2	0.0332179378810675	0.0382042713180873	5.81526296934078	1.10665009267429e-08	4.62519534437895e-07	9.36082526439424	not-significant
LINC00937	0.0230699951900532	0.0581829935925156	5.80977347545885	1.14108389940294e-08	4.75549362130189e-07	9.33096484466574	not-significant
IGKV6-21	0.35760052949169	0.439939659673597	5.79133664656924	1.26454916501951e-08	5.23472933095521e-07	9.23085596828679	not-significant
PTENP1	-0.172560293723739	0.690992052927235	-5.79048726708858	1.27054037972623e-08	5.25144928328236e-07	9.2262506438033	not-significant
IGKV2D-29	0.523341440083308	0.753574945081081	5.77370224101676	1.3947728763562e-08	5.71780189695408e-07	9.13536294915261	not-significant
LINC00857	0.108241976948469	0.362432941006237	5.77310927862685	1.3993714320178e-08	5.72565520681311e-07	9.13215636835303	not-significant
IGLC6	0.244398720833487	0.322153216679834	5.75776627056482	1.52363201193222e-08	6.18639097918543e-07	9.04928517323297	not-significant
KRT19P1	0.04859860010895	0.0793517025613306	5.756704211676	1.53262049162069e-08	6.21856237972602e-07	9.04355584769409	not-significant
RP11-1094M14.8	0.171928376704287	0.406162286677755	5.75466756442458	1.55000192488005e-08	6.28035825037971e-07	9.03257163482012	not-significant
AC000111.6	0.0735449651758361	0.0879358334656965	5.75260807920256	1.56777351956659e-08	6.34356150290605e-07	9.02146769200488	not-significant
AC006369.2	0.098844830790302	0.169880531972973	5.74772850118222	1.61067620636808e-08	6.49913971397463e-07	8.99517272327559	not-significant
AC013264.2	0.184030324367633	0.254747405070686	5.73274294932197	1.74970744856944e-08	7.03582429749477e-07	8.91454043194388	not-significant
RP11-798K23.5	0.332455056592806	1.48252725264657	5.73259581105124	1.75112888471039e-08	7.03669388792744e-07	8.91374963913398	not-significant
IGHV3-13	0.51503725067411	0.711316742266112	5.73240001171162	1.75302215790227e-08	7.03945699679777e-07	8.91269734545047	not-significant
OVCH2	0.0906468178352312	0.159770144588358	5.73059066747042	1.770612145067e-08	7.1052049013077e-07	8.90297478335017	not-significant
TRBV14	0.112931352177259	0.208450807975052	5.72861812389462	1.78998460996704e-08	7.17801039987262e-07	8.89237831371921	not-significant
IGHE	0.109853220668274	0.112005388852391	5.7280756891019	1.79534798771406e-08	7.19457673017577e-07	8.88946492106199	not-significant
IGHV3-7	0.32065368278265	0.40362028722869	5.72711193813582	1.80491580993164e-08	7.22795743446355e-07	8.88428925168995	not-significant
HCG4B	0.143887937390515	0.442518086259875	5.72374930113836	1.83868957824717e-08	7.34808818652413e-07	8.86623669835196	not-significant
TRBV4-2	0.180635362469305	0.32919157577131	5.71987023282513	1.87841525945625e-08	7.49146391761419e-07	8.84542313284981	not-significant
RP11-379F12.4	0.0609963018466901	0.0710025828565489	5.71694275423615	1.90894796645588e-08	7.59766495688203e-07	8.82972357530484	not-significant
IGKV1D-8	0.281255513693771	0.339829660203742	5.71035366687732	1.97944911344894e-08	7.85150104530865e-07	8.79441310075095	not-significant
CTD-2020K17.1	0.145617455988629	0.332571485835759	5.66882889858	2.48576789718167e-08	9.70163972010335e-07	8.572702991349	not-significant
IL10RB-AS1	0.105981273559287	0.572689243586279	5.66467090826376	2.542920124633e-08	9.91144708390834e-07	8.55058043806848	not-significant
RP11-24F11.2	0.117307198251262	0.331842787237006	5.66311300379612	2.56466152362883e-08	9.98285949200775e-07	8.54229527592542	not-significant
RP11-79H23.3	0.12029372754516	0.171177383623701	5.66127518811183	2.59054194005441e-08	1.00768802301104e-06	8.53252406778903	not-significant
IGHV3-66	0.395848578847169	0.616295111513513	5.64197234657883	2.87819462684606e-08	1.11143617511681e-06	8.43006331598361	not-significant
TNK2-AS1	-0.395302500023956	1.49496540718295	-5.6365491218932	2.96445603097493e-08	1.1402219649574e-06	8.40133160643876	not-significant
LINC00323	0.147806077766956	0.338114298858628	5.63344224602018	3.01500195705069e-08	1.15661576390485e-06	8.3848825858708	not-significant
AC124944.3	-0.292225028476785	0.940772367846154	-5.62678713286031	3.12611294446423e-08	1.194531128851e-06	8.3496745373149	not-significant
AC000111.4	0.05812873677758	0.0508542673555094	5.62467047801188	3.16227962805599e-08	1.20677137675363e-06	8.33848428016688	not-significant
TRAV29DV5	0.132418013447401	0.228558894276507	5.61404839229727	3.35001368223394e-08	1.2692877927618e-06	8.28238352666331	not-significant
AC012360.6	0.0993864713760493	0.203231953182952	5.61344893933794	3.36092560493175e-08	1.27177163509495e-06	8.27922027496783	not-significant
RP11-23P13.6	0.138182044665925	0.226851398912682	5.60780950902428	3.46528851922762e-08	1.30787201533383e-06	8.24947607863555	not-significant
RP4-541C22.5	0.0327999242814056	0.0369299060519751	5.59430982196664	3.72808440726997e-08	1.39712236384642e-06	8.1783808383607	not-significant
RP4-673D20.3	0.0234327430478291	0.0501658905051975	5.59219100274397	3.77105368548695e-08	1.40960634785228e-06	8.1672358615805	not-significant
AC103563.2	0.0997436177289321	0.0929067075738046	5.59021869791956	3.81148440552067e-08	1.42380767744808e-06	8.1568648791347	not-significant
DIO3OS	0.214201436489802	0.761249850297297	5.57967989949898	4.0347714266031e-08	1.50145442501641e-06	8.10150307508498	not-significant
AP001626.1	0.119442720661957	0.194724670536383	5.5777263681873	4.07753641214074e-08	1.51543678227665e-06	8.09125097429812	not-significant
AC011513.4	0.0306243485008007	0.0346791669355509	5.57751766831793	4.08213106726313e-08	1.51617930422578e-06	8.09015590713144	not-significant
RP11-373D23.3	0.15530812902587	0.59702542072973	5.5772083637653	4.08894985957128e-08	1.5177464427895e-06	8.08853302423407	not-significant
IGHV3OR16-9	0.153143852965356	0.154624798160083	5.56758568901742	4.30670915296048e-08	1.58977340844823e-06	8.03808351951288	not-significant
IGKV3OR2-268	0.202766864541797	0.221496888309771	5.56737917854798	4.31150392043939e-08	1.59024497411683e-06	8.03700167068173	not-significant
RP11-490M8.1	0.282120211944033	1.60387261223701	5.56056271632666	4.47271552294887e-08	1.64658537981347e-06	8.00131197951919	not-significant
RP9P	0.268251950472826	1.18910385026195	5.55935012632646	4.50200139272095e-08	1.65423760425927e-06	7.99496711595438	not-significant
TRBV7-3	0.13288755845032	0.222676647051975	5.5561044497641	4.58130994360389e-08	1.68126300237084e-06	7.97799013426143	not-significant
RP11-469H8.6	0.0677477282833271	0.111059650278586	5.55522609760309	4.60300514194387e-08	1.68816370114747e-06	7.97339728427365	not-significant
RP11-420L9.5	0.224985847516723	1.08769509637006	5.55046339430174	4.72239425072443e-08	1.72652744594269e-06	7.94850451361996	not-significant
CTD-2566J3.1	0.340032304662455	0.484067634848233	5.54988112425206	4.73719527542613e-08	1.73085494709828e-06	7.94546250559023	not-significant
ZNF204P	0.367362271078572	1.64990438033472	5.54871236237616	4.76704091077978e-08	1.74067052944152e-06	7.93935728022768	not-significant
RP11-90L20.2	-0.02782564868347	0.0744626232640333	-5.54392286715867	4.8912673039686e-08	1.7826867919901e-06	7.91435035303466	not-significant
AF001548.5	0.226764763663945	1.6062254246736	5.54320988385803	4.91002726368112e-08	1.7884077470028e-06	7.91062934644423	not-significant
TRBV11-2	0.159109329552917	0.286484541397089	5.54182840139141	4.94657603202606e-08	1.80059685026126e-06	7.90342069059141	not-significant
RP11-552F3.9	0.0664720916016718	0.229579911804574	5.53999766166982	4.99541821558771e-08	1.81498122808662e-06	7.89387021921397	not-significant
AC006129.2	0.160291411208291	0.321591585648649	5.5351784598132	5.12624193471806e-08	1.85904278162971e-06	7.86874302525041	not-significant
AC098614.2	0.195417616174959	1.21092456414969	5.53124763790975	5.23541046745063e-08	1.89275486664421e-06	7.84826206880877	not-significant
IGHV1-67	0.170067192306263	0.18526852977131	5.52333100699614	5.46217713341569e-08	1.96621539018953e-06	7.80705252011992	not-significant
RP11-452C13.1	0.0528568799195015	0.13618288929106	5.51007767945355	5.86335220662258e-08	2.10672950946506e-06	7.73817944831788	not-significant
FER1L5	0.0397088313133628	0.0807509990873181	5.50686076025758	5.96496540762786e-08	2.13929014284501e-06	7.72148418490941	not-significant
TRBV12-3	0.104112222260409	0.157116893779626	5.50339796881871	6.07625772644002e-08	2.17386311197092e-06	7.70352248643223	not-significant
HCG4P11	0.0740366520353019	0.139448384014553	5.50147869463989	6.13880878616309e-08	2.19489668461546e-06	7.69357138886127	not-significant
RP11-538D16.2	0.00982931522097864	0.0125211513700624	5.49386956840229	6.39301431577031e-08	2.27880907725813e-06	7.65414951968555	not-significant
RP4-647C14.2	0.09657916078507	0.310259734367983	5.48755714549947	6.61163730296797e-08	2.35099675522772e-06	7.62148220164883	not-significant
KB-1615E4.2	0.0228720753589323	0.0220248558544699	5.48589043355931	6.67056363455227e-08	2.3690644703808e-06	7.61286235372538	not-significant
TRAV13-1	0.202191480489021	0.434909237615385	5.48178920044158	6.81774337639553e-08	2.41399382970046e-06	7.59166155888844	not-significant
TRBV30	0.172822547339767	0.350889379821206	5.47906922396103	6.91708963666563e-08	2.4447222313317e-06	7.57760870504326	not-significant
RP11-455F5.5	0.0921801756082381	0.178691844546778	5.47780387345243	6.96378420080179e-08	2.45676415789857e-06	7.57107332410934	not-significant
IGHV3-63	0.156567778732526	0.173628644594595	5.47759884361771	6.97137908792538e-08	2.45795839859118e-06	7.57001449540294	not-significant
IGHV3-64	0.276935542955284	0.344059541409563	5.46675937360502	7.38457014400112e-08	2.59170599242098e-06	7.51408638060442	not-significant
RP11-320N7.2	0.0600795569755693	0.0667006188690229	5.46602773381244	7.41330096010621e-08	2.5985633873722e-06	7.51031488130564	not-significant
SLC25A47P1	0.0402269944481672	0.0355309952952183	5.44894133926319	8.1160062896588e-08	2.8260079836035e-06	7.42236369382212	not-significant
LINC01132	0.057013095499875	0.136697510419958	5.44823091536614	8.14658289877786e-08	2.83127699827942e-06	7.41871209560189	not-significant
IGHV4-55	0.361302314319767	0.544550024340956	5.44795340716533	8.15855720496133e-08	2.8337518115769e-06	7.41728581011146	not-significant
LINC00854	0.0498640383519743	0.159389574966736	5.44044366606366	8.48916761769979e-08	2.94158474596224e-06	7.37871299920827	not-significant
RP11-849I19.1	0.40870416614021	1.11047478751975	5.43971847742766	8.52177390418347e-08	2.94938241223213e-06	7.37499065114615	not-significant
RP11-108M9.5	0.24171785820788	0.793723413043659	5.42832960581781	9.05008601637747e-08	3.12667084164634e-06	7.31658981710228	not-significant
RP11-326C3.15	0.0700399766086651	0.116810596977131	5.41842230758149	9.53543119393361e-08	3.28076146800355e-06	7.26587435085802	not-significant
RP11-936I5.1	0.0168444930144839	0.0328861103451143	5.41428880386291	9.74531549324315e-08	3.34705726884699e-06	7.24473917088838	not-significant
NCF1B	0.105375338247117	0.260363076548857	5.380886785791	1.16141007344534e-07	3.93336716695204e-06	7.07447394698263	not-significant
TRAV1-2	0.129768670648896	0.278273432295218	5.38056890084178	1.16334575262556e-07	3.93763875122022e-06	7.0728580265571	not-significant
RP11-122D10.1	0.0229572461599643	0.0411175917110187	5.37451385481338	1.20081995729942e-07	4.05507662503418e-06	7.04209426264924	not-significant
C1RL-AS1	0.118242606044464	0.505262800390852	5.34585562999858	1.39467256742033e-07	4.67187304612568e-06	6.8969077029501	not-significant
RP13-890H12.2	0.0401051758290032	0.111906482093555	5.34232254371289	1.42057798420156e-07	4.74775539573994e-06	6.87905628365297	not-significant
CTD-2369P2.8	0.0445645588834518	0.0692597835197505	5.33537254615261	1.47290636061295e-07	4.9029979291396e-06	6.84397101057568	not-significant
TRBV9	0.18287222965144	0.397828063869023	5.32515365718619	1.55325793550336e-07	5.1440766352941e-06	6.79245724113739	not-significant
AC147651.4	0.13562230028137	0.418404177567568	5.31526143922092	1.63508261657275e-07	5.37845457655399e-06	6.74267380588121	not-significant
TMEM51-AS1	0.0699950369044122	0.228244398515593	5.31309889850589	1.65351938079444e-07	5.43297895815672e-06	6.73180159093338	not-significant
CTD-2280E9.1	0.0885152405828288	0.128727483968815	5.30716304608415	1.70516790181394e-07	5.59009760152783e-06	6.70197919088871	not-significant
IGHV4-4	0.295115528222455	0.364361893168399	5.30311611344928	1.7412741390149e-07	5.70526224212476e-06	6.68166393041985	not-significant
FTH1P22	0.139707089849056	0.305728826014553	5.29545852456601	1.81163372357963e-07	5.9258183875991e-06	6.6432611898542	not-significant
RP11-876N24.5	0.14583274385393	0.842805067767152	5.29098417465771	1.85401296091137e-07	6.05088064554119e-06	6.62084521115488	not-significant
AC017060.1	0.0471502075966903	0.0567291416029106	5.28519209855419	1.910302891531e-07	6.21721599374697e-06	6.5918526127373	not-significant
NLRC3	0.145652251292418	0.677035008072765	5.28502385246059	1.91196250017417e-07	6.21915066839383e-06	6.59101086873659	not-significant
CTA-384D8.34	0.078920364118594	0.118960024577963	5.28207025476559	1.94132601431511e-07	6.30763505830919e-06	6.57623774903612	not-significant
RP5-1028K7.2	0.137873647328007	0.223774805871102	5.27648943013663	1.99800652830242e-07	6.48097817599965e-06	6.54834399669346	not-significant
AC004067.5	0.0775605853069739	0.302477282226611	5.27626303861489	2.00033936943366e-07	6.4849425187742e-06	6.54721301377956	not-significant
RP4-610C12.3	0.161723806392293	0.473915555014553	5.27052495577845	2.0603567206734e-07	6.66471179224144e-06	6.51856172932209	not-significant
HOXD-AS2	0.166201125481938	0.617228772975052	5.26795513865181	2.08779824872261e-07	6.73854485064496e-06	6.50573916838403	not-significant
RP11-475O23.3	0.0823311490400887	0.123394201970894	5.26648108043786	2.10369838758827e-07	6.78236541999537e-06	6.49838660543948	not-significant
TRAV13-2	0.159999276150052	0.400888336634096	5.26198788961577	2.15289244501658e-07	6.92948904008726e-06	6.47598599728925	not-significant
RP11-513G11.4	0.122729003075248	0.30408810002079	5.25632022922254	2.21653760644394e-07	7.11864583209253e-06	6.44775441493645	not-significant
TRAV3	0.130808333986708	0.272810695259875	5.25438281818867	2.23870920251007e-07	7.18195133005251e-06	6.43811005744382	not-significant
RP11-367G6.3	0.0737559158153911	0.136814598226611	5.25080136920229	2.28026235439952e-07	7.29521523760683e-06	6.42029008440741	not-significant
RP11-352G9.1	-0.297754206346855	1.01148666772349	-5.24764718825126	2.31747651514385e-07	7.39401646391824e-06	6.40460500829494	not-significant
IGKV1D-13	0.352734199751903	0.437470253343035	5.23834008050302	2.43074851620098e-07	7.72166015317882e-06	6.35837170084835	not-significant
RP11-712B9.4	-0.176093728922742	0.402464790873181	-5.22977818240532	2.53967624422796e-07	8.02837449224354e-06	6.31590487662798	not-significant
IGHV3-73	0.543715112280887	1.10835059098753	5.22233370985187	2.63821969904562e-07	8.31881134591199e-06	6.27903082637415	not-significant
RP11-1191J2.5	0.225774445780709	0.699614262367983	5.2222998559135	2.6386761800793e-07	8.31881134591199e-06	6.2788632476941	not-significant
IGKV1D-12	0.144298067624039	0.145021137151767	5.21652176599824	2.71771850771389e-07	8.54033533422447e-06	6.25027561890123	not-significant
TRBJ2-1	0.2867810826058	0.509709423384615	5.21358799904008	2.75872470561517e-07	8.65171945218965e-06	6.23577135065084	not-significant
RP11-119D9.1	0.0197169075077935	0.0358358486777547	5.21244396975227	2.77487707582977e-07	8.69655114473821e-06	6.23011735127578	not-significant
RP11-327F22.2	0.0523916042820458	0.113151303582121	5.20948579467159	2.81706898491745e-07	8.82404543038493e-06	6.21550265120672	not-significant
SNORD19B	-0.101828814602928	0.256366230471933	-5.20100442695264	2.94151136114126e-07	9.1646757653658e-06	6.17364199462978	not-significant
AC019117.2	0.0660105788411744	0.0812234599417879	5.19702445267456	3.00172727451867e-07	9.34231611819411e-06	6.15401942637279	not-significant
RP11-510J16.5	0.0825026562604265	0.166653906702703	5.17129167133947	3.42087852140911e-07	1.05568094201646e-05	6.02747247012402	not-significant
RP11-57J16.1	0.0277272683096263	0.028851399012474	5.17082393705263	3.42899858648245e-07	1.05706937945592e-05	6.02517747451305	not-significant
CTA-384D8.36	0.237888780003213	1.76153713185863	5.16468528109101	3.53731352648206e-07	1.08701644668794e-05	5.99507461613922	not-significant
RP1-55C23.7	0.0258548865717971	0.0236496043097713	5.16371870126359	3.55466767907408e-07	1.09120074541587e-05	5.99033759837855	not-significant
MIAT	0.117258707607117	0.218155922627859	5.16355275319228	3.55765542086979e-07	1.09154402027496e-05	5.98952439927607	not-significant
LINC01010	0.0235943411451422	0.0472046833014553	5.16295458354781	3.56844510373603e-07	1.09427943420082e-05	5.98659336901321	not-significant
RP11-1082L8.3	0.131538573896654	0.296280004016632	5.15873840674018	3.64539951518369e-07	1.11670483469585e-05	5.96594272727727	not-significant
RP11-712B9.5	-0.241656331538882	0.60119312502079	-5.15831815951112	3.65315741084676e-07	1.11849450313115e-05	5.96388520282083	not-significant
CMAHP	0.230289852358145	1.13925194755301	5.15062010758946	3.79812644150627e-07	1.15802197671137e-05	5.92622219237391	not-significant
IGKV1-12	0.254404163906921	0.347897710528067	5.14802592524409	3.84822277511049e-07	1.17207189968897e-05	5.91354139933752	not-significant
IGHV3-20	0.318003020478451	0.379508059492723	5.14709073672524	3.86643860733669e-07	1.17700600086844e-05	5.90897144540098	not-significant
ALDH1L1-AS2	0.0644637457025441	0.129991542220374	5.1453389967195	3.9007842890398e-07	1.18560693536787e-05	5.90041327725393	not-significant
IGKV5-2	0.28813271875201	0.34060629237422	5.14411204492642	3.92501632731409e-07	1.19173129642687e-05	5.89442052782126	not-significant
TRAV21	0.181041462550426	0.391517466074844	5.14173487345835	3.97238026702827e-07	1.20485904753756e-05	5.88281344999938	not-significant
RP1-102K2.8	0.065417637111067	0.130806073989605	5.13939921121816	4.019455738754e-07	1.21724046793895e-05	5.87141372960674	not-significant
RP11-524H19.2	0.0742857073944301	0.136673081336798	5.13798409309427	4.04823977541892e-07	1.22405269687926e-05	5.86450918663529	not-significant
HOXB-AS1	0.138511667797258	0.45473717510395	5.13496834376005	4.110248415523e-07	1.24087422046092e-05	5.84980064030889	not-significant
RP13-580F15.2	0.172572531914056	0.316708934538462	5.13032883448631	4.20744287759834e-07	1.26759529047644e-05	5.82718772484233	not-significant
RP11-2C24.4	0.0524848067336296	0.166535523120582	5.13002481595627	4.21388892122866e-07	1.26888258093748e-05	5.82570658126567	not-significant
AC109826.1	0.143100243669661	0.362474886675676	5.12361510935136	4.35203895550641e-07	1.30576823481579e-05	5.79449753119535	not-significant
RP11-325F22.2	0.0812829134429356	0.151497404970894	5.12034227036716	4.42425955518199e-07	1.32403507251876e-05	5.77857546733275	not-significant
RP5-1091N2.9	0.169699861837134	0.441186798288981	5.11543616718929	4.53469754252313e-07	1.35361648985326e-05	5.75472480298912	not-significant
ARHGAP26-AS1	0.0301925218250711	0.0433349184511434	5.11190723603266	4.61577947432152e-07	1.37360609667284e-05	5.73758183465954	not-significant
CTB-39G8.2	0.0617599150097328	0.0925702207338877	5.11108283932899	4.63492225531501e-07	1.37860013102943e-05	5.7335785791762	not-significant
DYNLL1-AS1	0.194325220393229	2.18128745545322	5.09580186993113	5.00397720548789e-07	1.48082725340508e-05	5.6594793201491	not-significant
PRKY	0.218686469364447	0.906095410862786	5.09529803896174	5.01661711322809e-07	1.48306442222809e-05	5.65703957262322	not-significant
GBP1P1	0.178042133077756	0.621420144264033	5.08915345959094	5.17327690579436e-07	1.52628660282271e-05	5.62730252360581	not-significant
IGHV3-47	0.136668787984822	0.157074300178794	5.08596937510015	5.25630807785973e-07	1.54921786846035e-05	5.61190562938363	not-significant
TRAV22	0.0773789693920282	0.137876507384615	5.08430413734408	5.30024425580595e-07	1.56059183743692e-05	5.60385668425742	not-significant
LINC01057	0.229168854451438	0.810720738027027	5.07822046711539	5.46379725179098e-07	1.60550946220594e-05	5.5744713109628	not-significant
ECEL1P2	0.0334116514960675	0.0450041901164241	5.0769168250482	5.49947397985425e-07	1.61436796008924e-05	5.56817856256453	not-significant
RP11-445K13.2	0.0653882391344305	0.0788630173388773	5.07504033498517	5.55122364992654e-07	1.62547289492608e-05	5.5591231940823	not-significant
CTC-378H22.2	0.0559300373269748	0.125451743070686	5.07493028669828	5.55427312655901e-07	1.62555060170627e-05	5.55859222794719	not-significant
RP11-336K24.12	0.0505597231232382	0.114476263995842	5.06995612318592	5.69381331834235e-07	1.66222339109028e-05	5.53460344742469	not-significant
XXbac-BPG248L24.12	0.23153916850713	1.26942969686279	5.06873725173653	5.72852003322097e-07	1.67068481108728e-05	5.52872844804795	not-significant
RP11-161M6.3	0.0191933103496796	0.0320335534656965	5.06484628082951	5.84068773484351e-07	1.69830794210313e-05	5.50998233496663	not-significant
RP11-845M18.6	0.101821547404911	0.228670864276507	5.06283107410089	5.89961336081364e-07	1.71288277124727e-05	5.50027845564246	not-significant
PRKCQ-AS1	0.120075772487721	0.359230414309771	5.06054663368282	5.96710676094395e-07	1.72989802607366e-05	5.48928232423604	not-significant
TRBJ2-2P	0.28485384901852	0.468858597349272	5.05968899865013	5.99263770942806e-07	1.73643740913338e-05	5.48515525781593	not-significant
HLA-DPB2	0.21010729777482	0.547397660272349	5.04873183556579	6.32826233604258e-07	1.82283301931188e-05	5.43248309821016	not-significant
TRBV6-1	0.157361842643931	0.325586748696466	5.0475553282018	6.36536160454751e-07	1.83171201579456e-05	5.42683361434869	not-significant
RNU6ATAC18P	0.295035310269195	1.14646620453846	5.04676625654447	6.39036142249361e-07	1.83709518648515e-05	5.42304522555275	not-significant
IGHV1OR16-1	0.0471095013333807	0.0417803588108108	5.04442059617563	6.46523974994329e-07	1.85679268706315e-05	5.41178668884032	not-significant
RP11-86H7.7	0.106733435321885	0.352179136085239	5.04185264300393	6.54818666145506e-07	1.87876645996254e-05	5.39946660333693	not-significant
RP11-360O19.4	0.0185673528157116	0.0367151067796258	5.04098256148772	6.57652360490773e-07	1.88596995933079e-05	5.39529355495433	not-significant
CTD-2576D5.4	0.0982628369003197	0.154313855669439	5.0360847371216	6.73826195763504e-07	1.92856323980607e-05	5.37181490177395	not-significant
RP11-8L8.2	0.051489812309697	0.15681134491684	5.03598138024655	6.7417161454303e-07	1.92860647027555e-05	5.3713196620957	not-significant
MIR24-2	0.242315727201547	0.312228168241164	5.03455021725732	6.78972192204458e-07	1.94043805121105e-05	5.36446311227488	not-significant
RP11-496N12.6	0.0760041946148041	0.168380570931393	5.03307721143116	6.83947623773784e-07	1.95274571683521e-05	5.357407928617	not-significant
CTC-537E7.2	0.255661817232152	0.403742324887734	5.03081433153269	6.91659766904747e-07	1.97283531071165e-05	5.34657314220497	not-significant
IGLV2-34	0.133425269262491	0.136163498864865	5.03030925736424	6.93392554003726e-07	1.97681206301834e-05	5.34415541928283	not-significant
TRAV9-2	0.140794739124074	0.272108017388773	5.02793649765087	7.01589232097919e-07	1.99822880460982e-05	5.33280025702458	not-significant
FER1L4	0.106975762215035	0.268273425380457	5.02714775449292	7.04334619763351e-07	2.00506998752427e-05	5.32902668762024	not-significant
CYP2B7P	0.109209575586103	0.205472522553015	5.02406891737224	7.15150873790838e-07	2.02982312111395e-05	5.31430176229707	not-significant
RP11-166D19.1	0.274602970468964	1.52636651978794	5.0124121715108	7.57575283033821e-07	2.13890464460811e-05	5.25862548165121	not-significant
IGHV1-69	0.46359789365288	0.817114267047817	5.00811641326194	7.73814693866243e-07	2.17843387322895e-05	5.23813695357793	not-significant
DSTNP2	0.17551554214457	1.34718538911642	5.00478042216227	7.86657389900568e-07	2.20822333657884e-05	5.22223692784422	not-significant
RP11-18H21.1	0.0691496046293059	0.118609775237006	4.99406046685698	8.29335782028416e-07	2.31797167569618e-05	5.17120800989372	not-significant
CTB-61M7.2	0.0585735050690923	0.0859898640914761	4.99291971629708	8.34006870734708e-07	2.32879766435138e-05	5.16578363547856	not-significant
EPS15P1	0.0231750578565302	0.0377471462785863	4.99137477940794	8.40373539302277e-07	2.34433300713053e-05	5.15843909797222	not-significant
RP11-731F5.1	0.0218389035113701	0.0193483912557173	4.98655994770404	8.60518024162074e-07	2.39594973184316e-05	5.13556281674633	not-significant
IGHV1-58	0.359094464541636	0.524513287673597	4.98586989253841	8.63443050307324e-07	2.39951686712488e-05	5.13228584943812	not-significant
RP3-477O4.14	0.0603689934378641	0.171056515024948	4.98086699204532	8.84938588730397e-07	2.45660231792889e-05	5.10854006049612	not-significant
FZD10-AS1	0.199922179270976	0.82163519745738	4.98079608463593	8.85246934578311e-07	2.45660231792889e-05	5.10820365971847	not-significant
IGKV1OR2-6	0.171850776154733	0.175899265893971	4.98028423588118	8.87475825224413e-07	2.46161762505358e-05	5.10577546160916	not-significant
RP5-1024C24.1	0.256450453941385	0.770316990430353	4.97979336578378	8.89618453815059e-07	2.46638901533238e-05	5.10344699709309	not-significant
PTGES3P1	0.202514524337377	2.51718024450728	4.97812966106311	8.96917688828535e-07	2.48426627597873e-05	5.09555667776142	not-significant
AF064858.7	0.0136151026442526	0.0185121010686071	4.97654290222153	9.03933210248488e-07	2.50132456619803e-05	5.08803349848005	not-significant
CTD-2555C10.3	0.0150287282153559	0.0249997194594595	4.97641649401541	9.04494371285684e-07	2.50169175065169e-05	5.08743426185279	not-significant
IGKV2D-40	0.349446670126832	0.441871326948025	4.9758814085768	9.06873492676819e-07	2.50708440421029e-05	5.08489784759446	not-significant
RP11-527L4.5	0.00576723328169037	0.00879301853014553	4.9692115791614	9.3704114631578e-07	2.58192644690606e-05	5.05330213700171	not-significant
AC147651.1	0.0419334866001601	0.0646036653908524	4.96502533989128	9.56468130061237e-07	2.63237202582133e-05	5.03349099086655	not-significant
RP11-219E7.1	0.150094565947934	0.560807740247401	4.96497553851909	9.56701566922922e-07	2.63237202582133e-05	5.03325539928594	not-significant
IGHV3-35	0.158130953673007	0.187533105469854	4.95950684432022	9.82672800499398e-07	2.69728431246526e-05	5.00739803402678	not-significant
ROCK1P1	-0.139062938770627	0.71682570093763	-4.95573561796651	1.00097786505525e-06	2.74128023484902e-05	4.98958170599418	not-significant
IGLV2-28	0.12034288979847	0.113639830411642	4.95553782778401	1.00194694607656e-06	2.74168659964974e-05	4.98864762742624	not-significant
LINC00426	0.0832966377721702	0.203549329571726	4.95503199988986	1.00442939301056e-06	2.74686739904954e-05	4.98625897134897	not-significant
TRAV8-4	0.123636145823238	0.247512787051975	4.95451778702816	1.00695907769914e-06	2.7524962392144e-05	4.9838309447623	not-significant
LINC00640	0.0346314321539855	0.0810544805945946	4.94593341120893	1.05010986703739e-06	2.86642191709734e-05	4.94333056370347	not-significant
TRAV12-3	0.143396687394251	0.31742099116632	4.93863177625449	1.08821297454058e-06	2.9604879508642e-05	4.9089319596085	not-significant
HCG4P7	0.273956688413413	1.23589178288981	4.93855376315263	1.08862719963441e-06	2.9604879508642e-05	4.90856468125684	not-significant
RNF126P1	0.0342900435741814	0.0840189944532225	4.93618571112536	1.10127349701833e-06	2.99070026373997e-05	4.89741860857381	not-significant
RP11-563J2.2	0.0562359917860671	0.174184109933472	4.92926301795574	1.13906188086777e-06	3.08757688199751e-05	4.86486220432776	not-significant
RP11-380J14.1	0.0116847898556583	0.0111284611351351	4.92806213974038	1.14574316110548e-06	3.10424621565967e-05	4.85921885284778	not-significant
XXYLT1-AS2	0.100402124030622	0.180672176906445	4.91555515347528	1.21761463654369e-06	3.27767938146043e-05	4.80051797023312	not-significant
CTD-2521M24.9	0.200928538057401	0.664530772656965	4.91149041049888	1.2418955561193e-06	3.33381865908678e-05	4.78146934626818	not-significant
EMR4P	0.0405800303657648	0.0921003124864865	4.90229254514995	1.29857652198506e-06	3.47002230613922e-05	4.73841795370498	not-significant
KRT17P3	0.119827174439235	0.130152991058212	4.89479902795527	1.34659207512703e-06	3.58193491983791e-05	4.70339786954574	not-significant
LINC00958	0.117456420333078	0.211348600925156	4.88333424391947	1.42338456862945e-06	3.77245369081107e-05	4.64991235507265	not-significant
U82695.5	0.0489670410995729	0.0653994414698545	4.88262922107509	1.42824228166408e-06	3.78189487979686e-05	4.64662698745696	not-significant
TRBV4-1	0.155187260000266	0.296951096690229	4.88037965548884	1.44384927689627e-06	3.82148811106721e-05	4.63614700684065	not-significant
IGHV3OR16-13	0.156602215380676	0.165977385740125	4.87745440322615	1.46439022955856e-06	3.87059087067613e-05	4.62252576564701	not-significant
TRBV10-3	0.153800821322454	0.307009103056133	4.86938512445152	1.52252392639028e-06	4.00791724482189e-05	4.58499004757427	not-significant
LUCAT1	0.0204783362870996	0.0318501248690229	4.86099472773795	1.5853291811769e-06	4.16011752365733e-05	4.54602029316731	not-significant
RP11-379F4.1	0.0823883870191992	0.161407909644491	4.85585236415123	1.62504869520148e-06	4.26051720551096e-05	4.52216634119751	not-significant
RP11-11N9.4	0.0765555023119563	0.229954140758836	4.85412028381083	1.63864199377853e-06	4.29230103592405e-05	4.51413686779062	not-significant
CDC20P1	0.11552697578281	0.379452555846154	4.85316246636553	1.64620591579994e-06	4.30628221225328e-05	4.50969779032977	not-significant
AC010136.2	0.112285794942863	0.305976817372141	4.8497357266358	1.6735436475108e-06	4.3699996845802e-05	4.49382280744796	not-significant
RP11-223C24.1	0.0449399519091814	0.0763315771392931	4.84778119452035	1.68933193214553e-06	4.4053159232774e-05	4.48477264096016	not-significant
FAM201A	-0.180372740429098	1.35662934061538	-4.84722790396582	1.6938273089987e-06	4.41309661269555e-05	4.48221131300528	not-significant
RP11-222K16.2	0.115459819437027	0.305345632101871	4.84134891762778	1.74231081646757e-06	4.52125785071521e-05	4.45501230510626	not-significant
TRBV2	0.167412394517793	0.332654883767152	4.83973796970436	1.75582797728213e-06	4.55431044467223e-05	4.44756451246872	not-significant
CTC-497E21.3	0.130129471168647	0.281679396758836	4.83720769081867	1.77726338453181e-06	4.59986266984845e-05	4.43587097367073	not-significant
CTD-2341M24.1	0.0457908330759962	0.13066796468815	4.83710757227589	1.77811671191326e-06	4.59986266984845e-05	4.43540839562608	not-significant
SNORD123	0.198040747519358	0.338968053615385	4.83361176920324	1.80816092932855e-06	4.67551338267077e-05	4.41926216991551	not-significant
TRAV25	0.0847810430765478	0.146835625403326	4.83246753801106	1.81810073328505e-06	4.69913446278505e-05	4.41397955692175	not-significant
RP11-169D4.2	0.0738339022856224	0.204153056555094	4.83008816721289	1.83893895893769e-06	4.74669005285124e-05	4.40299826329337	not-significant
TRAV8-2	0.12900031557169	0.249905861673597	4.82411687980743	1.89225351991345e-06	4.87138475604879e-05	4.3754611321568	not-significant
TRAV27	0.0830409311383449	0.147845096567568	4.81670954161437	1.96046226934846e-06	5.02482486920319e-05	4.34134448127718	not-significant
AC061992.2	0.0357994443830424	0.0975855966881497	4.80464297652728	2.07667655114103e-06	5.29711287861386e-05	4.28587031810375	not-significant
CTD-3032H12.1	0.0442095057425264	0.0747430032224532	4.801225054873	2.11078331071844e-06	5.3774227976029e-05	4.27017991689339	not-significant
IGHV1OR15-9	0.176269602159768	0.201696470993763	4.80086915525401	2.11436562801408e-06	5.38384064207841e-05	4.26854669767623	not-significant
IGLV1-50	0.137041355557028	0.230911202409563	4.79680515891448	2.15568946423017e-06	5.4723582933916e-05	4.24990486320396	not-significant
AC022182.3	0.0519337672404268	0.108580252467775	4.79667474550392	2.15702834510958e-06	5.47337740051772e-05	4.24930688527774	not-significant
TAF9P3	-0.182361843492618	0.842427133282744	-4.79456990589259	2.17874867130171e-06	5.5188979900778e-05	4.23965771492494	not-significant
RP1-278O22.1	0.325287679514693	1.91774922288773	4.79332189769915	2.19172649485324e-06	5.54936404401545e-05	4.2339383151252	not-significant
AC105402.2	-0.13519347901639	0.435611698977131	-4.79296809673022	2.19541913794577e-06	5.55411410897965e-05	4.23231715425151	not-significant
AC007278.3	0.0271754075403023	0.040454361960499	4.79133657379997	2.21252512889776e-06	5.5874872275499e-05	4.22484271612548	not-significant
TRAV23DV6	0.0965494701703377	0.173908858663202	4.79016542291544	2.22488335268995e-06	5.60415290394771e-05	4.21947878968316	not-significant
ZNF663P	0.174820073346314	0.716677267043659	4.78944878035077	2.23247827613246e-06	5.62068144167375e-05	4.21619712045041	not-significant
KRT17P2	0.00759420869747326	0.0111838287733888	4.78936473622337	2.23337060384728e-06	5.62068144167375e-05	4.21581229251284	not-significant
IGHV6-1	0.253636972152704	0.326932478559252	4.78654429517386	2.26351630074101e-06	5.68674381460265e-05	4.20290139110482	not-significant
FTH1P7	0.167021214749887	1.3351974320894	4.78577080501859	2.27185183313016e-06	5.70277785816728e-05	4.19936185636346	not-significant
TRBV12-4	0.121870691019821	0.261930683049896	4.7815709242218	2.3176305903613e-06	5.80770374589808e-05	4.18015203943485	not-significant
IGKJ5	0.3202338464921	0.425594508087318	4.77928841705486	2.34288126855891e-06	5.86594376618136e-05	4.16971851923137	not-significant
LINC00861	0.0928281663274197	0.180871931565489	4.77677390505866	2.37100525682446e-06	5.91707490716567e-05	4.1582297291901	not-significant
RP4-555D20.2	0.029420249481032	0.0372220679438669	4.77365607651051	2.40632885879393e-06	5.99651400249259e-05	4.14399202299605	not-significant
MIR22HG	0.324764726929562	2.44264517002495	4.77306200740756	2.41311663608405e-06	6.010863525215e-05	4.14128013802644	not-significant
LINC00683	0.0302781685824376	0.088105443031185	4.76877777734641	2.46261672226464e-06	6.12110696308496e-05	4.12173200729037	not-significant
RP11-705C15.2	0.129421510274072	1.0128737986736	4.76814195717259	2.47004582137366e-06	6.1369602286189e-05	4.11883224056681	not-significant
RP11-363E7.4	-0.249814810609745	3.0430211060499	-4.76780096213616	2.47403898800534e-06	6.14426688186592e-05	4.11727721920452	not-significant
RP11-359E10.1	0.136402051783504	0.490521416970894	4.76455332476288	2.51238275574077e-06	6.23154171450452e-05	4.10247226187885	not-significant
LINC00528	0.0457851126791456	0.106989395149688	4.76105563157737	2.55431872939453e-06	6.32212834477145e-05	4.08653764183167	not-significant
RP11-273B20.1	0.131028700375781	0.541349261282744	4.75715666481164	2.60186019666677e-06	6.42074434923003e-05	4.06878746700183	not-significant
RP11-290F5.1	0.0521019715192169	0.0791120411975052	4.7541262769818	2.6393980210354e-06	6.50513010781739e-05	4.05500066468141	not-significant
ANO7P1	0.0713726947124006	0.376455605189189	4.7491922890836	2.7016340624149e-06	6.64336376774448e-05	4.03257050560989	not-significant
PGM5-AS1	0.343374637208491	1.40039214219439	4.74753051478838	2.72291149528473e-06	6.67994258299115e-05	4.02502076733751	not-significant
TRAV2	0.136499765041796	0.281813784835759	4.73996379273978	2.82185277078395e-06	6.90786726392252e-05	3.99067420355044	not-significant
RP4-800J21.3	0.0511395782016719	0.158548138251559	4.73920562327285	2.8319550784098e-06	6.92707838974081e-05	3.9872355000466	not-significant
RP11-449J1.1	0.11302726261838	0.190458582259875	4.73894804704658	2.83539509502909e-06	6.92968662258113e-05	3.98606736825635	not-significant
CTA-14H9.5	0.318841696211897	2.01351823440748	4.73673706230143	2.86508943594717e-06	6.99347729501034e-05	3.97604272769917	not-significant
CTD-2541J13.1	-0.0532507882964415	0.148418578918919	-4.7346657057349	2.89317991907534e-06	7.05319816012743e-05	3.96665502842304	not-significant
AC084809.2	0.0769366904177211	0.351437331571726	4.73354615317368	2.90847277347972e-06	7.08160966743789e-05	3.96158260464304	not-significant
GS1-204I12.4	0.0144624238955516	0.0175706273762994	4.73247604209826	2.92316297013414e-06	7.11441085190589e-05	3.95673520950298	not-significant
TTTY15	-0.329293673236807	2.38205426835551	-4.72599589733368	3.01365790330208e-06	7.31635941788351e-05	3.92740273898445	not-significant
LINC00943	0.00800663757724193	0.0140261005384615	4.72528365999632	3.02376715091432e-06	7.33175633888846e-05	3.92418101937193	not-significant
SRD5A2	0.416742055015101	1.77295268061331	4.72311685365623	3.05472309636078e-06	7.39453223164249e-05	3.91438245248405	not-significant
VN2R19P	-0.0487446744516731	0.0860875267733888	-4.72086991830285	3.08714580125416e-06	7.46373424007563e-05	3.90422585683323	not-significant
RPS17P8	-0.426338241144704	0.783570379654886	-4.71937551519848	3.10889274393387e-06	7.51009187588194e-05	3.89747329525669	not-significant
IGKV7-3	0.0739595728769572	0.0673321102972973	4.71113333067557	3.23150896837745e-06	7.7837505831953e-05	3.86026543284833	not-significant
LINC00475	0.0273043957270284	0.0735300599355509	4.70579386212011	3.31341177537126e-06	7.97445067306684e-05	3.83619300332091	not-significant
RP4-738P15.1	0.00603347439786476	0.0109194164345114	4.70507672582189	3.32456298606316e-06	7.99469765515939e-05	3.83296176585376	not-significant
RP11-13P5.1	0.0249140496730248	0.0419925899397089	4.70294053346848	3.35799436602267e-06	8.06180991155285e-05	3.82333927615037	not-significant
IGHV3OR16-8	0.115395132845872	0.116690823137214	4.70133086090602	3.38339913484074e-06	8.11612675784496e-05	3.81609112994482	not-significant
RP11-200A1.1	0.0981976620360138	0.182931167810811	4.6959000414553	3.47048273612771e-06	8.30455227517575e-05	3.79165355161222	not-significant
IGLV2-5	0.0872180509260142	0.0841140536756757	4.69483940862577	3.48773988357916e-06	8.33901181746669e-05	3.78688392728883	not-significant
LINC00846	-0.0232225557873135	0.072430302	-4.69123410171692	3.54701972327742e-06	8.46687819227306e-05	3.77067835109567	not-significant
RP11-295G24.5	0.134593609767347	0.600292337237006	4.68647262300188	3.62679635411047e-06	8.64317382561011e-05	3.74929327632899	not-significant
LINC00689	0.0281545975197151	0.0679522563243243	4.68624535546293	3.63064695963825e-06	8.64882023795997e-05	3.74827305241453	not-significant
IGHV1-3	0.215597559223808	0.264708553762994	4.68358127335664	3.6760788311298e-06	8.74990683706383e-05	3.73631712041977	not-significant
PCOLCE-AS1	0.0435696385300173	0.147859357577963	4.67517824544408	3.82298957480849e-06	9.03695920260499e-05	3.69864645883757	not-significant
LINC00242	0.0716137315662621	0.389602500683992	4.67020038834971	3.91266337897563e-06	9.20792731593108e-05	3.67635991619149	not-significant
TRAV8-6	0.120302181201067	0.264866138735967	4.66842525527581	3.9451281005671e-06	9.28058800998434e-05	3.6684176471765	not-significant
RP11-439C8.2	0.0176781857034697	0.0197514470623701	4.66582554450625	3.99314099208835e-06	9.37842007663164e-05	3.6567910424838	not-significant
FTH1P3	0.132944781092881	0.732066975735967	4.65937984869213	4.11461905233846e-06	9.64820331762592e-05	3.62798967026166	not-significant
RP11-532L16.1	0.0185632965126868	0.0206172552390852	4.65926904988554	4.11673795173232e-06	9.64929661934143e-05	3.62749490466625	not-significant
KIF9-AS1	-0.0915352813478315	0.653537401237006	-4.65813974192828	4.13839458074338e-06	9.69227614865078e-05	3.62245265894196	not-significant
AC002331.1	0.105699208865267	0.155603994929314	4.65786177790741	4.14374184165618e-06	9.70090837645467e-05	3.62121174893727	not-significant
RP11-284N8.3	0.13845120640717	0.34527967	4.65393718210259	4.21995279921725e-06	9.86745631108921e-05	3.60369846309377	not-significant
TRAV36DV7	0.0882831530658717	0.142169953602911	4.6518970066111	4.26010100443058e-06	9.94938069382754e-05	3.59459962343573	not-significant
RP4-639F20.1	0.341676705521257	2.33516683382121	4.64689364813497	4.36012135999612e-06	0.000101585956043932	3.57230091754055	not-significant
RP11-794P6.1	0.00654036437316723	0.00976536708731809	4.64443452488893	4.41010433394037e-06	0.000102627645175678	3.56134926306817	not-significant
RP11-489O18.1	0.072434327410711	0.197870020345114	4.64155556851379	4.46932047954733e-06	0.000103840117325639	3.54853462246112	not-significant
RP11-736N17.4	0.0213365441395372	0.0470779768045738	4.63862255573797	4.53043393165251e-06	0.000105176320464173	3.53548683765262	not-significant
RP11-175D17.3	0.0505264589395015	0.116856026303534	4.6369537944244	4.56556252599942e-06	0.000105823540772341	3.5280665600012	not-significant
MTMR9LP	0.246065125268678	1.51091516436798	4.63629822533424	4.57943420192272e-06	0.000106102946328437	3.52515218853942	not-significant
IGLV3-12	0.138288119796921	0.165019277950104	4.63606013884672	4.58448207000631e-06	0.000106177768592407	3.52409385411428	not-significant
RP11-7F17.7	0.102856762675604	0.205025430742204	4.629448166111	4.72682342030644e-06	0.00010908499566855	3.49472237696193	not-significant
TRBJ2-3	0.272649336714856	0.616149515266112	4.62917924303891	4.73270170108732e-06	0.000109177500680121	3.49352858734529	not-significant
RP11-213H15.1	0.187483531339892	0.434817926343035	4.62900610781328	4.73648991007115e-06	0.00010917861680984	3.49276004781783	not-significant
RPL4P1	0.110188395578932	0.206310928600832	4.62783501523936	4.7621900922359e-06	0.000109727700440165	3.48756231043386	not-significant
TRDV1	0.0937471539104978	0.154444395484407	4.62728089075688	4.774397263863e-06	0.000109919730733724	3.48510332236905	not-significant
RP11-360F5.3	0.116405420903984	0.503214338070686	4.62720044109947	4.77617203952006e-06	0.000109919730733724	3.48474634059008	not-significant
CTC-338M12.4	-0.129047534357941	1.00128106826611	-4.6195334706305	4.94825091232299e-06	0.000113566637585614	3.45075150209462	not-significant
RP4-758J18.10	0.272550450853605	2.25986430639709	4.61885008206889	4.96387485588084e-06	0.000113880456271243	3.44772390551174	not-significant
RP11-73G16.2	0.0200353832580071	0.0200688320686071	4.61861795070315	4.96919272475038e-06	0.000113957680919089	3.4466955938645	not-significant
TRAV30	0.0601596219216014	0.0876413327422037	4.61457156956505	5.06277469096367e-06	0.000115876215555192	3.42877824910858	not-significant
AC009948.5	0.151173242169962	1.0117955342578	4.61259198348631	5.10917167279779e-06	0.000116755071021387	3.42001789124468	not-significant
HSPE1P18	0.0488640501762988	0.0761485744553015	4.6036780946018	5.32320123676705e-06	0.000121313719988727	3.38061344731712	not-significant
AC079767.4	0.197646752476031	0.485445215049896	4.60082353049479	5.39354341890098e-06	0.000122773029083576	3.36800940344246	not-significant
RP3-412A9.16	0.121152016985318	0.588691852072765	4.60029829310096	5.40658319105754e-06	0.000122973966800264	3.3656910495011	not-significant
RP11-1094M14.5	0.0807676633584336	0.187464454230769	4.59791105059427	5.46623240317991e-06	0.000124137266170543	3.35515701412429	not-significant
RP11-211G23.2	0.0428265530300354	0.0502414842328482	4.59748106321042	5.47704330522529e-06	0.000124286096953824	3.35326016777819	not-significant
RP11-295P22.2	0.13011600261185	0.125385159093555	4.59058077583756	5.6533670406504e-06	0.000127543717698012	3.32284245913726	not-significant
RP11-212I21.4	0.0193755512404625	0.052927493008316	4.58683070172593	5.75146606514635e-06	0.000129606657331416	3.30632900578296	not-significant
RP11-426C22.5	0.0306134631393236	0.0908084762869023	4.58106931286487	5.90537075184347e-06	0.000132716274860618	3.28098281143769	not-significant
RP11-534L20.5	0.0492997966955158	0.109766535490644	4.57479238899283	6.07754587277539e-06	0.000136061990365697	3.25340183403897	not-significant
ENPP7P11	0.100648172983593	0.252070640617464	4.57466630972597	6.08105309616936e-06	0.000136088327760077	3.25284819324139	not-significant
CTC-573N18.1	0.0176340728518149	0.0202526234677755	4.5730415311063	6.12642476000484e-06	0.000136841454652794	3.24571469690226	not-significant
RP11-363E6.4	-0.169799677764041	0.433081318948025	-4.56988298063113	6.21555834640222e-06	0.000138567317743943	3.23185390949358	not-significant
RP5-888M10.2	0.0317464251586832	0.050729331987526	4.56537239401507	6.34500699250976e-06	0.000141291351362192	3.21207514828145	not-significant
FENDRR	0.288573857877664	1.344585773158	4.55967109951255	6.51233304859017e-06	0.000144741374079952	3.18710079462583	not-significant
LINC00944	0.0335935482195551	0.0644190498066528	4.55537830843198	6.64110752099571e-06	0.000147292861596787	3.16831523262915	not-significant
RP11-113C12.4	0.0505610729552134	0.122250536582121	4.5553399857656	6.64226804912634e-06	0.000147292861596787	3.16814760295963	not-significant
RP1-197B17.3	0.0351635030169389	0.189924043881497	4.55368448023201	6.69258805891989e-06	0.00014829606793023	3.16090738306769	not-significant
RP4-610C12.4	0.0153758065664056	0.0404759034428274	4.55158265354418	6.75700145686749e-06	0.000149666556927967	3.15171869090798	not-significant
RP11-285E9.6	0.079348431059181	0.191743732201663	4.55048575870193	6.79085314165947e-06	0.000150359325893846	3.14692486958864	not-significant
IGHV1-12	0.196571575554412	0.250052637114345	4.54903131058865	6.83599043523328e-06	0.000151244021804458	3.14057004728255	not-significant
TSSC2	0.0554891917812094	0.174721294846154	4.54694550103158	6.90122413162196e-06	0.00015234093511267	3.1314599121812	not-significant
HOXB-AS2	0.066743551719377	0.130852824617464	4.54673615625705	6.90780427338271e-06	0.000152428559376416	3.13054577419337	not-significant
RP11-326I11.3	0.154434513009013	1.73854522955094	4.54523583560414	6.95513895056146e-06	0.000153299244207789	3.12399551007028	not-significant
RP11-434D2.11	0.0545252847257115	0.0742042147401247	4.54246295745372	7.0434427657438e-06	0.000155069944480951	3.11189459503178	not-significant
RP5-968J1.1	0.0567833930681312	0.107643011074844	4.54142123043115	7.076894275098e-06	0.000155527281207525	3.10735022095937	not-significant
RP11-7F17.1	0.074566379122971	0.179134398523909	4.54140135004212	7.07753414575836e-06	0.000155527281207525	3.10726350511606	not-significant
RP11-1260E13.4	0.103402257878967	0.410246674268191	4.54005067376285	7.12113727430891e-06	0.000156191525933537	3.10137283484475	not-significant
FTH1P11	0.116584427854517	0.597931809756757	4.52161528723739	7.74265624667545e-06	0.000168872047170205	3.02113183468991	not-significant
RP11-686D22.10	0.0867022339095015	0.184285471029106	4.5077049268833	8.24571992681393e-06	0.000178908528192822	2.96078470614515	not-significant
CD177	0.89079303186095	3.30908858529106	4.50617993776367	8.30273938999815e-06	0.000180011899281033	2.95417925516802	DElncRNAs
RP11-459I19.1	0.168306023078753	0.393193288970894	4.50032380754332	8.52523395528463e-06	0.000184015835470316	2.92883266304677	not-significant
TRAV16	0.105811088672704	0.228977033376299	4.49563293851043	8.70756827716387e-06	0.000187812629848085	2.90855142112358	not-significant
CTA-363E6.5	0.0715368591792702	0.154985519012474	4.49521778365569	8.72388422130498e-06	0.000188095062049237	2.9067574115752	not-significant
TLR12P	0.00694800283539143	0.0129199632224532	4.49110931851075	8.88693849201701e-06	0.000191257529573681	2.88901170312149	not-significant
RP11-94A24.1	0.0268777938959252	0.0312496376632017	4.4887818152236	8.98060309832251e-06	0.000193130929319247	2.87896512836385	not-significant
IGHV3-19	0.141786570863327	0.163147114748441	4.48608239688516	9.09041970299476e-06	0.000195373663171101	2.86731919386827	not-significant
AC105402.3	-0.0940868588173329	0.37615246927027	-4.48478649263348	9.14359528331164e-06	0.00019613045474163	2.86173064217701	not-significant
TRBV5-4	0.1045352722179	0.250636730733888	4.48387937704165	9.1809947218881e-06	0.000196799628196412	2.85781961426744	not-significant
CTC-559E9.8	-0.179431147144461	2.16933445483576	-4.48386633882385	9.18153334144633e-06	0.000196799628196412	2.85776340530834	not-significant
KRT16P2	0.0746621436887544	0.11011885595842	4.48243077331314	9.24102334295744e-06	0.000197929431373902	2.85157546928609	not-significant
RP11-370F5.4	0.0558294056823484	0.132583497045738	4.48181058476083	9.26683814233686e-06	0.00019840956311574	2.84890273999745	not-significant
AC103563.5	0.140383375121619	0.135286742199584	4.47971056805015	9.35476368552609e-06	0.000200072010002495	2.83985515295877	not-significant
IGHV1OR15-2	0.17790042088975	0.244886368492723	4.47861048258556	9.40114168162977e-06	0.000200815983268992	2.83511716665836	not-significant
CTD-2377D24.6	0.0230276386078645	0.0719083208898129	4.47396843005627	9.59928180686201e-06	0.000204626968549563	2.8151359782991	not-significant
IGHV3OR16-10	0.073643835133701	0.0627887088939709	4.47050597010892	9.74967162425885e-06	0.000207227549008228	2.80024462302009	not-significant
APCDD1L-AS1	0.0111837069536832	0.0282585337671518	4.46554347984405	9.96915644749734e-06	0.000211584564703754	2.77892042911384	not-significant
TRAV17	0.11066836908507	0.254622051698545	4.46317678200831	1.00754923594452e-05	0.000213422477909542	2.76875822541423	not-significant
ACTN1-AS1	0.0534765143103376	0.157050104619543	4.46149437340761	1.015174299754e-05	0.00021456155857457	2.76153725961061	not-significant
FTH1P8	0.164114062444464	1.19528443174636	4.45682359438391	1.03663423604808e-05	0.000218505282094366	2.74150322100605	not-significant
RP11-109E12.1	-0.0909357088901076	0.210060934197505	-4.43970607583801	1.11905609044424e-05	0.00023511453023666	2.66824741793534	not-significant
RP5-1029K10.2	0.0250918196608717	0.0605032843076923	4.43197165748406	1.1583231003182e-05	0.000242710554592437	2.63523250806049	not-significant
RP11-266O8.1	0.00592125540483984	0.011580838985447	4.42376078692609	1.20145154750756e-05	0.000250891099800873	2.60024186770744	not-significant
DNM1P47	0.00329680123220639	0.00788718165904366	4.42048494720311	1.21908372456144e-05	0.000254209433664174	2.58629855729753	not-significant
JHDM1D-AS1	0.18841267419816	2.2062070060395	4.42022609632761	1.22048749795765e-05	0.00025441129433507	2.58519718819271	not-significant
CTC-378H22.1	0.0399743431801778	0.0979019334345114	4.41893800937088	1.22749595846239e-05	0.000255689641550993	2.57971746795682	not-significant
RP11-180N14.1	0.109278799019358	0.44418992570894	4.41835057213528	1.23070497120291e-05	0.000256266658893097	2.57721890825956	not-significant
RP11-612B6.2	0.252568484357805	2.03800362759875	4.41802990203644	1.23246009317834e-05	0.00025654063265741	2.57585512427031	not-significant
CTD-2135J3.3	0.0412796434237183	0.159734746659044	4.41779714783999	1.23373552596914e-05	0.000256714597843051	2.57486529664751	not-significant
GSN-AS1	0.0211858460371884	0.072333588995842	4.41640745105051	1.24137703787648e-05	0.00025821261528498	2.56895637013139	not-significant
IGHV3-76	0.0835188558913343	0.0871892666195426	4.41565671352542	1.2455239381309e-05	0.000258982927975958	2.56576498181255	not-significant
TRAV14DV4	0.097623088893825	0.209224998975052	4.41279988412457	1.26142597129571e-05	0.000261916352012954	2.55362516122183	not-significant
MICE	0.0736656776847142	0.237403956268191	4.40685817765736	1.29512408124278e-05	0.000268055334035882	2.52839965406983	not-significant
TRAV34	0.0298614865655694	0.0408862971101871	4.40049999091303	1.33213796304769e-05	0.000275032286458092	2.50144069654795	not-significant
HSPA7	0.223632209042933	0.780620663671518	4.40042135493492	1.33260201481484e-05	0.000275032286458092	2.50110750170509	not-significant
RP11-95M15.1	0.113556170973754	0.219314091241164	4.39425744099206	1.3694621595337e-05	0.000282041577102978	2.47500697378751	not-significant
LINC00032	0.00618350862540924	0.0121810936278586	4.38830954008531	1.40595405331297e-05	0.000288742312032304	2.44985313415092	not-significant
HOXB-AS4	0.0154706454779359	0.0215514433555094	4.38524544458854	1.42511431830293e-05	0.00029206089751756	2.43690725806104	not-significant
CTD-2195B23.3	0.0420155247230605	0.0773899502931393	4.38171499745408	1.44750048880663e-05	0.000295620598554859	2.42200138241909	not-significant
RP5-899E9.1	0.0706512664162626	0.236887175093555	4.37957698144892	1.46122053612407e-05	0.000298204416087649	2.41297986736954	not-significant
AC007381.3	0.0126872829134697	0.0224913645176715	4.37843573754275	1.46859494504111e-05	0.000299395436648446	2.40816596889378	not-significant
CHL1-AS2	0.108797947094198	0.2287528745842	4.37593064367455	1.48490721970584e-05	0.000302298737227911	2.3976032551232	not-significant
GVINP1	0.128020633850764	0.398021740199584	4.37044829399303	1.52121310104584e-05	0.000308828474724491	2.37450643192593	not-significant
RP11-1399P15.1	0.107430080299501	0.196249266881497	4.367631133847	1.54019792917721e-05	0.000311707232204055	2.36264829768859	not-significant
RRN3P2	0.0737867240026323	0.313676942941788	4.36666304512532	1.54677402835741e-05	0.000312821251103928	2.35857499933722	not-significant
RP11-379F4.8	0.117456186170977	0.506582894677755	4.36357409064352	1.56793689179486e-05	0.000316662508824721	2.34558359120528	not-significant
RN7SL834P	0.141045522109465	0.458983269409563	4.36151937631264	1.5821670744525e-05	0.000319094953285175	2.33694665375446	not-significant
AC069213.1	0.198759910639126	0.700088472155925	4.36089660277879	1.58650450317471e-05	0.000319859248711538	2.33432958365045	not-significant
JPX	-0.09409223123515	2.28468356171102	-4.35900976185179	1.59971529691298e-05	0.000322188951503477	2.32640265301177	not-significant
TRBV5-6	0.138598521125	0.287453439286902	4.35874757260182	1.60155932836649e-05	0.000322226893540091	2.325301403395	not-significant
MEG3	0.239461752422844	0.912612263977131	4.35763573975643	1.60940168859261e-05	0.000323247803205561	2.32063215313358	not-significant
RP11-19G24.1	-0.157936832316781	0.295458612045738	-4.35674315832788	1.61572410733024e-05	0.000324149336698012	2.31688446685551	not-significant
TRBV5-5	0.076718291359555	0.133421618677755	4.3499787815067	1.66441606687697e-05	0.000332923127429755	2.28850589976921	not-significant
RP11-465B22.8	0.413243690289958	1.9854974999605	4.34943796785838	1.66836898501752e-05	0.000333599520302117	2.28623878509171	not-significant
RP11-554A11.4	0.169221663526937	0.807161603	4.34360263625013	1.7115954645355e-05	0.000341774707208735	2.26179338697101	not-significant
RP11-506H20.1	0.106871866295355	0.34278525245738	4.34198038693323	1.72380153331152e-05	0.000343741803707171	2.25500284107653	not-significant
TRAV26-2	0.0790675526801063	0.137167643089397	4.34068621994926	1.73359867816885e-05	0.000345577418990252	2.24958729079149	not-significant
HMGN2P31	-0.15150573031591	0.287172156515593	-4.34021872155903	1.73715081765068e-05	0.000345931189598125	2.24763137146669	not-significant
RP11-145A3.1	0.0931967875268677	0.236324769471933	4.3399415360705	1.73926020853681e-05	0.000346115152678387	2.246471775041	not-significant
NR2E3	0.065752164895213	0.216016484237006	4.33681029660424	1.76325972441205e-05	0.000350652062429312	2.23337709221949	not-significant
TRBV15	0.0835193513519569	0.149125539432432	4.33576533097833	1.77133910958697e-05	0.000352118834335628	2.22900904406741	not-significant
LINC00582	0.0494203723305515	0.0726054298814969	4.33266522252156	1.79551700741412e-05	0.000356096642363751	2.21605604474833	not-significant
RP11-863P13.3	0.0385864056025265	0.0922704955987526	4.33147487151731	1.80488415248578e-05	0.000357468694067799	2.21108474787803	not-significant
CTC-436P18.3	0.04569132738395	0.0608992587692308	4.32992107861163	1.81718159047685e-05	0.000359538398926369	2.20459749871147	not-significant
GS1-421I3.2	-0.251041281573365	0.562421321602911	-4.32655326979258	1.84411143168371e-05	0.000364376458944676	2.19054393056765	not-significant
RNU4-62P	0.146884309795427	0.290602714392931	4.32596103785958	1.84888632393211e-05	0.000365192577115778	2.18807364468017	not-significant
RP11-244O19.1	-0.115382127753777	1.08736995895218	-4.32430316700054	1.86231587785941e-05	0.000367348098515463	2.18116008642575	not-significant
AC144831.1	0.0954347793105152	0.365356637536383	4.32402953463797	1.86454137454574e-05	0.000367595655184874	2.18001923605207	not-significant
FTH1P23	0.132095739632133	0.89624779893763	4.31110544909531	1.97259834416537e-05	0.000386620005105012	2.12621115733286	not-significant
RP11-731F5.2	0.0975642037047151	0.131925055212058	4.30238836037682	2.04883181036394e-05	0.000400620036542932	2.0900026395738	not-significant
LINC01065	0.0100762366102313	0.00847584176299376	4.30013917689995	2.06895359806709e-05	0.000404148523688	2.08067112639407	not-significant
SPATA41	0.0713420253273301	0.377539964952183	4.29753614365849	2.09247664152816e-05	0.000408333668679494	2.0698771845839	not-significant
RP5-1071N3.1	0.0301434464344659	0.108003592588358	4.29633852953497	2.1033848074186e-05	0.000410188138780059	2.06491309634133	not-significant
TRBV7-6	0.0909778769523658	0.211341962471933	4.29571932143766	2.10904598468369e-05	0.000410880440132554	2.06234699267519	not-significant
RP11-156K13.3	0.0306790878336654	0.0496263318960499	4.29485732414999	2.11695112102856e-05	0.000412008083678314	2.05877529949521	not-significant
RP11-1396O13.1	0.0394629028404801	0.0759257522557173	4.28784626097504	2.18230698417551e-05	0.000424021157687372	2.02974955281024	not-significant
CTD-2314G24.2	0.139942614372222	0.761379377133056	4.28341666445549	2.22458727492208e-05	0.000430945511681736	2.01143369745518	not-significant
AC073316.1	-0.144181228456372	0.391241883326403	-4.2819433599736	2.23882239738612e-05	0.000433559281314042	2.00534564452339	not-significant
ANXA2P1	0.0374792647680778	0.136976095463617	4.27424385528274	2.31464129009161e-05	0.000447055775734631	1.97356098213849	not-significant
RP11-1084E5.1	0.0212180903356227	0.03426447304158	4.27109534734022	2.34634620534408e-05	0.000452281663557031	1.96057875750188	not-significant
CTB-114C7.4	0.00828391483654802	0.0154295281330561	4.27048594472005	2.35253047439505e-05	0.00045332408187625	1.95806703516889	not-significant
HNRNPCP7	-0.222742165894879	0.976760840960499	-4.27016235869671	2.3558205734385e-05	0.000453808300301398	1.95673347350578	not-significant
SNORA59A	0.0860324696047045	0.470401758348233	4.26467015482999	2.41233758067696e-05	0.000463624602774805	1.93411330566687	not-significant
DGKZP1	0.0359198925663687	0.249900814151767	4.26154430126735	2.44507929722206e-05	0.000469299292987852	1.92125122767878	not-significant
RP11-312J18.5	-0.371986625684865	2.0378141187921	-4.25813846206534	2.48123637297509e-05	0.000475457657068909	1.90724703371634	not-significant
RP11-876N24.1	0.0378543297865123	0.0538755125114345	4.25797779659311	2.48295457071591e-05	0.00047563080223225	1.90658666277972	not-significant
PABPC1P4	0.148068236590159	0.836271915214137	4.2569084932741	2.49441893208682e-05	0.000477602806856517	1.90219217608775	not-significant
AC124861.1	0.0363888015001065	0.0674865445758836	4.25625060395833	2.50149746510216e-05	0.000478554824688467	1.89948897478616	not-significant
IGHV3OR16-6	0.101761940951601	0.0831209031912682	4.25133577737278	2.55498809137654e-05	0.000488307985895915	1.8793067022478	not-significant
PTGES3P2	0.0871722571422057	0.310304677216216	4.25004058285285	2.5692650352184e-05	0.000490715334024524	1.87399170799382	not-significant
TRAV6	0.0715405390244301	0.142069337486486	4.24710322666058	2.60192613062437e-05	0.000496141936606026	1.86194346155996	not-significant
IGHV1OR21-1	0.0856318491136477	0.104595913511435	4.24676101902716	2.60575687158647e-05	0.000496710174539077	1.86054032017952	not-significant
IGKV6D-21	0.172175812125818	0.228305992898129	4.24465705138403	2.62942760678563e-05	0.000500568600187128	1.85191580337594	not-significant
PPP1R26-AS1	-0.157007501901677	1.45222571144283	-4.24424005702119	2.63414330490808e-05	0.000501302885083664	1.85020694413682	not-significant
CTC-327F10.4	0.0904555733030957	0.126851039742204	4.24192247336112	2.66049973289661e-05	0.000505915416535132	1.8407122334854	not-significant
IGHV3-60	0.0892811259347865	0.106517231972973	4.23406197209161	2.75177851751079e-05	0.000521311136605784	1.80854504993109	not-significant
CTB-60B18.12	0.0446313616211743	0.0790438493513514	4.23141943084669	2.783129877232e-05	0.000526055694859	1.79774352838673	not-significant
RP11-437J19.1	0.0188564361251245	0.0198244877837838	4.22994575707528	2.80076134361585e-05	0.00052853281373529	1.79172253003984	not-significant
BANF1P1	0.0448068741446263	0.0776634508045738	4.22836431571333	2.81980065084951e-05	0.000531781978685887	1.7852633900685	not-significant
CTA-293F17.1	0.270291165437647	1.5375426808815	4.2274731444292	2.83058396075451e-05	0.000533298824512984	1.78162453345659	not-significant
UBXN10-AS1	0.334727713339391	1.21528335818295	4.22349060312239	2.8792557146317e-05	0.000540898016120338	1.7653716040682	not-significant
RP11-263K19.4	0.100271874152862	0.520074443632017	4.22316199669347	2.88330715099497e-05	0.000541484897475534	1.76403118153701	not-significant
RP11-404O13.4	0.0507929971620635	0.100427164482328	4.2222824673146	2.89417776041277e-05	0.000543176974918741	1.76044395876181	not-significant
RP11-554A11.5	0.0838210324013871	0.223144147686071	4.22182702685291	2.8998221578158e-05	0.00054406142779046	1.75858668519483	not-significant
CHRM3-AS2	0.0485628256970994	0.107504033494802	4.2205129805361	2.91616638247877e-05	0.000546600984185516	1.75322908320253	not-significant
RP11-23J18.1	0.0762309137683269	0.210456339226611	4.22033495810812	2.91838738568067e-05	0.000546841733914432	1.75250337299304	not-significant
KRT17P1	0.0160785626074733	0.0253683218898129	4.21908945231985	2.93397146129399e-05	0.000549585472282875	1.7474268511248	not-significant
RP11-91K8.4	0.0170724433702313	0.0215475060831601	4.21651394423197	2.96644890427352e-05	0.000555312767469759	1.73693382306273	not-significant
RP5-887A10.1	0.119109015283789	0.165838925058212	4.21588039674929	2.97449037906911e-05	0.000556283054973441	1.73435356191236	not-significant
RP11-750H9.5	0.125004298984785	0.534282252765073	4.21477029613629	2.98863077227297e-05	0.000558748590780346	1.72983330160815	not-significant
RP11-117D22.2	0.0286549457278468	0.0398809188544699	4.21113676638397	3.03536400413978e-05	0.000565674427416883	1.7150455259761	not-significant
LINC00954	0.033711941489466	0.111358093860707	4.20848511437254	3.06990749052836e-05	0.000571747013235978	1.70426128187089	not-significant
IGHV1OR15-1	0.015051291559217	0.0111132553305613	4.20803002027216	3.07587362395472e-05	0.000572675488781391	1.70241105266282	not-significant
RP11-416L21.2	0.0670006699379002	0.088410346968815	4.20545757770517	3.10980585690862e-05	0.000578624074465659	1.69195603207555	not-significant
RP11-753H16.3	0.0791813123403909	0.209003121095634	4.20485864880381	3.11775718141173e-05	0.000579906160524623	1.68952269430533	not-significant
AC096579.13	0.0461970270595195	0.0426233912744283	4.19976412767263	3.18617948460223e-05	0.000591514981136631	1.66883760971136	not-significant
TRBV27	0.085588661028078	0.187469856494802	4.19913221440944	3.1947655339532e-05	0.000592732047127185	1.66627350105728	not-significant
RP1-163G9.2	0.05039161753137	0.0759292978939709	4.19645129175569	3.23143811358876e-05	0.000598965006787641	1.65539913232566	not-significant
RP11-379F4.6	0.180255200394229	1.52830654574012	4.1963342849793	3.23304776169184e-05	0.000599073182043483	1.65492467594669	not-significant
ANTXRLP1	0.0190983713436654	0.0350464086278586	4.18989908050836	3.32276232493076e-05	0.000614332247833225	1.62884918756072	not-significant
IGKV1D-42	0.105558026514502	0.127452384623701	4.18054901077253	3.45735132682754e-05	0.000635993610332324	1.59102892874004	not-significant
RP11-231P20.2	0.019489669853523	0.0430933743846154	4.17873106628771	3.48411576011084e-05	0.000640311825261542	1.58368461407165	not-significant
IGHV3-41	0.124226555368861	0.149276922343035	4.17865466897882	3.48524481934365e-05	0.000640317776170604	1.58337604157707	not-significant
RP3-467K16.4	0.0183755720269749	0.0507116673575884	4.17624317304847	3.52106347150039e-05	0.000646085269988979	1.573638586538	not-significant
LINC00565	0.0352976149649997	0.13069685402079	4.16918431377934	3.62793733160361e-05	0.000662779652629349	1.54516544061718	not-significant
CTA-833B7.2	0.00787625908861208	0.0105175993846154	4.16785111938486	3.64846627061012e-05	0.000666321551899009	1.53979279647225	not-significant
LIFR-AS1	-0.115828925256534	1.10901762431185	-4.16414763836511	3.70607576701069e-05	0.000676208268151416	1.52487651337541	not-significant
RP11-107N15.1	0.122331917806671	0.422300891841996	4.16264187006326	3.72974558733914e-05	0.000679677451959958	1.51881534980017	not-significant
IGKV2D-30	0.0969268716060676	0.0823952071850312	4.16015982132019	3.76907651276636e-05	0.000686630484714163	1.50882881929876	not-significant
CCDC26	0.00812949457213519	0.0151226131787942	4.15975423353491	3.77554094428724e-05	0.00068759360297598	1.50719746236341	not-significant
PTBP1P	0.0114863247890924	0.0222087672307692	4.15939374884834	3.78129536426759e-05	0.000688212258209138	1.50574764351037	not-significant
RP11-404F10.2	0.0112407169139857	0.0163992277172557	4.15911238189436	3.78579262962357e-05	0.000688816061906612	1.5046161063082	not-significant
RP11-662I13.2	0.013747108293185	0.0185991773638254	4.1587376998659	3.79178931644867e-05	0.000689692220621459	1.5031094064615	not-significant
TRBJ2-4	0.13350028147854	0.189769032060291	4.15819758465214	3.80044963708224e-05	0.000691052173654066	1.50093767635503	not-significant
RP11-399O19.9	0.0968306773952118	0.533050966817048	4.15749962919608	3.81166869943512e-05	0.000692660754291686	1.49813168069505	not-significant
SMIM2-AS1	0.0830962639571876	0.315631177482328	4.15623173727769	3.832129749491e-05	0.000695729352249786	1.49303548627607	not-significant
RP6-91H8.3	0.00848480733927043	0.0150170413846154	4.15567730682643	3.84110989266364e-05	0.000697029105508162	1.49080745005101	not-significant
RP11-73M7.1	0.0538195782302664	0.149929396918919	4.15136698191997	3.91161109164898e-05	0.000708616930834965	1.47349539619732	not-significant
CYP4Z2P	0.145239726670285	0.266014093580042	4.149673312085	3.93964910008389e-05	0.000713032523269058	1.46669749045796	not-significant
TRBV10-2	0.0739001015832204	0.120115272532225	4.14751149098333	3.97571520807534e-05	0.000718446560983889	1.45802431026339	not-significant
IGLVI-63	0.0170765842857651	0.0137351651392931	4.14696965715516	3.9848038752465e-05	0.000719643500971288	1.4558511437556	not-significant
AC009542.2	0.0103819324787721	0.0376563269022869	4.14597487430579	4.00154178178621e-05	0.000721996353563509	1.45186199450431	not-significant
IFITM4P	0.0963180804318856	0.22884425597921	4.14386680569792	4.03723295173818e-05	0.000727087971477905	1.44341143502984	not-significant
SIGLEC22P	0.0261364121414232	0.0548190275654886	4.14368850086074	4.04026564534806e-05	0.000727381458258662	1.44269685259238	not-significant
RP11-20G13.3	0.0603534180950533	0.112229196846154	4.14152855618664	4.0771756861282e-05	0.000732699466869705	1.43404283520999	not-significant
CTA-796E4.4	0.026272675827847	0.0238941526694387	4.13913079496808	4.1185255060238e-05	0.000739220254289	1.42444090366642	not-significant
AC108004.2	0.0196853759918148	0.0479873707692308	4.13783978249529	4.14095425199922e-05	0.000743017504337671	1.4192731362335	not-significant
AC104820.2	0.0275869793195907	0.0533348114428274	4.13776518969219	4.14225369819807e-05	0.000743022324659572	1.41897459609219	not-significant
RP11-81H14.2	0.042434164965249	0.0664696370935551	4.13448585913076	4.1997665211615e-05	0.000751491780174859	1.40585479981786	not-significant
IGKV1D-43	0.124731157973701	0.134504239814969	4.1338506106828	4.21099501136507e-05	0.000753039404987971	1.40331444660968	not-significant
AC005329.7	-0.0271137221700537	0.0625817337671518	-4.13091912403915	4.2631823896838e-05	0.000761672062994087	1.39159616520795	not-significant
CTC-535M15.2	-0.166576198122262	0.387711551274428	-4.12487973636904	4.3726443993185e-05	0.000779083272941743	1.36747881093216	not-significant
RP5-1086K13.1	0.0475133130313517	0.192456064706861	4.12222794588317	4.42154754614223e-05	0.000786596272323602	1.35689968220653	not-significant
RP11-666F17.1	0.0537631359411029	0.141631776212058	4.12052934393229	4.45314535976576e-05	0.00079175746997545	1.35012656094592	not-significant
RP11-356I2.4	0.0746938671050702	0.356447575580042	4.11955729104134	4.47132425877256e-05	0.000794483291226274	1.34625170087843	not-significant
RP11-386I14.4	0.194196188102971	0.5027281792079	4.11905056443175	4.48082880814232e-05	0.000795929880197765	1.34423209222702	not-significant
RP11-638L3.1	-0.00708424539839862	0.00964654773388773	-4.11773679696069	4.50556043077799e-05	0.00079959318198126	1.33899702094582	not-significant
RP11-2B6.2	0.0542031871527575	0.139311502471933	4.11759757708333	4.50818883658841e-05	0.000799816534797593	1.33844235186138	not-significant
TRAV26-1	0.0825696496757292	0.172594168528067	4.11246566735606	4.60610121811128e-05	0.000814958884308677	1.31800838722913	not-significant
IGKV1OR2-11	0.0470686941755872	0.0379288274261954	4.11104459066217	4.63356972476343e-05	0.0008193223365226	1.3123542179848	not-significant
HLA-L	0.186743784113804	0.862829358451144	4.11080950844713	4.6381287077771e-05	0.000819717847219719	1.31141905017915	not-significant
RP11-718B12.1	-0.0117161865612634	0.0239968651975052	-4.10627572588338	4.72689212586615e-05	0.000835065205909068	1.29339320511984	not-significant
RNU6-1161P	0.0992820267483628	0.209502947654886	4.10596030115809	4.73312732400733e-05	0.00083591380842957	1.29213979918981	not-significant
RP11-304F15.4	0.00587340997868327	0.00787647945738046	4.10459888827932	4.76012908368549e-05	0.000839666636885633	1.28673097077667	not-significant
RP11-47L3.1	0.124056992410853	0.438241646933472	4.10430645005958	4.76594827953871e-05	0.000840439209294554	1.2855693458193	not-significant
IGLV3-16	0.158582527381263	0.201600647222453	4.10412003854018	4.76966119212184e-05	0.000840840000073725	1.28482892105682	not-significant
HAS2-AS1	0.0453605125373485	0.106555576168399	4.09880013189928	4.87678914300986e-05	0.000858170848984077	1.26371151661996	not-significant
TRAV41	0.0929037023156402	0.202046216168399	4.09714381117159	4.91060723382503e-05	0.000863341236258182	1.25714195341082	not-significant
AC004870.5	0.0281882304849821	0.0485027416486487	4.0954048941213	4.94635164805906e-05	0.000869363737733968	1.25024744742474	not-significant
RP11-114F10.2	0.0371564067388431	0.0815738229521829	4.0880059341565	5.10122597227585e-05	0.00089308929788087	1.22094235990934	not-significant
ZRANB2-AS2	-0.0178936882805521	0.124895610781705	-4.08635170738652	5.13647721895046e-05	0.00089899129311409	1.21439721764743	not-significant
FTH1P16	0.118085265692614	0.835060843492723	4.08592386544929	5.14563207013494e-05	0.000900053983460063	1.21270481297652	not-significant
RP3-513G18.2	0.0237094666530959	0.0402571986403326	4.08547929116467	5.15516138870558e-05	0.000901180862282493	1.21094639563778	not-significant
WWTR1-IT1	0.0385579208593056	0.106934959068607	4.08529889213777	5.15903297171871e-05	0.000901587722597247	1.21023291724123	not-significant
RP3-449M8.9	0.0966003800045361	0.342902076557173	4.0839468732339	5.18813705895226e-05	0.00090613149405039	1.20488661604621	not-significant
SUPT20HL1	0.00882456774921703	0.0203239796798337	4.08271660052487	5.21475596523378e-05	0.000910236043474155	1.20002317137715	not-significant
RP11-73E17.2	0.0805259857079326	0.990107732837838	4.08110245636742	5.24987749831107e-05	0.000914998798489219	1.19364430088728	not-significant
GNAS-AS1	0.0127143423442881	0.0363432953659044	4.08034220959081	5.26649719485142e-05	0.000917548151059517	1.19064072777104	not-significant
CTBP1-AS2	-0.13121527531832	2.12129962356341	-4.07360965158113	5.41587559724896e-05	0.000940002165566512	1.16406460771517	not-significant
CTA-963H5.5	0.166263495683146	1.31051300728067	4.07326219977028	5.42369292688133e-05	0.000941079224136168	1.16269418651978	not-significant
RP11-7I15.4	0.155414813079448	0.34605811285447	4.07178993956867	5.45693650867353e-05	0.000945723217369906	1.15688850065838	not-significant
IGHJ1	0.24579861816653	0.369581518334719	4.07095512154603	5.47587260903549e-05	0.000948441928281682	1.15359736357133	not-significant
AP003774.1	0.0817359560793056	0.214603838070686	4.07083152441747	5.4786814529469e-05	0.000948647016587221	1.15311015509665	not-significant
LINC01150	0.0822987673279529	0.285043505898129	4.06850730882917	5.53175677931268e-05	0.00095641896083426	1.14395088225137	not-significant
RP11-44K6.2	0.10809524768943	0.179099196424116	4.06456900995995	5.62280812506129e-05	0.000969577371523786	1.12844197192749	not-significant
DLGAP1-AS5	0.0661718168945547	0.13733694314553	4.06133578635344	5.69862117364309e-05	0.00098091212991008	1.11572010739257	not-significant
RP11-284F21.11	0.159984874513361	0.605578725313929	4.05963692902329	5.73884443436131e-05	0.000987544680191729	1.10903934844657	not-significant
AC097724.3	-0.289244226698747	2.50075427777547	-4.05910566393314	5.75147828299613e-05	0.000989135677494242	1.10695068328114	not-significant
GUCY2GP	0.0962669464123839	0.139091277586279	4.05484443490165	5.85377354310696e-05	0.00100436166870816	1.09020692242669	not-significant
CTC-301O7.4	0.101439881049108	0.497523992530146	4.05418419753575	5.8697770576447e-05	0.00100636923725548	1.08761410329453	not-significant
FRY-AS1	0.0319890664032737	0.0988085875717256	4.05147049125821	5.93599221438047e-05	0.0010154842584853	1.07696124364726	not-significant
RP11-293M10.6	0.0521104440509952	0.278041755817048	4.04650030028054	6.05911013273826e-05	0.00103533293333389	1.05746765434049	not-significant
IGKV1OR22-1	0.100153736971139	0.0958889868045738	4.04559113767499	6.08189206809821e-05	0.00103892168572279	1.05390424489803	not-significant
IGLV4-3	0.099816768867918	0.0923737207837838	4.04353023025447	6.13383621077537e-05	0.0010459588050191	1.04582940835991	not-significant
IGKV1D-17	0.209719935744092	0.216564234370062	4.04050901012975	6.21074672080399e-05	0.00105629731659651	1.03399891959242	not-significant
RP11-690D19.3	-0.096519006595022	0.912108208679834	-4.04032709658116	6.21540676420327e-05	0.00105678204642265	1.03328684647151	not-significant
LINC00494	0.0230534188438256	0.0336505227879418	4.04014851109233	6.21998478319652e-05	0.00105700860716461	1.03258782966967	not-significant
IGKV2OR22-4	0.126556514763309	0.161788824012474	4.03728878508737	6.29373116817654e-05	0.00106792235314247	1.02139826230461	not-significant
CTD-2015G9.1	0.00771288672560498	0.00573732792307692	4.03621938670343	6.32152143183987e-05	0.00107152188958759	1.01721581007715	not-significant
FAM225B	0.0159796267306404	0.0574137607817048	4.03520753676867	6.34792344785e-05	0.00107555486462454	1.01325938483783	not-significant
RP11-624L4.1	0.103907486749073	0.407751290264033	4.03433656734172	6.37073331601377e-05	0.00107848073679935	1.00985455741967	not-significant
IGHV3-38	0.0981917518433094	0.12869848222869	4.03384569338889	6.3836231113697e-05	0.0010800365187005	1.00793591653037	not-significant
BX842568.4	-0.0546333809486126	0.0765829173264033	-4.03273501564266	6.41287971880369e-05	0.00108467209774563	1.00359550187218	not-significant
CTD-2544H17.2	0.0256906051482385	0.0368112125904366	4.03236658601821	6.4226126932406e-05	0.00108598616439653	1.00215596338392	not-significant
RP11-150O12.3	0.177517581876725	0.529798058960499	4.03000946031687	6.48521466521335e-05	0.00109500355308795	0.992949044511175	not-significant
RP11-274E7.2	0.115996338682737	0.776775135977131	4.02915550812015	6.50803707300034e-05	0.00109853934831243	0.989614753747593	not-significant
RP11-76E17.3	0.0300904645779179	0.0744575050997921	4.02467584816078	6.62901331962008e-05	0.0011173446902213	0.972134559002171	not-significant
CTD-2288F12.1	0.0895221413265642	0.481991573174636	4.02335917870866	6.66497486524575e-05	0.00112308192628313	0.967000205641999	not-significant
IGKV1-39	0.188142773179484	0.203327614226611	4.01976881753537	6.76398001974541e-05	0.00113877883913747	0.953007569125988	not-significant
RP11-118K6.3	0.108798614471991	0.510012832106029	4.01479890993576	6.90333228891753e-05	0.00115956519664277	0.9336577274256	not-significant
WDFY3-AS2	-0.060841974875252	0.542298567920998	-4.01420848064747	6.92006738435442e-05	0.00116204191650935	0.931360436948977	not-significant
IGLJ2	0.101140424513095	0.12753060716632	4.01328678582989	6.94626884114496e-05	0.00116510140427444	0.927774862984622	not-significant
GS1-259H13.2	0.14418190689329	0.406945044241164	4.01103298032988	7.01073601469057e-05	0.00117523928707935	0.919010359631678	not-significant
RP11-326C3.7	0.190384825934551	1.21544684233888	4.00939728928915	7.05787796328153e-05	0.00118246289997739	0.912652436571364	not-significant
RP11-968O1.5	0.0858804081439314	0.290327485883576	4.00859449767003	7.08112497322164e-05	0.00118533728156965	0.909532876640517	not-significant
CTD-2089N3.1	0.205516333715195	1.20859174133264	4.00285304029682	7.24951501087118e-05	0.00121144084985614	0.887239235002113	not-significant
IGHJ3P	0.30084498328772	0.469327844295218	4.0012655212616	7.29674133772735e-05	0.00121863511580631	0.88108029373572	not-significant
CTD-2385L22.1	0.0274244112842349	0.0242476753991684	4.00098960609439	7.30497912030274e-05	0.00121966204145586	0.880010085931903	not-significant
RP11-103J8.1	0.0159545726802489	0.0506866505758836	3.99933726601891	7.3544966846216e-05	0.00122722777343527	0.873602505365373	not-significant
IGHV7-56	0.0716751860206049	0.0743742892806653	3.99917296503024	7.35943784977582e-05	0.0012277014220996	0.872965500778194	not-significant
AC006116.22	-0.0294494028368509	0.0834872118627859	-3.99690105860768	7.42808654779258e-05	0.00123773883922935	0.864159695802181	not-significant
GS1-24F4.2	0.0650759626556755	0.178342646679834	3.99182455214748	7.58368171650529e-05	0.00125971102242274	0.844500307220714	not-significant
RP11-982M15.8	0.00321981029604981	0.00564871484615385	3.98929472112721	7.66237057211255e-05	0.00127169650538356	0.83471195690796	not-significant
GS1-358P8.4	0.188941275940328	2.53867182940748	3.98757059515982	7.71644153775387e-05	0.00127994281836601	0.828044344857427	not-significant
RP11-389G6.3	-0.134255586549575	0.394393399191268	-3.98255029172223	7.8759537515972e-05	0.00130352071068081	0.808644979631125	not-significant
RNA5SP283	0.176940042831403	0.624736133825364	3.98177371411459	7.90090582070332e-05	0.00130645762716909	0.805646185296037	not-significant
RP11-222K16.1	0.0766686692196606	0.299693660954262	3.98141881108042	7.91233408548997e-05	0.00130785209310993	0.804275891228835	not-significant
FTLP3	0.186950098656152	1.613217294921	3.98041186466621	7.94484425377169e-05	0.00131149454748365	0.800388655294635	not-significant
RP11-536G4.2	0.0212158160623486	0.038680381002079	3.97995432070557	7.95965829002173e-05	0.00131356859406303	0.798622647607562	not-significant
AC016735.1	0.0454173280400707	0.0849995696964657	3.97937737824117	7.97837546774681e-05	0.00131628541518885	0.796396061802609	not-significant
AC104699.1	0.0710988807326332	0.14479204529106	3.9787173692916	7.99983867193433e-05	0.00131945361733963	0.793849269237433	not-significant
TNRC6C-AS1	0.179259968125956	1.24460285904782	3.97656939172	8.07006964832122e-05	0.00132953486613017	0.785563553668968	not-significant
RP11-413M3.4	0.0252032890359785	0.0625044856652807	3.97398841912593	8.1552313073844e-05	0.00134280736137691	0.775613121959904	not-significant
TRIM60P18	-0.172382568114188	1.34485776466944	-3.96636669233864	8.4117186340667e-05	0.00138075629993605	0.746264360966089	not-significant
RP11-654E17.2	0.0493518453103198	0.124038500309771	3.96446268979517	8.47697597092993e-05	0.00139029549442327	0.738940910240781	not-significant
CTD-2525I3.2	0.0331109318608538	0.107749706725572	3.96136519190308	8.5841653490873e-05	0.00140629534858911	0.727033901306014	not-significant
IGLV5-37	0.181440368048416	0.242431936365904	3.95753937267313	8.71833211111769e-05	0.00142707389114614	0.712339204348947	not-significant
BX842568.2	-0.0998769052630974	0.190557584004158	-3.95130642074605	8.94117940948259e-05	0.00145864387309712	0.688427370912876	not-significant
IFNWP2	0.0122085913016014	0.0179517472120582	3.95115162357714	8.94678198678153e-05	0.00145915016721289	0.687833962956787	not-significant
PRKG1-AS1	0.00702610074982203	0.0147961144365904	3.94805060798443	9.0597204068957e-05	0.00147468607582219	0.675950948716941	not-significant
TRBV24-1	0.0953387130879531	0.211884062029106	3.94793859269354	9.06382515539754e-05	0.00147494303051337	0.675521872516931	not-significant
RP11-170L3.7	0.0883600624827579	0.0844993145072765	3.94255292296233	9.26327282915757e-05	0.0015053011708211	0.654905446719233	not-significant
MSL3P1	-0.0858836759094328	0.693734271794179	-3.94074378576025	9.33119855069756e-05	0.00151435787735646	0.647985960018407	not-significant
FGF14-AS2	0.206210665593342	1.04386368376715	3.94072495127257	9.33190818441706e-05	0.00151435787735646	0.647913938579572	not-significant
RPS18P9	-0.131011113795615	2.87676936816008	-3.94055934241829	9.33815008991798e-05	0.00151451824805567	0.647280678649566	not-significant
TRAV40	0.0198936945070996	0.0204018151642412	3.93832236890892	9.42285156676843e-05	0.00152740709169602	0.638729318659323	not-significant
AC013271.3	0.00549845504334516	0.00998596637006237	3.93594890326282	9.51351673579609e-05	0.00153968337993518	0.629661161795872	not-significant
RP11-1024P17.1	0.0554259442876678	0.288825611571726	3.93548011908866	9.53152150235064e-05	0.00154202534208298	0.627870712416935	not-significant
RP11-500C11.3	0.0709734599830419	0.536720525376299	3.93330492487305	9.61548815599045e-05	0.0015525981940371	0.619565507121377	not-significant
RP11-281P23.1	0.00675687071683271	0.014222580033264	3.93116328221106	9.69884380514346e-05	0.00156389503797545	0.611392612055606	not-significant
RP11-298I3.4	0.0692880954791978	0.464536388313929	3.93021243003008	9.73607123914843e-05	0.00156863110401393	0.607765326194566	not-significant
ELOVL2-AS1	-0.0763312168546985	0.234506218422037	-3.92754651150808	9.84116931923101e-05	0.00158334624701554	0.597599837307757	not-significant
RP5-1136G13.2	0.0994440968658321	1.10898637274012	3.9246202478222	9.95776755458778e-05	0.00160034179523732	0.586449065069046	not-significant
IGKV2-26	0.0584106576835586	0.0578288822515593	3.92377833609777	9.99155546997118e-05	0.00160533007491802	0.583242333811929	not-significant
RP11-342K6.4	-0.125686530384895	0.702096461964657	-3.92327565772061	0.000100117808771415	0.00160769485718829	0.581328005452956	not-significant
RP11-806H10.4	0.0735048352807469	0.191834499517672	3.92269768945888	0.000100350835070696	0.0016105509090909	0.579127238134726	not-significant
RN7SL356P	0.0353377699772597	0.0509312057172557	3.9216855866706	0.000100760134141474	0.00161578740788746	0.575274121013807	not-significant
RP11-1008C21.1	0.0404856692651244	0.0588695326507276	3.92143145730256	0.00010086315324772	0.00161655144899111	0.574306786472921	not-significant
CTC-529L17.2	0.0254093530772952	0.0642478803825364	3.92116317970071	0.000100972015987341	0.00161740825718872	0.573285660965829	not-significant
RP11-291B21.2	0.133268217382561	0.309802824681913	3.9153691900702	0.00010335044957002	0.00165142931008341	0.551248408936111	not-significant
RP11-44N21.1	0.172916913774553	0.875919369478171	3.91481805918262	0.000103579430874221	0.00165463535716912	0.549153792460996	not-significant
CCT7P2	0.0111727759693593	0.0236814348856549	3.91135830009277	0.000105027883621469	0.00167456664145459	0.536011023159126	not-significant
RP11-434I12.5	-0.02016083919968	0.0512305054324324	-3.91003511668492	0.000105586896078095	0.00168210152832517	0.530987458443761	not-significant
LINC01055	0.0120357637968149	0.0212292217006237	3.90414779461197	0.000108108465693112	0.00171805361633743	0.508655133953677	not-significant
PSMD10P1	0.0546017821875084	0.178236442960499	3.9024069151242	0.000108864944150005	0.00172759023417278	0.502057520921105	not-significant
SIAH2-AS1	-0.105483950601194	0.457138232054054	-3.90170058495672	0.000109173297904184	0.00173167654026939	0.4993814469832	not-significant
FAHD2CP	0.181459213836543	1.43991964280249	3.9013695212913	0.000109318110582744	0.00173350258625602	0.498127302153666	not-significant
GGTA1P	0.149619479449908	1.0127985692578	3.8961948998581	0.000111605336210828	0.00176641386970497	0.478537634511037	not-significant
AP001056.1	0.0236834047895729	0.045756401960499	3.89467283077948	0.000112286675412935	0.00177527270981181	0.472780151970404	not-significant
HLA-W	0.076956557420355	0.351807628326403	3.89297201210541	0.000113052685926157	0.00178496254478731	0.466349017205444	not-significant
RP11-134L10.1	0.0820246365517068	0.41361711893763	3.89237168421075	0.000113324238771528	0.00178780392573716	0.46407968728528	not-significant
LLNLF-65H9.1	-0.0327186705564237	0.0653251272203742	-3.88955353707926	0.000114607271288266	0.00180706852517094	0.453431057609768	not-significant
TRAV39	0.0884443688746614	0.187391791141372	3.8892466735494	0.000114747805409269	0.00180879592722218	0.452271982501848	not-significant
CTC-537E7.3	0.0659978756013875	0.161424407694387	3.88831330114836	0.000115176264267318	0.00181505979535113	0.448747005847528	not-significant
AC009495.2	-0.140139433661711	0.770358669864865	-3.88767190985065	0.000115471567923958	0.00181824121800866	0.446325186255965	not-significant
ADAMTS9-AS2	0.068659014862312	0.298233284424116	3.88734571870218	0.000115622024577675	0.00181968214424592	0.445093669976931	not-significant
RP11-1100L3.8	0.350948538486896	1.9282504950395	3.8849959861953	0.000116711338536687	0.00183380649169578	0.436225254175221	not-significant
RP11-3K16.2	0.0189592852573488	0.0246162914490645	3.88485596847247	0.000116776554985542	0.00183384419471243	0.435696954932654	not-significant
LINC00472	-0.113152383099006	0.58934169606237	-3.88462907448817	0.000116882309235046	0.00183451811540501	0.434840901836772	not-significant
OR10D1P	0.00606430261355871	0.00643391745530146	3.88402266265275	0.000117165399852428	0.00183846713280938	0.432553188255636	not-significant
C14orf169	0.162220347604388	2.3724838525842	3.88161746716102	0.000118294615523294	0.00185469057909735	0.423482792382895	not-significant
FCGR2C	0.0867459279941095	0.299851174320166	3.88103396891338	0.000118570109749466	0.00185801207674238	0.421283117815958	not-significant
DHRS4-AS1	-0.15327326343389	3.16142165055301	-3.88042858618146	0.000118856577955639	0.00186158537436121	0.419001271243186	not-significant
PDLIM1P1	0.0111293221961566	0.0236249878794179	3.8804173335541	0.000118861908911548	0.00186158537436121	0.418958860298634	not-significant
GPR158-AS1	-0.0227686580129539	0.0337088328960499	-3.87853732643429	0.000119755748622394	0.00187374065656642	0.411874769828087	not-significant
AC007879.5	0.0281999076789142	0.102478021565489	3.87772025870877	0.000120146197947213	0.00187767025148391	0.408796966534618	not-significant
RP1-71H19.2	-0.156265102153436	0.423989992212058	-3.8752120090528	0.000121352341563957	0.00189398534266098	0.399352473390092	not-significant
RP11-350J20.12	0.21171896009281	0.641927059773389	3.87317701831486	0.000122339314008145	0.00190787172703476	0.391694193666849	not-significant
RP3-393E18.2	0.0238936222785584	0.0775099439251559	3.87285754044207	0.000122494948827736	0.00190977638910682	0.390492245892638	not-significant
HCG21	0.024012418204039	0.0412945811954262	3.87220888510213	0.000122811519861644	0.00191317935169739	0.388052144789097	not-significant
AC017002.1	0.0333606014279001	0.0744153634428274	3.87183237162481	0.000122995628963896	0.00191553635324487	0.386635958620202	not-significant
RP11-160O5.1	0.172153019115938	1.25639680700624	3.87174650883609	0.000123037651034318	0.00191567982158419	0.386313019652115	not-significant
PCGEM1	-0.383331185092614	1.43576700428067	-3.87052239132976	0.000123638224364885	0.001924004532514	0.381709716764211	not-significant
IGHV3-37	0.0481950130557828	0.0407652699126819	3.86980114856852	0.000123993375341883	0.00192877023120835	0.378998118243498	not-significant
CACNA1C-AS1	0.0232438736231135	0.111711909810811	3.86940644517588	0.000124188141538384	0.00193101811451442	0.377514384559954	not-significant
RP11-511I11.1	-0.0413572721509611	0.0957324376257796	-3.86267671530969	0.000127553768148581	0.001978082831578	0.35223846598249	not-significant
RP11-16F15.2	0.111652835819269	0.532002735245322	3.86063543522841	0.000128591566206901	0.00199098029893932	0.344579876895858	not-significant
LINC01082	0.300693034756383	1.57908653093139	3.85940151785891	0.000129222762305582	0.00199812749542796	0.339952241328432	not-significant
KRT16P4	0.0191325722138789	0.0319072856320166	3.85885992206017	0.000129500733280624	0.00200189550279476	0.337921500563781	not-significant
RP11-429J17.7	-0.170501250469754	0.894817070370062	-3.85823925447944	0.000129819982459489	0.00200523791424926	0.335594605498605	not-significant
RP11-109J4.1	0.00411166564644128	0.00453148371101871	3.85761967044618	0.000130139416247666	0.00200910896257337	0.333272123503455	not-significant
RP11-420L9.2	0.0895186700578633	0.321787916365904	3.85607437912596	0.000130939349806966	0.00201993179117892	0.327481198087029	not-significant
IGHV3-71	0.129078306565711	0.171907836259875	3.85490247758498	0.000131549091460945	0.00202819033618437	0.323090991784125	not-significant
RP11-363E6.3	-0.215723724295004	0.809868822259875	-3.85481534091265	0.000131594535803461	0.00202835537538455	0.322764608338682	not-significant
IGKV2D-24	0.126939702012331	0.176562694869023	3.85453750929303	0.000131739532288625	0.00203005438683978	0.321723994733922	not-significant
RP5-1024N4.4	0.0391823187680779	0.108764489902287	3.84844533131737	0.000134957173382112	0.0020741628013323	0.298923567876438	not-significant
RP3-483K16.4	-0.275728898530631	1.7631351168316	-3.8447400701117	0.000136950315373672	0.00210092434674792	0.285072934382309	not-significant
TRAV19	0.113699460753291	0.34546906402079	3.84393211926635	0.000137388608660621	0.00210634975085233	0.282054399847587	not-significant
RP11-150O12.6	0.225527631836367	0.801344872324324	3.83960747889577	0.000139757242971141	0.00213948771509072	0.265907523191824	not-significant
RP5-1158E12.3	0.0303490565795374	0.0511364333846154	3.83791536011919	0.000140694487621783	0.00215101572369024	0.259594324344746	not-significant
RP11-326I11.5	0.0957564328308172	0.5205002345842	3.8358010787192	0.000141873909886925	0.00216791205877202	0.251709738567411	not-significant
RP3-340N1.2	0.0163820652129181	0.0303310562557173	3.83569080941378	0.000141935677644869	0.0021682884381609	0.251298633985524	not-significant
RP11-80H8.4	0.0594820044999284	0.137028497216216	3.83514382746561	0.000142242447363882	0.00217183833008237	0.249259547350676	not-significant
IGKV2-28	0.136941581074804	0.126114460303534	3.83252738144812	0.000143718540943879	0.00219380247061184	0.239509516596154	not-significant
RP11-15B17.1	-0.0218463156952138	0.0516760114095634	-3.83099792760099	0.000144588086630057	0.00220399885316979	0.233812996083044	not-significant
RP11-548P2.2	0.0751491901438247	0.203038343419958	3.83042299945062	0.000144916235868944	0.00220746784859901	0.231672203073122	not-significant
AC092839.3	0.0134615383264769	0.0193517025530146	3.82655069903485	0.000147144805956644	0.0022373291107788	0.217261241941993	not-significant
RP4-742C19.12	0.0412333668113697	0.103411702351351	3.82599083682336	0.000147469681356001	0.00224110158389714	0.215178821037686	not-significant
RP11-303G3.6	0.184862719438095	0.65854994212474	3.82396760005533	0.000148649376786097	0.00225550705883832	0.207655733162676	not-significant
LINC00987	0.0751763033926676	0.440603790043659	3.82339184571064	0.000148986709402601	0.00226003819222906	0.20551556540748	not-significant
ST7-AS1	0.123728877283626	0.896429755962578	3.82103601522096	0.00015037452878603	0.00227872245321306	0.196761738287972	not-significant
DPY19L2P2	0.0769795617061733	0.274012181305613	3.82089948940992	0.000150455329224673	0.00227935529513258	0.196254589433782	not-significant
RP11-215D10.1	0.0179721148818505	0.0326622832411642	3.81678001307302	0.000152912741860158	0.00231418254509825	0.180960097746902	not-significant
RP11-468N14.13	0.0975453557474016	0.214706850848233	3.81155357440184	0.000156085062244351	0.00235730432727908	0.161578101796895	not-significant
RP11-310P5.1	-0.103165002844485	0.222443864534304	-3.8108910290434	0.000156491620285842	0.00236182950601925	0.15912286941238	not-significant
RP11-389C8.2	0.127989943995709	0.839279514869023	3.81080172765776	0.000156546494738461	0.00236182950601925	0.158791970860864	not-significant
RP1-120G22.11	0.17993709525206	0.889529478798337	3.80437088930022	0.000160546263626694	0.00241116246515815	0.134982244350208	not-significant
AC018804.3	-0.298917792366892	1.16856158248441	-3.80419143961245	0.000160659246958272	0.00241203688664248	0.134318387405352	not-significant
CTC-448F2.6	-0.127688934435184	1.24299449408108	-3.79519612565944	0.000166419942767702	0.00249020020460733	0.101078865257604	not-significant
CTB-107G13.1	-0.278794211287762	1.16242819574844	-3.79370402820113	0.000167394146719568	0.00250221250499626	0.0955724251411247	not-significant
MIR181A2HG	0.0959837111334152	0.295562544844075	3.79125230778105	0.000169006592499965	0.002520030725485	0.0865290181160532	not-significant
RP11-253E3.3	0.102214159159535	0.529416983850312	3.79123539517508	0.000169017766300705	0.002520030725485	0.0864666534604197	not-significant
IGHV3-36	0.0214611777978291	0.0182694771559252	3.78949784514587	0.000170169450785703	0.00253590702476388	0.0800608934358866	not-significant
RP11-235G24.1	0.0405339432090746	0.056045090018711	3.78915548945011	0.000170397242775112	0.00253865369071459	0.0787990697778094	not-significant
RP11-486L19.2	0.0349274438670637	0.0759035341392931	3.78631523295695	0.000172298179770267	0.00256239781514176	0.0683348499215821	not-significant
RP11-689K5.3	0.0588405964521528	0.113586218326403	3.78613799827627	0.000172417460799621	0.00256286616183999	0.0676821177321525	not-significant
CTD-2200A16.1	0.0232588783082028	0.0193167338316008	3.78550356025743	0.000172845083977201	0.00256791499190251	0.0653458012484043	not-significant
RPL7AP64	0.0398053218829535	0.118071030182952	3.78423434414425	0.000173703564446197	0.00257870074175441	0.060673022859401	not-significant
RP11-20I20.4	-0.653995327527169	4.24854836932017	-3.78301667863363	0.000174530956347099	0.00258966682293217	0.0561914218496415	DElncRNAs
AC093642.5	-0.20258016775182	1.75128851269231	-3.78281548179824	0.000174668025044803	0.00258972625147053	0.0554510504837644	not-significant
RP11-50D9.3	0.00876490092959068	0.0251991204636175	3.78209958354262	0.000175156566649267	0.00259499275740948	0.0528169631022264	not-significant
RP11-542M13.3	0.023669655374395	0.044645644022869	3.78077446026564	0.000176064257236401	0.00260758085561386	0.047942522780331	not-significant
MIR17HG	0.0825800484565472	0.284322055881497	3.77922610680654	0.000177130478513313	0.00262157598199159	0.0422489732788671	not-significant
IGKV1D-39	0.116761114794786	0.114381875178794	3.77485633023644	0.000180172522663345	0.00266389796929468	0.0261924399672226	not-significant
RP11-96B2.1	0.0183372377763345	0.0239225095343035	3.77438587046835	0.000180502958005263	0.00266743260163333	0.0244648019007334	not-significant
AC002383.2	-0.0359768229813525	0.0843795799334719	-3.77411434292647	0.000180693929998312	0.00266957907156159	0.0234677817426316	not-significant
TRBV7-4	0.0454349201660494	0.0931177306091476	3.7735385660598	0.000181099518677338	0.002673541743872	0.021353814151265	not-significant
RP11-677M14.5	-0.205264599999632	1.65956086732432	-3.77260774355594	0.000181757025113536	0.00267986046093537	0.0179369375866649	not-significant
CYP2G1P	0.0134571307815123	0.035174713002079	3.7717951943938	0.000182332826438787	0.00268767148126268	0.0149548698547548	not-significant
RP11-428G5.5	0.0620147036190033	0.0814323583284823	3.76731169322272	0.000185541054279799	0.00273220316172373	-0.00148876165939082	not-significant
AC005197.2	-0.0310953459832923	0.0832567167110187	-3.76650527573016	0.000186123715690811	0.00274009213011583	-0.00444441227858938	not-significant
PGBD4P1	0.0266297340358007	0.0347483202910603	3.76456110144791	0.000187535543231772	0.00275740059498199	-0.0115676735642252	not-significant
KRT16P1	0.00853184951218859	0.012116742012474	3.76278746975456	0.000188832327917622	0.00277363316586532	-0.0180630599275524	not-significant
FTH1P15	0.0805860200365638	0.460827335122661	3.7618510886828	0.000189520365141453	0.00278168063336199	-0.0214911069050183	not-significant
CTB-11I22.1	0.0104258564179181	0.0151383503492723	3.76092633289816	0.000190202179556161	0.00278958418933574	-0.0248758049055917	not-significant
RP11-666A8.9	0.0198618119553378	0.0342782338357588	3.75846093611592	0.000192031213650932	0.00281358255243086	-0.0338955684153062	not-significant
RP11-497H16.7	0.0216738992985408	0.0591992302681913	3.75689692876751	0.0001932001052641	0.00282716154036466	-0.0396146679715637	not-significant
ASS1P9	0.0086588304805516	0.0140378869313929	3.7565066756965	0.000193492812400944	0.00283073536398244	-0.0410413549983355	not-significant
IGHV3-52	0.11001910592984	0.139020570453222	3.75577142642408	0.000194045418098953	0.00283739790296609	-0.0437288993801426	not-significant
RP11-93K22.13	0.020211514079128	0.0513745576860707	3.75426180809641	0.000195184697978168	0.0028504874839548	-0.0492454273211544	not-significant
AC073869.1	-0.197390768261482	1.11670261373181	-3.75151094093621	0.00019727695456062	0.0028767256608219	-0.0592924158812798	not-significant
RP11-889L3.1	0.213415558165365	2.31994103547193	3.74767511751134	0.000200229718834986	0.00291468775707264	-0.0732903955292734	not-significant
RP11-481H12.1	0.16530915849368	0.842591067931393	3.74543727355261	0.000201971567322317	0.00293711429669941	-0.08145066888844	not-significant
RN7SL138P	0.103828733262703	0.526242319580042	3.74344791373711	0.000203531985547904	0.00295750110272299	-0.0887009877950451	not-significant
AC007246.3	0.101108103809462	1.0344519875447	3.74339189968251	0.000203576085975366	0.00295750110272299	-0.0889050811612124	not-significant
CTD-3010D24.3	0.052524177718932	0.116397617363825	3.7423664276927	0.000204385043463651	0.0029677765562577	-0.0926409920154532	not-significant
AC013444.1	0.00449403575418149	0.00532663889397089	3.7392442823163	0.000206866680431363	0.00300082605474434	-0.104009377389779	not-significant
RP11-61L23.2	0.0243204580004444	0.106171702326403	3.73607161358213	0.000209417540524421	0.00303556651901673	-0.115552559761353	not-significant
IGHV3-25	0.0535906720974554	0.0614807317713098	3.73555456674949	0.000209836049599223	0.00304087799154873	-0.117432865340526	not-significant
RASAL2-AS1	-0.0883956206796103	0.446554905523909	-3.73458058822305	0.000210626550222117	0.00304946105454035	-0.120974193409764	not-significant
RN7SL292P	-0.157622423340303	0.244022099449064	-3.73440777595444	0.000210767100866912	0.00305058470954794	-0.121602437548161	not-significant
RNU6ATAC35P	-0.168877178341764	1.02793789486694	-3.73297268174042	0.000211937701372552	0.00306373027235434	-0.126818539464224	not-significant
PGBD4P8	-0.336150321157583	0.855706496031185	-3.73252293926971	0.000212305813125366	0.00306677375332774	-0.128452818152647	not-significant
XXYLT1-AS1	0.0232919236711209	0.0421197743388773	3.72979666439594	0.000214550177652449	0.00309689523426293	-0.138355606352893	not-significant
IGHV3-42	0.0565667764470285	0.0549116538648649	3.72911928924508	0.000215111272591335	0.00310422685931544	-0.140815011953456	not-significant
RP11-19G24.2	-0.0664406282922247	0.199683944492724	-3.72694283279392	0.000216923481686687	0.0031226605831461	-0.148714410950101	not-significant
RP11-526F3.1	0.0411267978316011	0.0876644629126819	3.72605348011551	0.000217668124481311	0.00313106400199317	-0.151941043689375	not-significant
LINC00460	0.0168898730686653	0.0424059991288981	3.72113722686648	0.000221828062965027	0.00318384343961136	-0.169764436140725	not-significant
MT-TT	0.291600117623803	0.836200726378378	3.71920474930192	0.000223483655785311	0.00320445486501399	-0.176764362224384	not-significant
RP11-686D22.4	0.127990322431974	0.597616457561331	3.71840905960727	0.000224168715261391	0.00321191135655628	-0.179645555480069	not-significant
CTD-2089N3.2	0.109399587382099	0.423329233690229	3.71604340623013	0.000226217152875142	0.00323649617861331	-0.188208152008185	not-significant
RP4-803A2.1	0.0389611468880245	0.144160976076923	3.71538048016654	0.000226794339477715	0.00324316460913185	-0.190606722138681	not-significant
RTEL1P1	0.00392452688507116	0.0103306216694387	3.71491274016833	0.00022720241838616	0.00324740944977055	-0.192298835498963	not-significant
CTD-2532N20.1	0.0651245242380237	0.27691731689605	3.71243112535813	0.000229379087850755	0.00327611467767663	-0.201273051972767	not-significant
AC084809.3	0.0497019071860136	0.169342341841996	3.71233391391003	0.000229464752081443	0.0032765366788406	-0.201624480650612	not-significant
RP11-342D11.3	0.023926255289217	0.0318569127214137	3.71025144301296	0.000231307107221748	0.00330042230433925	-0.209150725385648	not-significant
RP11-57C13.6	0.0572557894404979	0.101899473004158	3.70915992685126	0.000232278321499812	0.00331313546012699	-0.213093974268278	not-significant
AC006116.24	-0.087538397216017	0.516359982444906	-3.7091226180686	0.000232311586033875	0.00331313546012699	-0.213228737899458	not-significant
RP11-472G21.2	0.0218048462653912	0.0423944405467775	3.7089063498134	0.000232504499305136	0.00331507697214382	-0.214009898597123	not-significant
IGHV7-34-1	0.0402170723234342	0.0401371298440748	3.70818627181828	0.000233147903016262	0.00332343911460218	-0.216610509525739	not-significant
AC011747.3	0.0197014308841814	0.0559626246756757	3.70705400594195	0.000234162995391016	0.00333627984672896	-0.220698800869761	not-significant
RP11-616M22.7	0.144814459815907	0.243486343540541	3.70672463679317	0.000234459059698838	0.0033396831223801	-0.221887838214459	not-significant
AC053503.11	0.03906923025137	0.0956964032328482	3.70564699695765	0.000235430196051311	0.00335188072588342	-0.225777468989403	not-significant
CEACAMP3	0.00968999726279356	0.0123455591268191	3.7041632049597	0.000236773541429831	0.00336854209636051	-0.231131316814328	not-significant
HLA-DRB9	0.129257876469073	0.409409536677755	3.70351550490736	0.000237362193316143	0.00337527189019719	-0.233467726180173	not-significant
FAM66C	-0.0732296550700917	0.492006341051975	-3.70203830013846	0.000238709884595708	0.00339360945504982	-0.238794914402264	not-significant
RP11-133F8.2	0.0479405053868325	0.169182292613306	3.69939151950483	0.000241142639205899	0.0034248589820761	-0.248334880192606	not-significant
AC064875.2	-0.2364251548505	0.519545179632017	-3.69591923336026	0.000244369541455801	0.00346400131288818	-0.260840496938399	not-significant
RP11-676J12.6	0.0620238223111206	0.154777708779626	3.69465377717917	0.000245555638899456	0.00347907233400207	-0.265395344331734	not-significant
RP11-396F22.1	0.0988652616344472	0.319802277858628	3.69362506685585	0.000246523826746121	0.00349178193027855	-0.269096969592197	not-significant
RP11-793A3.2	0.026047787582651	0.063315914950104	3.69351025707635	0.000246632104414831	0.00349178193027855	-0.269510031106546	not-significant
RP11-363D14.1	0.0302004140223307	0.064769105039501	3.69328521096387	0.000246844476350065	0.00349394144015788	-0.270319664644791	not-significant
HMGB1P3	0.0284610047775799	0.0777775486569647	3.69199041584596	0.000248069697787637	0.00350958212859868	-0.274976958127048	not-significant
RP11-305E6.4	-0.0652042661964437	0.574632785	-3.69133941460141	0.000248687878065856	0.00351747556604436	-0.27731798426082	not-significant
RP11-327F22.6	0.0135172420542882	0.0235273333326403	3.6909099225052	0.000249096510066696	0.00352184537112969	-0.278862241238628	not-significant
MEG9	0.0327375599693235	0.0897664639417879	3.69075094945375	0.000249247922049843	0.00352233852842126	-0.27943379251588	not-significant
RP11-565P22.2	0.0134420346485764	0.0209118018024948	3.68973212579892	0.000250220346113444	0.00353401435619876	-0.283096187979524	not-significant
RP11-277P12.20	0.180454880695317	0.909174535683992	3.68434524092017	0.000255421504942937	0.00359796953601694	-0.302444702253559	not-significant
CTD-3162L10.1	-0.0502236847584172	0.213004049162162	-3.68336647348223	0.000256377377941597	0.00360962285167013	-0.305957353626576	not-significant
RP11-1079K10.3	-0.0629911916535953	0.210330520887734	-3.68287777319675	0.000256855905517591	0.00361461695720791	-0.307710896471534	not-significant
AC073130.3	0.0291523266417256	0.103016518777547	3.67923166175305	0.000260452727590813	0.00365730000140567	-0.320786847697932	not-significant
AP000696.2	-0.268434709932944	1.77418360582744	-3.67589447132194	0.000263786277736078	0.00369966115738082	-0.332744194816136	not-significant
CTD-2026C7.1	0.00680034350597858	0.0110790960686071	3.67550817115658	0.000264174737265918	0.00370278967994828	-0.334127668462842	not-significant
RP11-663P9.1	0.024981460229911	0.0414821574740125	3.67468444054225	0.000265004869801738	0.00371179057974901	-0.337077271909746	not-significant
AC073316.2	-0.0788514331787723	0.17771299595842	-3.67465702530746	0.00026503254023967	0.00371179057974901	-0.337175429266944	not-significant
IFITM9P	0.0384181099239675	0.109629531008316	3.67126323261563	0.000268478990157703	0.00375106073183484	-0.349321199282862	not-significant
RP11-84A19.3	0.0265160558594661	0.0413378610977131	3.67056193017969	0.000269196408026451	0.00375849447826775	-0.351829711214964	not-significant
RP11-443B7.1	0.137912630740728	0.526309892989605	3.6705543516044	0.0002692041705879	0.00375849447826775	-0.351856816797848	not-significant
RP11-867G23.1	0.0771593952881846	0.261222433064449	3.66982108079895	0.000269956239297463	0.0037680934601628	-0.354479187848569	not-significant
TRAM2-AS1	-0.0880454779300441	2.11438394554262	-3.66793417532903	0.000271900609514649	0.00378772067339191	-0.361224985533633	not-significant
UNC5B-AS1	0.107961376345053	0.279691325010395	3.66789004682579	0.000271946239109029	0.00378772067339191	-0.361382708269905	not-significant
FTOP1	0.0990255248588769	0.467209689702703	3.66652085943768	0.000273365583679534	0.00380490977035022	-0.366275524272059	not-significant
RP11-285E9.5	0.0309592709072775	0.0537584778461538	3.6651260411386	0.000274818657519933	0.00382225749323877	-0.371258156861355	not-significant
AC109309.4	0.0845026297113154	0.309170486661123	3.66406362931787	0.000275930310215974	0.00383589119585239	-0.375052149456296	not-significant
RP11-521D12.5	0.0116591800133274	0.032092008970894	3.66265595664366	0.000277409738156414	0.0038555397242891	-0.380077505650438	not-significant
RP11-236L14.1	0.0407063574578468	0.0864115148461539	3.66125831035564	0.000278886003366073	0.0038742129618213	-0.385065261442391	not-significant
KRT16P3	0.00825661364604976	0.0127954349189189	3.6610424844459	0.000279114626860939	0.00387646663142951	-0.385835315133393	not-significant
RP11-1007I13.4	0.00591816640103203	0.00750213186070686	3.66004408778116	0.00028017451872168	0.00388841208096095	-0.38939697499828	not-significant
RRN3P1	0.102003355673486	0.504989504721414	3.65962416134274	0.00028062143936108	0.00389166262394869	-0.390894737558093	not-significant
RP11-536K7.3	0.07412549772603	0.459622179135135	3.65873543023897	0.000281569511726405	0.00390313368498804	-0.394064061993648	not-significant
TRBV6-6	0.0938146876578999	0.253596657251559	3.65744474163737	0.000282951743050342	0.00391764368543522	-0.398665520056283	not-significant
RP11-68I18.10	-0.0844818710042357	0.216184234076923	-3.65590329720363	0.000284610871683105	0.00393688106253529	-0.404158940583397	not-significant
CTB-175E5.7	0.071900239114625	0.412673837384615	3.65561067822982	0.000284926861999015	0.00393845281523117	-0.405201532703951	not-significant
CTD-2369P2.5	0.00706258476836298	0.010017618975052	3.65291922924329	0.000287848779594551	0.00397457068486659	-0.41478737839328	not-significant
IGHV3-75	0.0575359076173665	0.0596322382266112	3.65251458709054	0.00028829049867574	0.00397929488089372	-0.416227971581472	not-significant
IGHV7-27	0.0576330569046975	0.0673062462598753	3.65041028838485	0.000290597900437046	0.00400917865758633	-0.423717190406506	not-significant
IGLV11-55	0.01622247424	0.0153053394656965	3.65017883205256	0.000290852753221915	0.00401086908416815	-0.424540696449106	not-significant
RP11-251G23.5	-0.0660915614884365	0.664184858509355	-3.64928088688383	0.000291843455283058	0.00401883580745564	-0.427735057370883	not-significant
RP4-651E10.4	0.049796413344377	0.0944936108004158	3.64795545935378	0.000293311594459552	0.00403429542183978	-0.432448790605684	not-significant
RRM2P3	0.0584032059769032	0.22693603493763	3.64751044798702	0.000293806075348481	0.00403919362405739	-0.434031060012948	not-significant
AC133680.1	-0.093967539656461	0.435618116669439	-3.64545153676195	0.000296104077304408	0.00406791264978175	-0.441349287657182	not-significant
RP11-157P1.4	0.218520117414281	1.72931926151767	3.64245196341113	0.000299482215952441	0.00410948722510345	-0.452004023740512	not-significant
RP11-290F5.2	0.0282615723537895	0.133948542602911	3.64140758838864	0.000300666871560182	0.00412380470514079	-0.455711783823864	not-significant
HLA-U	0.191669412106884	0.693593817621622	3.64095358409601	0.000301183229405404	0.00412991667808674	-0.457323284783979	not-significant
RP11-464C19.3	0.0813727387540033	0.19566955527027	3.63778983304844	0.00030480469066427	0.00417271546865527	-0.468547829006629	not-significant
RP11-305O4.2	-0.00626859708649473	0.00632301209355509	-3.63647117193286	0.00030632617092997	0.00419132177343718	-0.473223527103	not-significant
AC079305.11	0.036634358813505	0.130057816191268	3.63624113958028	0.000306592313509586	0.00419325495640295	-0.474039009662033	not-significant
CLUHP3	0.144808264682309	1.33215764868607	3.63548135397189	0.000307472913675161	0.00420332966770116	-0.476732161754301	not-significant
RBMXP2	-0.0489270702996805	0.227490290284823	-3.63411008150037	0.000309068250126701	0.00422414979404206	-0.481591455031601	not-significant
RP11-73M18.8	0.164635075046752	2.83429738944699	3.63244432224419	0.000311016650354556	0.004243825464887	-0.487491969030986	not-significant
AC105760.2	0.0335403336870455	0.262218565733888	3.63158006903407	0.000312032087005099	0.00425370475460348	-0.490552349904333	not-significant
FTH1P5	0.074300048810817	0.423387986981289	3.63065262186054	0.000313125235082876	0.00426462400298201	-0.493835738329358	not-significant
RP11-60L3.1	0.0530683956345906	0.113686247943867	3.63037079214499	0.000313458129320362	0.00426716712441781	-0.494833326777689	not-significant
RP11-1166P10.1	0.020279507795409	0.0673068073118503	3.63016474985422	0.000313701714551852	0.00426867148662207	-0.495562605225366	not-significant
TRAV8-1	0.064861598843523	0.134636504444906	3.62863187302455	0.000315519485207632	0.00429122669061682	-0.500986931525299	not-significant
AC104024.1	0.0113406521028469	0.0164306763430353	3.627797418827	0.000316513180740367	0.00430273692290752	-0.503938867709753	not-significant
RP11-47I22.2	0.00833884882137004	0.0170616636091476	3.62339740785127	0.000321801641990682	0.00436446747291752	-0.519493564964544	not-significant
RP11-867G23.10	0.201116846374339	0.940433105037422	3.62164386153874	0.000323932294849335	0.00438826795809005	-0.525687633419493	not-significant
CTC-498J12.1	-0.195111929958532	1.45377700939085	-3.62155607745036	0.000324039304571336	0.00438869934493309	-0.525997639387956	not-significant
RP11-797A18.6	0.0981404490330945	0.385227972218295	3.61883837916707	0.000327368672934605	0.00442762907265063	-0.535591561798416	not-significant
AOAH-IT1	0.0132706101897153	0.0210675524449064	3.6187410530173	0.000327488497750265	0.00442822392731466	-0.535935012657709	not-significant
RP11-378A13.1	0.0893078108408498	0.975192274079002	3.61843039948918	0.000327871239862917	0.00443032124088779	-0.53703120856107	not-significant
IGHV3OR16-12	0.0584197376817792	0.0558319822827443	3.61796404496693	0.000328446602563848	0.00443706889955933	-0.538676655667696	not-significant
IGHV3OR16-7	0.0246983108373309	0.0212369588316008	3.61562268031468	0.000331349602997891	0.00446801599774547	-0.546934699968294	not-significant
TBC1D27	0.035885769127313	0.0449185046278586	3.61489924551783	0.000332251431431465	0.00447810810872321	-0.54948524663543	not-significant
RP11-541E12.1	0.0358936887873128	0.0983381466299376	3.61410701402282	0.000333241664100222	0.00448938187397777	-0.552277788990242	not-significant
CTC-459F4.3	-0.106828901895201	1.23363281048233	-3.61315006994115	0.000334441469690983	0.00450450613399018	-0.555650155002096	not-significant
RRN3P3	0.073279482107613	0.76764921393763	3.61161376482854	0.000336376154937854	0.00452847465030125	-0.561062478098964	not-significant
RP11-402J7.2	0.0246601412424732	0.0436051279251559	3.61116557527634	0.000336942540954489	0.00453400878974642	-0.56264101588029	not-significant
RP11-164J13.1	0.0595550346362805	0.268399969276507	3.60744216487053	0.000341682614428691	0.00458722069640101	-0.57574781177455	not-significant
RP11-511H9.3	0.0521170288082733	0.152270906434511	3.60611837529217	0.000343382886757806	0.0046048003680243	-0.580404604287697	not-significant
C1orf132	0.121714440665798	0.556670876738046	3.60611565877441	0.000343386383996057	0.0046048003680243	-0.580414158718733	not-significant
RP11-374M1.2	-0.0184130563726693	0.0612803762432432	-3.60476480822917	0.00034512961262201	0.00462499028968586	-0.585164473315676	not-significant
AC005355.2	0.0431616041921883	0.114285661617464	3.60455072023355	0.000345406647360909	0.00462764064237297	-0.585917166701491	not-significant
AC005264.2	0.0102812137915479	0.0272872013970894	3.60145221440626	0.000349439621377381	0.00467202454164442	-0.596806192572298	not-significant
IGHV3-65	0.0298739543846619	0.0302188658399168	3.60097141160269	0.000350069373699398	0.00467723124077499	-0.598495074565333	not-significant
RP11-472N13.3	0.0968390613729702	0.439562080983368	3.5997661039494	0.000351652761500517	0.00469194464939001	-0.602727934535212	not-significant
RP11-431J24.2	-0.300636391879543	1.00605399801871	-3.59902333688853	0.000352631862899136	0.00470071154773787	-0.605335752665537	not-significant
TRGJP2	-0.411022058639959	3.73377921307069	-3.59670098530886	0.000355709667650179	0.00473849426536413	-0.613486124203409	not-significant
RP11-67L3.2	0.0333906487043416	0.0796436107692308	3.59495715174012	0.000358037311544061	0.00476298120508615	-0.619602890562755	not-significant
ZNF300P1	0.158428653360656	0.642904581673597	3.59325575767621	0.000360322072358837	0.00478901088978271	-0.625568084877018	not-significant
IGHV1-14	0.0685131419420461	0.0921715865197505	3.59067702255202	0.000363811080676747	0.00482764643785935	-0.634604190764268	not-significant
BFSP2-AS1	0.0138756785009786	0.0190077588357588	3.58859422913036	0.000366652189996238	0.0048609721656018	-0.641897987275812	not-significant
SLC35E1P1	-0.0771878290950008	0.196182985432432	-3.58338285227899	0.000373852391537126	0.00494408144613322	-0.660130290672824	not-significant
RP11-643G16.3	-0.102125339884735	0.536131695713098	-3.58259602080079	0.000374950954345024	0.00495636435846568	-0.662880884039372	not-significant
AC096558.1	0.0151139589685942	0.0229547353700624	3.58094795980542	0.00037726177087731	0.00498239832983794	-0.668640294755276	not-significant
RNU6-915P	-0.0726329846092003	0.124708839977131	-3.57881531447906	0.000380271866950801	0.00501534526669447	-0.676089433797598	not-significant
H19	-0.351176154571374	0.791394287673597	-3.57874459254265	0.000380372071260969	0.00501553390350365	-0.676336387121978	not-significant
RP11-298D21.1	-0.0491614866044313	0.109083737212058	-3.576081596836	0.000384163276349146	0.00505866964731564	-0.685631912168452	not-significant
RP11-697N18.3	0.0781348046799635	0.285904209935551	3.57525114572255	0.000385352785351376	0.00506861749905627	-0.688529365534682	not-significant
RP11-65J3.15	0.120065377070676	0.357596498301455	3.57451033715163	0.000386416806599783	0.00508146803759944	-0.691113516650839	not-significant
TRBJ2-7	0.227961006277614	0.697352599871102	3.57368288937725	0.000387608523419327	0.00509255149794875	-0.693999289724444	not-significant
HCG11	0.188014782140762	1.43138045939501	3.5728359198626	0.000388831923672298	0.00510517866594434	-0.696952490006447	not-significant
RP11-51B23.3	0.0678097821161913	0.335646445866944	3.57262738312161	0.00038913369820837	0.00510799218464301	-0.697679510887516	not-significant
IGLJ1	0.0524726581103025	0.0455040836548857	3.57239261730648	0.000389473691665342	0.00511130600927496	-0.698497925950797	not-significant
AP001046.6	0.00398732496153024	0.00693112959459459	3.57152041230986	0.000390739280337864	0.00512561095508579	-0.70153806554319	not-significant
RP11-973H7.1	0.0796619790034872	0.184134024430353	3.5710759261834	0.000391385721351173	0.00513293758143103	-0.703087086392179	not-significant
LRRC37BP1	-0.0664014961188479	1.53659043837214	-3.5706320312627	0.000392032302913328	0.0051396564739314	-0.704633864469922	not-significant
FLNB-AS1	-0.146345795198883	0.914516569380457	-3.5706033664694	0.000392074090720374	0.0051396564739314	-0.704733742369028	not-significant
RP11-187A9.3	0.0654154609060668	0.278272018856549	3.56984891260823	0.00039317544295073	0.00515178065250544	-0.707362243140362	not-significant
NRADDP	0.0476421661776328	0.190691636956341	3.56931286883034	0.000393959721385305	0.00515974119616954	-0.709229487906466	not-significant
RP1-28O10.1	0.0994501175750878	0.348119048735967	3.56724720912466	0.000396995693668094	0.00519717210004462	-0.716422481362025	not-significant
RPL39P40	0.274814490882772	1.18369111104574	3.56532855365081	0.000399835238566199	0.00522614284176509	-0.723100042836155	not-significant
RP11-809N8.4	0.0343946895981849	0.0804716654719335	3.5642214800705	0.000401482318384491	0.00524532291866531	-0.72695147837704	not-significant
RNU6-917P	0.0363586565671352	0.0385027348835759	3.5614422351275	0.000405645279105121	0.00529497225824071	-0.736615288641829	not-significant
RP3-455J7.4	0.0156216098542525	0.0345562855363825	3.56135725895422	0.000405773197786579	0.00529545813570965	-0.736910649637235	not-significant
RP11-876N24.2	0.0151237533889502	0.0219020807463617	3.56071277191282	0.000406744606038412	0.00530576347470169	-0.739150546265315	not-significant
RPL29P19	0.143658409972613	0.599988658467775	3.55920049676597	0.000409032557132754	0.00533322552776019	-0.744404906472781	not-significant
RP11-394I13.3	0.039946964633505	0.0951453373139293	3.55878626313458	0.000409661360131033	0.00533903969508273	-0.745843780948347	not-significant
FTH1P2	0.116898997308288	0.893225102390852	3.55866421456382	0.000409846801459052	0.00534026449381604	-0.746267696367217	not-significant
TRBV11-3	0.0315934011537544	0.053450914012474	3.55506375470797	0.000415352877145068	0.00539995734532823	-0.758767090845848	not-significant
POM121L9P	0.0278962046184161	0.116256171363825	3.55472539373571	0.000415873869420195	0.00540552707342763	-0.759941131399164	not-significant
TRBV21-1	0.0427010381148932	0.0782023922266112	3.55449674059456	0.000416226285334718	0.0054089036549829	-0.760734449106996	not-significant
RP11-276H19.1	0.082431755088096	0.335744331692308	3.55334326684137	0.000418008367917184	0.00542964506731493	-0.764735716622059	not-significant
DPYD-AS1	0.00775565922268681	0.0152635433180873	3.5508107676516	0.000421946108451687	0.00546984179266622	-0.773516342457092	not-significant
AC046143.3	0.0585700525204431	0.474449014683992	3.54975110117963	0.00042360405522126	0.0054901154211329	-0.777188632349476	not-significant
SNORA2	-0.0587239521055966	0.767587759202356	-3.54920064327985	0.000424467704139396	0.00549886750423495	-0.779095841959772	not-significant
RP11-374M1.5	0.0336645398600174	0.0809583907234927	3.54808975628308	0.000426215671718309	0.0055177604786488	-0.782943954432266	not-significant
RP11-465N4.4	0.137711244408555	1.23405948531809	3.54803367051359	0.000426304100556369	0.0055177604786488	-0.783138205223951	not-significant
RP11-12K11.1	-0.0191151983573134	0.0194112990727651	-3.54756326247759	0.00042704645631841	0.00552491944273499	-0.784767329713598	not-significant
RP11-168P13.1	-0.122843618395695	0.308227094201663	-3.54366034353766	0.000433252556579548	0.00559158201171752	-0.798276074708662	not-significant
HPN-AS1	-0.151390956990662	0.75396794624948	-3.53808495160866	0.000442264723800577	0.00569656087106646	-0.817549088919081	not-significant
RP11-316O14.1	0.0715782068952479	0.414097675340956	3.53718875762926	0.000443729620434403	0.00571290878683649	-0.820644365289155	not-significant
PRSS41	0.0368804835343238	0.0401013556008316	3.53619080169365	0.000445366200266449	0.00573018870316377	-0.824090231478194	not-significant
RP11-803B1.8	0.0439871111231487	0.238193756823285	3.53389616670159	0.000449150706771357	0.00577480005296473	-0.832009931396385	not-significant
CTC-360J11.4	-0.0469544915665134	0.166222546540541	-3.53339632459229	0.000449979072424447	0.00578316709259215	-0.833734438492368	not-significant
RP11-430H10.1	0.0872209813118494	0.301025032785863	3.53204153134617	0.000452231507522184	0.00580444955587991	-0.838407451271884	not-significant
NBEAP1	-0.526911874605754	1.5441128449605	-3.5301666738238	0.000455365998785534	0.00583826406918994	-0.844871486623892	not-significant
NR2F2-AS1	0.0322729128765828	0.20263158156341	3.52854537575158	0.000458092961037066	0.00586936004302638	-0.850458685964281	not-significant
RP11-553L6.2	0.00570592867355868	0.00977202448856549	3.52805968559476	0.000458912844332077	0.00587599654430197	-0.852131961701949	not-significant
AC097468.4	-0.113651135878652	0.812628930575884	-3.52609382224745	0.000462245427936163	0.00591348023683364	-0.85890242311999	not-significant
RP11-420K14.2	0.0603840505504446	0.143198943548857	3.52561046331312	0.000463068293114394	0.00592141227114983	-0.860566569426997	not-significant
IGLV2-33	0.0595808985691458	0.0673457556403326	3.52537729602006	0.000463465724672566	0.00592260303489978	-0.861369258748948	not-significant
LINC00211	0.00875540202523119	0.0233606263326403	3.5247186925623	0.00046459003343748	0.0059343728467106	-0.863636259722366	not-significant
HCG4P3	0.107892755399392	0.733458509012474	3.52427702301987	0.000465345441440382	0.00594272184807078	-0.865156319938825	not-significant
AC091878.1	-0.0478291530671356	0.111939486330561	-3.52411794853115	0.000465617795410416	0.00594489967649858	-0.865703750114609	not-significant
RP11-440L14.1	-0.134511726165253	1.28150864913929	-3.52070781752477	0.000471492335714462	0.00600939161872087	-0.877433544163361	not-significant
OR7E117P	-0.0198156830043419	0.0453879268482328	-3.51913708603792	0.000474221458946172	0.00603758576613392	-0.88283274643283	not-significant
HMGN1P7	-0.159132106774969	1.05991433295426	-3.51771948488139	0.00047669720409618	0.00606646025622573	-0.88770361714351	not-significant
RNA5SP154	0.0602719881769569	0.116756371706861	3.51693893090256	0.00047806554679479	0.00608254806727118	-0.890384801208052	not-significant
RP1-272L16.1	0.0197559166676866	0.0400723242827443	3.51493815646931	0.000481589787430566	0.00611805546534127	-0.897254832432273	not-significant
RP11-356I2.1	0.014657059614822	0.0190157105675676	3.51287330968439	0.000485252364608603	0.00615807971929327	-0.904340974671221	not-significant
RP11-80I15.1	0.101557835742419	0.462555590392931	3.51286469872108	0.000485267692953369	0.00615807971929327	-0.904370517498533	not-significant
CTD-2330J20.2	0.0373275361146437	0.12624969206237	3.51223610477741	0.000486387875058653	0.00617095368558226	-0.906526936231336	not-significant
AC124789.1	0.0401637050026152	0.142648468827443	3.51100478669271	0.000488589151939406	0.00619618914298135	-0.910749963978014	not-significant
LINC01136	0.022488804358861	0.0766242995155925	3.50902768149458	0.000492143208433809	0.00622908422085949	-0.917527860889339	not-significant
AC073636.1	0.0225642120757825	0.0615512516174636	3.50654469021472	0.000496640907413302	0.00627725108993848	-0.92603489523501	not-significant
RP11-75C10.9	0.0117002061348577	0.0232299512640333	3.50653340841004	0.000496661430774251	0.00627725108993848	-0.926073535034377	not-significant
AC009970.1	0.020891722855498	0.035546000010395	3.50577352116432	0.000498045611680927	0.00628827533689571	-0.92867585126915	not-significant
AC000111.3	0.0154439628192171	0.0132162184573805	3.50316696654591	0.000502821073389719	0.00634360717631925	-0.937598208819346	not-significant
RP11-875O11.1	0.0539199181807997	0.338660484376299	3.50292757253535	0.000503261806972392	0.00634642486472938	-0.938417349517734	not-significant
RP11-745A24.1	0.0509218440523305	0.102688679817048	3.50091207236051	0.000506986771699679	0.00638925893356986	-0.945311729884614	not-significant
RP11-308D16.2	0.0579266753839485	0.417254172983368	3.50071607954319	0.000507350369816141	0.00639246138162603	-0.945981957386228	not-significant
RP11-322E11.5	0.031158432071085	0.116102412085239	3.49837046197402	0.000511720831384955	0.00644183910593193	-0.954000389801589	not-significant
FAM83H-AS1	-0.242949878915264	3.76257795314137	-3.49831693179443	0.000511820980910446	0.00644183910593193	-0.954183321720934	not-significant
RBMS3-AS3	0.0716441223288783	0.302545619259875	3.4981174273461	0.000512194394921674	0.00644514959833874	-0.95486507690604	not-significant
AC114812.8	0.00879058403681494	0.00924740879417879	3.49798774622091	0.000512437256677559	0.00644673703166729	-0.955308209014404	not-significant
RP11-757F18.3	0.0177381171039322	0.0376491468316008	3.49793216730439	0.000512541375665809	0.00644673703166729	-0.95549812240935	not-significant
IGHV3OR15-7	0.135114400303273	0.189717647856549	3.49676852397759	0.000514725839521226	0.00646724716852288	-0.959473638151118	not-significant
AC083949.1	0.027440791818594	0.0640938881455301	3.49615401264398	0.000515882948031828	0.00648016084683903	-0.961572571106585	not-significant
VTRNA1-3	0.0834883742161561	0.119123967962578	3.49610485943598	0.00051597560718918	0.00648016084683903	-0.961740444306161	not-significant
RP11-585P4.5	0.0770481173030057	0.369807820546778	3.49500906745775	0.000518045339307603	0.00650335696111654	-0.96548232583944	not-significant
TRBV13	0.0755492309778289	0.163205604153846	3.4943255739349	0.000519340250186244	0.00651681048519756	-0.967815736992111	not-significant
RP11-481A20.10	0.102379083889803	0.375513205004158	3.4938904487796	0.000520166191265443	0.00652437022758656	-0.969301005584864	not-significant
CTD-2506J14.1	0.0127399278374732	0.0245983626153846	3.49035405950983	0.000526924549038052	0.00659497184237615	-0.981365697527415	not-significant
RP11-448G15.3	0.0866853139483973	0.442510213864865	3.48974618851626	0.000528094480396518	0.00660678217846829	-0.983438331454347	not-significant
RP11-445O16.3	-0.0445368725777236	0.233652298698545	-3.48713538865666	0.000533146989321655	0.00666142804740498	-0.992336371904554	not-significant
AC016831.7	0.0590516188541456	0.142516177365904	3.48614649212693	0.000535072506634991	0.00667847050551433	-0.995705043001786	not-significant
RP1-27K12.4	-0.153111277211746	0.552088621016632	-3.48614116565239	0.000535082895589704	0.00667847050551433	-0.995723185151705	not-significant
PLAC4	0.0628172198510853	0.098401832962578	3.48549524670628	0.000536344118624332	0.00668992182314012	-0.997923011289626	not-significant
IGKV2-29	0.237522665483096	0.312307473663202	3.48489429882345	0.000537520025648863	0.00670315714172579	-0.999969330135236	not-significant
LRCOL1	0.0432977767593058	0.088751027014553	3.48202588457027	0.00054316607993547	0.00676922900943272	-1.00973209502865	not-significant
RP11-148O21.2	0.0758444993549463	0.107193168446985	3.48178244504201	0.00054364779783615	0.00677089186385771	-1.01056029957156	not-significant
RP11-439E19.10	-0.07676374883687	0.4869861052079	-3.48164935875189	0.000543911317626317	0.00677129000047927	-1.0110130485775	not-significant
CTD-3080P12.3	0.0344027460162097	0.0910177117629938	3.47984098645316	0.0005475038676503	0.00680730586041271	-1.01716335709647	not-significant
RPL5P30	-0.101272593516711	0.750475008571726	-3.4782687246486	0.000550645363870267	0.00684199422436545	-1.02250818052506	not-significant
KCNC4-AS1	0.0760918344914227	0.239912915180873	3.47690495943247	0.000553383901483752	0.00687163459292468	-1.02714237056218	not-significant
TRBV1	0.0166697444935943	0.0175559661018711	3.47608050351654	0.000555045634374831	0.00688933874452451	-1.02994310372535	not-significant
TRBV23-1	0.0619161045841103	0.101673129218295	3.47508359031724	0.000557061190901472	0.00690848168079105	-1.03332884256327	not-significant
IGKV2-18	0.0282677924879892	0.0281336194927235	3.46891209407717	0.000569691697907489	0.00704154436945831	-1.05426806143675	not-significant
RP3-399L15.3	0.0134554588174375	0.0704304427463617	3.46848903453852	0.000570567250841956	0.00705052065077446	-1.05570216031533	not-significant
AP003068.18	0.0371339813463338	0.199774257742204	3.46752723754146	0.000572562439970189	0.00707218176063876	-1.05896186729867	not-significant
RP11-394I13.1	0.012823990873434	0.0458308865010395	3.46659016921685	0.000574512597154213	0.00709476882615124	-1.06213693734148	not-significant
RP11-802E16.3	0.138799348916421	0.730014890609148	3.46276671271553	0.000582534172332817	0.00718774782755626	-1.07508350137653	not-significant
RP4-753P9.3	0.0631639879047326	0.217607169640333	3.46179426331312	0.000584590982219038	0.00720743046978835	-1.07837413387074	not-significant
PDCD4-AS1	0.113287964175903	1.71072777253638	3.46086985109406	0.000586552475588687	0.00722536470756086	-1.08150140017737	not-significant
RP11-58K22.4	0.0281812556397861	0.0763066714469854	3.45992177761405	0.000588570558245556	0.00724538671395389	-1.08470788676651	not-significant
RP5-1177I5.3	0.00915331265254445	0.0118565152806653	3.45842182283455	0.000591776631837687	0.00728178339370011	-1.08977918831356	not-significant
TMEM254-AS1	-0.0997862664217317	1.2085217047526	-3.45550052797819	0.000598067605195837	0.00734863867747952	-1.09964999270138	not-significant
ACTA2-AS1	0.191573298923662	1.08313899702495	3.45294834021251	0.000603614761557939	0.00740404518552172	-1.10826712067258	not-significant
IMPDH1P6	-0.0199681161328473	0.0830460927879418	-3.45263813987597	0.000604292243417638	0.00741079840714674	-1.10931405862811	not-significant
AF196972.9	0.0530030417174011	0.28727430754262	3.44955708501968	0.000611059960136482	0.00748279318214949	-1.11970787709832	not-significant
RP11-384P7.7	-0.215230012578421	0.949010054879418	-3.44834552053361	0.000613740561816828	0.00751246754356376	-1.12379262392193	not-significant
MT1L	0.463416473218923	3.23439854304574	3.44730624652776	0.000616048710783926	0.0075344021944996	-1.12729541148295	not-significant
DNM1P35	0.0371422582627927	0.173876559588358	3.44721711554841	0.000616247040726146	0.00753524941714712	-1.1275957733379	not-significant
MEF2C-AS1	0.0256788774803912	0.122011858756757	3.44666601189157	0.00061747465400328	0.00754860313147463	-1.12945276952481	not-significant
CTC-327F10.5	0.0460111597789322	0.0671899919313929	3.44661082822065	0.000617597704267291	0.00754860313147463	-1.12963870059019	not-significant
NAV2-AS3	0.0143323882352136	0.0250028637525988	3.44626677035442	0.000618365411542901	0.00755482345339095	-1.13079787537274	not-significant
RP11-803D5.4	0.00555703327466191	0.00495656874844075	3.44495128413813	0.000621308918840222	0.00758919745697155	-1.13522890053174	not-significant
RP11-165A20.3	0.110877263148059	0.510509959823285	3.4443523616959	0.000622653384260621	0.00760402910412568	-1.13724575084182	not-significant
RP11-536C5.7	0.0448377510877749	0.242889333076923	3.44286398532659	0.000626006269707877	0.00763698873159921	-1.14225636082656	not-significant
ABC7-43041300I9.1	-0.0875976592444142	0.429574971172557	-3.4425075854849	0.000626811633078078	0.00764521638197823	-1.14345587285705	not-significant
RP11-316I3.1	0.0113902176493594	0.0121348575446985	3.44200592481804	0.000627946883577784	0.00765746338585131	-1.14514407964691	not-significant
RP11-977G19.12	-0.125319645934328	1.23942403289813	-3.44147689808479	0.000629146141582812	0.00767048564806758	-1.14692412604695	not-significant
RP11-800A3.3	0.0135472316073131	0.0204654328170478	3.4397466157013	0.00063308348689926	0.00770401116081431	-1.15274428700202	not-significant
CTD-2531D15.4	0.0315892731176687	0.0727571533555093	3.43891805738972	0.000634977044089095	0.00772222550994168	-1.15553032697898	not-significant
RP11-48B3.4	-0.173870863618172	1.87041660307484	-3.43818619414385	0.000636654012332341	0.00773617436379779	-1.15799069694441	not-significant
CTC-529G1.1	0.00544202643096085	0.00399191347817048	3.43673278387439	0.000639996570090557	0.0077687068062115	-1.16287527801721	not-significant
LINC00525	0.0169026680759251	0.0343557881268191	3.43637720251568	0.000640816826652896	0.00777635536161151	-1.16407000669897	not-significant
RP11-22P4.1	0.0473555218757822	0.277193418694387	3.43634418503648	0.000640893041260462	0.00777635536161151	-1.16418093716641	not-significant
DNM1P46	0.0183607115284518	0.0630690991455301	3.4355617224144	0.000642701685330857	0.00779506092675794	-1.16680951883092	not-significant
DNM3OS	0.0749512130715468	0.464594927806653	3.43528025664519	0.000643353450704411	0.00780134536371308	-1.16775492720924	not-significant
RP11-142C4.5	-0.146082497472458	0.861033602677755	-3.43474017323155	0.000644605801337994	0.00781490841418635	-1.16956879347949	not-significant
RNU6-343P	0.0845020078299277	0.259220406428274	3.43363391432402	0.000647178109162944	0.00784120943342951	-1.17328330848842	not-significant
PLEKHA3P1	0.0307824919693056	0.115270957634096	3.43294671367996	0.000648780828431858	0.00785736698395579	-1.17559016681088	not-significant
TRDC	0.171957741982418	0.470773201106029	3.43163449108444	0.000651851542261716	0.00789291912028927	-1.17999393518352	not-significant
CTC-246B18.8	-0.0783274854376175	0.453448637945946	-3.43121440728806	0.000652837435986502	0.00790321778456229	-1.18140338148242	not-significant
SAPCD1-AS1	0.0490596382400707	0.149716019600832	3.43052576495303	0.000654456618873013	0.00791953546241215	-1.1837135279561	not-significant
IGHD3-9	0.131390767853558	0.145598971097713	3.42945801578315	0.0006569745928091	0.00794835796733215	-1.18729456809496	not-significant
CTB-37A13.1	0.0210020880863879	0.0289113818523909	3.42692157885283	0.000662992313330621	0.00800457655054487	-1.19579706938346	not-significant
DLGAP1-AS2	0.118332967556954	0.798477859338877	3.42577160691058	0.000665737536984681	0.00802444623697865	-1.1996499671892	not-significant
UBA52P6	0.0491479715453197	0.226970767106029	3.42485959145209	0.000667922243008736	0.00804745687217315	-1.20270473349934	not-significant
RP11-619L19.1	0.0475814903834873	0.0991875449376299	3.42136564533391	0.000676353914810553	0.00812891643146228	-1.21440042568981	not-significant
RP11-454P7.3	-0.0406750867105337	0.0452171301164241	-3.4212450589066	0.000676646681138411	0.00813076142655451	-1.21480387571392	not-significant
RP11-148O21.4	0.0397268257523486	0.0512138964760915	3.41949373288686	0.000680911989902352	0.00817192360831009	-1.2206618188949	not-significant
RP11-314O13.1	-0.682276927340835	3.31259990490852	-3.41781088719512	0.000685034124978495	0.00821632856514367	-1.22628801359204	DElncRNAs
RP11-252P18.1	-0.0111305041420819	0.00626284903326403	-3.41754350548798	0.000685691215445497	0.00822252064001155	-1.22718169795011	not-significant
TRAV35	0.0494773755269393	0.117897393740125	3.41725526814382	0.000686400216840843	0.00822933253812861	-1.22814501464769	not-significant
AC008592.3	0.125492326364284	0.957085039717256	3.41424068546209	0.000693856507506602	0.00830508403111685	-1.23821540026567	not-significant
LINC00391	0.00305213046177934	0.00349933838669439	3.4134271415859	0.000695881633486784	0.00832591002753952	-1.24093163947005	not-significant
SLC44A4	0.191217909649084	7.69112600990852	3.41323094635584	0.000696370839324526	0.00833005617611988	-1.24158659874071	not-significant
RP11-73M7.6	0.0312591548248215	0.149271468476091	3.41294718729737	0.000697078949675617	0.00833511133211351	-1.24253380922848	not-significant
RP11-342I1.2	-0.0799824241996835	0.719006478349272	-3.41171165335594	0.000700170011134455	0.00836521924291128	-1.24665724617893	not-significant
AC004791.2	0.0670957177811204	0.172846581534304	3.41143999815148	0.00070085135005632	0.00837164643529836	-1.24756367004953	not-significant
CTC-296K1.3	0.330365921125796	2.40981264940541	3.41132144337517	0.000701148891192955	0.00837348748416508	-1.24795922670806	not-significant
RP11-834C11.14	-0.0294272893948404	0.106175737721414	-3.41090934301605	0.000702184070425876	0.00838242104272247	-1.24933409298168	not-significant
MLLT10P1	-0.0777760656287029	0.385474410264033	-3.41032323178033	0.000703658812142831	0.00839830888482901	-1.25128922898976	not-significant
RP11-89N17.4	0.00745945537044479	0.0206518262307692	3.40963541489329	0.000705393142197602	0.00841556791857201	-1.25358322410151	not-significant
C9orf106	0.0573098493675973	0.178501990476091	3.40935679615873	0.00070609681252962	0.00842078326224966	-1.25451234309247	not-significant
HLA-V	0.062304229162473	0.127972632515593	3.40811994551921	0.000709228468607889	0.00845268883376379	-1.25863603603546	not-significant
UCA1	0.0327753943013788	0.074947505035343	3.40716234973229	0.000711661949152251	0.00847304368375866	-1.26182770681844	not-significant
CTB-35F21.4	0.0183079868265836	0.0337817046216216	3.40696108992242	0.000712174387307865	0.00847568812713908	-1.26249839794334	not-significant
RP11-625I7.1	0.00657556306076511	0.00557535613097713	3.40371796933624	0.000720479433589553	0.00856405388619569	-1.2733007764943	not-significant
XXbac-BPG170G13.31	0.065196618339857	0.179472206825364	3.40082892244798	0.000727953688503118	0.00864234079110036	-1.28291552978501	not-significant
CTD-2589M5.4	0.265128161216647	2.52142244306237	3.39866181141892	0.00073360758084665	0.00870474396156213	-1.29012257263445	not-significant
RP1-65J11.1	0.058924448675337	0.271732818245322	3.39858256537002	0.000733815103534578	0.00870474396156213	-1.29038603392412	not-significant
RP11-150O12.1	0.102820524884875	0.364133583234927	3.39856947293019	0.000733849394146306	0.00870474396156213	-1.29042956046553	not-significant
LINC00313	0.00590321322921707	0.0113974201039501	3.39740783532388	0.000736897807128828	0.00873786601641569	-1.2942908529815	not-significant
DGCR5	-0.0868472778886136	0.281103131068607	-3.39729819461745	0.000737186138915573	0.00873951006961696	-1.29465523458128	not-significant
RP11-225H22.4	0.0622171617325256	0.22770426637422	3.39690788398774	0.00073821342640604	0.00874813625483447	-1.2959523079373	not-significant
RP11-317P15.4	0.0327138505868144	0.138507321615385	3.39491572317499	0.000743477551294363	0.00880158633159447	-1.30257040896659	not-significant
TAGLN2P1	0.0459266245368855	0.205844483293139	3.39308713104083	0.000748340221649203	0.00884302643168244	-1.3086418662016	not-significant
RP11-733D4.1	-0.0539859270797337	0.104457415852391	-3.39082379820226	0.000754400003941282	0.00889841475355952	-1.3161524711832	not-significant
RP11-503E24.2	0.0726479660869028	0.377054468760915	3.38964266913597	0.000757580445555848	0.00892871406432566	-1.32007001284269	not-significant
CTD-2509G16.5	0.0116541501849288	0.0167494609272349	3.38938042728423	0.000758288279847062	0.00893326174799118	-1.32093963408422	not-significant
RP1-278O22.2	0.0221164729779358	0.0624708695176715	3.38705997394582	0.000764578464333968	0.0089912271494597	-1.32863170408938	not-significant
RP11-554E23.2	-0.0122593138282207	0.0195534882889813	-3.38339273538018	0.000774618626533141	0.00909464261962407	-1.34077799217257	not-significant
AF228730.8	0.0313930192745729	0.0432407870519751	3.38262823312137	0.000776727086433945	0.00911573153680779	-1.3433085256672	not-significant
IGKV1OR2-3	0.0480088117337543	0.0491106614677755	3.38229793383305	0.000777639687997805	0.00912460781011411	-1.34440166105459	not-significant
RP11-544M22.8	0.00822389878231313	0.0144439278191268	3.37881340970073	0.000787328284388866	0.00921658514887698	-1.35592759777503	not-significant
RNA5SP151	0.0728484762572944	0.148423432239085	3.37737497133061	0.000791360490054478	0.00925769684087574	-1.36068228987659	not-significant
AP000662.4	0.0297069786245372	0.143391395665281	3.37597325345416	0.000795308250557543	0.00929728056800778	-1.36531374684167	not-significant
RP11-701P16.5	0.0285993599732739	0.0910326989147609	3.37514374591282	0.000797653080717149	0.0093182023537654	-1.36805368345791	not-significant
RNA5SP498	0.035732492393959	0.0673469841964657	3.37503218543803	0.000797968927480895	0.0093182023537654	-1.36842212857055	not-significant
RP11-128L5.1	0.0157258162161032	0.0433963925696466	3.37435660911936	0.000799884088170085	0.00933683171850995	-1.3706530720538	not-significant
AC002456.2	-0.195797272389275	0.959420816467775	-3.37415923100343	0.000800444433627171	0.00933963811874294	-1.37130478985288	not-significant
IGKV2OR22-3	0.052642400733185	0.0577126825945946	3.37258475763234	0.000804927376938877	0.00938508715169435	-1.37650220193307	not-significant
RP11-1081M5.2	-0.125113195519004	0.156491249839917	-3.37256542911425	0.000804982555289453	0.00938508715169435	-1.37656599192409	not-significant
RP11-410L14.2	-0.187764091562126	2.4638489613368	-3.37041497236263	0.000811143636246325	0.00944560101506066	-1.38366097628599	not-significant
RP11-116O18.3	0.168608457382346	0.788798370455301	3.36979277228902	0.000812934415810726	0.00946267977191804	-1.38571299087788	not-significant
RP11-168K11.3	0.00388320056414591	0.00820017162993763	3.3687514347622	0.000815939767365606	0.00948631525232489	-1.38914651154613	not-significant
AC007392.3	0.0339515771981131	0.172791515212058	3.36773717411277	0.000818876911995677	0.00951462507721452	-1.39248978075998	not-significant
IGKV2OR2-1	0.0471507151245017	0.042654698985447	3.3674925255004	0.00081958684869351	0.00951923957323811	-1.39329606303763	not-significant
CTD-2528L19.6	-0.117207028898262	1.57846016806237	-3.36648510533389	0.000822516284004161	0.00954187527799542	-1.39661560364984	not-significant
CDY7P	-0.0093920873813168	0.0110639336070686	-3.36640573203733	0.000822747503956027	0.00954266160379033	-1.3968771055844	not-significant
RNU6-247P	0.072413722651868	0.115695264488565	3.3662625997815	0.000823164611106881	0.00954560320728847	-1.39734865185504	not-significant
RP11-26M5.3	-0.197689295672849	0.533726454137214	-3.36613704551382	0.000823530655591281	0.00954795162589518	-1.39776227206054	not-significant
RP11-380L11.4	-0.136712595221108	1.10164416744699	-3.36466022191725	0.000827847614287703	0.00959419187284956	-1.40262634729394	not-significant
RP4-710M3.1	0.0805256890041448	0.352641148068607	3.36374436156339	0.000830535369784375	0.00961773852499828	-1.40564180772519	not-significant
CTD-2284J15.1	-0.195246420413244	1.35532650389813	-3.3637433767053	0.000830538264391754	0.00961773852499828	-1.40564504993848	not-significant
RP11-521B24.3	-0.103760858003277	1.0553973732183	-3.36353951797326	0.000831137629988355	0.0096227707321297	-1.40631614590074	not-significant
RP11-107N7.1	-0.00639287109686833	0.00623968098336798	-3.36290227221735	0.000833013794478292	0.00964066926029813	-1.40841368690684	not-significant
RP4-781K5.6	0.00259556872268682	0.00472664209355509	3.36225695122212	0.000834917749451202	0.00965887510148749	-1.41053742180311	not-significant
CHL1-AS1	0.017723647281886	0.032885082962578	3.36088157337389	0.000838989183857151	0.00970213140777728	-1.41506245776234	not-significant
WASIR1	-0.0214251082180874	0.0311858163700624	-3.360032662043	0.000841511368327932	0.0097255194502302	-1.41785452100109	not-significant
RP11-661A12.5	0.0642669528178283	0.28641478710395	3.3591062984026	0.0008442717183795	0.00975163062730442	-1.42090055656697	not-significant
PSME2P2	0.112016242565762	1.15009653575052	3.35894010985939	0.00084476781225672	0.00975543082559991	-1.42144692698236	not-significant
AC003682.17	0.0282381357203024	0.0526973671413721	3.3571169328959	0.000850228063763398	0.00981266375942944	-1.42743920850512	not-significant
IGHV4OR15-8	0.0310102804611209	0.0315546873762994	3.35583473213451	0.000854087786010584	0.00984747700667456	-1.43165159087663	not-significant
RP11-564A8.8	0.0377494923287719	0.0611226811372141	3.35576966695697	0.000854284081207055	0.00984779558725297	-1.43186530696062	not-significant
AC141928.1	0.0967182704321697	0.405445593130977	3.35567608551141	0.000854566480751177	0.00984910641761132	-1.43217268196187	not-significant
RP11-686D22.7	0.115294696581831	0.654214091908524	3.35511673651391	0.000856256232765558	0.00986663364169778	-1.43400973351642	not-significant
RP11-680F20.6	0.134581310856583	0.325416954143451	3.35184760983559	0.000866194350626586	0.00996738067600206	-1.44474057456081	not-significant
CTC-459F4.1	-0.121838794549095	0.542856701580042	-3.35025909077884	0.000871062071403218	0.0100174711764861	-1.44995125209394	not-significant
RP13-36G14.4	-0.0931043601007504	1.28125001605198	-3.34993084632427	0.00087207108196705	0.0100271000911402	-1.45102766929194	not-significant
IGKV2D-18	0.0223110766107829	0.0211907844490644	3.34964619221162	0.000872946977533687	0.0100351949551603	-1.45196105851377	not-significant
CTB-32H22.1	-0.0195949032246444	0.0474017838087318	-3.34784968418111	0.000878493830714035	0.0100929986804212	-1.45785011501022	not-significant
MAGI2-AS3	0.122418525712488	0.839052776409563	3.3476642732262	0.000879068163132535	0.0100976102382096	-1.45845773113189	not-significant
RP11-92C4.6	0.140019062778198	0.895428717580042	3.34657180671558	0.000882459304029876	0.0101305842281542	-1.46203723570207	not-significant
RNU1-47P	0.0477706488753912	0.084831170024948	3.34557786278296	0.000885555184910983	0.01016013177076	-1.46529295892959	not-significant
RP11-592N21.2	0.0173138550146084	0.0330390981954262	3.34507761022528	0.000887117161574467	0.0101734195272258	-1.46693121715089	not-significant
RP11-242C19.2	0.0301382769095904	0.102211742844075	3.34486732262242	0.000887774523080642	0.0101775949497564	-1.46761981028613	not-significant
DACT3-AS1	0.0257426773768858	0.117543676914761	3.34155618107415	0.000898185088998725	0.0102828103512487	-1.47845679661263	not-significant
RP11-404P21.9	0.10147914148233	0.292628893523909	3.34058275249198	0.000901267169217592	0.0103120294354512	-1.48164076811972	not-significant
RBM26-AS1	-0.0724035616537039	0.692950703877339	-3.34044921129183	0.000901690754996084	0.0103148546457595	-1.48207749676275	not-significant
AP000439.3	0.0191230848241635	0.0349492638128898	3.33974811914519	0.000903917621288891	0.0103322314319096	-1.48437005150003	not-significant
RP11-535M15.1	0.16145726479594	1.09322982109979	3.33925076935067	0.000905500443358181	0.0103462728740419	-1.48599609506681	not-significant
RP11-64C12.8	0.0673574012293759	0.251369672735967	3.33714499910349	0.000912230677374744	0.0104190947887088	-1.49287817346773	not-significant
CEACAMP5	0.0202105625192348	0.0323845387151767	3.33558782592621	0.000917237421137287	0.0104660428586951	-1.49796466154854	not-significant
TPSB2	0.346654888268405	2.53476185516216	3.33479502270112	0.000919796305299444	0.01048952891925	-1.50055347341638	not-significant
RP11-686D22.8	0.0738722777345538	0.410735215326403	3.33478314570795	0.000919834690368743	0.01048952891925	-1.50059225196686	not-significant
LINC00707	0.00688535556816723	0.0121438806049896	3.33302997349372	0.000925517100331963	0.0105440325730892	-1.50631493782171	not-significant
RP11-276H7.3	0.0355181794584873	0.0748282336361746	3.33258758951465	0.000926956108722547	0.0105526554140876	-1.50775850889725	not-significant
RP11-493L12.4	0.04879358883548	0.153985851139293	3.33257505013634	0.000926996927721162	0.0105526554140876	-1.50779942426769	not-significant
AC087491.2	0.212418490450172	1.4242425252973	3.33228231277678	0.000927950340281531	0.0105614496136487	-1.50875457000584	not-significant
RP11-483L5.1	0.0749319973450708	0.207297194927235	3.3288151107434	0.000939312162913229	0.0106782747772614	-1.5200612904471	not-significant
OR8R1P	0.00933162606937724	0.0106373371746362	3.32781221123268	0.000942622633164083	0.010707569588045	-1.52332970069282	not-significant
RNU6-127P	-0.1662476164171	0.492838566419958	-3.32741572613988	0.000943934378393458	0.0107203844682472	-1.52462157071948	not-significant
IGLV1-41	0.146431105002099	0.238879362266112	3.32677305344849	0.000946064223040214	0.0107403950594301	-1.52671528323891	not-significant
AC145343.2	0.0541186961598745	0.300798315869023	3.32620018733334	0.000947966489235859	0.0107598987960758	-1.52858125289967	not-significant
RP11-845M18.7	0.0142552096845906	0.0265033948004158	3.32561215629361	0.000949922808343351	0.0107779135271557	-1.53049629941025	not-significant
AC106801.1	0.00546373491338074	0.0104779618045738	3.32451905404565	0.000953569419623617	0.0108171862645355	-1.53405535718515	not-significant
RP11-58K22.5	0.0140970290727224	0.0267341688877339	3.32215841292102	0.000961488985925328	0.0108922113739275	-1.54173761319124	not-significant
AP000439.2	0.0210507214726512	0.0535750601164241	3.32162951206627	0.000963271721389323	0.0109102902030569	-1.54345810549755	not-significant
RP11-47G11.2	0.0167221159620285	0.0354163852619543	3.32146570543879	0.000963824477423248	0.0109144336236057	-1.54399090853126	not-significant
RPL23AP10	0.0174677389852845	0.0419464831871102	3.31698986683102	0.000979042450537588	0.0110503289308985	-1.5585394632587	not-significant
RP5-1011O1.3	0.157391857067063	0.264066055209979	3.31508905909948	0.000985572520607256	0.0111032796391647	-1.564712302904	not-significant
HMGB2P1	0.0266382991824729	0.082143047031185	3.3136917096902	0.000990398776334056	0.0111483349438628	-1.56924801494855	not-significant
RP11-722E23.2	0.126665473701972	0.929879143214137	3.31349557548679	0.000991077951332404	0.0111538296731775	-1.56988450857692	not-significant
LINC00160	0.120773636764875	0.278649977850312	3.30943298523702	0.00100524356129765	0.0112936609223564	-1.58306031068958	not-significant
CTC-277H1.7	-0.0535279895191654	0.324331961864865	-3.30901594081826	0.00100670832128106	0.0113079412763827	-1.58441199615496	not-significant
AC079448.1	-0.0123509790316371	0.0146971598752599	-3.30785616950369	0.00101079214217928	0.0113484531776986	-1.58817008318239	not-significant
RP11-17M16.2	0.0699059164652119	0.392536719607069	3.30720803206319	0.00101308107794208	0.0113627825207522	-1.59026973943666	not-significant
U91319.1	-0.0987261435919402	0.23222980149896	-3.30708000666231	0.00101353377607008	0.0113649311663921	-1.59068443419725	not-significant
ANKRD36BP2	0.0429942944320105	0.0571949671351351	3.30483096635926	0.00102151708344289	0.0114434608501497	-1.59796693424999	not-significant
TMPRSS4-AS1	0.0149028167124555	0.0223440461268191	3.30470040707565	0.0010219823114947	0.0114464763516671	-1.59838954608561	not-significant
LA16c-3G11.7	-0.112425975149255	0.297119995804574	-3.3037712709512	0.00102529883168784	0.0114786651613365	-1.60139663804253	not-significant
RP11-344N10.5	-0.0551126159629552	0.413525301060291	-3.30265934697024	0.0010292809403581	0.0115127636522391	-1.6049942496696	not-significant
RP11-307C19.2	0.151308371092294	0.445572435343035	3.30232064688127	0.00103049676937355	0.0115219484629286	-1.60608987827965	not-significant
AC093620.5	0.145092735370405	1.22896770538877	3.30170294546373	0.00103271756093049	0.011544568299837	-1.60808774521207	not-significant
RP11-84A14.4	0.0545347055411198	0.40694481264657	3.3000612301151	0.00103864155394454	0.0116041263701033	-1.61339590291073	not-significant
RP11-175O19.4	-0.109547826013197	2.21959868189813	-3.29789412875738	0.00104650966529533	0.0116830898331928	-1.62039892799174	not-significant
RP11-20G13.2	0.0586498820811381	0.129904667925156	3.29543537067894	0.00105550367254833	0.0117722431574173	-1.62833912316778	not-significant
SPACA6P	0.128658203558857	1.10326991718295	3.29355388460266	0.00106243444352639	0.0118404962500812	-1.634411281364	not-significant
IGLVI-20	0.0169162106085409	0.0117387822037422	3.2916546218744	0.00106947351270865	0.0119075800889627	-1.64053744900093	not-significant
RP11-761I4.4	0.0424681716679711	0.147433858530146	3.29103136229812	0.00107179285918571	0.0119311286309391	-1.6425470681312	not-significant
SUGT1P	-0.125725850408244	1.40698965898337	-3.29054025511293	0.00107362371163314	0.0119446775249855	-1.64413032290632	not-significant
RP11-6F2.5	0.0361000267045193	0.0746969722203742	3.29015604741701	0.00107505806451682	0.011954053903075	-1.64536879255328	not-significant
CTC-205M6.5	0.0419141000608355	0.30582762533264	3.28873674311067	0.00108037214827071	0.0120060313325242	-1.64994263335601	not-significant
RP11-253D19.1	0.0248229690365124	0.0519398707297297	3.28780585390333	0.00108387075801924	0.0120367238481043	-1.65294148647841	not-significant
CTB-39G8.3	0.132891398002827	0.700724012261954	3.28778250270132	0.0010839586550659	0.0120367238481043	-1.65301670178007	not-significant
RP11-432N13.2	0.00262223996517793	0.00284121648232848	3.28764595488336	0.00108447277173154	0.0120401429403098	-1.65345651839317	not-significant
RP11-21L23.3	0.193045708303231	1.48927551511227	3.28578248520091	0.00109151157652705	0.0121067793348565	-1.65945695571149	not-significant
RP11-40F6.1	0.016719354114395	0.0362804031767152	3.28566257377263	0.00109196596114165	0.0121095188173177	-1.65984296332002	not-significant
AC002480.3	0.0102460847719217	0.0277530003534304	3.28062967460697	0.00111119631350453	0.0122994159538557	-1.67603225450437	not-significant
CTD-2293H3.2	-0.0493947127672431	0.310277013334719	-3.28039976649101	0.00111208223402492	0.0123068888169092	-1.67677123162847	not-significant
AC010423.1	-0.0147089067147866	0.0318048222681913	-3.28014939371117	0.00111304775759157	0.0123105738629473	-1.67757593052686	not-significant
RP11-863K10.4	0.101867186018131	0.512064263220374	3.27723453246528	0.00112434582859259	0.0124261177160771	-1.68693998205872	not-significant
LINC00880	0.01681579007274	0.0610472503284823	3.27616117673305	0.00112853290627169	0.012463556215278	-1.69038615409395	not-significant
TRBV7-5	0.0237145854089679	0.0264975726153846	3.27551137509627	0.00113107475432525	0.0124839436069543	-1.6924719166593	not-significant
SNORA42	-0.0652082445157457	0.654734539691268	-3.27405410683716	0.00113679450955164	0.012537593696485	-1.69714808344786	not-significant
RP11-67C2.2	0.07075335289765	0.274483208303534	3.27375006711351	0.00113799123742517	0.0125460525641132	-1.69812345283623	not-significant
AC009133.17	-0.272669219405912	0.665527556659044	-3.27301993296312	0.00114086988434028	0.0125730407582061	-1.7004653933266	not-significant
RP3-510D11.2	0.117862898314534	1.18517708860291	3.27167574425716	0.00114618718478232	0.0126197305596616	-1.70477563701262	not-significant
RP11-834C11.7	0.0202261112008361	0.0660980741185031	3.27013559864174	0.00115230788883035	0.0126823375504501	-1.70971215002876	not-significant
LINC00629	-0.0319754654688614	0.0889240161185031	-3.26930043148928	0.00115563959093391	0.0127142130762876	-1.71238811899158	not-significant
AC145110.1	0.00641577553523127	0.01638295	3.26708113580309	0.00116453639433764	0.0127988827687283	-1.71949581400498	not-significant
HDHD1P1	-0.0748871068280615	0.301169250214137	-3.26705270893847	0.00116465076387301	0.0127988827687283	-1.71958682622671	not-significant
AC008427.2	0.0433848822630605	0.108036107858628	3.26688795068408	0.00116531383929093	0.0128037597167256	-1.72011430581158	not-significant
SLC26A4-AS1	0.189856439596064	1.12232107317464	3.26555297785669	0.00117069940449961	0.0128508415361005	-1.72438733191754	not-significant
RP11-685M7.3	0.0330255934838071	0.220212231031185	3.26042623187957	0.00119159694846033	0.0130410067534682	-1.74078166686562	not-significant
AC004854.5	-0.0441785192012813	0.125740173212058	-3.2574368165555	0.00120394137594567	0.0131440772470717	-1.75032986156255	not-significant
COX6B1P2	-0.0953560555080448	0.326711267981289	-3.25554162074729	0.00121182862415352	0.0132079592828919	-1.75637877836013	not-significant
IGKV1-33	0.101203712462918	0.0907393560602911	3.25539882843601	0.00121242481915783	0.0132119910257872	-1.75683439367301	not-significant
IGHEP1	0.0248816972982206	0.0337422564158004	3.25395450065705	0.00121847055936804	0.0132704421842607	-1.76144181527307	not-significant
PGBD4P7	0.0465159861284161	0.0925801724698545	3.25320640279053	0.00122161295447825	0.0132997045633268	-1.76382748670444	not-significant
SNORD3C	-0.000907018085290636	0.000469605045045045	-3.25077042352383	0.0012318974244804	0.013394188998722	-1.77159214627941	not-significant
AC092614.2	-0.053801310625713	0.300025938528067	-3.25034245756683	0.0012337125182525	0.0134086799424986	-1.77295570872813	not-significant
CTA-520D8.2	0.0136060297025978	0.0207334668648649	3.25000626163065	0.00123514013329709	0.0134194504955	-1.7740267579215	not-significant
RP11-8H2.1	0.0125065816909963	0.0424626322536383	3.24975213790554	0.00123622025412704	0.013428686879575	-1.77483627204606	not-significant
RNU7-59P	-0.0824092511910674	0.170071005209979	-3.24950661786177	0.00123726463711431	0.013435032614319	-1.77561832151248	not-significant
RP11-230C9.2	-0.127925634351267	0.917725215908524	-3.24844102189182	0.00124180690387572	0.0134768363748312	-1.77901188513804	not-significant
LINC00863	-0.0902484739993614	0.879558388234927	-3.2476623989467	0.00124513566584618	0.013507940565173	-1.78149086305528	not-significant
TRDV3	0.0140583954476511	0.0234840921850312	3.24397181473371	0.00126102634809936	0.0136625617714747	-1.79323320033158	not-significant
RP11-848P1.3	0.117087036470406	0.988832558636175	3.24222154457672	0.00126862802589651	0.0137289897134827	-1.79879757058366	not-significant
PMS2P4	-0.148426197519757	2.09235563917464	-3.24196418511718	0.00126974934746535	0.013734133966369	-1.79961551236791	not-significant
RP11-266K4.9	0.0598937059565827	0.339689914316008	3.24178681933487	0.00127052266877021	0.0137382144433994	-1.80017918146969	not-significant
XXbac-BPG249D20.9	0.0189499259849286	0.0779263523160083	3.24085931299326	0.00127457373922363	0.0137657419057817	-1.80312631925109	not-significant
PLEKHM1P	0.108850355617719	1.07894306831185	3.24038144496719	0.00127666558976881	0.0137783130849966	-1.8046444228237	not-significant
RP3-405J10.3	0.0172474634308361	0.0771809560997921	3.24017290533327	0.0012775794607471	0.013783080557029	-1.80530684980099	not-significant
DGCR9	-0.0683647455182395	0.234080349719335	-3.23873190687946	0.00128391083719248	0.0138462693112592	-1.80988307194425	not-significant
RP11-713P14.1	-0.0069409945386299	0.00970479883160083	-3.23711452700491	0.0012910517867784	0.0139130012319362	-1.81501711304831	not-significant
RP11-10N16.3	0.0141596391665659	0.0308287029085239	3.23705398547477	0.00129131979842872	0.0139133214746001	-1.81520924207118	not-significant
AC092535.3	-0.0628294363496807	0.183720369869023	-3.2361230313852	0.00129544753621481	0.0139449290739259	-1.8181631991061	not-significant
MIR181A1HG	0.00215823031407471	0.0040345353970894	3.23458375472462	0.00130229930982884	0.0140083547905263	-1.82304560541579	not-significant
AC108488.4	0.0882761962920255	0.922164472908524	3.23323005555676	0.00130835273464024	0.0140708769787143	-1.8273375438233	not-significant
ATP5G1P4	0.0549217743718145	0.198245931671518	3.23115641007587	0.00131767612028993	0.0141528983876689	-1.83390875546901	not-significant
RP4-798A17.5	0.0934457538811376	0.462237648962578	3.2288312678776	0.00132820338802951	0.0142367330998804	-1.84127213934456	not-significant
RP11-650K20.2	0.00999392954774016	0.0140405257713098	3.22877350080154	0.00132846592140125	0.0142367330998804	-1.84145501458298	not-significant
RP11-999E24.3	0.130713098499054	0.835029545357588	3.22774274928048	0.00133315844792106	0.0142787652401704	-1.84471757383052	not-significant
TRAV8-5	0.0908894015269565	0.229182846505198	3.22771737273258	0.00133327416865503	0.0142787652401704	-1.84479788370414	not-significant
ADAMTS7P1	0.00462675841265116	0.0160712527858628	3.22597239545704	0.00134125385330935	0.0143533337120918	-1.85031881220773	not-significant
RP11-89C3.4	0.0971463163830591	0.394886387197505	3.22443767392107	0.00134830855763442	0.014410340793447	-1.85517215041374	not-significant
CTB-51A17.1	-0.00592138287967976	0.00612787357380457	-3.22436644520309	0.00134863680932736	0.0144112110882497	-1.8553973473874	not-significant
IGKV1OR22-5	0.0515680186759784	0.0604955041185031	3.22317330987566	0.00135414628149548	0.0144542118716045	-1.85916886017449	not-significant
CACNA1C-AS2	0.0619812427768676	0.30029521595842	3.21925693675337	0.00137237740973851	0.0146327611070859	-1.87153916024464	not-significant
AL122127.25	0.0316781697597864	0.0370470541018711	3.21879622525197	0.00137453693438658	0.0146477619981802	-1.87299342193183	not-significant
SLC9A7P1	0.0443678643324373	0.236932197679834	3.2177753464913	0.00137933337583724	0.0146932627692254	-1.8762151727659	not-significant
RP1-161N10.1	-0.185421198944931	0.526483580199584	-3.21772684072558	0.00137956165757606	0.0146932627692254	-1.87636822583311	not-significant
DUSP5P1	-0.0844149320062643	0.143914662781705	-3.21686533388887	0.00138362197813725	0.0147284478463992	-1.87908622038156	not-significant
MRPS10P1	0.0377966233901245	0.061104628043659	3.21566076683189	0.00138931769427458	0.0147809934795208	-1.88288537753727	not-significant
RP1-16A9.1	0.018282924340071	0.034217326037422	3.21546888549462	0.00139022699270536	0.0147879729318797	-1.88349043790155	not-significant
RP11-158I9.5	0.0316111687042702	0.115939206713098	3.21517789035965	0.00139160702792448	0.0147999562002598	-1.88440796830336	not-significant
TRBV6-4	0.0381188743367078	0.0717087881226611	3.21452739479279	0.00139469656641101	0.014824712984351	-1.88645874404745	not-significant
RP11-545N8.3	0.0106316965767793	0.0264678676444906	3.21421615260533	0.00139617705893425	0.0148356118163067	-1.88743983679696	not-significant
CHIAP1	0.00396963441485765	0.0029558791995842	3.21359533051486	0.0013991344796037	0.0148637672599383	-1.8893965107125	not-significant
RP11-229P13.19	0.0268089914962986	0.081370644024948	3.21228038251902	0.00140541766356197	0.0149142350276977	-1.89353969811415	not-significant
RP11-706C16.7	0.0211926771601065	0.0614574443950104	3.21185163722007	0.00140747196206759	0.0149306078214463	-1.89489025373647	not-significant
RP11-162J8.3	0.0647233266600709	0.142919947442827	3.21130055843839	0.001410116490611	0.0149559439668128	-1.89662590848109	not-significant
IGKV1D-27	0.133031944738665	0.14381123643659	3.21006670160381	0.00141605422127785	0.0150107403445443	-1.90051097805819	not-significant
CLRN1-AS1	-0.00547822339098761	0.0126167466403326	-3.20791036953645	0.00142648675939212	0.0150966616676867	-1.90729722991101	not-significant
CDKN2B-AS1	0.0144150058606759	0.0646746315800416	3.20711072014764	0.0014303735715298	0.0151268287848054	-1.90981271808753	not-significant
IGHVII-60-1	0.00947020601478646	0.00734780666112266	3.20560539325966	0.00143771701457399	0.015185235768801	-1.91454645340653	not-significant
RPL32P1	0.0584848086680067	0.169017457995842	3.20292566351326	0.00145087588025954	0.0153020755095219	-1.92296801297148	not-significant
TIMM8AP1	0.377595393292071	3.93770111268191	3.20253771893256	0.00145279009044716	0.0153194970220225	-1.92418664333338	not-significant
RP11-331F9.4	0.0240944835285052	0.0660949905488565	3.19887373354218	0.00147098457193966	0.0154945654342126	-1.93568915630167	not-significant
RNU6-358P	-0.0337936290803735	0.0343040747276507	-3.19612461633926	0.00148477409643136	0.0156257219121013	-1.9443112978226	not-significant
RP11-254F19.3	-0.0105654589703382	0.0146221497276507	-3.19477961511022	0.00149156403833501	0.0156830451118794	-1.94852707894683	not-significant
RP11-46I8.4	0.0289772376593238	0.0313871965218295	3.19388334779212	0.001496104567295	0.0157251228390015	-1.95133540128099	not-significant
TMSB10P1	0.128486368492809	0.515847109968815	3.1933183206075	0.00149897358091374	0.0157496077863614	-1.95310544310447	not-significant
RP11-346C20.4	0.0967849158187163	0.706630449318087	3.19296330383539	0.00150077883406737	0.0157592725109492	-1.95421743878416	not-significant
RP1-170O19.17	0.226585576044624	0.872644556970894	3.19292513006904	0.00150097306649406	0.0157592725109492	-1.95433700090612	not-significant
RP11-286H15.1	0.0880306404052837	0.36869816743659	3.19107736719013	0.00151040251672155	0.0158468772226094	-1.96012264750939	not-significant
RP11-61G19.1	0.0129207825144839	0.0204468588024948	3.18713307940773	0.00153071431155284	0.0160283028171872	-1.97246211579226	not-significant
RP11-813N20.3	0.00199132081830961	0.00200735344906445	3.18667683492297	0.0015330800363014	0.0160465751663104	-1.97388850548131	not-significant
RP11-84C10.2	0.0215941430216369	0.0418478926943867	3.18663756292558	0.00153328382778437	0.0160465751663104	-1.97401127518002	not-significant
IGLJ3	0.0334741875065658	0.0306997986777547	3.18645560857504	0.00153422835767655	0.0160535826379321	-1.97458007073508	not-significant
RP11-148E17.1	-0.0891127120151069	0.131347991338877	-3.18415191985003	0.00154623344643663	0.0161676096413137	-1.98177878861161	not-significant
IGFBP7-AS1	0.0189966649082203	0.0753608833305613	3.18388132850886	0.00154764924549807	0.0161766194946108	-1.98262402268857	not-significant
RNU6-481P	0.117566536874679	0.600170548972973	3.18366599835156	0.00154877676032866	0.0161855071962251	-1.98329659067633	not-significant
RP11-800A3.7	0.061038324460675	0.431116227320166	3.18270528730186	0.00155381650046735	0.0162323642892802	-1.98629677006581	not-significant
XXbac-BPG13B8.10	0.0496106235198216	0.147410631162162	3.18147384459691	0.00156029861077684	0.0162796917418562	-1.99014114086245	not-significant
RP11-230C9.4	-0.0849928354874394	0.443797164218295	-3.18021079429774	0.00156697303911405	0.0163405706081	-1.99408270399797	not-significant
CTA-796E4.3	0.0218535501859075	0.0238109938918919	3.17869148040295	0.00157503659648882	0.0164158625061037	-1.99882199324688	not-significant
RP11-864I4.3	0.0522709075520994	0.142085120517672	3.17761484862429	0.00158077385952087	0.0164639035561622	-2.00217908251963	not-significant
NR2F1-AS1	0.0989473508804062	0.906085002446985	3.17501725499296	0.00159469572806721	0.0165822795146323	-2.01027425579043	not-significant
LINC00365	0.035037299290676	0.0887292263970894	3.17459475293256	0.00159697081511315	0.0166000240309794	-2.01159034631879	not-significant
OR6R2P	0.00902923467576512	0.00719424345322245	3.17252664977006	0.00160815043151116	0.0166954266082223	-2.01803004818104	not-significant
RN7SKP26	0.0388336249512454	0.11130450224948	3.17120910469809	0.00161531036715291	0.0167608186257254	-2.02213054854047	not-significant
RP11-720N19.1	0.00812319367677929	0.0153669251933472	3.17073943695631	0.0016178697906411	0.0167784687342558	-2.02359186664547	not-significant
RP4-612B15.3	0.0502572853794822	0.428712542386694	3.17073876012977	0.00161787348166305	0.0167784687342558	-2.02359397236497	not-significant
RP1-239B22.5	0.100960275747791	0.592619222382536	3.17040825622608	0.00161967678862398	0.0167899231309623	-2.02462217328794	not-significant
LNX1-AS2	0.0219555982458717	0.0503113854760915	3.16944672229706	0.00162493370197992	0.0168344718546436	-2.02761293040786	not-significant
AP001058.3	0.00967138798569395	0.00972455225987526	3.16929322423814	0.00162577436554378	0.0168394692001073	-2.02809029056422	not-significant
ADIRF-AS1	0.138402645872951	0.777096283871102	3.16890834471182	0.00162788400300094	0.0168553401814534	-2.02928712124645	not-significant
RP11-667K14.3	0.123143843914194	1.72870937772141	3.16860414375921	0.00162955320537895	0.0168666411988053	-2.03023297326248	not-significant
RP11-327J17.2	0.0133243447825088	0.0269857475966736	3.16574486792641	0.00164531994122801	0.0170093097384337	-2.03911906370532	not-significant
RP1-170O19.23	0.0222764270898219	0.0417021984033264	3.16514129222895	0.00164866615173008	0.017033810756327	-2.04099387977546	not-significant
TRPC2	0.00834732065103189	0.0291531005135135	3.16477341633941	0.00165070872758987	0.0170463265790218	-2.04213640114123	not-significant
IGHV1-17	0.0434165906603915	0.0590569912411642	3.16321964081514	0.00165936162726388	0.017121000467492	-2.0469605956792	not-significant
AP000487.5	-0.0473051718368519	0.418919604037422	-3.16230872619924	0.0016644539123228	0.0171548933060532	-2.04978776578532	not-significant
RP11-415J8.7	-0.0919671038100017	0.420651848004158	-3.16093108658008	0.00167218273602273	0.0172269421166729	-2.05406200830963	not-significant
RP11-452D12.1	0.00655608227827402	0.0181881579459459	3.15846561983133	0.00168609720952305	0.0173492780434427	-2.06170686645785	not-significant
IL21R-AS1	-0.0659588996957305	0.203465054723493	-3.15805485752458	0.00168842580517787	0.017362120022353	-2.06297999196513	not-significant
DUTP6	0.0928635028735925	0.554323976686071	3.15728097302921	0.00169282099042903	0.0173981234233726	-2.06537815465808	not-significant
RP11-732A21.2	0.00554842700314945	0.0133515986632017	3.15531292538462	0.00170404588849599	0.0174991991323348	-2.07147432631804	not-significant
CTC-340A15.2	-0.0933324842729012	0.243562584380457	-3.15529400858858	0.00170415411421131	0.0174991991323348	-2.07153290478556	not-significant
RP11-54O7.1	-0.108227365139557	0.295450445301455	-3.15490927915411	0.00170635658327498	0.0175156543297602	-2.07272419942931	not-significant
TRAV10	0.0464050464387363	0.109191894349272	3.15203451287271	0.00172289713415731	0.0176761193062806	-2.0816213522522	not-significant
RP11-510M2.5	0.0133725049066726	0.022926609031185	3.15135607604081	0.00172682217008982	0.0177070540999357	-2.0837199206447	not-significant
RP11-413E1.4	0.0400755803384515	0.157199683665281	3.15124038613702	0.00172749230639121	0.0177108153280533	-2.08407773410476	not-significant
IGHV3OR16-11	0.0537149279391458	0.0448547216673597	3.14863398469966	0.00174265367473235	0.017845975934896	-2.09213564606957	not-significant
RP13-317D12.3	0.0721439345200701	0.409118152609148	3.14707347374427	0.00175178976876416	0.0179252977968512	-2.09695703682805	not-significant
RP11-551G24.3	0.00149025815213523	0.00102412644282744	3.14618761721192	0.00175699569894146	0.0179754175353242	-2.09969297920162	not-significant
RP11-728F11.3	0.00987332275850529	0.0130543731101871	3.14550869278633	0.00176099520120395	0.0180100239643887	-2.10178931745351	not-significant
CTD-2561B21.4	0.0381464260546262	0.129083030889813	3.1439779173643	0.0017700437320764	0.0180772334064623	-2.10651435234459	not-significant
RP11-665C16.5	0.0156302704223842	0.028051556991684	3.14255018292652	0.00177852180449739	0.0181520478267523	-2.11091934202082	not-significant
RP6-201G10.2	-0.133069489339291	1.00547872079834	-3.14253489288139	0.00177861280108329	0.0181520478267523	-2.11096650601237	not-significant
RP4-728D4.2	0.0564670788836821	0.326874818889813	3.1403475179632	0.00179167498759676	0.0182693900630129	-2.11771145899259	not-significant
MIR4500HG	0.0155560995327757	0.043889021968815	3.14014445277152	0.001792892093061	0.0182786084577532	-2.1183373988155	not-significant
RNU1-61P	0.0533221377065299	0.116475024941788	3.13971806441968	0.00179545020479928	0.0182919125994793	-2.11965159637105	not-significant
LINC00839	0.0452231610761738	0.141120500891892	3.13961769120288	0.00179605288182926	0.0182922359977479	-2.11996093788269	not-significant
RP11-223I10.1	-0.244145213555377	1.35157441801663	-3.13960842414287	0.00179610853400738	0.0182922359977479	-2.11998949767585	not-significant
snoZ6	0.0186019695270461	0.0348580900129938	3.13883301380706	0.00180077080074576	0.0183301263499202	-2.12237891815017	not-significant
RP11-1149O23.2	0.107665061653734	1.02419761155094	3.13844658304604	0.0018030984350467	0.0183506202417765	-2.12356948983087	not-significant
OR51A9P	-0.183735219282423	1.09110135385239	-3.13826755937815	0.00180417770947768	0.0183584043086918	-2.12412100411012	not-significant
AGGF1P1	-0.0161668222653382	0.0352527169147609	-3.1379473527148	0.00180610961492543	0.0183733626543526	-2.12510738243985	not-significant
RP11-91I20.3	0.101977281369679	0.362538808893971	3.13746561808018	0.00180901966155982	0.0183948503969859	-2.12659115647515	not-significant
RP3-522P13.1	0.0150925108630071	0.0290225014656965	3.13738737579455	0.00180949271281181	0.0183964567339271	-2.12683212716936	not-significant
RP11-190A12.8	0.190711161259534	0.854494278580042	3.1373072628001	0.00180997719249187	0.0183981786800179	-2.12707885329891	not-significant
RP11-620J15.2	0.00362300147797153	0.0104645894469854	3.13644611100688	0.00181519252551196	0.0184383517722803	-2.12973058364729	not-significant
OR4K11P	-0.0223776202782032	0.0309376557130977	-3.13449834673867	0.00182703977592146	0.0185421689453642	-2.1357257242724	not-significant
OR4K6P	-0.00471407632903912	0.00494439022869023	-3.13440063404976	0.00182763598541749	0.0185421689453642	-2.13602638586625	not-significant
RP11-104G3.2	-0.0691381723815856	0.44874939666736	-3.13313939235489	0.00183534776606657	0.0186053323543874	-2.13990641454462	not-significant
LINC00662	-0.148786112986288	1.86388282920374	-3.13311661689239	0.00183548730044913	0.0186053323543874	-2.1399764662014	not-significant
CTD-3157E16.1	0.232425919811861	2.3245691633763	3.13306987252333	0.00183577371150472	0.0186053323543874	-2.14012023872088	not-significant
RP11-764K9.1	0.00526253343250891	0.0139563051081081	3.1320413497032	0.00184208608781991	0.0186660674088061	-2.14328316429589	not-significant
RP1-45N11.1	0.00657501759560488	0.0126462163804574	3.13197092718878	0.00184251902443908	0.0186672146937229	-2.14349969198426	not-significant
IGLV5-48	0.0676565146823309	0.0900871758108108	3.1312618606772	0.00184688338282458	0.0187016961625007	-2.14567959417108	not-significant
CTC-461F20.1	-0.0828504662649119	0.252376349297297	-3.13014552504803	0.0018537738256621	0.0187617078105275	-2.14911061456924	not-significant
RP11-677M14.7	-0.0643606519658023	0.434655129072765	-3.12890844755569	0.00186143720182327	0.0188360024095069	-2.15291135923349	not-significant
AC022153.1	-0.0435210632743066	0.128772602611227	-3.12880462855238	0.00186208165982799	0.0188392586852151	-2.15323026275838	not-significant
RN7SL399P	0.0201262159774375	0.0351923261455301	3.12806154735094	0.00186670035346029	0.018870489353018	-2.15551250800459	not-significant
RP11-54O7.16	-0.200277965195038	0.739396074413721	-3.12782222106418	0.00186819015546067	0.0188781617526621	-2.15624744646032	not-significant
LINC00092	0.128229883225459	0.807217170507276	3.1264991394352	0.00187644610632146	0.0189383615793905	-2.16030947591695	not-significant
TRBV26OR9-2	-0.170404616219719	0.588385728598753	-3.12641568372053	0.00187696799052358	0.0189383615793905	-2.16056564029383	not-significant
CTC-490G23.2	0.0272288484882916	0.0568244465550936	3.12596357433479	0.00187979754907059	0.0189560862690128	-2.16195326001935	not-significant
RP11-121A14.2	0.0991144506855319	0.612460480043659	3.12573860764102	0.0018812069830189	0.0189670233323302	-2.16264365879741	not-significant
RP11-2B6.3	0.155273337939729	1.16834819859667	3.12397185392197	0.00189230973071716	0.0190580705764392	-2.16806397902703	not-significant
RP11-336A10.4	0.0232348746554803	0.0513235761226611	3.12393813874975	0.00189252219162133	0.0190580705764392	-2.16816738703578	not-significant
RP11-438D14.2	0.0203248095987544	0.0442136320665281	3.12307502633529	0.00189796870479967	0.0191063273736445	-2.17081427951555	not-significant
RP11-84D1.1	0.0161191298639679	0.0409554971891892	3.1228728907768	0.00189924632960277	0.0191125983189447	-2.17143406378153	not-significant
CLEC4GP1	0.0480817388317436	0.0655362037130977	3.12276271555247	0.00189994304041918	0.0191163147166905	-2.1717718647741	not-significant
LINC00881	0.0167633919613876	0.0513386344636175	3.12006715227341	0.0019170623962437	0.0192719562895112	-2.180032988806	not-significant
RP11-54A4.2	0.0768013711750701	0.295984816511434	3.11983168774693	0.00191856454520623	0.0192837369772691	-2.18075429435322	not-significant
RP11-713P17.3	0.03165851907701	0.179518354241164	3.11887407761312	0.00192468480941817	0.0193419228859722	-2.18368723163473	not-significant
ALG1L3P	0.0102330087799465	0.0228258955093555	3.11855002188054	0.00192675997901035	0.0193594449999101	-2.18467954324171	not-significant
CTD-2201G3.1	0.00523085821453734	0.0196884137089397	3.11587531204452	0.00194396700356234	0.0195088348980739	-2.19286616060368	not-significant
RP11-329E24.6	0.00540205001339855	0.00609530580665281	3.11579722380325	0.00194447148294333	0.0195105441613013	-2.19310506782326	not-significant
ALG1L15P	0.0227096596709073	0.0795931282120582	3.1141063815188	0.00195542457404387	0.0196036014087739	-2.19827670833102	not-significant
LA16c-429E7.1	-0.0973938555658931	0.817392639889813	-3.11312208179497	0.00196182689725731	0.0196542874142351	-2.20128606360596	not-significant
AC093382.1	0.0287283555133274	0.0797298647006237	3.11306776776298	0.00196218074123927	0.019654459931161	-2.20145209437285	not-significant
RNU6-529P	-0.158066191314101	1.5254181702183	-3.11248984942134	0.00196594939356933	0.0196807452008856	-2.20321854154415	not-significant
AP000442.4	0.0180653492132737	0.061340015968815	3.1114721342053	0.00197260220513443	0.0197385304115139	-2.20632849240914	not-significant
RP11-732A19.9	0.0141654673654981	0.0267734198399168	3.11124684936734	0.00197407769335497	0.0197465263460539	-2.20701678947158	not-significant
IGHV1OR16-3	0.0569767257498397	0.0469259591871102	3.11040981951945	0.00197956867203997	0.0197845046310164	-2.20957368912614	not-significant
CTD-3247F14.2	0.0299890224214589	0.0649373723991684	3.10957596949579	0.00198505277105407	0.0198223492634743	-2.21212021827011	not-significant
RNU7-127P	-0.0219443648194309	0.0140819966569647	-3.10873581732008	0.00199059246299143	0.0198674738695181	-2.21468533058517	not-significant
CNN2P6	0.00466170852679715	0.00672164155301455	3.10843706181344	0.00199256578846303	0.019883770071952	-2.21559731610462	not-significant
LINC00278	0.0932192190900865	0.54894325391684	3.10803632551273	0.00199521554079696	0.0199068096002242	-2.21682047752413	not-significant
LINC00970	0.0124705041885587	0.0201577151767152	3.10706752910481	0.0020016348328385	0.0199504016703554	-2.21977689458828	not-significant
EIF2B5-AS1	0.011928675214484	0.0216922034303534	3.10654647123104	0.00200509524571833	0.0199780710088321	-2.22136660908666	not-significant
AC069282.6	-0.173404829650875	2.12215462991476	-3.10630596541384	0.00200669433300388	0.0199905923939767	-2.22210029068487	not-significant
ZFY-AS1	0.0698994050484331	0.272630786555094	3.10616765209938	0.00200761448924286	0.0199963471824331	-2.22252220143733	not-significant
RP11-20I20.1	-0.0465288156718689	0.100626708426195	-3.1060434897531	0.002008440834247	0.0200011657835885	-2.22290093072458	not-significant
GRAMD4P5	-0.00996639583126329	0.00644455148440748	-3.10304677553287	0.00202848026794696	0.0201869571168603	-2.23203732174551	not-significant
RP11-473M20.5	0.11041719359941	0.797443285954262	3.1021930195176	0.00203422304314946	0.0202285372953429	-2.23463870497621	not-significant
RP11-359I18.5	0.0884649817274716	0.386968518721414	3.10181237217171	0.00203678828113703	0.0202454813365249	-2.23579831073741	not-significant
RP11-507B12.1	-0.0323518780392707	0.0348301515363825	-3.1010510166308	0.0020419281028179	0.0202793087496562	-2.2381172974846	not-significant
RP11-153M3.1	-0.0312072023300009	0.175348934704782	-3.10021827195396	0.00204756353139158	0.0203283611473151	-2.2406530997406	not-significant
RP1-153P14.8	0.021823632061797	0.0432820246112266	3.10009416511485	0.00204840462347937	0.0203332541229327	-2.24103096316119	not-significant
AC005682.6	0.0816571620715469	0.450220045424116	3.09956456563861	0.00205199737944961	0.0203585337287892	-2.24264325142636	not-significant
RP11-44N12.5	0.0895049156710299	0.537312322758836	3.09820599433509	0.00206124034338453	0.0204363457173022	-2.24677801318651	not-significant
RP11-453E17.3	-0.0311869628610153	0.306877489609148	-3.09768441715605	0.00206479903136372	0.0204612052009901	-2.24836495148884	not-significant
AE000662.93	0.0248545709293948	0.0488674276424116	3.09671060754659	0.00207145840916419	0.0205202311055089	-2.25132715437458	not-significant
AC010095.5	-0.0663527850086661	0.264075982222453	-3.09603586506835	0.00207608420743824	0.0205625663477009	-2.25337910891141	not-significant
MRPS21P9	0.0166259608371886	0.0158198161580042	3.09594863119712	0.00207668294571205	0.0205650079971658	-2.25364436385305	not-significant
GRAMD4P7	-0.0266493409790217	0.0251818467858628	-3.09576109254659	0.00207797067373128	0.0205742705998217	-2.25421459456896	not-significant
LINC00656	0.00264348419122774	0.00438164443035343	3.09535088164519	0.00208078993514009	0.0205974015138313	-2.25546176766234	not-significant
CTC-458G6.2	0.0384470884078467	0.112526491856549	3.09531853279824	0.00208101240909947	0.0205974015138313	-2.25556011180784	not-significant
PKD1L2	0.00214377780836298	0.00524824645426195	3.0951723844877	0.00208201779328685	0.0206038598129897	-2.256004406857	not-significant
RP11-373D23.2	0.231695295026437	1.10016513198545	3.09317900009216	0.0020957753866371	0.0207271341386888	-2.26206234010663	not-significant
RNU6-1305P	-0.00915157016886124	0.00466376796257796	-3.09288723342688	0.00209779605338182	0.0207373039718673	-2.26294870996857	not-significant
AGGF1P3	-0.0116612599527758	0.0180292881143451	-3.09277745986637	0.00209855676793037	0.0207394099541555	-2.26328217474915	not-significant
RP11-730A19.9	0.0912524569447312	0.606568662534304	3.09271646918882	0.00209897953397959	0.0207400775174254	-2.26346744434703	not-significant
RP11-693L9.2	0.0106991049332384	0.0154163936133056	3.09260958887561	0.00209972057991193	0.0207438892553837	-2.26379210308265	not-significant
ADAMTS7P4	0.0142971578953379	0.0585470023076923	3.09243925749145	0.00210090205614471	0.0207520501356997	-2.26430947797354	not-significant
SNORA14	0.0283354568892527	0.0341659186528067	3.09168424300204	0.0021061464603591	0.0207897841726098	-2.26660247515104	not-significant
CSNK1A1P1	0.0225203325466369	0.0472368637047817	3.08944106426289	0.00212179892777624	0.020923066035479	-2.27341188914955	not-significant
RP11-209M4.1	0.00870842843177919	0.0348731823388773	3.08671801182259	0.0021409436303429	0.0210884634675446	-2.28167162990891	not-significant
CSF2RBP1	0.0112047076076512	0.0158089667754678	3.08664469486098	0.00214146128246137	0.0210884634675446	-2.28189392294704	not-significant
PTPRG-AS1	-0.110978110890926	0.276303821112266	-3.08616775853625	0.00214483148762517	0.0211145297703542	-2.28333984406319	not-significant
AC093627.10	0.0764399884428449	0.643346082224532	3.08538552516266	0.00215036959594162	0.0211619129611063	-2.28571086502175	not-significant
AC068499.10	0.0261126885909783	0.099623404952183	3.08442589339309	0.00215718162421976	0.0212217967132803	-2.28861880775801	not-significant
RP11-47I22.1	0.12007686898297	0.49235974691684	3.08390872169907	0.00216086103616564	0.0212508326290388	-2.29018561677156	not-significant
RP11-680F20.5	0.0123394263580782	0.0165886997276507	3.08363162556091	0.00216283480713408	0.0212611658923463	-2.29102499565197	not-significant
MLK7-AS1	0.0287688797662451	0.126786225482328	3.08362821272657	0.00216285912727264	0.0212611658923463	-2.29103533334869	not-significant
RP11-723D22.3	0.0658500725297674	0.293657317326403	3.08322255349537	0.00216575168054656	0.0212774261100575	-2.29226402315825	not-significant
AC026954.6	-0.0166429370464414	0.0470154141476091	-3.08253249540591	0.00217068031402112	0.0213186730857445	-2.29435376372621	not-significant
FTH1P20	0.199750901834957	1.95436910617048	3.08228388140713	0.00217245852709489	0.0213325489440783	-2.29510654490099	not-significant
SIGLEC17P	0.0753909011674899	0.30357183224948	3.08204921654451	0.00217413819771464	0.021341863979483	-2.29581703578968	not-significant
RP11-53B2.5	0.0850631045578458	0.31003688895842	3.08073972555645	0.00218353314213283	0.021419682387384	-2.29978080522425	not-significant
RP11-48B3.3	-0.0599201306898411	0.312192603810811	-3.07867397005619	0.00219842982647745	0.0215477123180357	-2.30603046109356	not-significant
IGKV1-13	0.0683645842953735	0.0723983287193347	3.07852668813343	0.00219949547393105	0.0215509216708193	-2.30647588817558	not-significant
RP11-443B7.3	0.015058514100249	0.0465364461060291	3.0784478885108	0.00220006581777273	0.0215528931044122	-2.30671419472737	not-significant
ULK4P2	0.00595815579318503	0.0172665070519751	3.07830023941803	0.00220113485334049	0.0215597484787772	-2.30716070070116	not-significant
CTC-295J13.3	0.0500533715568324	0.085945595981289	3.07761538482125	0.00220609970900814	0.0216011309256848	-2.30923150193001	not-significant
RP4-569M23.2	0.0711427640809417	0.459242345049896	3.07735255163113	0.00220800785141605	0.0216125657033745	-2.31002611549139	not-significant
RP11-1260E13.1	0.0489121523289143	0.190776820627859	3.07431117812229	0.00223019855029757	0.0217895921613495	-2.3192162389802	not-significant
NMNAT1P5	-0.00305212924791818	0.00204453082744283	-3.07236800777352	0.00224448359573072	0.0219181575019116	-2.32508334638533	not-significant
RN7SKP214	0.0147087199457473	0.0154294457214137	3.07079090631506	0.00225613929399175	0.0220172497005342	-2.32984254259492	not-significant
RP11-433J22.3	0.00772227736069396	0.00702129526819127	3.07068198892687	0.0022569463069734	0.0220214445229371	-2.33017113429216	not-significant
RP11-488L18.3	-0.0435956652985781	0.241102160359667	-3.07050654359638	0.00225824681027692	0.0220304522158126	-2.330700409861	not-significant
RN7SKP91	-0.00346227409914592	0.00174401597089397	-3.06583445786656	0.00229313343361119	0.0223297501314637	-2.34478425065211	not-significant
RP11-820I16.1	0.0437088279399817	0.105758976773389	3.06556649731035	0.0022951492417267	0.0223419271051512	-2.34559138322092	not-significant
RAP2CP1	0.0115466447323485	0.0239497054615385	3.06428830546932	0.00230478722289486	0.0224245311753312	-2.34944053222602	not-significant
RP11-766N7.3	-0.027493561235463	0.101229813923077	-3.0634827448067	0.00231088049999325	0.0224725815711369	-2.35186560597085	not-significant
ASH1L-AS1	0.101835491599835	1.30526403569439	3.06279975920747	0.00231605820670213	0.0225116847868682	-2.35392119734712	not-significant
RP11-6O2.3	0.121236211771243	0.706628510386694	3.06251279666642	0.00231823684486138	0.022529110296425	-2.35478474105502	not-significant
IGHV3-62	0.0742684196379359	0.0961035804116424	3.0609137235355	0.00233041162727323	0.0226398907956077	-2.35959533641774	not-significant
SRSF8	-0.0810724027262086	4.6375970842973	-3.06004218964328	0.00233707188472103	0.0226857217179064	-2.36221621103043	not-significant
RP11-16E12.2	0.0637056490454976	0.205302806698545	3.05724937950512	0.00235853249392035	0.022871223504821	-2.37060990760275	not-significant
COX10-AS1	-0.0580661364695227	0.88674300135343	-3.05693398590474	0.00236096739320473	0.0228910334086757	-2.3715573492161	not-significant
AC007091.1	-0.0944489653013535	0.164498541022869	-3.05566869572055	0.00237075890523746	0.0229745228547883	-2.37535733279112	not-significant
RP11-169K17.3	0.0358893034858005	0.119116269463617	3.05370166343692	0.00238605496222103	0.0231074126852214	-2.38126181923743	not-significant
RNU6-446P	0.0317308252738433	0.045525841981289	3.05324567129736	0.00238961376866003	0.0231338886440577	-2.3826300592811	not-significant
RP11-109P14.2	-0.0121393578098399	0.0182486365800416	-3.05266678559353	0.00239413872397943	0.0231626475024005	-2.38436676794589	not-significant
RP11-99E15.3	0.00336463986642348	0.00298823694594595	3.05182941330158	0.0024006981059658	0.023214567789504	-2.38687839891345	not-significant
KLF2P4	-0.203111501501285	0.644808925336798	-3.05110109775693	0.00240641662840779	0.0232583094988985	-2.38906238398681	not-significant
RP11-234K24.3	0.00994234805437709	0.0397333577193347	3.05052666853335	0.0024109356998274	0.0232942748147977	-2.39078455957846	not-significant
RNA5SP334	0.0117021014537367	0.0076415843035343	3.05031765298384	0.0024125819710817	0.0233063242133599	-2.39141112418253	not-significant
RP3-508I15.21	0.227345785171631	1.7554203953368	3.04817962643478	0.00242948110762498	0.0234540531466435	-2.39781790116032	not-significant
CTC-336P14.1	-0.0923422559361419	0.742560754133056	-3.04760826369348	0.00243401557075416	0.0234832566662283	-2.39952930610647	not-significant
AC007879.2	0.0249011395988253	0.0989213617297297	3.04710328912559	0.0024380296290859	0.0235171379404326	-2.40104160138863	not-significant
AC090945.1	-0.0585056191761225	0.283765201893971	-3.04633414371629	0.00244415526831873	0.0235723312935787	-2.40334457092575	not-significant
RP11-181E10.3	0.0113499291554448	0.0256002576133056	3.04460044622492	0.00245801465792793	0.0236786176922023	-2.40853354399029	not-significant
AC096559.1	0.00382382554192169	0.00752452941164241	3.04295683858121	0.00247122043488549	0.0237921971608201	-2.41345025306881	not-significant
AC156455.1	0.0636703435818129	0.436520925956341	3.04293019922943	0.00247143500745669	0.0237921971608201	-2.41352992133336	not-significant
RP11-98L12.2	-0.00601874481533806	0.00523765009147609	-3.04127577686136	0.0024847944770747	0.0239030110839277	-2.41847636039925	not-significant
ELK2AP	0.00280782233354092	0.00278671191476091	3.04120619483404	0.00248535780200491	0.0239030110839277	-2.41868434200724	not-significant
RP11-59H7.3	-0.0524090152320827	0.262227970108108	-3.04091165088795	0.00248774368097335	0.023913712594829	-2.41956468708208	not-significant
BTN2A3P	0.0627384547109587	0.477345017775468	3.04008843605392	0.00249442307681676	0.023960694442603	-2.42202471040926	not-significant
PWRN1	0.0131621927887722	0.0196654615093555	3.0400564312853	0.00249468308898528	0.023960694442603	-2.42212033772343	not-significant
IGHVIII-47-1	0.0080140713024911	0.00468181712266112	3.03931350230538	0.0025007257644618	0.0240068851051679	-2.42433986917511	not-significant
RP1-41C23.1	0.0136354864097686	0.0342216959459459	3.03749597784171	0.00251556542128142	0.0241255450480221	-2.42976759915253	not-significant
RP11-251M1.1	0.0694745686439492	0.350511100164241	3.03683930196663	0.00252094686574088	0.0241692158702813	-2.43172788249903	not-significant
RP1-37N7.1	0.00536692082304263	0.0111088176382536	3.03628918408422	0.00252546319892093	0.024206791985172	-2.43336975911919	not-significant
LINC01121	-0.0350782337549474	0.152032913365904	-3.03625236293703	0.00252576575645512	0.024206791985172	-2.43347964494612	not-significant
CTD-2384A14.2	-0.121289714325001	0.250921956648649	-3.03621047563141	0.00252610998279845	0.024206791985172	-2.43360464821626	not-significant
RP11-1094M14.12	0.0122429791071174	0.0176831172037422	3.03600005764287	0.00252783983140277	0.0242123763711874	-2.43423256840948	not-significant
DGCR11	0.0695805841379682	0.792290193151767	3.03540582768796	0.00253273087296018	0.0242423864720534	-2.4360056174314	not-significant
IGKV1OR2-118	0.0219377020264057	0.0253160655821206	3.03418840898406	0.00254277844042721	0.0243226089123892	-2.43963707898958	not-significant
RP5-839B4.8	0.0039453933124555	0.00503702933264033	3.03400589153953	0.00254428793685404	0.0243323704968197	-2.44018139292933	not-significant
RP11-134K13.2	-0.0602061022862283	0.213876161108108	-3.03358608474959	0.00254776303717452	0.0243543288231023	-2.44143324510976	not-significant
CTD-2372A4.1	0.0267299432494127	0.0538927934469854	3.03064405931946	0.00257223915200573	0.0245572668507473	-2.45020160530253	not-significant
RP11-1069G10.2	0.0231278649978289	0.0683267459251559	3.0306298826547	0.00257235761486582	0.0245572668507473	-2.45024383735952	not-significant
RP11-254I22.2	0.0113294497748398	0.0196682075176715	3.03055632499638	0.00257297235675878	0.0245591199924922	-2.45046296139113	not-significant
CTD-2530H12.4	0.0663026082204256	0.433739795413721	3.02838039482631	0.00259121828028554	0.0246929103527063	-2.45694261689286	not-significant
SRGAP2C	-0.0700903423984903	0.696343275089397	-3.02790216063112	0.00259524431315051	0.0247191728730699	-2.4583661397611	not-significant
RP11-142C4.6	-0.218669079909315	1.91086633775468	-3.02734746464793	0.00259992122859993	0.0247556426572512	-2.46001698950112	not-significant
RP11-80H8.3	0.00411905883772242	0.00269629006029106	3.02723312636268	0.00260088623147506	0.0247607931513345	-2.4603572394063	not-significant
HYDIN2	0.00802202220368313	0.0321534376008316	3.02593954795695	0.00261182679979276	0.0248527919425522	-2.46420583148629	not-significant
AC007365.1	0.00939730730005336	0.0126007279022869	3.0257906552869	0.00261308877924528	0.0248607486644605	-2.4646487081725	not-significant
RP3-395M20.9	0.0783632512247138	0.434439843237006	3.0255299293998	0.00261529997793828	0.0248777321296647	-2.46542417881238	not-significant
CTD-2319I12.2	0.0599965712158352	0.421892617307692	3.02528034646592	0.00261741828138014	0.0248938265507318	-2.46616644698368	not-significant
RP11-401P9.4	0.191499237953233	1.34497414512682	3.02449987939104	0.00262405255389053	0.0249487960371286	-2.46848720239249	not-significant
RP11-452C8.1	-0.383559066115184	2.57534594622453	-3.02431416138766	0.00262563349847611	0.0249597627931496	-2.46903935868265	not-significant
RNVU1-20	0.088509051822935	0.249041459627859	3.02405793742203	0.00262781606649659	0.0249764441925014	-2.46980108195219	not-significant
RP11-535M15.2	0.0403570683472769	0.204659995762994	3.02302300844376	0.00263664874459554	0.0250481630736576	-2.47287717007664	not-significant
IGHV3-54	0.024127957718879	0.0221861322619543	3.02290611794172	0.00263764806439496	0.0250535802075531	-2.47322453648256	not-significant
RP11-864I4.4	0.119050728479447	0.647791454351351	3.02167698944211	0.00264817717112286	0.0251372330499675	-2.47687638536549	not-significant
RP11-138I18.2	0.0271751542974555	0.0418857830561331	3.01986879059895	0.00266373684056931	0.0252561875463333	-2.48224610451996	not-significant
TRBJ2-2	0.127750211656405	0.320384606081081	3.01836154024949	0.00267677083353161	0.0253715290028263	-2.48671974710856	not-significant
RP11-57A1.1	0.0171396912575266	0.0435926353409563	3.01745079081666	0.00268467487826276	0.0254340600547019	-2.48942188397121	not-significant
RP11-251G23.2	0.0887470739269207	0.271433699422037	3.01613304353777	0.00269614897880337	0.0255261959502826	-2.49333016839795	not-significant
RP11-797H7.5	0.0225082562785408	0.0645366532889813	3.01408372200336	0.00271408249922835	0.0256710084047377	-2.49940495096306	not-significant
RP11-707M3.3	0.13868611632345	1.04907793980042	3.01400553072646	0.00271476890794732	0.0256733417927308	-2.49963665382209	not-significant
RPL21P4	0.0453483443687184	0.195591714114345	3.01380977368087	0.00271648807555225	0.0256854395574525	-2.50021671190942	not-significant
RP11-1398P2.1	0.130582126227025	0.898521838650728	3.01254291491377	0.00272763796394946	0.0257783421497438	-2.50396973133227	not-significant
RP11-177C12.4	0.0106949670736832	0.022579332012474	3.01171081087446	0.00273498429072976	0.0258268684753095	-2.5064339802436	not-significant
RP11-6J21.2	0.00401642932798935	0.00527182937837838	3.01141132694116	0.00273763275369534	0.0258476978638438	-2.50732073171305	not-significant
TMEM5-AS1	0.0380314998390383	0.144632951222453	3.0101123976392	0.00274914696002237	0.0259267177697303	-2.51116578987325	not-significant
RP11-473M20.9	0.0537419956338778	0.286239840983368	3.01010978156547	0.00274917019461298	0.0259267177697303	-2.51117353229779	not-significant
AC007381.2	0.0031425629144306	0.00289277839293139	3.00986099665778	0.00275138059371554	0.0259397478968625	-2.51190979630191	not-significant
CTC-523E23.5	-0.122748793390536	0.52681538648025	-3.00943023971616	0.00275521162564764	0.0259716727779607	-2.51318445705608	not-significant
RP11-375I20.6	0.0296214884410851	0.122248713885655	3.00870274530181	0.00276169285821105	0.0260228052566991	-2.51533680022122	not-significant
RP11-53O19.3	-0.0963674358886233	1.99431882972349	-3.00851463365839	0.0027633710125921	0.0260317753004541	-2.51589326015589	not-significant
LINC00926	0.10084372175087	0.534885641920998	3.00698998297589	0.00277700702177473	0.0261107307390469	-2.52040214889891	not-significant
RP11-53B2.6	0.109226611507827	0.555172349326403	3.00624828773964	0.00278366278305982	0.0261596199765836	-2.52259478754774	not-significant
SPATA31C2	0.00553887253108536	0.0164339805945946	3.00561840685085	0.00278932662726526	0.0262086279025002	-2.52445646570203	not-significant
RP11-218M22.1	0.117495743200957	1.60296608745322	3.0048059320274	0.00279664793554349	0.0262689644486129	-2.52685726430729	not-significant
IGLV3-6	0.027579313646121	0.0239302668045738	3.00433365027809	0.00280091181005693	0.026300401881511	-2.52825253210672	not-significant
GUSBP2	-0.0841117307110516	0.539878100297297	-3.00369655305768	0.00280667311454662	0.0263399972946661	-2.53013438164735	not-significant
C11orf95	0.0989871903365775	1.86255330625572	3.00361977747881	0.00280736813271288	0.0263399972946661	-2.5303611344103	not-significant
RP11-693J15.5	0.0105227813503736	0.0157422044345114	3.00198884161939	0.00282216963185284	0.026466112800352	-2.5351767016829	not-significant
CPB2-AS1	-0.0309396460937907	0.145380451571726	-3.00026074934463	0.00283793084102243	0.0265765309717734	-2.54027638833974	not-significant
RNA5SP118	-0.129958805321496	0.399826029108108	-2.99953690071483	0.00284455668817164	0.0266162069474804	-2.54241166137498	not-significant
RP11-157F20.3	0.0323294847171883	0.105781465399168	2.99806198400362	0.00285810140724507	0.0267312494973591	-2.54676096606281	not-significant
RP4-724E13.2	-0.0571165645633288	0.311939210426195	-2.99804854116589	0.00285822512908717	0.0267312494973591	-2.54680059746834	not-significant
RP11-297B17.3	0.0200687382519572	0.0238686467422037	2.99798874349035	0.00285877553947935	0.0267321152183825	-2.54697688748175	not-significant
CSAG3	0.0580336354669037	0.0763519935093555	2.99629677164271	0.00287438965804168	0.0268609137266453	-2.55196359975151	not-significant
RP11-146F11.1	-0.131482770158687	1.24227149073389	-2.99602137738732	0.00287693847183194	0.0268716363367489	-2.55277500672538	not-significant
CTC-232P5.3	0.0251381310273664	0.0585692772037422	2.99481814602676	0.0028880988458726	0.0269458976212789	-2.55631930092399	not-significant
LINC00680	-0.116222594583388	1.70104863109979	-2.99395234787567	0.00289615392432416	0.0270002573618614	-2.55886878773512	not-significant
GAMTP2	-0.047646014890517	0.172513051347193	-2.99383540991149	0.00289724344900658	0.0270053245940528	-2.5592130766098	not-significant
RP11-337A23.5	-0.0169117612690038	0.0339435014885655	-2.99355353077949	0.00289987129265328	0.0270174069328224	-2.56004293219356	not-significant
LINC00398	0.0311218311141097	0.157848546931393	2.99271082354939	0.0029077405271334	0.027078064261905	-2.56252342361396	not-significant
RP11-1101H11.1	0.0381796969369212	0.119279603800416	2.99270126736482	0.00290782987518017	0.027078064261905	-2.56255154818922	not-significant
RP11-89H19.1	0.00904753240460845	0.0212660075738046	2.9923764720232	0.00291086812916695	0.0270854289583216	-2.56350739404968	not-significant
RP11-330A16.1	0.0674724891261745	0.178231087037422	2.99234816979913	0.00291113301610448	0.0270854289583216	-2.56359068042349	not-significant
ZNF571-AS1	-0.101682786407529	0.568478436775468	-2.99231920614457	0.00291140411636882	0.0270854289583216	-2.56367591243642	not-significant
HNRNPA1P70	0.0136800224429537	0.0293744535530146	2.99212360818715	0.00291323552155086	0.027098149179033	-2.56425148224153	not-significant
IGHV3OR16-15	0.0319912836866191	0.0442058068877339	2.99105206931485	0.00292328718749583	0.027178657486675	-2.56740396719542	not-significant
RP1-130G2.1	0.0361267270491632	0.176497590305613	2.98836422841081	0.00294864058708315	0.0273660910087948	-2.57530685259444	not-significant
EVX1-AS	0.108307521169003	0.42618246754262	2.98831489908908	0.00294910776736677	0.0273660910087948	-2.57545182845546	not-significant
RP11-162D16.2	0.0184713399060497	0.0496744814927235	2.98823942850879	0.00294982265324789	0.0273660910087948	-2.5756736274152	not-significant
RP11-96K19.2	-0.0507336123580626	0.496229193170478	-2.98764518418877	0.00295545710436965	0.0274005781573316	-2.57741985146876	not-significant
RP11-244H3.1	0.0747133593367243	0.739134706438669	2.98762972270303	0.00295560383706774	0.0274005781573316	-2.57746528154429	not-significant
RP11-109A6.2	0.00705418071161918	0.0155217316735967	2.98648959613584	0.00296644226734977	0.0274836027711443	-2.58081466115251	not-significant
RP11-685G9.2	0.0223541901636477	0.0404679744137214	2.98594269289682	0.00297165421500578	0.0275187905870805	-2.58242087596064	not-significant
RP11-298J20.3	-0.0119222268941103	0.0251428516507276	-2.98177406926977	0.00301165713322853	0.0278054435543666	-2.5946545047676	not-significant
ZNF674-AS1	-0.112517523290736	2.07714592477339	-2.98156189084722	0.00301370635690461	0.0278155664022431	-2.59527674276744	not-significant
KRT19P3	0.00304288958393238	0.00323116854469854	2.98111620024772	0.00301801500163016	0.0278465300095101	-2.5965836435517	not-significant
RPL21P7	0.0332939377233445	0.137172094114345	2.97894011981442	0.00303913297918644	0.028005974945669	-2.60296187152913	not-significant
RP11-730A19.5	0.0213612240232561	0.0789354134573805	2.97866865347305	0.00304177691362222	0.0280259158364622	-2.60375724149602	not-significant
RP11-431M7.3	0.00565753474784697	0.0115672309022869	2.97728231455144	0.00305531194506203	0.0281328652478059	-2.60781799043272	not-significant
LINC01093	0.109173691083984	0.565366950336798	2.97708767198063	0.00305721667400692	0.0281459649866355	-2.60838797545774	not-significant
AE000658.31	0.0150383280949999	0.0303652479251559	2.97697943802122	0.0030582762974072	0.0281498401324113	-2.60870490875605	not-significant
RPL5P20	0.00425256195083628	0.00633462853846154	2.97694619245947	0.00305860184287628	0.0281498401324113	-2.60880225698498	not-significant
AC079610.1	0.0196302194319929	0.0529592048399168	2.97666854957122	0.00306132180135245	0.0281659936992697	-2.60961519808043	not-significant
RP11-335I12.2	0.00977110758854085	0.017548163010395	2.97631588105824	0.00306477994692909	0.0281933680102961	-2.61064770958372	not-significant
RP11-379L18.1	-0.0913111697159268	0.222023439794179	-2.97524942975903	0.00307525895363204	0.0282764007127109	-2.61376925353029	not-significant
RP11-1275H24.3	0.166587384461862	1.64022177375052	2.97500948970058	0.00307762112936919	0.0282936647583812	-2.61447141873454	not-significant
RP11-402D21.2	0.0542946211674004	0.38002247227027	2.97482298127267	0.00307945842468267	0.0282997167882579	-2.61501718288814	not-significant
RP11-673E1.3	0.0407658869640922	0.18534903710395	2.97479506539567	0.00307973351041484	0.0282997167882579	-2.61509886796801	not-significant
RP11-362F19.3	0.0159759116563699	0.0368190807068607	2.97446337565958	0.0030830037335908	0.0283253090469183	-2.61606937390292	not-significant
RP11-153M7.3	0.0142565147216725	0.0372286913825364	2.97246300266915	0.00310279341238394	0.0284802387940357	-2.6219201440913	not-significant
RP11-365H22.2	0.0571842288913338	0.304110783476091	2.97110950447498	0.00311624939202017	0.0285638263647993	-2.625876757428	not-significant
WWC2-AS2	0.0448996996067962	0.268363946130977	2.97072810090189	0.00312005079242054	0.0285847176552735	-2.62699138167457	not-significant
SCARNA24	0.0402641194780245	0.179250721032225	2.9691518402208	0.00313580620308838	0.0287065407305929	-2.63159642618711	not-significant
MEIS3P2	0.0879065641755321	0.486817043914761	2.96850862919795	0.00314225625296017	0.0287475581074248	-2.63347488996237	not-significant
RP11-65D17.1	0.00520199313663701	0.00805909343243243	2.96756688246698	0.00315172187331613	0.0288115836883214	-2.63622450383035	not-significant
RPS3AP52	-0.0213378350411211	0.0126917017962578	-2.96669074029332	0.00316055149824689	0.028878735575609	-2.63878181722065	not-significant
SAR1P1	-0.0249311498304093	0.0553347573804574	-2.9665749132389	0.00316172047653242	0.0288848964893285	-2.63911984266659	not-significant
RP11-788M5.3	0.0386043299772949	0.162524465501039	2.96444510079651	0.00318328608294624	0.0290500976125324	-2.64533314179579	not-significant
LSP1P2	0.0549233985864233	0.134254645632017	2.96428480300497	0.00318491462189645	0.0290571590687641	-2.6458006042762	not-significant
AC011738.4	-0.0267761051242352	0.0304588516299376	-2.96427096922438	0.00318505520133061	0.0290571590687641	-2.64584094538275	not-significant
RP11-164N3.3	0.0113361883719039	0.0111283994282744	2.96358212543809	0.0031920624379467	0.0291074417561134	-2.64784947409372	not-significant
ALG1L10P	0.0562343608495545	0.28039557850104	2.96307765215831	0.00319720310985931	0.0291452143599306	-2.649320130361	not-significant
FAM13A-AS1	-0.114061706816197	0.712036031654886	-2.96232827890757	0.00320485332826537	0.0292012751681383	-2.65150428112307	not-significant
TRBV7-7	0.0285374677644481	0.0602549227920998	2.96189704975185	0.00320926325196159	0.0292368939760152	-2.6527609160149	not-significant
ARHGAP42P4	-0.00170364476752672	0.00229601111018711	-2.96128189057731	0.00321556371939865	0.0292668930451331	-2.65455323186365	not-significant
RP11-74C13.3	0.0101773033945195	0.0250635383513514	2.95971627061938	0.00323164985757548	0.0293833800930235	-2.65911317268187	not-significant
IGHV1OR16-4	0.0168413041318505	0.0139932418212058	2.95867063027215	0.00324243433821092	0.0294701142131259	-2.66215735383532	not-significant
LL22NC03-32F9.1	0.0347517347223305	0.111505127	2.95852288547545	0.00324396079158164	0.0294748115060811	-2.6625874008297	not-significant
RP11-128A17.1	0.0189445653991279	0.0540444034740125	2.95747076532042	0.00325484997657639	0.0295654187381655	-2.66564925249164	not-significant
OR7E12P	0.0164984258819929	0.0474028739002079	2.95702703433332	0.00325945249061133	0.0295971465893194	-2.66694027161641	not-significant
LINC00694	0.06197998635201	0.190494822540541	2.95535897864773	0.00327680733088988	0.0297269965240316	-2.67179174802429	not-significant
TRBV10-1	0.0231462168928291	0.0352006111995842	2.95448591822687	0.00328592448154864	0.0297911914136926	-2.67432995868643	not-significant
RP11-43F13.4	0.0363332939409784	0.139298622997921	2.95416686078147	0.00328926209752581	0.0298168213147398	-2.67525736013025	not-significant
CTD-2555I5.1	-0.00205298507845196	0.00114736941580042	-2.95346506757018	0.00329661436297972	0.0298695566125539	-2.67729691638961	not-significant
RP11-26P13.2	0.0299286907463166	0.0995425391746362	2.95227808917534	0.00330908380688775	0.0299535628128737	-2.68074545767802	not-significant
AC084219.4	-0.0333062083212284	0.168307079012474	-2.95225523056298	0.0033093243635341	0.0299535628128737	-2.68081185593514	not-significant
RP4-564M11.2	-0.0938546270062653	0.342262906887734	-2.95219198529961	0.00330999001950197	0.0299535628128737	-2.68099556420847	not-significant
FAM225A	0.0150257092956403	0.0635822150478171	2.95175009065863	0.00331464437212796	0.0299817414338397	-2.68227902798143	not-significant
RP4-565E6.1	0.00559422702729527	0.027532751033264	2.95169671025951	0.00331520701754803	0.0299821858942963	-2.68243405648803	not-significant
MBL3P	0.0116930228555692	0.0244134728752599	2.94974365000917	0.00333585295711843	0.0301408923873838	-2.68810431715738	not-significant
RP11-89C3.3	0.0430859092301775	0.159290203977131	2.94941150838439	0.00333937571386777	0.0301680535054305	-2.68906825378979	not-significant
RP1-228H13.5	-0.0896092639779775	1.18554958825364	-2.94848920466622	0.00334917566973611	0.0302331972524555	-2.69174440142552	not-significant
FAM207BP	0.047510091623095	0.354566781881497	2.94757862702765	0.00335887679609053	0.0303113971396195	-2.694385732938	not-significant
AP006294.2	-0.011205096610089	0.0133167548544699	-2.94619646842994	0.00337365111695878	0.0304165175673058	-2.69839348560941	not-significant
CTD-2260A17.3	0.0285252820072061	0.101437232862786	2.94503330792533	0.00338613046856616	0.0305007713156699	-2.7017648194151	not-significant
AC005518.2	-0.036401153474894	0.103672464120582	-2.9448426568081	0.00338817994902586	0.0305145245540295	-2.70231728496048	not-significant
RP11-154H12.2	0.00679512290172594	0.00999181438877339	2.94315458854001	0.00340637600075464	0.0306548102520251	-2.70720743541016	not-significant
AC073464.4	-0.0039097102432207	0.00597989364656965	-2.94190596582205	0.00341989254462095	0.0307669130975013	-2.71082281978183	not-significant
RNU6-617P	-0.116210600822918	0.367317413359667	-2.94178470824766	0.00342120778328838	0.0307740038272775	-2.7111738419979	not-significant
RP11-284F21.7	0.0295468359554269	0.0828304628045738	2.94044229543798	0.00343579936132153	0.0308814681818781	-2.71505899023549	not-significant
RP11-4M23.2	0.0123759644347864	0.0305558621018711	2.93987320237959	0.00344200234641203	0.0309324597506479	-2.71670551643008	not-significant
RP11-167J8.3	0.0127691101274911	0.021714101002079	2.93905836393083	0.0034509017036499	0.0309859197921849	-2.71906250928837	not-significant
RP11-504P24.3	-0.117593511371018	1.24377763040748	-2.93814353414332	0.00346091815891854	0.0310498814604759	-2.72170798500571	not-significant
SETP9	0.00678746146777572	0.0120262173222453	2.93780120502598	0.00346467313416641	0.0310644763950513	-2.7226977172121	not-significant
CTB-11I22.2	0.0124994668341459	0.0206653115322245	2.93698795867415	0.00347360847383439	0.0311254723698233	-2.72504850588436	not-significant
RNU6-575P	-0.104851482102867	0.262290019257796	-2.93685388412743	0.00347508360266536	0.0311339122769406	-2.72543600457796	not-significant
AC007229.3	0.0632975875847672	0.508102483627859	2.93636703883586	0.0034804448321825	0.0311771605425959	-2.72684292842489	not-significant
ZNF807	-0.0145660593078471	0.0681917623139293	-2.93458326055295	0.00350015270442962	0.0313200637476677	-2.73199590878989	not-significant
RP11-298I3.1	0.0428974409272589	0.295159109392931	2.93438738549075	0.00350232300353603	0.0313346817663895	-2.73256156878802	not-significant
CTD-2516K3.3	0.00288578256903913	0.00457111907692308	2.93348141043996	0.00351237721216612	0.0314053856488121	-2.73517742514798	not-significant
OR4K12P	-0.111529016723772	0.172388040783784	-2.93244330249429	0.00352393017225045	0.0314942156692465	-2.73817383581924	not-significant
AC091814.3	0.00235142491224197	0.00601210731600832	2.93205292530098	0.00352828359234578	0.0315267152849242	-2.73930036180011	not-significant
RP11-36B15.1	0.0313768471563518	0.134029987927235	2.93193476994513	0.00352960220815608	0.0315304290280919	-2.73964129857893	not-significant
SOX9-AS1	0.0296570297852488	0.123486386214137	2.93170429781008	0.00353217557557494	0.0315485903826058	-2.74030628680375	not-significant
PRSS44	0.0195613577234875	0.0459363357484407	2.93004932295728	0.0035507047732242	0.0316830673266598	-2.74507995443804	not-significant
LINC01128	-0.146124623775987	2.04317415859875	-2.92958526028776	0.00355591634751895	0.0317144666259426	-2.7464180462495	not-significant
DDR1-AS1	0.00475439471393238	0.006890992	2.92956190458457	0.00355617882405409	0.0317144666259426	-2.74648538535918	not-significant
RNU4ATAC	0.176734115001118	0.730396320382536	2.92948237478322	0.00355707273008779	0.03171759399689	-2.74671468161467	not-significant
CTD-2213F21.1	0.0213675655608716	0.0653422127110187	2.92911721944029	0.00356117966787648	0.0317431673022617	-2.74776740172838	not-significant
PSMA2P1	-0.00897088261569398	0.0216531123160083	-2.92845148886198	0.00356867834247821	0.031791947266139	-2.74968633568597	not-significant
CASC18	0.0167177158911386	0.0679779770623701	2.92678107584781	0.00358755706346925	0.03191630264586	-2.75449936197188	not-significant
RNU6-132P	-0.105616987541424	0.336286145733888	-2.92602491114337	0.0035961330326549	0.0319779804108471	-2.75667725763942	not-significant
TRAV20	0.0580421849062268	0.163035703638254	2.92497768218485	0.00360804097111559	0.0320692172599369	-2.75969257599139	not-significant
RP11-177H13.2	0.0161973196294481	0.0770917995176715	2.92424187268189	0.00361642929621205	0.032129101843873	-2.76181059178911	not-significant
AC010226.4	0.070041336475656	0.772700663785863	2.92401216617285	0.00361905162252064	0.0321475075436045	-2.76247169295595	not-significant
RP11-203B9.4	-0.0202634226121537	0.18130899975052	-2.9231513574982	0.00362889404093966	0.0322202305912932	-2.76494867640607	not-significant
FAM172BP	0.013278184895	0.0272966461995842	2.9230461181054	0.00363009901358397	0.0322260287526421	-2.76525145527259	not-significant
RP11-327F22.1	0.0168424150294482	0.0453012385821206	2.92277407974387	0.00363321549669738	0.0322438901361407	-2.76603407416868	not-significant
RN7SL368P	0.0348217293099285	0.0793273508939709	2.9223627275408	0.00363793260110866	0.0322661356191601	-2.76721734732278	not-significant
RAD1P2	0.0121178234900888	0.0312292579293139	2.92207997861357	0.00364117821071786	0.0322900170396694	-2.76803059415505	not-significant
RP11-1007O24.3	0.0373324745979158	0.456526510322245	2.92115566364845	0.00365180664863964	0.0323744358934289	-2.77068859327693	not-significant
LINC00299	0.00857488440845184	0.0303422051309771	2.92065997998222	0.00365751802588777	0.0324180567320256	-2.77211366786548	not-significant
RNU6-848P	-0.239545004596927	0.804653215852391	-2.91991600865061	0.00366610552173298	0.0324666924158082	-2.7742521234881	not-significant
RP1-249F5.3	0.00715846127953733	0.0105618395530146	2.91916893820211	0.00367474729200134	0.0325234910016799	-2.77639895810281	not-significant
RP11-496B10.3	-0.077193525920251	0.484724225644491	-2.91833365943194	0.00368443141263083	0.0325795694213654	-2.77879864665489	not-significant
RP11-146F11.4	-0.0275974354350892	0.0963253821538462	-2.91769072236941	0.00369190139395606	0.0326209211090969	-2.78064530158079	not-significant
RP11-332J15.3	0.0136757394055515	0.0250641351143451	2.91759649238308	0.00369299736733736	0.0326256676179039	-2.78091591758016	not-significant
GAPDHP16	-0.00575409953469764	0.0108948596943867	-2.91676646290466	0.00370266412872934	0.0326863396558996	-2.78329928755465	not-significant
RP11-486B10.4	0.09048734755119	0.60163393072973	2.91586578529072	0.00371317977993772	0.0327559629587079	-2.78588477814136	not-significant
FTH1P10	0.050641587602686	0.250370892465696	2.91585070866035	0.00371335603513946	0.0327559629587079	-2.78592805064917	not-significant
RP11-680B3.2	0.0247908368253379	0.0595511542453222	2.91560879298543	0.00371618522366465	0.0327759677725239	-2.78662236048087	not-significant
RP11-255C15.3	-0.0359297365249835	0.262537891781705	-2.91305629427609	0.00374615654751127	0.0330153724286099	-2.79394476848652	not-significant
RN7SL674P	-0.115377612450002	0.551436997230769	-2.91206131502252	0.00375789912828741	0.033083904765277	-2.79679741011967	not-significant
AC073283.7	0.0109469887383628	0.0340834501891892	2.91126558479263	0.00376731434567355	0.0331418084527409	-2.79907812062302	not-significant
RP4-735C1.6	0.00742382308786476	0.00688775887110187	2.90948380930721	0.00378847466158694	0.0332978579054759	-2.80418283790878	not-significant
RP3-400B16.2	-0.00639397930608538	0.0121004311580042	-2.90861149512124	0.00379887369748574	0.0333641453933664	-2.80668088404496	not-significant
LINC00977	0.00339417910781137	0.00455131432848233	2.90838106270754	0.0038016250706621	0.0333832881637461	-2.80734065261309	not-significant
U95743.1	-0.0472306693940043	0.100316292093555	-2.90830829050637	0.00380249435128487	0.0333859004042811	-2.8075490017527	not-significant
AC003075.4	0.0526167337893231	0.213796762201663	2.90818489289359	0.00380396877816595	0.0333938242445911	-2.80790228156327	not-significant
RP11-178C3.2	0.0283564859102128	0.187873429108108	2.90736723850583	0.00381375176575182	0.0334646114137288	-2.81024281041037	not-significant
PRKRIRP1	-0.00600494991209966	0.0186250060582121	-2.90713910047641	0.00381648545736941	0.0334789221375626	-2.81089574024679	not-significant
COX5BP6	-0.144552447765821	1.28018672071518	-2.90646080581518	0.0038246237581969	0.0335348111382854	-2.81283672384322	not-significant
BX842568.1	-0.0983757920713004	0.256455439411642	-2.90580391588501	0.00383252031487434	0.0335586928051242	-2.81471603967072	not-significant
RP11-532L16.3	0.00670831584911029	0.00815522272972973	2.90506579581484	0.00384141107682764	0.0336255414841856	-2.81682725991621	not-significant
GLYATL1P4	-0.303352335707697	2.0419173906736	-2.90502671019601	0.00384188239233053	0.0336255414841856	-2.81693904077438	not-significant
CTD-2350C19.2	0.0874474996575246	0.54044297837422	2.90460575582788	0.00384696182893967	0.0336599071341676	-2.81814283503511	not-significant
RP4-734C18.1	-0.0238090464842174	0.0698616448087318	-2.9036209622342	0.00385886873515135	0.0337539728598175	-2.82095837048074	not-significant
RP4-806M20.3	0.00466548884572951	0.00881786799376299	2.90186997622303	0.00388012246897676	0.0339205427825656	-2.82596218177746	not-significant
RN7SL794P	-0.0182497716931853	0.020338615950104	-2.9017851380498	0.00388115495183123	0.0339235021216423	-2.82620455070675	not-significant
SNAP25-AS1	0.00632586997973305	0.0250400737068607	2.90115151542558	0.00388887407685659	0.0339798291419612	-2.82801449163513	not-significant
AC002463.3	-0.072214886301157	0.127127283074844	-2.90069358232131	0.0038944615651643	0.0340194385705039	-2.82932233846598	not-significant
RP11-513G19.1	0.0755423973958885	0.377007898503118	2.8976556500405	0.00393171462037558	0.0342884274144689	-2.83799355830255	not-significant
RP11-4G2.1	0.023325579923594	0.066985110962578	2.89719559182312	0.00393738436534714	0.0343241147065008	-2.8393059450955	not-significant
AC011242.6	0.110985471110068	0.801986126544699	2.89648708989691	0.00394613049301541	0.0343890112148234	-2.84132666222033	not-significant
RP11-548N1.1	-0.00656366266138799	0.00922522585239085	-2.89545780754688	0.00395886803994529	0.0344891716276165	-2.84426142640047	not-significant
RP5-1021I20.2	-0.0108405094038436	0.036368279993763	-2.8946758160058	0.00396857034397661	0.0345685389637121	-2.846490423862	not-significant
RPL13AP17	0.00823995712704626	0.0148146148274428	2.89378154821548	0.00397969222232218	0.034631268851793	-2.84903874220201	not-significant
RP11-664D1.1	0.0222737647327577	0.0836770145904366	2.89376294789935	0.00397992385283592	0.034631268851793	-2.84909173785812	not-significant
RP4-737E23.2	0.0255369181465657	0.0518034695779626	2.89306101377351	0.00398867404844649	0.0346941181595787	-2.8510914343702	not-significant
LRRC37A7P	0.0763625230678809	0.481811336149688	2.89295027805353	0.0039900560607998	0.0346941181595787	-2.85140685969956	not-significant
ITPKB-IT1	0.0134275721012276	0.0412701421933472	2.89294533816581	0.00399011772212257	0.0346941181595787	-2.85142093045851	not-significant
AC068137.11	-0.00141413772879004	0.000664537916839917	-2.89236671113335	0.00399734634490695	0.034746622158714	-2.85306892915512	not-significant
RP11-319G9.5	0.0100509377589857	0.0252018463846154	2.89191424267823	0.00400300721205197	0.0347699467554416	-2.85435739139997	not-significant
RNA5SP126	-0.00700270625500003	0.00291172817255717	-2.89156712006658	0.00400735503746112	0.034797358502713	-2.85534573582082	not-significant
RP5-1136G13.1	0.00363109472953737	0.00212128403118503	2.89051619282932	0.00402054448186892	0.0349015061943028	-2.85833728854947	not-significant
NANOGP2	0.00346258998505338	0.00261024582952183	2.89035386035277	0.00402258532313837	0.0349088420425208	-2.8587992879516	not-significant
CTA-253N17.1	-0.109820191884972	1.38255288123909	-2.88994648918924	0.00402771094168782	0.0349429359215938	-2.85995855888552	not-significant
RP11-717A5.2	0.126481748314501	0.539844560399168	2.88858263588214	0.00404491451110282	0.0350609298633849	-2.86383857726648	not-significant
BCRP2	-0.0709994040194497	0.31566472095842	-2.88824743435127	0.00404915295507883	0.0350924585999982	-2.8647919193668	not-significant
HNRNPA1P17	-0.00412467043176156	0.00565102257380457	-2.88807375926036	0.00405135057373829	0.0351062935513294	-2.86528582430009	not-significant
AC005276.1	0.00391290004517794	0.00288345748440748	2.88758375282882	0.00405755678496206	0.0351548550235317	-2.86667917170879	not-significant
UBE2FP1	-0.186953104772837	1.65845216489189	-2.88695294511969	0.00406555906952579	0.0352189610374484	-2.86847255542165	not-significant
RP11-698F20.3	-0.00742973782701068	0.0135761984407484	-2.88640371259725	0.00407253820897213	0.0352637236255755	-2.87003371303095	not-significant
RP11-234B24.2	0.0153340814747152	0.0461898662266112	2.88601418501928	0.004077494575074	0.0352961713498659	-2.87114074587212	not-significant
CTD-2653D5.1	0.00402857970243769	0.011130771002079	2.88523555082425	0.00408741841505727	0.0353663454356771	-2.87335318266318	not-significant
CTD-2639E6.9	0.095787177634623	0.8682440554158	2.88490483584068	0.00409164008920749	0.0353976277801982	-2.8742927126226	not-significant
RP11-213G2.3	-0.108431072374687	2.3394247720894	-2.88412005656709	0.00410167391861069	0.0354686663338155	-2.87652177994253	not-significant
RP11-477J21.6	0.0195707067923309	0.0431682527255717	2.88167647990898	0.00413305999955185	0.0357030587651774	-2.88345870203527	not-significant
AC053503.6	0.248647047985902	1.63038218120582	2.88129254618477	0.0041380111913959	0.0357352550557658	-2.88454811199521	not-significant
CTB-43E15.2	0.0147964448787543	0.0180681394158004	2.87972213041342	0.00415831945465065	0.0358787938523257	-2.88900269891703	not-significant
RP11-435O5.2	-0.11188262581641	1.3215659761289	-2.87908847544795	0.00416653939136287	0.0359390952051269	-2.89079943834982	not-significant
RP11-43F13.1	-0.130128237108834	1.8829155411684	-2.87880873091359	0.00417017301321538	0.0359598126897956	-2.89159253720033	not-significant
RNU6-137P	-0.119492870021819	1.02775664774844	-2.87826591942894	0.00417723185880829	0.0360047293386832	-2.8931312401997	not-significant
RP3-449M8.6	0.047205604332277	0.214529625652807	2.87751920094886	0.00418696012632887	0.0360619620734568	-2.89524749856884	not-significant
RP11-456D7.1	0.010790265024306	0.0231507649106029	2.87733026231711	0.00418942488979081	0.0360778688849876	-2.89578288128726	not-significant
RP11-744O11.2	-0.0385859105464773	0.115377623862786	-2.87681947989928	0.00419609481713731	0.0361086791581719	-2.89723008113027	not-significant
CTD-2521M24.4	0.0336881323672416	0.104911008326403	2.87676867310835	0.00419675879331378	0.0361090709792531	-2.89737401844053	not-significant
RP11-615J4.4	0.018496790038185	0.0549478787193347	2.87671149074274	0.00419750620400046	0.0361101804527737	-2.89753601502626	not-significant
RP5-1042K10.13	0.0527968752578993	0.253697288702703	2.87619341215284	0.00420428334996138	0.0361631543833523	-2.89900358033453	not-significant
RP11-424I19.2	0.0494138289052483	0.266553191925156	2.8751410898805	0.0042180797635109	0.0362711374303551	-2.90198371581789	not-significant
SEPHS2P1	0.0123718596901779	0.0311132165467775	2.87389516394643	0.00423446765917131	0.0363906186658868	-2.90551076711933	not-significant
BHLHE40-AS1	0.135179887472044	0.559284675008316	2.87338966800391	0.00424113304453555	0.0364366992221248	-2.90694133800312	not-significant
RP11-480D4.6	-0.0659061356565315	0.410221244638254	-2.87335993111009	0.00424152544739385	0.0364366992221248	-2.90702548686234	not-significant
RP11-507B12.2	-0.0136735300148756	0.0151953212307692	-2.87299430924219	0.00424635283026105	0.0364712860694987	-2.90806004744177	not-significant
RPL4P6	0.0275827063065826	0.254505712405405	2.87290862094065	0.00424748491379916	0.0364751868768035	-2.90830249194515	not-significant
CTD-2207P18.1	0.0174553951024197	0.0453726581808732	2.87286537033893	0.00424805642972346	0.0364751868768035	-2.90842486154668	not-significant
XXbac-BPG308K3.5	-0.318286871062353	1.79282219318919	-2.87236429768483	0.00425468273471141	0.0365267109001022	-2.90984242445729	not-significant
RP11-526N18.1	0.0289551526649999	0.0681444024823285	2.87116224620501	0.00427061730552288	0.0366311932742125	-2.91324212215849	not-significant
RBMS1P1	0.0374148321828463	0.181940217424116	2.87106568701324	0.00427189966100018	0.0366368104445972	-2.91351515568113	not-significant
LINC00622	-0.102265891518668	0.520492740841996	-2.87082816770567	0.00427505552964	0.0366584912922736	-2.91418673429143	not-significant
URAHP	0.0529394205694818	0.426914582459459	2.87010701516247	0.00428465032972197	0.036735371336487	-2.91622544221602	not-significant
RP1-79C4.4	0.0289117853459961	0.0763941097525987	2.86895556098692	0.00430001082678294	0.0368508340148797	-2.91947959270843	not-significant
AC002451.3	0.0437141469840382	0.216781117176715	2.86854906893442	0.00430544541661268	0.03688116806628	-2.92062808769493	not-significant
RP11-440D17.3	-0.137134488261862	2.086082754158	-2.8677005300401	0.00431681008266912	0.0369568314218185	-2.92302502677384	not-significant
RPS6KA2-IT1	-0.0583330883001254	0.22918031260499	-2.86720505370771	0.00432345871541924	0.0370083248815691	-2.92442432351093	not-significant
RP11-196G18.22	-0.203767759537035	2.21155284311019	-2.86490137511431	0.00435449349520173	0.0372248626214266	-2.93092717615588	not-significant
MAST4-AS1	0.0817967432415636	0.619081513910603	2.86467842578796	0.00435750775825946	0.0372397256266826	-2.9315562522294	not-significant
RP11-396M11.1	0.0397686951498217	0.147656489070686	2.86446252312667	0.004360428559063	0.0372437729991266	-2.93216540027144	not-significant
RP11-165J3.6	-0.0854097264935454	0.864981116180873	-2.86423086117731	0.00436356453649088	0.0372533181155276	-2.93281896224666	not-significant
RP11-624D20.1	0.00635379093357648	0.0132645434864865	2.8637141938575	0.00437056598318375	0.0373021833153266	-2.93427639403163	not-significant
HCG4P8	0.00502923185094306	0.00864263224116424	2.86269712170351	0.00438437835584359	0.0373927401493777	-2.93714464148059	not-significant
RP11-159H10.3	-0.117930859621053	0.861584924160083	-2.86264642011929	0.00438506794740785	0.0373931593756831	-2.93728759936623	not-significant
RP11-512N21.3	0.0135313560078648	0.0266725291434511	2.86195748453089	0.00439444793045959	0.0374676739655	-2.93922987554424	not-significant
RP11-566F5.1	0.00633641432346969	0.00963335131808732	2.8617188367047	0.00439770141575451	0.0374844660673954	-2.9399025761752	not-significant
RP11-365O16.3	0.0535623716645548	0.245210556715177	2.86018378822997	0.00441868113080087	0.0376462253957958	-2.94422827584528	not-significant
AL136419.6	0.0399404311661201	0.491896814	2.85819169788527	0.00444604295370784	0.037830240445663	-2.94983855525469	not-significant
RP11-109E24.2	-0.0855905301978322	0.550163143237006	-2.85779879098252	0.00445145777161499	0.0378652775220402	-2.95094464412217	not-significant
RP11-697G4.4	-0.0286143774665301	0.0570122480769231	-2.85761069411227	0.00445405213621256	0.0378763096529337	-2.95147411157041	not-significant
RP11-798K3.3	0.00918153715382551	0.019617024962578	2.85705782742242	0.00446168562221188	0.0379246525584634	-2.95303016211135	not-significant
XXbac-B461K10.4	0.00768228685407459	0.0343236403908524	2.85619740405936	0.00447358923102477	0.0379981749246208	-2.95545125608596	not-significant
PPIAP32	-0.0107518668694841	0.0237859411704782	-2.85587301605392	0.00447808449546944	0.038030824645378	-2.95636384918761	not-significant
RPL35AP31	-0.0118672188302316	0.0233982063887734	-2.85504985337086	0.00448951005243961	0.0381040846890309	-2.95867918361312	not-significant
IGKV1OR2-9	0.0251080335004804	0.0232098108960499	2.8550164796033	0.00448997384110389	0.0381040846890309	-2.95877304140432	not-significant
RP1-90J4.1	0.0102475454988078	0.0163950978544699	2.85477209454795	0.00449337133914923	0.0381273757272062	-2.95946029863365	not-significant
AC008940.1	0.00588259777766902	0.00917116365072765	2.85417961156891	0.00450161787677942	0.0381826666845869	-2.96112623734862	not-significant
AC015922.5	0.00380012745818501	0.00587578413097713	2.8536630168965	0.00450881937722599	0.0382221019334111	-2.9625785211953	not-significant
RP11-466G12.2	-0.039687270064467	0.194507290245322	-2.85364165400665	0.00450911740828156	0.0382221019334111	-2.96263857244076	not-significant
AC093732.1	0.0163312852420817	0.044579011022869	2.85301240497638	0.00451790401842268	0.0382910236498251	-2.96440720133389	not-significant
RP11-4C20.4	0.0283666869060318	0.0912923027006237	2.85291571606608	0.00451925552633035	0.038294874086119	-2.96467893122939	not-significant
LA16c-444G7.2	0.0548006884265654	0.113502379727651	2.85259610502008	0.00452372563248055	0.0383125570791473	-2.96557708750248	not-significant
AC080094.1	-0.270803662085713	0.785086731494802	-2.84998680984596	0.00456037002044404	0.0385781403047908	-2.97290597030622	not-significant
CACNA1C-AS4	0.00551036474996441	0.00732130925571726	2.84957251815273	0.00456621299324532	0.0386163786263926	-2.97406901965076	not-significant
RP11-416I2.1	0.00256885063361208	0.00425290002702703	2.84944538698831	0.00456800735407826	0.0386203656794913	-2.97442588473402	not-significant
RP11-16D22.2	-0.210144778628635	1.86511030374844	-2.8477208229941	0.00459241165080478	0.0387986020916711	-2.97926532255835	not-significant
RP11-536C10.16	-0.00597190124160146	0.00599275746777547	-2.8475210625628	0.00459524610105231	0.0388113169538755	-2.97982570334197	not-significant
RP11-702F3.2	0.00326316514485765	0.00439188641580042	2.84541638248788	0.00462520666061982	0.0390135714090739	-2.98572757740996	not-significant
IGLV3-30	0.0217984144018327	0.0217759789147609	2.84503483035496	0.00463065709638117	0.0390539037825231	-2.98679706150747	not-significant
RP11-805I24.3	0.0493371623053016	0.228847635114345	2.84295163281934	0.00466051839210636	0.0392645110060569	-2.99263378331087	not-significant
RP11-126K1.6	0.0573176586929696	0.565315833650728	2.84291751612495	0.0046610088852481	0.0392645110060569	-2.99272933737376	not-significant
SNORD89	-0.112167316869595	0.926703905079002	-2.84177245125817	0.00467749861556271	0.0393750160996049	-2.99593579282969	not-significant
IGHD3-3	0.126162946834963	0.19046113945738	2.83955966377711	0.00470951449503335	0.0396102596977113	-3.00212858806828	not-significant
IGHV3-57	0.00630339055480428	0.00439831024116424	2.83835392854509	0.00472704339923356	0.039746238904241	-3.00550104348782	not-significant
RP11-429O1.1	0.0291251395830958	0.0606198155841996	2.83682603634851	0.00474934089326498	0.0398935069392983	-3.0097725861705	not-significant
RP5-1139B12.4	0.0460787222312984	0.159349898972973	2.835905138906	0.0047628262107435	0.0399929964870018	-3.01234607365037	not-significant
HLA-P	0.0135881569005871	0.0265260647463617	2.83583594720305	0.00476384083389221	0.0399929964870018	-3.01253940020378	not-significant
AC104653.1	0.0531010116770633	0.299965973087318	2.83551400825378	0.00476856430924628	0.0400226343345952	-3.01343886060602	not-significant
GBAP1	0.0638818578787173	0.568707082490644	2.83517380919108	0.00477356031641198	0.040056606236612	-3.01438923035642	not-significant
RP11-17A1.3	-0.0289376171589688	0.210592832158004	-2.83415566823736	0.00478854067137015	0.0401534574435285	-3.01723281910732	not-significant
RP1-29C18.10	0.00390511149051601	0.00459183547401247	2.83325103461012	0.00480188673442891	0.040253806283288	-3.01975856203715	not-significant
RP11-546K22.3	-0.127703855006822	1.11422349571933	-2.83167920992461	0.00482515619456321	0.0404111873966332	-3.02414525220902	not-significant
CTD-2201I18.1	0.0857359337158348	0.519211550677755	2.83155160158588	0.00482704980659677	0.0404183216775801	-3.02450128163655	not-significant
IGHV3OR16-16	0.0394664558969928	0.0337783624698545	2.83117118356223	0.00483269892809032	0.0404540204034995	-3.02556256228947	not-significant
KB-1466C5.1	0.0132141692527047	0.023298644972973	2.83097187852476	0.00483566095754312	0.0404730126617073	-3.0261185234298	not-significant
IGKV2-4	0.038303816088541	0.041845525952183	2.83076658643107	0.0048387136880292	0.0404927585069458	-3.02669114588079	not-significant
AL365331.2	0.00981356589697502	0.0182990880665281	2.83031782978728	0.00484539287189131	0.0405370330435762	-3.02794272559556	not-significant
THEMIS3P	0.0084987872507651	0.0146182717130977	2.82961944349365	0.0048558041279206	0.0406124961491047	-3.02989013925421	not-significant
OR7E94P	-0.0356141038781852	0.0997681394927235	-2.82869208852288	0.00486966013259155	0.0406992336332126	-3.03247530173426	not-significant
AC109333.10	0.0585816357038781	0.351444328629938	2.82657908724469	0.00490136549574635	0.0409115121086694	-3.03836259731909	not-significant
RP13-507P19.2	0.00455155896772241	0.00852267432640333	2.82578123677635	0.00491338579339653	0.0409825509027205	-3.0405844810219	not-significant
AC092580.2	0.0126093018909075	0.0120895701767152	2.82559968984841	0.00491612468558329	0.0409995389254609	-3.04108997493709	not-significant
LEF1-AS1	0.0409099027333626	0.157845254091476	2.82538311890144	0.00491939377653497	0.041009229644567	-3.04169294761027	not-significant
RP1-140K8.5	0.0220888945488076	0.068603225995842	2.82523102980948	0.00492169070682834	0.0410225203853799	-3.04211636442081	not-significant
YBX1P5	-0.00365477239631675	0.00530998865072765	-2.82462433635512	0.00493086299988848	0.0410872410410288	-3.04380518272165	not-significant
RP11-364B14.3	-0.0371051752793955	0.109754359740125	-2.82455149890183	0.00493196523481932	0.0410905613820485	-3.04400791263872	not-significant
CTB-180A7.3	0.0160513838291279	0.0562325835738046	2.82364671076542	0.00494567586480848	0.0411812858982562	-3.04652580571775	not-significant
ALMS1P	-0.0409983160876713	0.325055162623701	-2.82333903764791	0.00495034603596773	0.0412142954515967	-3.04738183723076	not-significant
AP000476.1	0.00488487642800709	0.0149530461081081	2.82307643814655	0.00495433519880133	0.0412314816021095	-3.04811239013573	not-significant
HNRNPA1P53	0.0154357646435941	0.0649407184365904	2.82306369649199	0.0049545288321099	0.0412314816021095	-3.04814783579969	not-significant
KB-431C1.4	-0.122031747097485	2.36226206527651	-2.82261733612469	0.00496131644858817	0.0412762016933197	-3.04938945595914	not-significant
OR11K1P	-0.00819656145613898	0.00919007738045738	-2.82249767092603	0.00496313758087623	0.0412854700006583	-3.04972229087185	not-significant
LINC01160	0.0482500994295365	0.288983154324324	2.82198814369598	0.00497089864307344	0.0413441394691067	-3.05113932914947	not-significant
CCND2-AS2	0.0339858801629709	0.126784905864865	2.82172608022054	0.00497489465076026	0.0413714818364819	-3.05186805344443	not-significant
CTD-2162K18.3	-0.00437249293058728	0.00971925934303534	-2.82124670401402	0.004982211837166	0.0414087405746066	-3.05320089348811	not-significant
AC139887.4	-0.110792508320787	0.89680617564657	-2.82066355787073	0.00499112612588913	0.0414705738182939	-3.05482195634572	not-significant
DUX4L9	-0.0509511453613532	0.0729855154054054	-2.81850255454274	0.00502428668442214	0.0417050080527944	-3.06082640993828	not-significant
RP11-1079K10.2	-0.0982343675451622	0.430155360316008	-2.81662174550465	0.00505331016528863	0.0418971347774194	-3.06604870642915	not-significant
TRPC6P	0.00149259107399466	0.00175759169230769	2.81661775074766	0.00505337197138292	0.0418971347774194	-3.0660597947717	not-significant
RP11-335L23.4	0.0176453432230248	0.0505600831039501	2.81599646611587	0.00506299271337546	0.041966631964204	-3.06778412420521	not-significant
RPS3AP34	0.0323346991016189	0.145755336615385	2.81594770703451	0.00506374846195988	0.0419669384596809	-3.06791943584624	not-significant
RP11-680A11.5	0.0808596284196422	0.798511878981289	2.81554450120068	0.00507000193213351	0.0420068401889427	-3.06903828808194	not-significant
IGKV1-37	0.0123624240515124	0.0132396155155925	2.81523906165274	0.00507474376933173	0.0420401623808132	-3.06988574634761	not-significant
RP11-404O13.5	0.0108919681381138	0.0260006342474012	2.81494165343761	0.00507936478700064	0.0420545762646918	-3.07071083578126	not-significant
RP11-582E3.4	0.0164623893485407	0.0682564142723493	2.8138566370539	0.00509625573616891	0.0421824615349722	-3.07372024453206	not-significant
RP11-353N4.6	0.156416699283305	1.60797974887318	2.81359413066459	0.00510034993791915	0.0422043837620869	-3.07444816538328	not-significant
PSORS1C3	0.166168195198201	0.524896464446985	2.8134468703287	0.00510264800099758	0.0422174165841357	-3.07485648427239	not-significant
TCERG1L-AS1	0.0283300371706048	0.0995829521954262	2.81254798925815	0.00511669580705396	0.0423156541198951	-3.07734842548832	not-significant
IGKV1-32	0.00555294304928826	0.00363020317047817	2.81199358027298	0.0051253776412636	0.0423773947956181	-3.07888501286662	not-significant
HNRNPA1P33	-0.17022365036367	1.31134420722661	-2.81197856704482	0.00512561292833431	0.0423773947956181	-3.0789266191137	not-significant
U82671.8	0.0135621720866904	0.0114146547338877	2.81163806824856	0.00513095185027951	0.0424095251532092	-3.07987018770592	not-significant
RP11-1078H9.2	-0.00860635536071181	0.0145847483367983	-2.81101168883356	0.00514078646705488	0.0424847982239113	-3.08160568171822	not-significant
RP11-686D16.1	0.00959010414341637	0.0120667435530146	2.80760533422776	0.0051945685160058	0.0428807114299492	-3.09103703464538	not-significant
AC068580.6	0.0599947497991798	0.50540724691684	2.8075037607026	0.00519618003586313	0.042887950770984	-3.09131809669969	not-significant
RP11-421M1.8	-0.0448171833713537	0.395606949459459	-2.80662276038792	0.00521017661207387	0.0429670313346267	-3.09375548212627	not-significant
RP1-319M7.2	0.00379164103291812	0.00673949886486486	2.80617247828613	0.00521734349478863	0.0430200585553204	-3.0950009518216	not-significant
RALGAPA1P	-0.0568583321933471	0.474547737904366	-2.80575988094211	0.00522391841399277	0.0430560311177012	-3.0961420165873	not-significant
AC007386.4	0.0305783021025442	0.0563757737588358	2.80558128484012	0.0052267667490314	0.0430734269831611	-3.09663588536162	not-significant
TSPY26P	0.14857176658919	1.90094974990021	2.80464263366896	0.00524175995269453	0.0431787017999401	-3.09923102142598	not-significant
RP11-65E22.2	-0.0543063162772967	0.362030154931393	-2.80454910926076	0.00524325596402596	0.0431840739180531	-3.09948954702126	not-significant
IGHV1-68	0.023863828131548	0.0299560897068607	2.80423665205659	0.00524825681857407	0.0432139290461267	-3.10035319885745	not-significant
RP11-517C16.2	0.0533828843182554	0.3096016137921	2.80397240648775	0.00525248942239504	0.0432243146314296	-3.10108351795256	not-significant
AC114812.10	0.00715841885896793	0.00917252155093555	2.80228529384323	0.00527958607127067	0.0434167875976451	-3.10574477186637	not-significant
RP1-7G5.6	0.0136652252914946	0.0404719708232848	2.80223781859465	0.00528035039831212	0.0434169579927123	-3.10587589999686	not-significant
CTD-2006C1.2	0.0408426675240899	0.524444591715177	2.80204185854443	0.00528350631528736	0.0434306748177788	-3.10641712507016	not-significant
CTC-215O4.4	0.0484786211375259	0.217607747266112	2.80125899331553	0.00529613134098614	0.0435218361544605	-3.10857896709683	not-significant
RN7SL253P	-0.0258095542200181	0.088600702981289	-2.80033846834	0.00531101132451367	0.0436260577102392	-3.1111202015564	not-significant
RP11-458I7.1	-0.023672617477011	0.111846885553015	-2.79962358604033	0.00532259328029951	0.0437150448525598	-3.11309317379126	not-significant
IGLV3-32	0.0228363522529715	0.0273395742058212	2.79777475547574	0.00535265275336647	0.0439272045377888	-3.11819341914113	not-significant
GDNF-AS1	0.0202115473885229	0.0975054904054054	2.79727553979687	0.00536079564719838	0.0439669582038168	-3.1195700129444	not-significant
RN7SKP169	-0.00640088871619217	0.00356506272349272	-2.7971231858943	0.0053632829826394	0.0439782398083414	-3.11999008348228	not-significant
RP11-468N14.7	0.0328429437582559	0.0732689966174636	2.79709901900872	0.00536367762815693	0.0439782398083414	-3.12005671444103	not-significant
RP11-498M15.1	0.00504063029330959	0.0049381043014553	2.79479219984821	0.00540146932389148	0.0442197966088126	-3.12641432230623	not-significant
AC106786.1	0.0730856693342689	0.421823853106029	2.79346946859689	0.00542324773152201	0.0443684247803889	-3.13005748750571	not-significant
RP11-768B22.2	0.00928544939268683	0.00985156092931393	2.79181681049107	0.00545057003117562	0.0445612806102892	-3.13460701591874	not-significant
IGKV1D-35	0.0287526042727402	0.02149741802079	2.79165237497404	0.00545329534114209	0.0445753262051328	-3.13505954052661	not-significant
RP11-202A13.1	0.00615455989927045	0.00895680623908524	2.79127352155525	0.00545957905275906	0.0446141976421894	-3.13610204247392	not-significant
CTC-523E23.15	-0.0271690126854986	0.0500197667110187	-2.79062230808185	0.00547039548594835	0.0446775746591224	-3.13789368543825	not-significant
OR11K2P	-0.0276412989020825	0.0676225033596674	-2.78996409407705	0.00548134790983182	0.0447607636938952	-3.13970417729677	not-significant
RP11-983P16.2	0.0302145496258536	0.144274084663202	2.78975267541392	0.00548487004435343	0.044773753712203	-3.14028562045004	not-significant
FAM92A1P1	0.024270155159448	0.116967609147609	2.78851961035665	0.00550545318198343	0.0449073616843345	-3.14367594344993	not-significant
STAG3L4	-0.1003163155662	2.1525102712578	-2.78830760736687	0.00550899911332915	0.0449237334120041	-3.14425870131512	not-significant
IGKV1OR10-1	0.0303462976418149	0.0372525331143451	2.78816175777245	0.00551143977296866	0.0449373598693369	-3.14465959055973	not-significant
CELF2-AS1	0.0139593924151778	0.0467456297796258	2.78797808521484	0.00551451475796575	0.0449561537522126	-3.14516441294862	not-significant
DUXAP10	-0.0730897077694146	0.37384248091684	-2.78770594865467	0.00551907363348387	0.0449807582688753	-3.14591231867094	not-significant
RP11-438B23.2	-0.00999386988816735	0.0144011609417879	-2.78745322622453	0.00552331033566077	0.0450090049641626	-3.14660680575773	not-significant
AC092168.2	0.0273885094712097	0.0965314042349272	2.78725677290889	0.00552660576202399	0.0450295744665496	-3.14714662190798	not-significant
TRAJ17	0.0321607151519394	0.0390019473243243	2.7838230271598	0.00558449366500928	0.0454030461407141	-3.15657595027733	not-significant
RP11-677M14.2	0.0744203944681842	0.341389510744283	2.78301500299725	0.00559819528472866	0.0454985840881754	-3.15879321073158	not-significant
RP1-234P15.4	-0.0404994577658379	0.43317957681289	-2.78213117132993	0.00561321720335034	0.0456080626247339	-3.16121777728448	not-significant
LINC01137	-0.210039100866376	3.36171226905821	-2.78181639058855	0.00561857613303797	0.0456388153421937	-3.16208111781742	not-significant
RN7SL619P	0.0352596114782914	0.096047860964657	2.78158583474522	0.00562250412778347	0.0456580178732814	-3.16271339701721	not-significant
LINC00598	0.00875931698546246	0.0478771706257796	2.78110718184319	0.00563066690458661	0.0457115890653641	-3.16402589864288	not-significant
EMC3-AS1	-0.0646363412855708	0.519864372941788	-2.77980191259971	0.00565298102986723	0.0458672322666562	-3.16760393198232	not-significant
EEF1A1P33	0.0209429260262273	0.106465609906445	2.77968119194028	0.00565504883747833	0.0458776346357993	-3.16793477199683	not-significant
CTD-2335L22.6	-0.0120270815015302	0.0101589455176715	-2.77820831025932	0.00568033280097939	0.046031587959859	-3.17197014546887	not-significant
RP11-52L5.6	-0.00420663283875445	0.00264278833471933	-2.77532462796103	0.00573013139768615	0.0463965028313273	-3.17986480704653	not-significant
RP11-573G6.6	0.0618454473742685	0.398220812070686	2.77476388155081	0.00573986072708465	0.046443077643056	-3.18139904136107	not-significant
RNA5SP492	0.0207384476729714	0.0243754258024948	2.7741052627709	0.00575130729075244	0.0465163566678436	-3.18320067669534	not-significant
RNU6-432P	-0.00793249303555166	0.00409518265696466	-2.77394819789993	0.00575404007068377	0.0465271485569863	-3.18363026259137	not-significant
AC006116.15	-0.0272600687475984	0.146418202247401	-2.77383223939848	0.00575605839237959	0.0465354446629559	-3.18394740392598	not-significant
RP11-44F21.5	0.252999906239674	1.36916142567775	2.77089512540651	0.00580739449070419	0.0469115027848292	-3.19197599866386	not-significant
RP11-637A17.2	-0.028596331801567	0.291141961891892	-2.77015531514562	0.00582039031782825	0.0470034757243483	-3.19399696965431	not-significant
RNU1-78P	-0.0108385307582206	0.0078506470977131	-2.76988754622095	0.00582510054123997	0.047028504604726	-3.19472831653541	not-significant
RP4-647C14.3	0.0340812544756757	0.17993782222869	2.76600509481206	0.00589378372351121	0.047477973270509	-3.20532461167329	not-significant
RP11-326C3.12	0.0246752671694303	0.100882650010395	2.76485187304603	0.00591432557551412	0.0476106062839574	-3.20846930314059	not-significant
RP4-613B23.1	0.0520515897882372	0.409783397216216	2.76461586226667	0.00591853750617403	0.047637944495862	-3.20911271843038	not-significant
RP11-734J24.1	0.128313938782737	0.800347799733888	2.76416565067719	0.00592657966036708	0.0476698176924993	-3.21033994288196	not-significant
RP4-680D5.2	-0.0337151079617445	0.190615814197505	-2.7624496157721	0.00595732395591171	0.0478907164826955	-3.21501587921666	not-significant
RP11-566H8.2	-0.0038155554497331	0.00493986346777547	-2.76058235210763	0.00599094137156583	0.0481145933784889	-3.22010069553832	not-significant
RP11-58E21.3	0.0147718057905158	0.0758159664656965	2.76022837844387	0.00599733346096796	0.048146061980687	-3.22106423908133	not-significant
RP11-359P5.1	0.0355877909200706	0.178623220318087	2.76009669406099	0.00599971300251588	0.0481524423299573	-3.22142266355548	not-significant
FAM155A-IT1	-0.00675033857302502	0.00835285643243243	-2.76009311682867	0.00599977765513623	0.0481524423299573	-3.22143239999614	not-significant
AP001601.2	0.0261541790927048	0.0372183035010395	2.7596601975117	0.00600760661417826	0.0482020238260308	-3.22261062103135	not-significant
RP11-472N13.2	0.0235554495868859	0.0759567561392931	2.7592879583512	0.00601434560793837	0.0482428351436595	-3.22362355350524	not-significant
RP11-568N6.1	-0.100850006304042	0.713116820885655	-2.75772042696155	0.00604279911920313	0.0484377968386756	-3.22788764762789	not-significant
GAPDHP54	-0.00505489060786482	0.00878062901871102	-2.75750143535826	0.00604678387993451	0.0484630844746378	-3.22848317501346	not-significant
RP11-75L1.1	0.0179948149145194	0.0373835708108108	2.7572914429006	0.00605060712263848	0.0484804169163569	-3.22905418702513	not-significant
ROPN1L-AS1	0.0247178964625977	0.054381225045738	2.75688890374797	0.0060579420882654	0.0485235925956963	-3.23014865470655	not-significant
UBE2Q2P6	0.163654332408684	3.65977325770062	2.75685891394166	0.00605848887633594	0.0485235925956963	-3.23023018809116	not-significant
C12orf80	0.00461568266660143	0.00759144077962578	2.75638507251686	0.006067134094137	0.0485728449683775	-3.23151830828203	not-significant
NPM1P42	-0.0105560686974911	0.0340895984511434	-2.75612868050526	0.00607181660235601	0.048597005615046	-3.2322152109395	not-significant
RP11-96L14.7	0.0354343303272236	0.231979211093555	2.75594402473066	0.00607519100837191	0.0486154342845995	-3.23271708743855	not-significant
RP3-523C21.2	0.0343082219391809	0.149306474881497	2.75546332264582	0.00608398332361636	0.0486674101747147	-3.23402343632869	not-significant
AC079145.4	-0.061008721835162	0.439611317351351	-2.75475942149018	0.00609687882241162	0.0487441412849715	-3.23593594938282	not-significant
IFNG-AS1	0.0249939475279892	0.0530649325883576	2.75426647230134	0.00610592437005654	0.0487850169846482	-3.23727502001477	not-significant
SPATA20P1	0.0258735235198219	0.0389578982120582	2.75419472542722	0.0061072419253381	0.0487869112456856	-3.23746989728224	not-significant
RP4-591N18.2	0.00689974107834514	0.0285529350540541	2.75357348200806	0.00611866114792188	0.0488580782882542	-3.23915709920092	not-significant
RP11-157J24.2	0.205334968889676	1.33136547844699	2.75242659110336	0.00613979311093841	0.0489933169835125	-3.24227091033713	not-significant
[truncated: 27,940 more rows]
