# Supplementary material for: RNA modification writers pattern in relation to tumor microenvironment and prognosis in prostate cancer
Source: Front Genet. 2023 Jan 18;13:1065424. doi: 10.3389/fgene.2022.1065424 (PMC9889935; doi:10.3389/fgene.2022.1065424)
Supplement: Supplementary file 1 [file DataSheet1.ZIP › SupplementaryTable30_miRNA.txt]

	logFC	AveExpr	t	P.Value	adj.P.Val	B	change
hsa-mir-135b	0.642250331878906	0.86007958350473	11.2955966249146	2.26168541746629e-26	4.25423027025408e-23	48.4297328687478	DEmiRNAs
hsa-mir-146a	0.932706686485594	5.02212841331594	10.6423616998969	7.20549182487689e-24	6.77676506129672e-21	42.7005928515458	DEmiRNAs
hsa-mir-31	0.852704671930578	1.88336027836799	10.1596039389716	4.46686416082868e-22	2.80072382883958e-19	38.6021135161744	DEmiRNAs
hsa-mir-205	1.64201121026404	8.73799793585756	8.65390703968192	7.74556155738548e-17	3.64235032236052e-14	26.6458949845981	DEmiRNAs
hsa-mir-934	0.481261233381184	0.790012484137243	8.32677208520045	8.92329528268823e-16	3.35694368534731e-13	24.2292304666314	not-significant
hsa-mir-452	0.474539321518662	5.0224762377492	7.71046099570974	7.40037427250801e-14	2.32001733443126e-11	19.8676945472073	not-significant
hsa-mir-6510	0.884731030678987	2.07752658871803	7.59574523810258	1.63794701269062e-13	4.40139761553008e-11	19.084450362891	DEmiRNAs
hsa-mir-224	0.54342869304004	3.13328276053127	7.42684723537172	5.19059366160608e-13	1.22043833468513e-10	17.9480642883106	not-significant
hsa-mir-223	0.489100972516864	6.02510657237351	7.40442445148064	6.04055400152904e-13	1.26247578631957e-10	17.7987170942419	not-significant
hsa-mir-150	0.697092223929443	7.78822290485366	7.237154599613	1.85174971325333e-12	3.4831412106295e-10	16.6959700012499	DEmiRNAs
hsa-mir-203b	0.546441473314793	1.12783656053756	7.12378514880998	3.91261472177312e-12	6.69057117423204e-10	15.9600581364296	not-significant
hsa-mir-375	-0.4712356949086	16.4616037879618	-6.27726108384438	7.77279108931405e-10	1.21838500324998e-07	10.7682220538317	not-significant
hsa-mir-944	0.416479614558599	1.20124100400183	6.0701745465544	2.61460261205296e-09	3.78312885636278e-07	9.58219497260411	not-significant
hsa-mir-92b	0.407978750369134	5.28637737148319	5.86154876729561	8.58343575014523e-09	1.15324590328737e-06	8.42187877951021	not-significant
hsa-mir-744	-0.417742938784825	4.56769055693809	-5.84156667575595	9.60145850580599e-09	1.20402289662807e-06	8.31258244341429	not-significant
hsa-mir-424	-0.474036244252573	4.56023100529559	-5.82538678615033	1.0511190583537e-08	1.23572184297707e-06	8.22431992594002	not-significant
hsa-mir-4772	0.339757329739375	1.46197278142806	5.60585297869638	3.5177125234997e-08	3.89224544511938e-06	7.04782324224079	not-significant
hsa-mir-146b	0.4216698965267	7.94199924617441	5.57093897866328	4.24784509718764e-08	4.43899812656108e-06	6.86435830362539	not-significant
hsa-mir-6715b	0.507375999994785	1.03278464232772	5.55044296960624	4.74303626415628e-08	4.69560590151471e-06	6.75712506835889	not-significant
hsa-mir-1296	-0.40056160546209	2.89616208353373	-5.47927313477624	6.93765158614097e-08	6.52486131676559e-06	6.38747023331468	not-significant
hsa-mir-542	-0.47718160572987	6.48283356932228	-5.36951216960052	1.23729812487679e-07	1.10826560613964e-05	5.82562805113197	not-significant
hsa-mir-21	0.289382914034004	16.7318967338588	5.15055253840768	3.81167378867949e-07	3.25898108932097e-05	4.73500647197823	not-significant
hsa-mir-200c	-0.355156480149926	13.4905457848027	-5.13463598322726	4.13026092336028e-07	3.37783512906117e-05	4.65730691869457	not-significant
hsa-mir-503	-0.410268478473983	1.38713411580736	-5.12514398445923	4.33236447969955e-07	3.39549066096452e-05	4.6110724468146	not-significant
hsa-mir-1911	0.429734221782429	0.859182316109184	5.07814497662052	5.48257458703547e-07	4.12508911928549e-05	4.38327498391047	not-significant
hsa-mir-155	0.411784061169958	6.4190576510438	5.06167107605268	5.95172269319192e-07	4.30584245611308e-05	4.30387386576916	not-significant
hsa-mir-629	-0.348773181243511	6.22595739395945	-5.047785554102	6.377101787509e-07	4.44271424529794e-05	4.23712815374499	not-significant
hsa-mir-142	0.539399708840246	8.78354649478763	4.96780089601483	9.46203634149679e-07	6.35646084226981e-05	3.85586499689225	not-significant
hsa-mir-216b	0.125683839915999	0.18171275428674	4.83811884119162	1.77403397763647e-06	0.000115067514204628	3.24939342189373	not-significant
hsa-mir-675	-0.567597433728671	1.4761251844436	-4.82049165233826	1.93019462612112e-06	0.000121023203057794	3.16807908424292	not-significant
hsa-mir-30d	-0.280779253088504	12.8191091985395	-4.75565840083749	2.62663047796083e-06	0.00015937715900143	2.87132081060649	not-significant
hsa-mir-141	-0.348791914303053	10.3724453727221	-4.71973093265576	3.11093365907839e-06	0.000182864569147702	2.70844490382797	not-significant
hsa-mir-491	-0.273293241019601	1.94897411667785	-4.63083267154661	4.70685858701356e-06	0.000268290939459773	2.3102683286858	not-significant
hsa-mir-197	-0.276840414781577	7.15957718156179	-4.62352714319486	4.86836179875215e-06	0.000269334957160377	2.27785412972525	not-significant
hsa-mir-450a-2	-0.298435034643541	1.27775030024171	-4.38857906708791	1.40677463456308e-05	0.000756040882175187	1.26045283101113	not-significant
hsa-mir-143	0.293498476715307	18.1697929784568	4.28052658966986	2.25624016801676e-05	0.00117888548778876	0.808968585648094	not-significant
hsa-mir-96	-0.366624141332465	4.67857896395575	-4.26333193126264	2.43017308231031e-05	0.0012354474507637	0.738083071152976	not-significant
hsa-mir-27a	0.227933532930056	8.95047340563144	4.24934996598294	2.58096903012246e-05	0.00127757966991062	0.680636842429692	not-significant
hsa-mir-30a	-0.275188462267895	14.8897467850766	-4.22816931153637	2.82652181525061e-05	0.00136325321397087	0.593947347987706	not-significant
hsa-mir-330	0.234664420973282	3.12197930288235	4.14876118534419	3.96052949950765e-05	0.00186243899714347	0.272521923167316	not-significant
hsa-mir-1298	0.376763376903791	0.913139952373024	4.10587303360781	4.74142167920868e-05	0.00217527175087598	0.101278172266161	not-significant
hsa-mir-153-2	-0.472627695881178	4.81303515335805	-4.08494626794022	5.17364107761717e-05	0.0023001226768778	0.018323511878112	not-significant
hsa-mir-183	-0.342915754727033	12.2368975697717	-4.08105103743143	5.25812201519115e-05	0.0023001226768778	0.00292625339433528	not-significant
hsa-mir-222	0.305543450984654	5.3906078883875	3.98540493266237	7.79454373008535e-05	0.00333216744461149	-0.370844942402368	not-significant
hsa-mir-642a	0.187599805269665	0.576691906043599	3.97116558310451	8.2594622108798e-05	0.00345245520414776	-0.425781665211658	not-significant
hsa-let-7i	0.176100710284137	7.63351916117254	3.93506989571485	9.55861954606523e-05	0.00390864421003232	-0.564217345637669	not-significant
hsa-mir-92a-2	-0.239260390431502	11.6473195656122	-3.90772633064119	0.000106692149461319	0.00426995602418597	-0.668298034222697	not-significant
hsa-mir-4491	0.118250484056676	0.334589649486197	3.88888863520351	0.000115042367359982	0.00450822277091929	-0.739605968239821	not-significant
hsa-mir-92a-1	-0.251720969502243	11.9252734209968	-3.85175124574236	0.000133347895836111	0.00511892636872909	-0.879237835246673	not-significant
hsa-mir-2114	-0.163478795129515	0.401670986079325	-3.83988245250923	0.000139756653352893	0.00525764529913584	-0.923597598748725	not-significant
hsa-mir-769	-0.201368911231062	4.24406362126832	-3.82294785005275	0.000149406320307758	0.00542920101707412	-0.986668091563233	not-significant
hsa-mir-5687	-0.217815716864609	0.912519232678597	-3.82178832004477	0.000150089554964303	0.00542920101707412	-0.990977006666761	not-significant
hsa-mir-676	-0.214683039763934	0.847286088076088	-3.75878378890284	0.000191982691866761	0.00681357440379956	-1.22325758421285	not-significant
hsa-mir-17	-0.261327057379978	9.05240997675556	-3.73836943160466	0.000207770729548157	0.00723734707926081	-1.29773951494578	not-significant
hsa-mir-182	-0.319069294403958	13.9943566530164	-3.73191022985648	0.000213015695517654	0.00728513678670376	-1.32122631549436	not-significant
hsa-let-7a-3	-0.166376537997655	13.2291112402551	-3.70217600362583	0.000238809736410063	0.00802144846763085	-1.42885100690041	not-significant
hsa-mir-5694	-0.172284388880735	0.50550175447129	-3.67690258040981	0.000263017550439971	0.00859946730700307	-1.51969052758227	not-significant
hsa-let-7a-1	-0.165639088990471	13.2305219144622	-3.67477079736754	0.000265161671348314	0.00859946730700307	-1.52732585420649	not-significant
hsa-let-7a-2	-0.164752892563563	13.2239931586781	-3.66455249169558	0.000275669294919395	0.00878871091090477	-1.56386627943544	not-significant
hsa-mir-5706	-0.217412961291064	0.838996001694651	-3.65287170810116	0.000288159964870992	0.0090338148987056	-1.60551869464589	not-significant
hsa-mir-153-1	-0.27891966393246	1.78552569096929	-3.62123388384307	0.000324715399471696	0.0100129453509223	-1.71770412104378	not-significant
hsa-mir-3074	-0.296405260154176	2.40639712825804	-3.55237333560151	0.000419853505251226	0.0127378136028638	-1.95868371954939	not-significant
hsa-mir-1912	0.198981338186725	0.412510472458518	3.52500555129154	0.000464466813167071	0.0138431543395381	-2.05323996566527	not-significant
hsa-mir-32	-0.27745929160765	5.03427928077374	-3.51889525684614	0.000475015691154096	0.0138431543395381	-2.07425639253986	not-significant
hsa-mir-206	-0.823757979406204	1.40215364183533	-3.51698161763282	0.000478365248309398	0.0138431543395381	-2.08083125934155	DEmiRNAs
hsa-mir-106b	-0.179135261150069	8.12850349959071	-3.47094347465156	0.000565927391417087	0.0160179499082105	-2.23798472817275	not-significant
hsa-mir-337	-0.222788382373843	4.24750079629655	-3.46870303184685	0.000570548986629508	0.0160179499082105	-2.24558237949658	not-significant
hsa-mir-212	0.195876182191412	2.41596821305202	3.45817736309303	0.000592737111349446	0.0161615490676983	-2.2812139486588	not-significant
hsa-mir-1251	-0.274312590300636	1.31592806559578	-3.4581257397634	0.000592847892435503	0.0161615490676983	-2.28138845058967	not-significant
hsa-mir-26a-1	0.128499841962064	9.82234397949192	3.42225571812497	0.000674674741108942	0.018129474114656	-2.40204044845712	not-significant
hsa-mir-26a-2	0.12836299628469	9.82802861082418	3.41364878762298	0.000695817963696694	0.0184342759114575	-2.43081250355739	not-significant
hsa-mir-1277	-0.157995420036911	0.702598402056752	-3.37633923008803	0.000794811935738229	0.0207644618211612	-2.55473635945968	not-significant
hsa-mir-186	-0.154011736523137	7.55439867757297	-3.37172231081847	0.00080793520346019	0.0208181659960085	-2.5699812396243	not-significant
hsa-mir-5683	-0.336139323214011	2.04135522906589	-3.35469869628869	0.000858086572810667	0.0218116330196874	-2.62602064434974	not-significant
hsa-mir-1307	-0.22248879140081	8.66194563785001	-3.34167311047763	0.000898399195233114	0.0225203820546107	-2.66871638317401	not-significant
hsa-mir-200b	0.470583174564725	9.10369875619335	3.33805216615177	0.000909914426448917	0.0225203820546107	-2.68055709688639	not-significant
hsa-mir-26b	-0.170406173185748	9.52758015332955	-3.32537254342851	0.000951328191287601	0.0232395886728828	-2.72192369132374	not-significant
hsa-mir-708	0.245149687878406	4.75958563995149	3.30287995612546	0.00102913049619333	0.0248178777351238	-2.79493475584289	not-significant
hsa-mir-128-1	-0.166463590844605	5.88856124421054	-3.28578996030163	0.0010921505337252	0.0260042424548999	-2.85009253653357	not-significant
hsa-mir-25	-0.173711691059532	12.6041007470034	-3.27203142015044	0.00114546723199667	0.0269327982923218	-2.89429939048893	not-significant
hsa-mir-145	0.238630078104276	12.1948800727907	3.25505527894109	0.00121457748350237	0.0282051882279996	-2.94860014219004	not-significant
hsa-mir-450a-1	-0.222600889128289	1.32486761344613	-3.22373188976334	0.00135233528816365	0.0310212521589734	-3.04808343396209	not-significant
hsa-mir-221	0.266327559985292	7.34934002110607	3.21898567462402	0.00137442786543883	0.0311481784926558	-3.06307712560599	not-significant
hsa-mir-30b	-0.242554184572604	9.11607693225949	-3.21334189683599	0.00140113285830991	0.031375367934297	-3.08087876588136	not-significant
hsa-mir-1255a	-0.169899225738673	0.728920594499416	-3.20607013728692	0.0014362487263115	0.0317833394610816	-3.10377129764308	not-significant
hsa-mir-4433a	-0.0897815759582815	0.166876208964426	-3.18362723017485	0.00154982410214609	0.0338978969318231	-3.17411147608239	not-significant
hsa-mir-148a	-0.206653863730201	15.8156529510665	-3.17606517632742	0.00158992446995869	0.0343752635401413	-3.19770569389898	not-significant
hsa-mir-450b	-0.277195893860284	2.41706666679783	-3.17255726057377	0.00160884985133698	0.034389165572328	-3.20863241444191	not-significant
hsa-mir-4529	0.0376942474336648	0.0543864019620066	3.16457607365601	0.00165268632677493	0.0349292469737488	-3.23344968964982	not-significant
hsa-mir-589	-0.185884852284874	5.28972636663802	-3.15532142645785	0.00170489641363964	0.0356323350450685	-3.26215170991115	not-significant
hsa-mir-7-1	-0.212083262009882	4.35878077350004	-3.15124013145101	0.00172840107382789	0.0357266199985742	-3.2747836738434	not-significant
hsa-mir-4787	-0.0772088629342935	0.174904458014407	-3.14579223545497	0.00176024208316562	0.0359160792179677	-3.2916209506276	not-significant
hsa-mir-200a	0.432348354532378	8.54735051385175	3.14317085581183	0.00177575511285008	0.0359160792179677	-3.29971263276898	not-significant
hsa-mir-190a	-0.201124649979328	2.09417643710992	-3.13748622916811	0.00180983017477607	0.036215857008019	-3.31723772166957	not-significant
hsa-mir-615	-0.239247498876294	1.05600381118722	-3.12467907079272	0.00188881974705603	0.0373986309917094	-3.3566092598453	not-significant
hsa-mir-511	0.168263159688441	1.69434769615568	3.10076397863905	0.00204488146269584	0.0396938938303047	-3.42971474180257	not-significant
hsa-mir-1275	-0.164863905225326	0.502498822636104	-3.10045884355873	0.0020469472097499	0.0396938938303047	-3.43064401754094	not-significant
hsa-mir-191	-0.195346387593496	8.51384139979423	-3.08407328088505	0.00216073886136387	0.0414729571247494	-3.48041652914613	not-significant
hsa-mir-203a	-0.24087010823024	10.6242594492998	-3.06497833448322	0.00230067194963072	0.0437127670429837	-3.53809927138943	not-significant
hsa-let-7c	-0.190346176485923	12.5320579381397	-3.05213755647659	0.00239940454150547	0.0451327994257179	-3.57669552424932	not-significant
hsa-mir-7160	-0.0145751190244203	0.0078293168249677	-3.04792872248582	0.0024326033865733	0.045304227427172	-3.58931235098807	not-significant
hsa-mir-27b	0.151268483554203	10.5193726650489	3.04274643738846	0.00247405987591323	0.0456245747705174	-3.60482429304175	not-significant
hsa-mir-3150b	0.0705700957657787	0.145383740059774	3.02964817701099	0.00258174874390638	0.0471482464785234	-3.64391763739837	not-significant
hsa-mir-532	-0.192224388709295	9.68632504703804	-3.0202978532964	0.00266123556436398	0.0481325393900832	-3.67172554821588	not-significant
hsa-mir-4677	-0.158232522016994	2.22035249756461	-3.00825571055252	0.00276691059708294	0.0495672269820286	-3.70741706489681	not-significant
hsa-mir-2110	-0.160126569370909	1.23563579344374	-2.99947812622031	0.00284634553671121	0.0505092071184319	-3.733346316629	not-significant
hsa-mir-4746	-0.168545728382274	1.21453105254782	-2.99566241647361	0.002881523706938	0.0506555709602839	-3.74459528993109	not-significant
hsa-mir-3117	0.125078473094405	0.497660336002381	2.97831628145849	0.00304651645674593	0.0530601616216583	-3.79555903070769	not-significant
hsa-mir-202	0.151533372933576	0.612608643499453	2.94971469317249	0.00333754033940797	0.0575955355818935	-3.87896901338866	not-significant
hsa-mir-5704	-0.074697158830478	0.174000308287522	-2.93547638660911	0.0034916916849151	0.0597079278120482	-3.92020249107984	not-significant
hsa-mir-151a	-0.112900180790144	10.4636137375854	-2.93168293289977	0.00353384397889034	0.0598843290476822	-3.93115569840986	not-significant
hsa-mir-559	-0.0517989341905821	0.0849603950864754	-2.90272128748701	0.00387128734515064	0.0641928010746992	-4.01432904953811	not-significant
hsa-mir-576	-0.189504866865274	2.80612672045648	-2.90250958358047	0.00387385860094776	0.0641928010746992	-4.01493409666945	not-significant
hsa-mir-6760	-0.021460270636218	0.0141573721804397	-2.90114473570424	0.00389047279240601	0.0641928010746992	-4.01883379246488	not-significant
hsa-let-7b	-0.154109235498872	12.9394144521867	-2.89222040744547	0.00400071785742994	0.0651459261349024	-4.04428908819107	not-significant
hsa-mir-217	0.325842884199337	4.1601996379964	2.8908811664413	0.00401750527998335	0.0651459261349024	-4.0481025372714	not-significant
hsa-mir-20a	-0.264884853056516	7.81577612302001	-2.87549030982619	0.00421508789498288	0.0677656438501093	-4.09180512198855	not-significant
hsa-mir-423	-0.154221770134056	6.4602489810674	-2.8724482277102	0.00425517234805277	0.0678303320905701	-4.10041649614512	not-significant
hsa-mir-93	-0.230447273537527	11.653625067209	-2.8682874234998	0.00431055940839754	0.0681358172033259	-4.11218043657431	not-significant
hsa-mir-652	-0.153499576906895	3.38036644311076	-2.84963777521206	0.00456696134225912	0.0715871190399116	-4.16470660438747	not-significant
hsa-mir-4449	-0.210561232214468	0.757061471616877	-2.84328979413442	0.00465734788546665	0.0717714103109422	-4.18250996566457	not-significant
hsa-mir-1287	-0.161556092582765	4.47610644825811	-2.8387751940646	0.00472261499544232	0.0717714103109422	-4.1951481288253	not-significant
hsa-mir-194-1	-0.173375334157649	5.89031603422933	-2.83875545930137	0.00472290211305337	0.0717714103109422	-4.19520333167003	not-significant
hsa-let-7d	-0.124700386551373	8.13826896704427	-2.83817581657946	0.00473134230651612	0.0717714103109422	-4.19682456529469	not-significant
hsa-mir-1249	-0.13004873629049	0.92181610265199	-2.82569943026627	0.0049163633107083	0.0739814350995385	-4.23164284369349	not-significant
hsa-mir-3158-1	-0.054088309330241	0.124995163588918	-2.82154457938308	0.00497942056188331	0.0743356355309722	-4.24320500655374	not-significant
hsa-mir-3170	-0.122353118757796	0.554317628729684	-2.81242392405827	0.00512042309239474	0.0757035095803403	-4.26852835757438	not-significant
hsa-mir-100	0.173425040608075	12.8923263856052	2.81044177661616	0.00515154132178818	0.0757035095803403	-4.27402126752843	not-significant
hsa-mir-6882	-0.0418268470719847	0.0749742092274913	-2.80433316600584	0.00524852325263818	0.0765307925442823	-4.29092583363106	not-significant
hsa-mir-194-2	-0.170569826908146	6.03053580159288	-2.7914621903986	0.00545830231115926	0.0788978228533893	-4.32642762792358	not-significant
hsa-mir-671	-0.149116474422506	2.19392162697732	-2.78927207884875	0.00549474470696119	0.0788978228533893	-4.33245284159969	not-significant
hsa-mir-1306	-0.142539344401994	1.88621059951645	-2.76503289628583	0.00591303771309339	0.0842607874115807	-4.39883151622941	not-significant
hsa-mir-138-1	0.0824474940081988	0.206675868005183	2.74633811313857	0.00625508820259597	0.0884648188652858	-4.44964369414698	not-significant
hsa-mir-184	-0.274827706754854	1.00728079274257	-2.71107058798697	0.00694938354204903	0.0975506749447331	-4.5445908772162	not-significant
hsa-mir-3943	-0.099709775852644	0.282663441043915	-2.69927586442331	0.00719662966873939	0.0998898610972967	-4.57607914281761	not-significant
hsa-mir-135a-2	-0.237087744363216	4.03500844095581	-2.69807539058369	0.00722223344456797	0.0998898610972967	-4.57927657177817	not-significant
hsa-mir-499a	-0.171635819948404	0.511825166813239	-2.68435611600693	0.00752071728089373	0.103194458957734	-4.6157195047223	not-significant
hsa-mir-132	0.125833979563021	6.69894643990296	2.68209847343859	0.00757088534618148	0.103194458957734	-4.62169928165986	not-significant
hsa-mir-130b	-0.18724401866922	3.47601984252448	-2.67589011388753	0.00771039952369018	0.104340010820584	-4.6381180814099	not-significant
hsa-mir-7-3	-0.123024349236616	0.429964047599626	-2.66844402008995	0.00788077367696728	0.10588382347411	-4.65776153049063	not-significant
hsa-mir-6854	0.0768923141436654	0.310079522293696	2.64385022284612	0.00846780441736793	0.112239916382131	-4.722264553273	not-significant
hsa-mir-3166	0.0177103428793976	0.01597484392985	2.64363181623688	0.00847318879652454	0.112239916382131	-4.72283477842343	not-significant
hsa-mir-19b-2	-0.236472805597623	6.18753930910422	-2.63507445202221	0.00868658615597256	0.114262017897793	-4.74514069412039	not-significant
hsa-mir-433	-0.113680221000802	0.672081303592099	-2.59827817896377	0.00966011787751001	0.126185289774975	-4.84025447087171	not-significant
hsa-mir-3115	-0.0331907957887452	0.0505074335094638	-2.59169462890364	0.00984424691690618	0.12770364448759	-4.8571350339776	not-significant
hsa-mir-149	-0.254144227397314	5.93355944052726	-2.58549625365496	0.010020463933601	0.129099264788379	-4.87298993712241	not-significant
hsa-mir-3618	-0.0520208487813563	0.0919706034743664	-2.57838054637998	0.0102262307979744	0.13085401449653	-4.89114578374693	not-significant
hsa-mir-3133	-0.0238111489434871	0.0248774266224794	-2.5749668208177	0.0103262792355614	0.131241427311426	-4.89983869127078	not-significant
hsa-mir-1247	0.228790594872748	4.64051062237801	2.56812448539323	0.0105294472714353	0.132925438372952	-4.91722868450052	not-significant
hsa-mir-1468	-0.164830269445086	3.12450600856626	-2.55033822024809	0.0110743552349728	0.138872414646558	-4.96222241468017	not-significant
hsa-mir-484	-0.161882970277799	4.77790764374597	-2.54278564612275	0.0113132428758975	0.140519869909747	-4.98123605554014	not-significant
hsa-mir-99a	-0.180511095288038	11.1039347584989	-2.54147567900225	0.0113551410028078	0.140519869909747	-4.98452831950423	not-significant
hsa-mir-15b	-0.144691707366756	6.66285500112179	-2.51886580565311	0.0121003974455261	0.148763709771468	-5.04109216330638	not-significant
hsa-mir-3664	-0.0840574470477203	0.356465297323148	-2.51356347052866	0.0122813444106844	0.150007849587645	-5.05428594862874	not-significant
hsa-mir-3065	-0.233349109877403	5.51532883824217	-2.47752536247557	0.0135761739711703	0.16475344025659	-5.14324189257137	not-significant
hsa-mir-23b	0.12988981877662	10.4059283987985	2.47076080159387	0.013832280713799	0.166785384760615	-5.15979990898342	not-significant
hsa-mir-204	0.218367253269176	4.07502774567581	2.46609470083091	0.0140114247372854	0.167869362616776	-5.17119568505377	not-significant
hsa-mir-30c-2	-0.146794295919953	8.35182963023163	-2.44889374137166	0.0146896865947144	0.174881648637075	-5.21302329748539	not-significant
hsa-mir-508	0.291041741701871	1.63280437252936	2.44030639985055	0.0150390409961042	0.1773218226997	-5.23379832126578	not-significant
hsa-mir-616	-0.138425880160495	0.9527828525432	-2.43923362501598	0.0150831959765826	0.1773218226997	-5.23638864320187	not-significant
hsa-mir-3160-1	-0.0111757165590649	0.00683330110015716	-2.43509578427769	0.0152545826286815	0.178222794562422	-5.24636946702216	not-significant
hsa-mir-3909	-0.0661319473510816	0.282030626018883	-2.43143902087856	0.0154074727129229	0.178897877611161	-5.25517613386035	not-significant
hsa-mir-19b-1	-0.215619972276916	6.28198577323029	-2.42323989123454	0.0157552072761594	0.180989024807429	-5.27487535818205	not-significant
hsa-mir-1-1	0.213433173363772	6.54526290991146	2.42122807686791	0.0158415815535695	0.180989024807429	-5.27969902400886	not-significant
hsa-mir-5690	-0.0810179437794482	0.329169312491409	-2.42042376441633	0.0158762302462657	0.180989024807429	-5.28162640567278	not-significant
hsa-mir-1-2	0.211823610343152	6.61954144152403	2.401447122915	0.0167133450310801	0.188822488442381	-5.32691901650708	not-significant
hsa-mir-5006	-0.0163987763520703	0.0169525907068198	-2.39683394432427	0.0169226281139634	0.188822488442381	-5.33787697528817	not-significant
hsa-mir-664a	-0.13674992810507	5.17028971641571	-2.39661613606126	0.016932566070479	0.188822488442381	-5.33839383982242	not-significant
hsa-mir-210	-0.379766370332545	5.85544912788986	-2.39590798254463	0.0169649125713782	0.188822488442381	-5.34007398921397	not-significant
hsa-mir-103a-2	-0.118096941332857	12.8403842025364	-2.38084611511047	0.0176658988744948	0.195467975193675	-5.37569464321659	not-significant
hsa-mir-1250	-0.0328491868012296	0.0556840095470291	-2.37702410449412	0.0178477785069076	0.196325563575984	-5.38469864038074	not-significant
hsa-mir-103a-1	-0.117833735828071	12.840703379093	-2.3740507310704	0.0179904098859988	0.196743959276533	-5.39169362529195	not-significant
hsa-mir-181c	0.140363719230149	6.35743848638175	2.36727359541296	0.0183192547212281	0.199182185726186	-5.40760516411095	not-significant
hsa-mir-4707	-0.0407097966158167	0.0833445079678456	-2.36197226405999	0.0185801575083097	0.200376703469366	-5.42002080117484	not-significant
hsa-mir-6846	-0.0112862080970812	0.00572490926419101	-2.36072182426926	0.0186421707108661	0.200376703469366	-5.42294534916707	not-significant
hsa-mir-6779	0.00790888223890727	0.00462594998879482	2.34281792197188	0.0195502079797287	0.207285276450744	-5.4646533488707	not-significant
hsa-mir-302d	-0.00721401446738506	0.00361428198764158	-2.34186800236526	0.0195994500063759	0.207285276450744	-5.46685756518299	not-significant
hsa-mir-598	-0.1496363818142	5.09923639724126	-2.34014705332798	0.0196889375698996	0.207285276450744	-5.47084867193795	not-significant
hsa-mir-548t	-0.078933019675022	0.308157889025319	-2.33944182251757	0.0197257121130692	0.207285276450744	-5.47248336656698	not-significant
hsa-mir-148b	-0.112415940344614	6.54808743260378	-2.32808230613041	0.0203264032111713	0.211550022065601	-5.4987478889919	not-significant
hsa-mir-6883	0.0246725322752079	0.0416967773433584	2.32752114367046	0.0203564880350206	0.211550022065601	-5.50004212301369	not-significant
hsa-mir-4496	0.00884548799081565	0.00517377599462802	2.31625134595685	0.0209689834471541	0.216717900352181	-5.52596959023731	not-significant
hsa-mir-1291	-0.118252768657757	0.692400809869863	-2.31306836445913	0.0211448653289163	0.217341484610337	-5.53327012415267	not-significant
hsa-mir-130a	0.166728592214363	5.92472482960799	2.3009213081721	0.0218279768697276	0.223143611369335	-5.56104057755427	not-significant
hsa-mir-3127	-0.115091802765926	1.22044552564415	-2.29131848528041	0.0223815666451208	0.227566091132282	-5.58289322340912	not-significant
hsa-mir-1180	-0.166671981233024	2.84434945390032	-2.28099186177933	0.0229905087681528	0.232500790284384	-5.60629322315384	not-significant
hsa-mir-378d-1	0.0704829280484693	0.302477090434572	2.26715272291693	0.0238291831414629	0.238458035288248	-5.63749037274927	not-significant
hsa-mir-609	-0.00734648147221833	0.00304948287526042	-2.26685722999302	0.0238473770429389	0.238458035288248	-5.63815446771724	not-significant
hsa-mir-328	-0.155249289544432	4.14862869272241	-2.26503408257961	0.0239598982825513	0.238458035288248	-5.64224996126109	not-significant
hsa-mir-766	-0.127801401947158	1.97151462959399	-2.25622036745621	0.0245104016662393	0.242652976495769	-5.66200348943846	not-significant
hsa-mir-5588	-0.0599964594602255	0.158937088363737	-2.23396435771674	0.025949693159722	0.255556925829513	-5.71154866927906	not-significant
hsa-mir-4681	-0.0130806545831189	0.00766911839276284	-2.22713458696358	0.0264058257454056	0.25632805980397	-5.72665631620733	not-significant
hsa-mir-490	-0.192704176707495	0.50828354718709	-2.22678496491262	0.0264293614055427	0.25632805980397	-5.72742847124109	not-significant
hsa-mir-4734	-0.0191104768765262	0.0214044893991764	-2.22616130199633	0.0264713899391664	0.25632805980397	-5.72880556229736	not-significant
hsa-mir-5708	-0.0981683421930326	0.435979408711175	-2.22240163103541	0.02672598259554	0.25632805980397	-5.73709917356843	not-significant
hsa-mir-4647	-0.0291267475802716	0.0486599453231246	-2.21854888856974	0.0269890757551908	0.25632805980397	-5.7455838504951	not-significant
hsa-mir-637	-0.0079425183039351	0.00329689439031266	-2.2179600415656	0.0270294834490059	0.25632805980397	-5.74687936459119	not-significant
hsa-mir-1343	-0.0869289867205194	0.47372973787015	-2.21398757424581	0.0273034522460098	0.25632805980397	-5.75561033277923	not-significant
hsa-mir-30e	-0.0708703894067835	13.1531293810989	-2.21033940966578	0.0275571689651625	0.25632805980397	-5.76361501971646	not-significant
hsa-mir-647	-0.00687464288401343	0.00312489138723829	-2.20966237883447	0.0276044777790057	0.25632805980397	-5.76509911660705	not-significant
hsa-mir-4434	0.0200689504244397	0.0316269831170452	2.20917441579358	0.0276386186824141	0.25632805980397	-5.76616848805019	not-significant
hsa-mir-1913	-0.0206249593918606	0.0233656812350432	-2.20899120775781	0.0276514464760583	0.25632805980397	-5.76656992888158	not-significant
hsa-mir-4784	-0.0851958018150418	0.190522802896665	-2.20720087944902	0.0277770723768204	0.25632805980397	-5.77049113442349	not-significant
hsa-mir-342	0.13363718602643	6.37789840456761	2.20688150560578	0.0277995343966029	0.25632805980397	-5.77119030471326	not-significant
hsa-mir-6720	-0.139099598998442	1.09776622481077	-2.20254667627229	0.0281059664359062	0.257889379833852	-5.78067026992696	not-significant
hsa-mir-3177	-0.0180320496058462	0.0213647155645537	-2.2005970583863	0.0282447356171961	0.257904600465757	-5.78492799244848	not-significant
hsa-mir-192	-0.16464111403011	7.63566337268854	-2.18981834951212	0.0290226747345622	0.263727783457544	-5.80840066983672	not-significant
hsa-mir-24-2	0.111901576988034	9.07945198293231	2.18571009886183	0.0293240150556265	0.26518496307516	-5.817317433352	not-significant
hsa-mir-579	-0.0621925297094883	0.240746025546865	-2.17505346032243	0.0301182966841602	0.271064670157442	-5.84037066036316	not-significant
hsa-mir-5682	-0.0546774435658527	0.173210923183401	-2.16969614710994	0.0305245573852533	0.273412821150769	-5.85191827517275	not-significant
hsa-mir-940	-0.106229991125498	0.762371220963707	-2.16057670296251	0.0312269740353639	0.277301253405093	-5.87151089534809	not-significant
hsa-mir-4484	-0.0682027684546598	0.280271890302669	-2.16023557165534	0.0312535171301859	0.277301253405093	-5.87224222704333	not-significant
hsa-mir-6804	-0.0173247816472959	0.0178758874254655	-2.15228896348913	0.0318773533073986	0.28150845808083	-5.88924645691068	not-significant
hsa-mir-3200	-0.123098769561258	1.03972546442415	-2.14752738810809	0.0322562608979844	0.283523489481817	-5.89940587716863	not-significant
hsa-mir-639	-0.0638279822775437	0.236283095264942	-2.14506126160112	0.0324540229327231	0.283872243777339	-5.90465899365066	not-significant
hsa-mir-6769a	-0.0250692823335325	0.0355549215474131	-2.14222906627427	0.0326824250910675	0.283872243777339	-5.91068457266619	not-significant
hsa-mir-4478	-0.00947389019992219	0.00605103615430857	-2.14141062059694	0.0327486852204585	0.283872243777339	-5.91242438562998	not-significant
hsa-mir-6723	-0.0621803028360011	0.188041772855731	-2.13219567252622	0.0335027122597558	0.28907615486514	-5.93196807613934	not-significant
hsa-mir-500a	-0.150493181736724	7.26150303436345	-2.12369600022105	0.0342113712379644	0.29384287350964	-5.94992145140001	not-significant
hsa-mir-6877	-0.0391744756166336	0.11469116620479	-2.10697911644883	0.0356426886909742	0.30474498830783	-5.98502627008174	not-significant
hsa-mir-135a-1	-0.191252614701729	3.80093778682254	-2.10337968426302	0.0359574930554476	0.305111963221531	-5.99254931584002	not-significant
hsa-mir-4751	0.0159990078159656	0.0149915661662007	2.10278167469069	0.0360100243674535	0.305111963221531	-5.99379797142121	not-significant
hsa-mir-3156-3	-0.0109548845774099	0.00454731057930221	-2.10021388063926	0.0362363353293455	0.305652676029143	-5.99915561403064	not-significant
hsa-mir-208b	-0.0844127322404091	0.0892808635716164	-2.09669739466726	0.0365482310239425	0.306907243553731	-6.00648225419856	not-significant
hsa-mir-4504	0.0091402619386054	0.00534619094522202	2.08684913347255	0.0374339632954982	0.311781759330418	-6.02693707484917	not-significant
hsa-mir-7110	-0.0373839850731662	0.0883867023693056	-2.08451698575927	0.0376463754038027	0.311781759330418	-6.03176709486589	not-significant
hsa-mir-564	0.0162287920504354	0.0207161415745949	2.0842372204063	0.0376719254174919	0.311781759330418	-6.032346149734	not-significant
hsa-mir-19a	-0.206742338773415	4.17115461445704	-2.08292756786607	0.0377917284036871	0.311781759330418	-6.03505583756726	not-significant
hsa-mir-34a	0.125531906492264	6.33231892207669	2.08003938479234	0.0380570800532579	0.312198397907517	-6.04102561434055	not-significant
hsa-mir-6796	-0.013399817588094	0.0116102284978816	-2.0787702935046	0.0381741794357942	0.312198397907517	-6.04364621080591	not-significant
hsa-mir-24-1	0.104552172803116	9.11282821232851	2.07412767083138	0.0386051775040341	0.31358044851525	-6.05321956238243	not-significant
hsa-mir-4530	-0.00754817307208806	0.00366445687008462	-2.07336271203711	0.0386765890779044	0.31358044851525	-6.05479493377115	not-significant
hsa-mir-5581	-0.0625529122209494	0.277907832514685	-2.07144570855262	0.0388560428808002	0.313683333299507	-6.05874034177727	not-significant
hsa-mir-7704	-0.00325559889912539	0.00135138067510865	-2.06747741667788	0.0392297768179875	0.315347052113822	-6.06689614161025	not-significant
hsa-mir-1301	-0.121877284934906	2.23179111763798	-2.06267866682087	0.0396858096836756	0.317655353255292	-6.07673821448167	not-significant
hsa-mir-3202-1	0.01420318793851	0.0156927671514367	2.05659608180578	0.0402703265025237	0.32096815318325	-6.0891811045611	not-significant
hsa-mir-421	-0.0957325903418107	1.77024402653469	-2.05324656233748	0.0405953202899052	0.32219323825026	-6.09601766401969	not-significant
hsa-mir-3198-2	-0.0228983517763625	0.0348555020506494	-2.04135084281708	0.0417676112758404	0.329305614276056	-6.12020901408546	not-significant
hsa-mir-34c	0.180181583530293	2.82950192466517	2.04060964778457	0.0418415958596371	0.329305614276056	-6.12171175083185	not-significant
hsa-mir-345	-0.148973950463319	2.65390430538162	-2.02974527566847	0.0429388883294929	0.336533537282401	-6.1436771913815	not-significant
hsa-mir-6499	0.0463725358102869	0.139784685153592	2.02679371467472	0.043241174977156	0.33749647357689	-6.14962471084149	not-significant
hsa-mir-7157	0.00637057611088675	0.00372618602712244	2.0236310626342	0.0435670807975848	0.337632034273261	-6.15598814658124	not-significant
hsa-mir-873	-0.0604521255529246	0.159094897169908	-2.02314323381695	0.0436175355281247	0.337632034273261	-6.15696881639895	not-significant
hsa-mir-4510	-0.0222003855532138	0.033215646061357	-2.01687764914706	0.0442699805141388	0.340955298683878	-6.16954369921831	not-significant
hsa-mir-95	-0.105775868948183	1.14472137902279	-2.01554908784751	0.0444093823378789	0.340955298683878	-6.17220516390411	not-significant
hsa-mir-3614	0.09829682384281	0.651993476593587	2.01122823666545	0.0448653278918066	0.343055616928814	-6.18084906631828	not-significant
hsa-mir-4804	-0.017963445741784	0.0230306289832488	-2.00859371954318	0.0451452666442957	0.343798569060406	-6.18611049215932	not-significant
hsa-mir-208a	-0.0291662215324799	0.0253139577512707	-2.00640623645009	0.0453788256150471	0.344183753959289	-6.1904739886919	not-significant
hsa-mir-3130-2	-0.125881172780791	1.07629847185365	-2.004354767441	0.0455987898137623	0.344463147147337	-6.19456192231017	not-significant
hsa-mir-4717	-0.0210943389918614	0.0338539484339408	-2.00099981550597	0.045960459099858	0.345806494267331	-6.20123842727637	not-significant
hsa-mir-218-1	-0.108495977215744	4.77188437070742	-1.99600959733538	0.0465028947384441	0.348493804792882	-6.21114883978104	not-significant
hsa-mir-4789	-0.0437503976404631	0.123650836990841	-1.98548877504344	0.0476642348565679	0.355779467322239	-6.23196311377169	not-significant
hsa-mir-6729	0.0112764740687919	0.00994313570977375	1.98280533682529	0.0479643302425683	0.356604368325182	-6.23725468071153	not-significant
hsa-mir-181d	0.118126995310117	3.79974280102585	1.97369823074329	0.0489947010474527	0.357153970776241	-6.25516081956203	not-significant
hsa-mir-4697	-0.00686159581852032	0.00332190935016328	-1.97027155693185	0.049387188051093	0.357153970776241	-6.26187725407614	not-significant
hsa-mir-1245b	0.0273654383273136	0.0654539127733164	1.97010981149508	0.0494057793871145	0.357153970776241	-6.26219399862249	not-significant
hsa-mir-320e	0.032998556986724	0.0890369757232928	1.97009973747612	0.0494069375093246	0.357153970776241	-6.26221372563145	not-significant
hsa-mir-6773	-0.0179019965750369	0.0205493883715962	-1.96979008792532	0.0494425463665834	0.357153970776241	-6.26282003497565	not-significant
hsa-mir-196b	-0.152818324227777	9.19352416894177	-1.96918971055134	0.0495116496701183	0.357153970776241	-6.26399533683819	not-significant
hsa-mir-6822	0.0122869920353384	0.0109525737160117	1.969096322224	0.049522405946823	0.357153970776241	-6.26417812263417	not-significant
hsa-mir-548am	-0.00458652368963032	0.00190384002211069	-1.96848157501719	0.049593260359424	0.357153970776241	-6.26538113357851	not-significant
hsa-mir-3130-1	-0.120805551156048	1.11216671812775	-1.96460728494571	0.0500417679289846	0.357153970776241	-6.27295430433434	not-significant
hsa-mir-550a-2	-0.0786995575202394	0.723449487775066	-1.9641051387819	0.0501001478769124	0.357153970776241	-6.27393478728237	not-significant
hsa-mir-4689	-0.00671870649341774	0.00336913038000342	-1.96387543012093	0.0501268730914022	0.357153970776241	-6.27438323070585	not-significant
hsa-mir-551a	-0.032130842831607	0.0861650802693031	-1.94202391952891	0.0527245459658199	0.374244796081914	-6.31680634603856	not-significant
hsa-mir-4443	-0.0488270400551413	0.164819887696747	-1.93841059152753	0.0531647845697143	0.375950976600123	-6.32377634676058	not-significant
hsa-mir-5692a-1	-0.0178048774661069	0.0186429187287784	-1.92794010458506	0.0544579118491157	0.383068085274895	-6.34390144016585	not-significant
hsa-mir-890	0.00593087980265658	0.00346900516759159	1.9269739687564	0.0545785469716491	0.383068085274895	-6.34575302113286	not-significant
hsa-mir-519b	0.0147356421452012	0.0102609304694484	1.92230353797688	0.0551648708977175	0.385743948545006	-6.35469092782609	not-significant
hsa-mir-301a	-0.129007988283294	2.48603965695691	-1.91724779766076	0.0558054938510642	0.38877827382908	-6.36434213948624	not-significant
hsa-mir-1295a	0.0606597031383789	0.286712961289647	1.91028679630743	0.0566976980198662	0.392513213671833	-6.3775894685048	not-significant
hsa-mir-3149	0.0187471897227069	0.0274718739227405	1.90981223252585	0.0567589548743958	0.392513213671833	-6.3784908727336	not-significant
hsa-mir-6824	-0.0164463641096683	0.0215874191129515	-1.88984414607763	0.05938695250795	0.409182628818513	-6.41621909743859	not-significant
hsa-mir-8066	-0.0167650276082574	0.0141336897325362	-1.88506739871634	0.0600304150530528	0.412106608448147	-6.42518651152475	not-significant
hsa-mir-659	-0.078502085754465	0.949570663589418	-1.88281904569982	0.0603352859229718	0.412693355713127	-6.42939961859843	not-significant
hsa-mir-6864	0.00429664323871682	0.00251313095094758	1.87770171141577	0.0610339855383912	0.414862249529157	-6.43897033691859	not-significant
hsa-mir-570	-0.0717454266355484	0.40985713794496	-1.87667550669853	0.0611749055454635	0.414862249529157	-6.44088651179655	not-significant
hsa-mir-126	-0.144838678459781	10.3977940182894	-1.87566424469239	0.0613140379421082	0.414862249529157	-6.442773775303	not-significant
hsa-mir-4485	0.00520790812383121	0.00304613494035411	1.87259584885488	0.061737806549227	0.415748071868376	-6.44849402171224	not-significant
hsa-mir-5685	-0.0475698512909847	0.206763709649996	-1.87047235490905	0.0620324987107929	0.415748071868376	-6.45244733489293	not-significant
hsa-mir-1234	-0.0190822886146918	0.0321486286118031	-1.86992942539632	0.0621080320016022	0.415748071868376	-6.45345739840496	not-significant
hsa-mir-411	-0.115347171042889	2.691420730707	-1.86483180500689	0.0628209517308149	0.418159624787878	-6.46292689441462	not-significant
hsa-mir-6867	0.00431981950584621	0.00252668688077797	1.86417780830635	0.0629129047394841	0.418159624787878	-6.46413993500154	not-significant
hsa-mir-548v	-0.0866541933532371	0.732049053880522	-1.85747261368847	0.0638621205985061	0.42297411565419	-6.47655261786084	not-significant
hsa-mir-188	-0.113728370235232	1.5517250018969	-1.8496856372529	0.0649793380801969	0.42851812954419	-6.49091257322093	not-significant
hsa-mir-6887	0.0200534638678118	0.0368595970497779	1.84847273689811	0.0651548033225084	0.42851812954419	-6.49314392919309	not-significant
hsa-mir-195	0.0956501831571623	6.15483188954325	1.84422369281857	0.0657725897407313	0.431074011506326	-6.50094945608561	not-significant
hsa-mir-4442	-0.0359740865472109	0.12185389380574	-1.83750147756298	0.0667598481765651	0.436025258403191	-6.5132620485566	not-significant
hsa-mir-302b	-0.0059679815759188	0.00340625636294593	-1.8348647897339	0.0671504131466164	0.437058571379881	-6.51807937464701	not-significant
hsa-mir-128-2	-0.0983199569371793	5.07033240286614	-1.82957227021895	0.0679400737537815	0.44067337493401	-6.52772841816758	not-significant
hsa-mir-4473	-0.0713527292827269	0.397256089562339	-1.81924407844389	0.0695031381055049	0.449262552496408	-6.54647908518514	not-significant
hsa-mir-4687	-0.0478294365473423	0.183288172790867	-1.81561409574192	0.0700594849950183	0.451307846834348	-6.55304439960653	not-significant
hsa-mir-4516	-0.0141601796021425	0.0178392736147261	-1.80786890708274	0.0712588068341707	0.456974085884599	-6.56700938389525	not-significant
hsa-mir-23a	0.0989703505535324	10.2639436555942	1.80559038786045	0.0716148261008982	0.456974085884599	-6.57110646492568	not-significant
hsa-mir-6892	0.0842199536256738	0.922673420861229	1.80340625669787	0.0719574683984417	0.456974085884599	-6.57502903937389	not-significant
hsa-mir-218-2	-0.0984381199151256	4.71967525082607	-1.80310739086927	0.072004458497142	0.456974085884599	-6.57556542101992	not-significant
hsa-mir-3162	0.00497666012672403	0.00291087667789519	1.79960201176533	0.072557486902616	0.456974085884599	-6.58185006256557	not-significant
hsa-mir-6774	0.0138182746616109	0.0193187700350143	1.79820072678	0.072779535225823	0.456974085884599	-6.5843589901105	not-significant
hsa-mir-7977	0.00514087221836295	0.0030069252597972	1.79792346220954	0.0728235367584448	0.456974085884599	-6.58485518935876	not-significant
hsa-mir-4498	-0.00878905612922767	0.00640362582599837	-1.79755132157527	0.0728826293276873	0.456974085884599	-6.58552106241644	not-significant
hsa-mir-665	-0.0453080107254249	0.235546584686855	-1.78852303027242	0.0743283435223446	0.463546314171624	-6.60163375987807	not-significant
hsa-mir-29a	0.0774255738186174	12.4968875664794	1.78699655808145	0.0745750878580978	0.463546314171624	-6.6043501279987	not-significant
hsa-mir-492	0.00686375131329907	0.00401464699457115	1.78585202777463	0.0747605337919563	0.463546314171624	-6.60638532665538	not-significant
hsa-mir-544b	0.00994950557682826	0.0115480978748182	1.78489077132326	0.0749165760277372	0.463546314171624	-6.60809363455126	not-significant
hsa-mir-3916	-0.00918881272863042	0.00725009758167558	-1.78217336462148	0.0753591406832523	0.464755880738352	-6.61291799588224	not-significant
hsa-mir-133a-2	0.180087793547343	5.55020967599416	1.77850120368595	0.0759605985127178	0.466934267328177	-6.61942586167742	not-significant
hsa-mir-4646	-0.0113203120344794	0.0127821554814048	-1.7725185292037	0.0769489020080244	0.471468679729947	-6.63000008875945	not-significant
hsa-mir-3591	-0.00620431321344749	0.00477409693332104	-1.76787244524216	0.0777236400522882	0.474408836555423	-6.63818766878572	not-significant
hsa-mir-6875	-0.0256439212200329	0.0721779403795755	-1.76439711750946	0.0783073103634877	0.474408836555423	-6.64429821341003	not-significant
hsa-mir-5094	-0.0114246826107257	0.0118973264249937	-1.76338010299895	0.0784787900661785	0.474408836555423	-6.64608414909616	not-significant
hsa-mir-5699	-0.0581292977027595	0.452672993580897	-1.76182711200789	0.0787412326094774	0.474408836555423	-6.64880932922766	not-significant
hsa-mir-448	0.0144815540832798	0.0176872460513562	1.76182223601705	0.0787420577380033	0.474408836555423	-6.64881788185767	not-significant
hsa-mir-2277	0.0570244790094053	0.361490109812462	1.7606417302443	0.0789420339403761	0.474408836555423	-6.65088783583178	not-significant
hsa-mir-7156	-0.064629659156834	0.238364519412838	-1.75543807050122	0.0798284727504874	0.478208144088111	-6.65999585257396	not-significant
hsa-mir-519d	0.0235138280914571	0.0319325523214146	1.75239839911603	0.080350022061771	0.479804417454575	-6.66530390646449	not-significant
hsa-mir-133a-1	0.176343028114663	5.68655809271131	1.73943105475744	0.0826062445569764	0.491716284847065	-6.68784623676418	not-significant
hsa-mir-599	0.0292067614211021	0.0638618650105486	1.73577937023144	0.0832508252809713	0.493989912787088	-6.69416446647536	not-significant
hsa-mir-590	-0.110633385787605	3.5474228583468	-1.73078137349722	0.0841396709141269	0.497694091161864	-6.7027908638865	not-significant
hsa-mir-381	-0.113966257948599	5.18736403796125	-1.7203785554515	0.0860144232267628	0.505920183501542	-6.72066705255831	not-significant
hsa-mir-4284	-0.0123714941726296	0.0100006904277976	-1.71971097570888	0.0861358785751073	0.505920183501542	-6.72181058654903	not-significant
hsa-mir-6073	0.00606791296763804	0.00397013457347494	1.71791793288142	0.0864627818099325	0.505920183501542	-6.72487981828095	not-significant
hsa-mir-331	-0.145282098772909	3.33412428572973	-1.71713291921549	0.0866062196105776	0.505920183501542	-6.72622256603364	not-significant
hsa-mir-152	0.0916458073283346	7.73419226801382	1.71439592387909	0.0871078319777474	0.50727502151747	-6.73089939238961	not-significant
hsa-mir-548ar	0.0108966912409175	0.0158226371460619	1.71148133530157	0.0876445755321978	0.508825452395259	-6.73587157865258	not-significant
hsa-mir-137	-0.203189795153033	0.711577111079779	-1.70659804608273	0.0885498662699573	0.512499379857815	-6.74418356907846	not-significant
hsa-mir-33a	-0.173725611869751	3.52939851211525	-1.70432269011125	0.0889742586668854	0.513376013964452	-6.74804850699849	not-significant
hsa-mir-6874	0.0485642376874218	0.244173272547319	1.69196470790893	0.0913080230488249	0.524872259428756	-6.76895090558069	not-significant
hsa-mir-3926-1	-0.0632003387154617	0.46299193156845	-1.68943916536585	0.0917909861647562	0.524872259428756	-6.77320413486433	not-significant
hsa-mir-373	0.0414805529456163	0.0413103388952258	1.68729090808916	0.0922034193198857	0.524872259428756	-6.77681704259107	not-significant
hsa-mir-3939	-0.0131708934504683	0.0222954395626898	-1.68454458618079	0.0927328450718851	0.524872259428756	-6.7814291514679	not-significant
hsa-mir-455	0.147080623209927	6.16276544584841	1.68388736852709	0.0928599034173517	0.524872259428756	-6.78253176658145	not-significant
hsa-mir-219a-2	-0.0847181910928992	0.246767039795444	-1.68325043002137	0.0929831749722807	0.524872259428756	-6.78359995364902	not-significant
hsa-mir-6828	-0.00452440965256948	0.00187805683691562	-1.682815847422	0.0930673586433905	0.524872259428756	-6.78432854758994	not-significant
hsa-mir-548ac	-0.00179415658331595	0.000744744242131144	-1.68213686440065	0.0931990083196197	0.524872259428756	-6.78546651582842	not-significant
hsa-mir-4675	-0.010936699816932	0.0104707681155949	-1.67813215446528	0.0939785438223723	0.527682510238454	-6.79216913466032	not-significant
hsa-mir-664b	-0.0863036471165826	1.80949123816803	-1.67513810898422	0.0945647684285337	0.529393837541881	-6.79716990638633	not-significant
hsa-mir-6880	-0.0108942063542349	0.0130706258891112	-1.66972284085128	0.0956325256885687	0.529721289884133	-6.80619228189414	not-significant
hsa-mir-6789	-0.00334424489950818	0.00138817712809773	-1.6694705056603	0.0956825151268312	0.529721289884133	-6.80661199338712	not-significant
hsa-mir-5187	0.0424411308251231	0.226795038920064	1.66943655998085	0.0956892416142862	0.529721289884133	-6.80666845077031	not-significant
hsa-mir-1263	0.00304846320353961	0.00178306338320241	1.66913139684516	0.0957497281023951	0.529721289884133	-6.8071759375244	not-significant
hsa-mir-3660	0.00441132689317844	0.00258021006959494	1.66606686254444	0.0963588544218131	0.530226835315276	-6.81226717867523	not-significant
hsa-mir-6861	0.00861333618140963	0.00884158675813859	1.66564217910776	0.0964435120399655	0.530226835315276	-6.81297199377723	not-significant
hsa-mir-8077	-0.0038806063997671	0.00161081775084671	-1.66414087155628	0.0967432656157947	0.530226835315276	-6.81546217716067	not-significant
hsa-mir-296	-0.0938197219926183	0.86088842536856	-1.66301449454612	0.0969686503713211	0.530226835315276	-6.81732901482717	not-significant
hsa-mir-4534	-0.00395143393124138	0.00164021785825113	-1.66136157422856	0.0973001572905443	0.530497379314533	-6.8200662742456	not-significant
hsa-mir-4470	0.0220369874755572	0.0520121160836756	1.65832825058884	0.0979108794440328	0.532284289694294	-6.82508250168527	not-significant
hsa-mir-510	-0.0187872689695037	0.00837872235120888	-1.65413582119017	0.0987600266314285	0.534973582758741	-6.83200063262202	not-significant
hsa-mir-1294	0.0244847194324028	0.0832338417016098	1.65308208216047	0.0989743789473906	0.534973582758741	-6.83373673611215	not-significant
hsa-mir-3621	0.0048239126836075	0.00282153383380816	1.64870867021798	0.0998680057370371	0.536784073410886	-6.84093052698472	not-significant
hsa-mir-3192	0.0126301487586486	0.019424566205909	1.64862484759675	0.0998851961958728	0.536784073410886	-6.84106822214447	not-significant
hsa-mir-1182	-0.00463826274614176	0.001925316611606	-1.64700829674836	0.100217183961171	0.536784073410886	-6.84372237136869	not-significant
hsa-mir-4749	0.0143913566227244	0.0257698624002077	1.64587321295983	0.100450820755254	0.536784073410886	-6.84558448100196	not-significant
hsa-mir-548at	-0.0140236267060293	0.0228991625369583	-1.64259667803204	0.101127680937952	0.537920716311001	-6.85095253018136	not-significant
hsa-mir-550a-1	-0.0684674426451695	0.749283816901356	-1.6420764761409	0.101235477710842	0.537920716311001	-6.85180382026059	not-significant
hsa-mir-6856	-0.0128773506670249	0.0140281340912044	-1.63888642723139	0.101898532208768	0.539918701647022	-6.85701838035262	not-significant
hsa-mir-514b	-0.034813670938763	0.0221399025307504	-1.63580651620024	0.102541980350907	0.541801868090046	-6.86204339238246	not-significant
hsa-mir-4748	-0.0112003741444977	0.016034592720797	-1.63146317915039	0.103454886780957	0.544593422920087	-6.86911385605853	not-significant
hsa-mir-378b	0.00856296004563788	0.00833054627288161	1.63054188747315	0.103649359598826	0.544593422920087	-6.87061122551071	not-significant
hsa-mir-574	-0.0931405976330542	5.93950988029005	-1.62355925897458	0.105132794080678	0.54951992487841	-6.88193285300389	not-significant
hsa-mir-16-2	-0.0836630249110613	6.86244418115401	-1.62337916202881	0.105171277488691	0.54951992487841	-6.88222422637918	not-significant
hsa-mir-4520-1	-0.00651566601368209	0.00547573184823767	-1.62156735684273	0.105559051202163	0.549588556728428	-6.88515371249012	not-significant
hsa-mir-6890	-0.0056362989795859	0.00356890739650366	-1.6200109982856	0.105893060453919	0.549588556728428	-6.88766758671964	not-significant
hsa-mir-1205	-0.0034467214690206	0.00143071457204628	-1.61923017238571	0.106060949544083	0.549588556728428	-6.88892789938108	not-significant
hsa-mir-513a-1	-0.0309028774904038	0.0128276095243185	-1.61323369845257	0.107357347216593	0.554777939874759	-6.89858663747659	not-significant
hsa-mir-6747	-0.0257248544583602	0.0834848573002046	-1.61104895288325	0.1078327921981	0.555708170204456	-6.90209687690923	not-significant
hsa-mir-6834	0.0144064108683557	0.0273821208624238	1.60702095874318	0.108713748005965	0.558717377047052	-6.90855633613643	not-significant
hsa-mir-3937	-0.00803171516390724	0.0073404780143744	-1.60284090427667	0.109633989892071	0.561345586548405	-6.91524273261916	not-significant
hsa-mir-6738	0.00969813062087101	0.0133750061378237	1.60138342235226	0.109956304014303	0.561345586548405	-6.91757006359826	not-significant
hsa-mir-6741	0.0176030542486452	0.0386076194475495	1.59954121292667	0.110364772721177	0.561345586548405	-6.92050873691709	not-significant
hsa-mir-2113	-0.00273996124328335	0.00113734240287233	-1.59929770320549	0.110418855408246	0.561345586548405	-6.92089693069347	not-significant
hsa-mir-23c	0.0755602630353291	0.458441367676039	1.5907396322478	0.112332946675643	0.569537123172197	-6.9345027375531	not-significant
hsa-mir-5691	0.0347650180545854	0.132271072452178	1.58716854727859	0.113139373160183	0.572083765898669	-6.94015876805337	not-significant
hsa-mir-3607	-0.205676766669924	4.5647533937958	-1.57882244159699	0.115041945464142	0.580144502461261	-6.95332862119411	not-significant
hsa-mir-6732	0.0139979424297736	0.0230305941146275	1.57728632793027	0.115394852098446	0.580368226730421	-6.95574506613152	not-significant
hsa-mir-4532	0.0107187841950622	0.0150999398528327	1.56764826644118	0.117628624902972	0.589058131671602	-6.97085348012594	not-significant
hsa-mir-7853	-0.00276627357479656	0.00114826450274574	-1.565645170809	0.118097118941206	0.589058131671602	-6.97398198579485	not-significant
hsa-mir-3610	-0.0566254650600614	0.364640389079421	-1.56323151415918	0.118663586250691	0.589058131671602	-6.97774646077675	not-significant
hsa-mir-4775	0.0278672839738967	0.102647642557085	1.56316500067326	0.118679226676917	0.589058131671602	-6.97785011757065	not-significant
hsa-mir-651	-0.0913482666461873	1.55748623967934	-1.5631256503265	0.118688480544145	0.589058131671602	-6.97791144038387	not-significant
hsa-mir-548ax	-0.0156707605661647	0.0352568282757206	-1.56048289750571	0.119311266320024	0.590590768284117	-6.98202635767129	not-significant
hsa-mir-1236	-0.00909135021708758	0.0115768739667373	-1.55816046375065	0.119860684392248	0.590995330780601	-6.98563683027398	not-significant
hsa-mir-7-2	-0.0743048890664959	0.491925620640302	-1.5554253534448	0.120510276141621	0.590995330780601	-6.98988202732827	not-significant
hsa-mir-548j	0.0304817747213978	0.137009185819772	1.55392304811413	0.120868249717473	0.590995330780601	-6.99221063196037	not-significant
hsa-mir-6802	-0.0404497534103274	0.231163717971209	-1.55374724170708	0.120910195866078	0.590995330780601	-6.99248298997955	not-significant
hsa-mir-636	-0.0209301489896128	0.050717087291191	-1.5515875914728	0.121426405749694	0.590995330780601	-6.9958262155887	not-significant
hsa-mir-548ba	0.0667804700908214	0.429468897989205	1.55112949721559	0.121536123589229	0.590995330780601	-6.99653477218968	not-significant
hsa-mir-1252	-0.016820356202777	0.031686652820768	-1.54991031878953	0.12182850712605	0.590995330780601	-6.99841952543197	not-significant
hsa-mir-3185	-0.0246780786037659	0.0766675103350468	-1.54908544928923	0.122026640136304	0.590995330780601	-6.99969387623465	not-significant
hsa-mir-5702	-0.0271037169947907	0.0957352710767782	-1.54827845085155	0.122220724972703	0.590995330780601	-7.00093996790259	not-significant
hsa-mir-133b	0.167201436955931	3.86700044249349	1.54585486920958	0.122805056577543	0.592298234416302	-7.00467837237084	not-significant
hsa-mir-1231	0.00829635043949892	0.00906827846703388	1.54192640514283	0.123756866601317	0.594467620931867	-7.01072576054591	not-significant
hsa-mir-548f-1	-0.0186749701363408	0.0346070134882288	-1.54139144312197	0.123886925786971	0.594467620931867	-7.01154809037325	not-significant
hsa-mir-4292	-0.00375582202794242	0.00155902046442892	-1.5374029901382	0.124859968205554	0.597612214235743	-7.0176701322551	not-significant
hsa-mir-4479	-0.0122184691393667	0.0207902357255323	-1.53168651401142	0.126264999092089	0.602569596684839	-7.02641720284568	not-significant
hsa-mir-6885	-0.0187452729033368	0.0401532735149681	-1.52793984071421	0.1271925599854	0.602569596684839	-7.03213267465934	not-significant
hsa-mir-1288	-0.0435033448696229	0.344861513776512	-1.52747633825795	0.127307677666774	0.602569596684839	-7.03283877453934	not-significant
hsa-mir-505	-0.0834427820192571	4.32872635325091	-1.52747011833373	0.127309223029597	0.602569596684839	-7.03284824853263	not-significant
hsa-mir-33b	-0.116438571846665	1.18650240210131	-1.52588546050359	0.127703414290735	0.602569596684839	-7.03526070490567	not-significant
hsa-mir-501	-0.106910408486243	4.08418684103462	-1.52542636902431	0.127817793236178	0.602569596684839	-7.03595915478342	not-significant
hsa-mir-6770-1	-0.00509904799741101	0.00379980636301872	-1.52409749397556	0.128149322265023	0.602622187951271	-7.03797969771595	not-significant
hsa-mir-4728	0.0475935464420738	0.36308303966413	1.52224382363263	0.128612897496819	0.603293915689566	-7.04079527447228	not-significant
hsa-mir-548d-2	-0.0227788618802994	0.0622031721680652	-1.51474224316872	0.130502292531861	0.610633861324456	-7.05215492063715	not-significant
hsa-mir-513b	-0.0266545983454825	0.014235963343344	-1.51216073005109	0.131157461599164	0.610851005242781	-7.05605125284036	not-significant
hsa-mir-376a-2	-0.04811575790156	0.349149126625974	-1.5120005600854	0.131198195703394	0.610851005242781	-7.05629278387791	not-significant
hsa-mir-4696	0.0114232961402186	0.0203451629450457	1.50545823570111	0.132870450839132	0.617109427230635	-7.06613673688024	not-significant
hsa-mir-513c	-0.0444275491874849	0.0347859824115412	-1.49682026758998	0.135103665301487	0.625935946877086	-7.07906914638983	not-significant
hsa-mir-425	-0.118418521551956	6.60422212491569	-1.48941381486866	0.137041563941415	0.633354254972486	-7.09009907813293	not-significant
hsa-mir-4453	0.014492576767324	0.0338385693658511	1.48648426776353	0.137813990328869	0.634851970216272	-7.09444689538577	not-significant
hsa-mir-4326	0.119371065663576	1.43277676767968	1.48551882160191	0.138069283373762	0.634851970216272	-7.09587788119787	not-significant
hsa-mir-6838	-0.0150341740750879	0.0329401978607216	-1.48435260317816	0.138378154060963	0.634851970216272	-7.09760522360932	not-significant
hsa-mir-340	-0.0729126622346605	4.52637396865724	-1.47440960290942	0.141033266085534	0.645458816318465	-7.11227769787002	not-significant
hsa-mir-4803	-0.0056240489673249	0.0057713825239513	-1.46695511009818	0.143049501426063	0.653097359666078	-7.12321389094152	not-significant
hsa-mir-3165	-0.00365745109161155	0.00244722440534562	-1.45940460657369	0.145114250154637	0.660919865716396	-7.13423493741973	not-significant
hsa-mir-507	-0.0336320124230639	0.0208815131893125	-1.45633871601778	0.145959151388052	0.663162231306583	-7.13869395577768	not-significant
hsa-mir-6831	0.0027180457810484	0.00158980036250001	1.44987795800978	0.147751973988071	0.666479068732961	-7.14806002562741	not-significant
hsa-mir-4724	0.0265231986109596	0.0897501917609531	1.44882051142762	0.148047010108886	0.666479068732961	-7.14958906032228	not-significant
hsa-mir-4693	0.00391752992982746	0.0022913854306538	1.44829217301531	0.148194589841016	0.666479068732961	-7.15035260688344	not-significant
hsa-mir-571	0.00301750148527765	0.00176495369893598	1.44717722222393	0.148506396806608	0.666479068732961	-7.1519630107124	not-significant
hsa-mir-2116	-0.0384187629845288	0.249568206171982	-1.44677308388346	0.148619542097547	0.666479068732961	-7.15254643329949	not-significant
hsa-mir-429	0.220869748617644	6.09515128810773	1.44505532870029	0.149101193352929	0.666479068732961	-7.15502441842363	not-significant
hsa-mir-4739	0.00847470236275844	0.0128697367980198	1.44393878696044	0.149414907277682	0.666479068732961	-7.15663354516932	not-significant
hsa-mir-365b	-0.0924950037105123	5.22800186079048	-1.44318439567632	0.149627153911518	0.666479068732961	-7.15772005351582	not-significant
hsa-mir-4522	-0.020249891502917	0.0577523883185403	-1.4410668890894	0.150224143489968	0.666479068732961	-7.16076677478127	not-significant
hsa-mir-365a	-0.0925765347074483	5.22971137723818	-1.43999248472442	0.150527746749287	0.666479068732961	-7.16231095867139	not-significant
hsa-mir-887	-0.0869231956803431	1.93066711491404	-1.43978401017132	0.150586711436209	0.666479068732961	-7.16261045572886	not-significant
hsa-mir-6894	0.0149821392958048	0.0358364826961057	1.43659337093124	0.1514913531875	0.667803979650838	-7.16718880309249	not-significant
hsa-mir-8085	0.00306986708554005	0.00179558263493852	1.43544909245453	0.151816800158228	0.667803979650838	-7.16882831066811	not-significant
hsa-mir-3176	-0.012175310804781	0.022837920017143	-1.43497728038031	0.151951144758404	0.667803979650838	-7.16950393987428	not-significant
hsa-mir-3646	0.00391376501380729	0.00228918330996275	1.4320765360974	0.152779103866127	0.669877609259174	-7.17365293229363	not-significant
hsa-mir-7109	0.004705424501142	0.00420406194372307	1.42938219119868	0.153551230891329	0.670943261660475	-7.17749925142704	not-significant
hsa-mir-3922	0.0334682708771284	0.188826991758202	1.42742562152136	0.154113794233152	0.670943261660475	-7.18028785663121	not-significant
hsa-mir-6848	-0.00445975641519658	0.00294504729666668	-1.42612755871272	0.154487886310165	0.670943261660475	-7.18213583377283	not-significant
hsa-mir-548ab	0.00248675199160233	0.00145451531584287	1.42600362421299	0.154523639474882	0.670943261660475	-7.18231218499666	not-significant
hsa-mir-1185-1	-0.0355119873882624	0.210710305847397	-1.42502692608773	0.154805622307627	0.670943261660475	-7.18370143502864	not-significant
hsa-mir-552	-0.0275523996943326	0.105314982221607	-1.42135796079698	0.155868393887948	0.673996434260301	-7.18891171949717	not-significant
hsa-mir-4636	0.0290859104901984	0.151702868367165	1.41924588458347	0.15648270263657	0.674143377860535	-7.19190503119428	not-significant
hsa-mir-891a	0.139801412594359	1.99220671076047	1.41597299622874	0.157438276197032	0.674143377860535	-7.19653476925025	not-significant
hsa-mir-1914	-0.0131538648495767	0.0248069424202653	-1.41571235796275	0.157514564098961	0.674143377860535	-7.19690300535317	not-significant
hsa-mir-3928	-0.0496761078729571	0.404790778283903	-1.4152968283859	0.157636246244959	0.674143377860535	-7.19748993667272	not-significant
hsa-mir-489	0.0286044888219212	0.1047219253377	1.41472271367533	0.157804485406061	0.674143377860535	-7.1983005867865	not-significant
hsa-mir-4445	-0.0060692986921593	0.00251933153259441	-1.41387634939514	0.158052753661082	0.674143377860535	-7.19949505854529	not-significant
hsa-let-7g	-0.0626207062268644	8.79004427179227	-1.41141065445462	0.158777719856751	0.674266014231405	-7.20297084703285	not-significant
hsa-mir-548o-2	-0.0339164348286167	0.18465674020641	-1.40958687290748	0.159315572430168	0.674266014231405	-7.20553788597362	not-significant
hsa-mir-4518	0.00280550410625679	0.00164095523196152	1.40883114586998	0.159538849136136	0.674266014231405	-7.20660063474182	not-significant
hsa-mir-3651	-0.108197143993803	0.91451017725268	-1.40865169731772	0.159591901401912	0.674266014231405	-7.20685290304234	not-significant
hsa-mir-1181	0.0284371557176115	0.126576474418371	1.40592071455311	0.160400943445408	0.674266014231405	-7.21068817844163	not-significant
hsa-mir-4792	0.0106563159984868	0.0135139923814297	1.40586251053093	0.160418219921804	0.674266014231405	-7.21076983735066	not-significant
hsa-mir-765	0.0229683510706779	0.0908902211385774	1.40501091794519	0.160671156240285	0.674266014231405	-7.21196421884353	not-significant
hsa-mir-383	0.120494372517543	1.41606301603194	1.40379224294317	0.161033647495922	0.674266014231405	-7.21367219481943	not-significant
hsa-mir-1265	0.01062292362554	0.0197079342245895	1.40156226555519	0.161698551699373	0.674266014231405	-7.21679370792311	not-significant
hsa-mir-3132	0.01332000970363	0.031664438448827	1.39897367721524	0.162472986912463	0.674266014231405	-7.22041103049428	not-significant
hsa-mir-4764	-0.00381215564487958	0.00264452083472588	-1.3983391853865	0.162663237285879	0.674266014231405	-7.22129666448814	not-significant
hsa-mir-935	-0.0798430775088288	0.576306827335737	-1.39827329313452	0.162683004528478	0.674266014231405	-7.22138861512367	not-significant
hsa-mir-4770	0.033056143421054	0.204011950921492	1.39743148343681	0.162935701883233	0.674266014231405	-7.22256295681936	not-significant
hsa-mir-3679	-0.0143804550495663	0.0341370889679619	-1.39455639316177	0.163800995732485	0.674266014231405	-7.22656847755605	not-significant
hsa-mir-3180-4	0.00825661287600317	0.0114713356385261	1.39416783794232	0.163918202186996	0.674266014231405	-7.22710917763497	not-significant
hsa-mir-3131	-0.0299275091188901	0.0989022837420257	-1.3935091477585	0.164117038809971	0.674266014231405	-7.22802544682806	not-significant
hsa-mir-7845	-0.0192883402960232	0.0591716578723325	-1.39331609140422	0.164175350620937	0.674266014231405	-7.22829391596071	not-significant
hsa-mir-4286	-0.0280030434739565	0.121851932960613	-1.39098549521075	0.164880532754757	0.675686889132238	-7.23153199189295	not-significant
hsa-mir-4435-1	0.0026901828852845	0.0015735031970532	1.38586984330545	0.166436423906022	0.680229067920307	-7.23862070462314	not-significant
hsa-mir-6780a	0.00880360470474564	0.0108865909658566	1.38249083438389	0.167470183468593	0.680229067920307	-7.24328875855834	not-significant
hsa-mir-4691	-0.0179823300217752	0.0488586742117759	-1.38195749226293	0.167633793059862	0.680229067920307	-7.24402453036408	not-significant
hsa-mir-1273c	-0.00413546477782087	0.00377632113056581	-1.38187029353937	0.167660553846535	0.680229067920307	-7.24414479852465	not-significant
hsa-mir-876	-0.0220753284353866	0.0646667112842913	-1.38142562740389	0.167797069385977	0.680229067920307	-7.24475798375134	not-significant
hsa-mir-3161	-0.0300753382383056	0.0854702393617855	-1.37832026948314	0.168752770799515	0.681699067616585	-7.24903474936293	not-significant
hsa-mir-5688	-0.00461414909620524	0.00433833964783634	-1.37789324505807	0.168884511169234	0.681699067616585	-7.24962210981107	not-significant
hsa-mir-496	0.0648773114726329	1.08851566308621	1.37356185070617	0.17022515759595	0.681739128592055	-7.25556962058301	not-significant
hsa-mir-4674	-0.0134646563724626	0.0250042506009825	-1.3723675774029	0.170596210603734	0.681739128592055	-7.25720623017514	not-significant
hsa-mir-548aw	-0.0396765955570885	0.294971608916423	-1.37199158942541	0.170713153358387	0.681739128592055	-7.25772118468423	not-significant
hsa-mir-539	-0.0922790995848173	1.96166098387241	-1.37180345602686	0.170771690703415	0.681739128592055	-7.25797880032738	not-significant
hsa-mir-6503	0.0340576245153813	0.218100075847321	1.37098260821524	0.171027272397239	0.681739128592055	-7.25910239714575	not-significant
hsa-mir-4714	-0.0382825572934129	0.220631858273316	-1.37084854386867	0.17106904236866	0.681739128592055	-7.25928584435773	not-significant
hsa-mir-512-2	-0.0280004957700186	0.0630512628435154	-1.36541748241457	0.172767630297744	0.687052669323587	-7.26670248228808	not-significant
hsa-mir-6866	-0.00810076739796809	0.0141665253246455	-1.36402749440413	0.173204381562534	0.687336374934865	-7.26859595010928	not-significant
hsa-mir-3190	0.0145111698286339	0.0424531208739794	1.36060039644519	0.174284753968129	0.68853472208811	-7.27325623237936	not-significant
hsa-mir-5693	0.00944596886667055	0.0130659478987462	1.35986423435614	0.174517481993711	0.68853472208811	-7.27425577242535	not-significant
hsa-mir-4799	0.00676749175371435	0.00771055666868132	1.35958917252865	0.174604498902726	0.68853472208811	-7.27462910584158	not-significant
hsa-mir-1323	0.0186793027549064	0.0355295052063218	1.35537321782757	0.175942301742325	0.692358722965092	-7.28034192163243	not-significant
hsa-mir-6763	-0.0161477402203948	0.0406941915422147	-1.34901825300879	0.17797332163361	0.697907777081557	-7.28891992483914	not-significant
hsa-mir-4747	-0.00673903351929555	0.00493064747768719	-1.34722541208678	0.178549460141362	0.697907777081557	-7.29133268643098	not-significant
hsa-mir-611	0.00865288002936142	0.0129716071453579	1.3466063453617	0.178748723344761	0.697907777081557	-7.29216507173685	not-significant
hsa-mir-922	-0.00552332973638304	0.00488301797907081	-1.34494608843164	0.179283940740881	0.697907777081557	-7.29439554701528	not-significant
hsa-mir-6820	-0.0347486211527304	0.218882969742329	-1.34358619082145	0.179723221023363	0.697907777081557	-7.29622046953649	not-significant
hsa-mir-4632	0.018078854988271	0.0518106422947711	1.34317095402315	0.179857512494343	0.697907777081557	-7.29677733384445	not-significant
hsa-mir-515-2	0.0140925586275904	0.0204707858372337	1.34288622580802	0.179949639492055	0.697907777081557	-7.29715907743288	not-significant
hsa-mir-6844	0.0169964381312657	0.0334004848565081	1.34122372494821	0.180488262684815	0.698556424094932	-7.29938643812903	not-significant
hsa-mir-641	0.02610569881379	0.124231525334283	1.33917977022805	0.181152115892685	0.699686098550597	-7.30212110444543	not-significant
hsa-mir-874	0.0888973718566706	2.94690111982647	1.33577397778441	0.182262314859341	0.702531586578729	-7.30666861786357	not-significant
hsa-mir-1260b	-0.0135337363377419	0.0344708595586718	-1.33234093808405	0.183386510420652	0.705419276280669	-7.31124088088705	not-significant
hsa-mir-654	-0.0875094608078517	3.87965653701259	-1.33066141881674	0.183938365594553	0.706098093231334	-7.31347347921171	not-significant
hsa-mir-582	-0.120503188213226	8.84600942430764	-1.32925426059842	0.184401677591786	0.70643494002067	-7.31534187376788	not-significant
hsa-mir-4638	-0.0347289345068724	0.219598278383123	-1.32575402922182	0.18555789943313	0.709419530149832	-7.31998089499978	not-significant
hsa-mir-30c-1	-0.0871167238919739	8.07069989165445	-1.32282758540404	0.186528704312421	0.711684569597695	-7.32385012933748	not-significant
hsa-mir-5190	-0.00498680981281757	0.00412221107800594	-1.32151958435689	0.186963829828667	0.711900736655309	-7.32557677470553	not-significant
hsa-mir-4659b	0.0025239922374752	0.00147629734644776	1.31930608040267	0.18770189650741	0.713267206728157	-7.3284948792916	not-significant
hsa-mir-6787	0.00410025905526351	0.0040136234478067	1.3133297810731	0.189705394873807	0.714925937946236	-7.33634929303855	not-significant
hsa-mir-5698	-0.0562900982745011	0.245189921157652	-1.31184889698807	0.190204282263898	0.714925937946236	-7.33829008732516	not-significant
hsa-mir-4306	-0.00852917011084139	0.0150246353334468	-1.30821673618561	0.191432005294251	0.714925937946236	-7.34304106412808	not-significant
hsa-mir-129-2	-0.101794561867618	1.00631373570885	-1.30686719383266	0.191889657318817	0.714925937946236	-7.34480297429065	not-significant
hsa-mir-520h	0.0137558225495294	0.0149828440939225	1.30667718905584	0.191954155833011	0.714925937946236	-7.34505089216604	not-significant
hsa-mir-370	-0.0751036485597445	2.41648414075263	-1.30402074134739	0.19285758193222	0.714925937946236	-7.34851327209359	not-significant
hsa-mir-4511	0.00672330949188714	0.007558070576103	1.30386877460707	0.192909358621068	0.714925937946236	-7.34871113204521	not-significant
hsa-mir-638	-0.00340549266753688	0.0021345083351585	-1.30285163103499	0.193256174097318	0.714925937946236	-7.35003485853562	not-significant
hsa-mir-7151	-0.00772453032132393	0.0121543318706494	-1.30041084518731	0.194090282581638	0.714925937946236	-7.35320715146737	not-significant
hsa-mir-515-1	0.0138608223022698	0.017859173449617	1.29985916938873	0.194279177735681	0.714925937946236	-7.35392334694456	not-significant
hsa-mir-5689	-0.0194468339654853	0.0594305894097915	-1.29748596827393	0.195093311173683	0.714925937946236	-7.35700083842419	not-significant
hsa-mir-548x	0.017504771751047	0.0152283096086877	1.29562070433876	0.195734954805287	0.714925937946236	-7.35941573389011	not-significant
hsa-mir-6728	-0.0110348056072088	0.0212463871588781	-1.29514165187058	0.195899997165044	0.714925937946236	-7.36003539050053	not-significant
hsa-mir-3941	0.0296801040183642	0.183219440108745	1.2933963246922	0.196502159747136	0.714925937946236	-7.3622910546693	not-significant
hsa-mir-15a	-0.0850232504968798	6.71082016152121	-1.29168921613155	0.197092450980955	0.714925937946236	-7.36449440305868	not-significant
hsa-mir-544a	0.0184509105581202	0.0544563054070046	1.28980936138326	0.197743980574712	0.714925937946236	-7.36691737014873	not-significant
hsa-mir-6870	-0.0119098858326364	0.0251122544479561	-1.28872300985735	0.198121213807283	0.714925937946236	-7.36831598386321	not-significant
hsa-mir-612	-0.0629141429449163	0.213983523142587	-1.28796132471689	0.198386022061206	0.714925937946236	-7.36929591077432	not-significant
hsa-mir-7702	0.0358223833353939	0.195685824303137	1.28777069514264	0.198452337142772	0.714925937946236	-7.3695410704601	not-significant
hsa-mir-597	-0.0178084971636457	0.0627570747603484	-1.28764614749298	0.198495672819282	0.714925937946236	-7.36970122584259	not-significant
hsa-mir-378e	-0.00257602841475037	0.00164952815866982	-1.28672733281999	0.19881558388494	0.714925937946236	-7.37088225105393	not-significant
hsa-mir-4648	0.00850227167036405	0.0164575060326784	1.28492510573966	0.199444177535753	0.714925937946236	-7.37319636459822	not-significant
hsa-mir-7706	-0.0567764312837122	0.764011407691851	-1.28450429843981	0.199591159244742	0.714925937946236	-7.373736229927	not-significant
hsa-mir-4756	-0.0211974462637597	0.0733605340347345	-1.28241601795436	0.200321738909126	0.714925937946236	-7.37641274462169	not-significant
hsa-mir-3917	0.0490120033474157	0.380529746033074	1.28008491465337	0.201139580588446	0.714925937946236	-7.37939537286328	not-significant
hsa-mir-6731	0.0105896342422904	0.0234712913752977	1.27429742035232	0.203180617163837	0.714925937946236	-7.38677712574389	not-significant
hsa-mir-3927	-0.0126591191984267	0.024576041416278	-1.27409042203201	0.203253897088958	0.714925937946236	-7.38704052972814	not-significant
hsa-mir-5703	0.025944686438835	0.116589893051089	1.27232729182684	0.203878849293686	0.714925937946236	-7.38928237848617	not-significant
hsa-mir-3914-1	0.0124414651866311	0.0354802186956338	1.27201619114835	0.203989266266203	0.714925937946236	-7.38967762803305	not-significant
hsa-mir-520g	0.0188277893843164	0.0248517442248773	1.27147363828213	0.204181935520671	0.714925937946236	-7.39036670500789	not-significant
hsa-mir-6814	-0.0144611131845775	0.0377195867918229	-1.26833599744108	0.205298767788364	0.714925937946236	-7.39434598339439	not-significant
hsa-mir-3685	-0.00651297224622369	0.00664830998855165	-1.26797504006321	0.205427534439428	0.714925937946236	-7.39480313727086	not-significant
hsa-mir-6799	0.00586704406613284	0.00805576191973855	1.26767266024763	0.205535449655822	0.714925937946236	-7.3951860029603	not-significant
hsa-mir-2682	-0.0277847136611575	0.0585089947115446	-1.26763680118893	0.205548250003504	0.714925937946236	-7.39523140077947	not-significant
hsa-mir-193a	-0.0720581764911614	7.21603505201349	-1.26653701539502	0.205941114822052	0.714925937946236	-7.39662311781556	not-significant
hsa-mir-4732	-0.0203307198206224	0.0605472354716915	-1.26546406656335	0.206324920015141	0.714925937946236	-7.39797971790812	not-significant
hsa-mir-591	-0.00409895840733948	0.00265513789128579	-1.2653618811755	0.206361499972291	0.714925937946236	-7.39810885808438	not-significant
hsa-mir-653	-0.0826327031093415	1.56259059312521	-1.26315792662671	0.207151613831334	0.714925937946236	-7.40089165778416	not-significant
hsa-mir-4501	-0.0451557938240171	0.262451718762936	-1.25780083266793	0.209081299715677	0.714925937946236	-7.40763564353619	not-significant
hsa-mir-3199-1	-0.0265537159696816	0.161480311128528	-1.2560974574099	0.20969760353862	0.714925937946236	-7.40977403777159	not-significant
hsa-mir-4487	0.00910022391870563	0.0166132658482155	1.24882435456455	0.212343954994412	0.714925937946236	-7.41887220438023	not-significant
hsa-mir-802	0.00471534441338091	0.00492316072522381	1.24699695206127	0.213012651620153	0.714925937946236	-7.4211499124338	not-significant
hsa-mir-6764	0.0227216561711008	0.120938603326219	1.24650281199352	0.213193732677721	0.714925937946236	-7.42176524853216	not-significant
hsa-mir-6812	-0.00928539727602785	0.0156836841556548	-1.24599009263065	0.213381740052298	0.714925937946236	-7.4224034646738	not-significant
hsa-mir-6717	0.0147919633315158	0.0468748506952715	1.24165826521196	0.214974956340283	0.714925937946236	-7.42778516807923	not-significant
hsa-mir-378a	0.0823992924723012	8.68600763452661	1.23853754928076	0.216128051944797	0.714925937946236	-7.43165069108345	not-significant
hsa-mir-1264	0.0281196265316172	0.0764288943064798	1.23851292127396	0.216137169654275	0.714925937946236	-7.43168115850671	not-significant
hsa-mir-6502	0.0306491737078164	0.212273856097461	1.23813214513763	0.216278174847772	0.714925937946236	-7.43215214185985	not-significant
hsa-mir-412	-0.115253323190694	1.59180441653434	-1.23593446504536	0.217093295908253	0.714925937946236	-7.43486764825894	not-significant
hsa-mir-4773-1	0.00588934969326883	0.00688915565825456	1.23509155846216	0.217406518008402	0.714925937946236	-7.43590789211027	not-significant
hsa-mir-3150a	-0.0154816755968019	0.0405601930454323	-1.23442746025915	0.217653524858149	0.714925937946236	-7.43672696918003	not-significant
hsa-mir-4730	0.00691103867946275	0.0102281485057846	1.23322808176061	0.218100138379563	0.714925937946236	-7.43820513439439	not-significant
hsa-mir-3188	-0.021297205177992	0.0897088038579862	-1.23223634711523	0.218469930144727	0.714925937946236	-7.4394263121067	not-significant
hsa-mir-668	-0.01693837800079	0.0606788879671443	-1.23003651807206	0.219291800981566	0.714925937946236	-7.44213159903222	not-significant
hsa-mir-4661	-0.0686549547258064	1.1384661649746	-1.22779752705106	0.220130587249119	0.714925937946236	-7.44488011397826	not-significant
hsa-mir-1537	0.0190743248531105	0.0758884587204307	1.22588476395282	0.22084898661018	0.714925937946236	-7.44722422054506	not-significant
hsa-mir-4720	0.00484653821228271	0.00507700519921916	1.22249558725479	0.22212603833671	0.714925937946236	-7.45136876547031	not-significant
hsa-mir-3198-1	0.00682802218211141	0.00831032012194657	1.21948386338372	0.223265309135321	0.714925937946236	-7.45504216391908	not-significant
hsa-mir-892b	0.00800945925097223	0.0138940695330876	1.21829705539798	0.223715403199888	0.714925937946236	-7.45648723989803	not-significant
hsa-mir-4672	-0.00581450623024436	0.0045712159388063	-1.21566198453169	0.224717073798197	0.714925937946236	-7.45969074449606	not-significant
hsa-mir-6821	0.0123470599598827	0.0274642215753587	1.21311294123325	0.225689097774881	0.714925937946236	-7.46278310423358	not-significant
hsa-mir-3121	0.00579602507545109	0.00774822248749868	1.21246567685176	0.225936397082589	0.714925937946236	-7.46356730294733	not-significant
hsa-mir-3156-2	-0.00553980047952498	0.00573878770251978	-1.21098289306384	0.226503653207673	0.714925937946236	-7.46536221448556	not-significant
hsa-mir-124-2	0.0165727333210236	0.0471604867226356	1.2100146160647	0.226874628462645	0.714925937946236	-7.46653313677954	not-significant
hsa-mir-4436b-1	-0.00446172360695661	0.00371468834830812	-1.20936013205244	0.227125626519425	0.714925937946236	-7.46732406685648	not-significant
hsa-mir-320d-2	0.027869543706978	0.200650850546989	1.20904198282654	0.227247710133564	0.714925937946236	-7.46770838984407	not-significant
hsa-mir-6826	0.015892685143057	0.0450295149553679	1.20887176600188	0.227313046817103	0.714925937946236	-7.46791396981675	not-significant
hsa-mir-16-1	-0.0618788778931911	6.87860154794341	-1.20758095841121	0.227808952619768	0.714925937946236	-7.46947201101154	not-significant
hsa-mir-498	0.010656538667236	0.0204598423376587	1.20708648215186	0.2279991265061	0.714925937946236	-7.47006841955807	not-significant
hsa-mir-3183	0.0103300578349043	0.0246084689330868	1.20426592639595	0.229086072239716	0.714925937946236	-7.4734657680848	not-significant
hsa-mir-3667	0.0160505116224223	0.0522863533244036	1.20299046131727	0.229578805801368	0.714925937946236	-7.47499946711894	not-significant
hsa-mir-138-2	0.0348358007695222	0.212840048128604	1.20064164542338	0.230488170811033	0.714925937946236	-7.47781960386139	not-significant
hsa-mir-5004	0.0024615751548925	0.00186076717356717	1.20063551844498	0.230490546279486	0.714925937946236	-7.47782695313489	not-significant
hsa-mir-548ah	-0.00340911634088827	0.00267756479963444	-1.19721075003595	0.23182108416375	0.714925937946236	-7.48192910810256	not-significant
hsa-mir-4656	0.0017108130002591	0.00100066420769872	1.19355363966035	0.233247918120208	0.714925937946236	-7.48629670034974	not-significant
hsa-mir-661	0.00266036143056083	0.00155606045938464	1.19354817644404	0.233250054275345	0.714925937946236	-7.48630321499195	not-significant
hsa-mir-4437	0.00258037242034442	0.00150927443454107	1.19331286091433	0.233342077474864	0.714925937946236	-7.48658379014883	not-significant
hsa-mir-3168	0.00280633541405415	0.00164144146859771	1.19326882630576	0.233359300649466	0.714925937946236	-7.48663628808582	not-significant
hsa-mir-4296	0.00244764549565692	0.00143164170500688	1.19307723129568	0.233434249375897	0.714925937946236	-7.48686468470284	not-significant
hsa-mir-28	0.0470782540661521	12.028225203545	1.19219461494505	0.233779735055169	0.714925937946236	-7.48791636337662	not-significant
hsa-mir-1915	0.00137650540166124	0.00080512580097167	1.19168884645444	0.233977873607215	0.714925937946236	-7.48851866150614	not-significant
hsa-mir-3691	-0.0199317376631484	0.0850714894126699	-1.18879058891189	0.235115589706445	0.714925937946236	-7.49196517374191	not-significant
hsa-mir-6768	-0.00695070049902114	0.00288519643355593	-1.1880238073366	0.235417247286019	0.714925937946236	-7.49287560954126	not-significant
hsa-mir-6794	-0.00695070049902114	0.00288519643355593	-1.1880238073366	0.235417247286019	0.714925937946236	-7.49287560954126	not-significant
hsa-mir-4686	-0.00378757190945803	0.00157219966052974	-1.18801503874083	0.235420698505274	0.714925937946236	-7.49288601752999	not-significant
hsa-mir-550b-2	-0.00322629296665296	0.00133921594842198	-1.18801032183634	0.235422555039927	0.714925937946236	-7.49289161628417	not-significant
hsa-mir-548f-5	-0.00296596609091745	0.00123115573585252	-1.1880071721003	0.235423794755806	0.714925937946236	-7.4928953548673	not-significant
hsa-mir-4643	-0.00266389258762876	0.0011057667344874	-1.18800229809558	0.235425713141904	0.714925937946236	-7.49290114005387	not-significant
hsa-mir-3153	-0.00264735372262283	0.00109890154523966	-1.18800198209816	0.235425837517434	0.714925937946236	-7.49290151512535	not-significant
hsa-mir-3668	-0.00255582564525355	0.00106090875840713	-1.18800012097846	0.235426570048889	0.714925937946236	-7.4929037241695	not-significant
hsa-mir-610	-0.00253077071692439	0.00105050859947804	-1.18799957598833	0.23542678455577	0.714925937946236	-7.49290437104147	not-significant
hsa-mir-4650-2	-0.00240388862992055	0.00099784056336324	-1.18799654937119	0.23542797582795	0.714925937946236	-7.49290796345631	not-significant
hsa-mir-526a-2	-0.00240057698408274	0.00099646591792113	-1.18799646389177	0.235428009472591	0.714925937946236	-7.49290806491521	not-significant
hsa-mir-1207	-0.00230402200453673	0.000956386492449204	-1.18799380730601	0.235429055104582	0.714925937946236	-7.4929112181171	not-significant
hsa-mir-6077	-0.00220956611519681	0.000917178387440179	-1.18799086429611	0.235430213476946	0.714925937946236	-7.49291471127843	not-significant
hsa-mir-921	-0.00208899028626382	0.000867128043354789	-1.18798651198386	0.235431926559888	0.714925937946236	-7.49291987717422	not-significant
hsa-mir-548an	-0.00207950986379041	0.000863192773648844	-1.18798613732663	0.235432074026491	0.714925937946236	-7.49292032186572	not-significant
hsa-mir-7108	-0.00206826187448159	0.000858523796954618	-1.18798568611771	0.235432251624239	0.714925937946236	-7.49292085741849	not-significant
hsa-mir-5583-1	-0.00203656241948384	0.00084536553261593	-1.1879843740391	0.235432768064492	0.714925937946236	-7.49292241476097	not-significant
hsa-mir-3147	-0.00193773013052358	0.000804340808896577	-1.18797986178604	0.235434544114459	0.714925937946236	-7.49292777046605	not-significant
hsa-mir-595	-0.00182760622596954	0.000758628999459051	-1.18797394692405	0.235436872254154	0.714925937946236	-7.49293479093189	not-significant
hsa-mir-6088	-0.00175530880379777	0.00072861874874624	-1.18796944402337	0.235438644644896	0.714925937946236	-7.49294013548978	not-significant
hsa-mir-4420	-0.00173779344121971	0.000721348220883648	-1.18796826769299	0.235439107662902	0.714925937946236	-7.49294153169003	not-significant
hsa-mir-4692	-0.00168387150849494	0.000698965531828084	-1.18796441301397	0.235440624916183	0.714925937946236	-7.49294610684379	not-significant
hsa-mir-4308	-0.00164741192670465	0.000683831365801928	-1.18796158945546	0.235441736311025	0.714925937946236	-7.49294945814179	not-significant
hsa-mir-8063	-0.00164741192670465	0.000683831365801928	-1.18796158945546	0.235441736311025	0.714925937946236	-7.49294945814179	not-significant
hsa-mir-1469	-0.00155989613713759	0.000647504056925033	-1.18795398581754	0.235444729235116	0.714925937946236	-7.49295848290452	not-significant
hsa-mir-606	-0.00155989613713759	0.000647504056925033	-1.18795398581754	0.235444729235116	0.714925937946236	-7.49295848290452	not-significant
hsa-mir-4774	-0.00152131929248848	0.000631491027070687	-1.18795021009103	0.235446215436754	0.714925937946236	-7.49296296429545	not-significant
hsa-mir-378h	-0.00148812911993982	0.000617713974314639	-1.18794672387473	0.235447587687284	0.714925937946236	-7.49296710205553	not-significant
hsa-mir-3171	-0.00148016471885623	0.000614407996506357	-1.18794585223667	0.235447930783864	0.714925937946236	-7.49296813659335	not-significant
hsa-mir-6081	-0.00145183251852681	0.000602647460520559	-1.18794263438527	0.235449197406484	0.714925937946236	-7.49297195581995	not-significant
hsa-mir-8057	-0.00144247749384475	0.000598764242728007	-1.18794153002254	0.23544963211096	0.714925937946236	-7.49297326657154	not-significant
hsa-mir-4704	-0.00141514419969787	0.000587418347044395	-1.18793817691355	0.235450951981055	0.714925937946236	-7.49297724631907	not-significant
hsa-mir-451b	-0.00133475048695775	0.000554047371944724	-1.18792709284743	0.235455314992446	0.714925937946236	-7.4929904017274	not-significant
hsa-mir-7843	-0.00126382023608797	0.000524604626300662	-1.18791550653204	0.235459875765147	0.714925937946236	-7.49300415311274	not-significant
hsa-mir-8055	-0.00114579449163773	0.000475612807849622	-1.18789124765322	0.235469425098316	0.714925937946236	-7.49303294468066	not-significant
hsa-mir-5095	-0.00110813533042865	0.000459980703196795	-1.18788183040671	0.235473132203757	0.714925937946236	-7.49304412135023	not-significant
hsa-mir-4317	-0.00107333727933009	0.000445536229155884	-1.187872233126	0.235476910222411	0.714925937946236	-7.4930555115991	not-significant
hsa-mir-554	-0.000655388998804714	0.000272048263654786	-1.18761117864602	0.235579692159952	0.714925937946236	-7.49336530130435	not-significant
hsa-mir-6744	0.00294363501298731	0.00172174878118126	1.18707790726175	0.23578974985178	0.714925937946236	-7.49399791665194	not-significant
hsa-mir-6835	-0.000430620388359533	0.000178748085734145	-1.18706379559113	0.235795310299113	0.714925937946236	-7.49401465337182	not-significant
hsa-mir-762	-0.000430620388359533	0.000178748085734145	-1.18706379559113	0.235795310299113	0.714925937946236	-7.49401465337182	not-significant
hsa-mir-6078	-0.000420977932026272	0.00017474555669015	-1.18701919922924	0.23581288329679	0.714925937946236	-7.4940675442371	not-significant
hsa-mir-1281	0.002433923979332	0.00142361591243947	1.18645461225504	0.23603543665259	0.714925937946236	-7.4947369682707	not-significant
hsa-mir-4688	0.00288165931553379	0.00168549884493486	1.18267599537443	0.237528758812408	0.714925937946236	-7.49920907905677	not-significant
hsa-mir-6857	0.00155530795331514	0.000909708425523949	1.18219674798275	0.237718636366778	0.714925937946236	-7.49977526986802	not-significant
hsa-mir-6778	0.00180834160094136	0.00105770923828646	1.18203035035661	0.237784588160682	0.714925937946236	-7.49997180142543	not-significant
hsa-mir-1243	-0.0133255809124311	0.0419237058140791	-1.18170128239001	0.237915052601747	0.714925937946236	-7.50036038128482	not-significant
hsa-mir-7851	-0.00528427915719279	0.00509973750669913	-1.18124377093733	0.238096524836203	0.714925937946236	-7.5009004548887	not-significant
hsa-mir-3934	0.0437494125043173	0.474045765963507	1.18075978834226	0.238288603557523	0.714925937946236	-7.50147155029043	not-significant
hsa-mir-7856	-0.00302797999740729	0.00236956113773407	-1.17874583173427	0.239089063090957	0.714925937946236	-7.50384550364946	not-significant
hsa-mir-4436b-2	0.00196510802007457	0.00114940280419456	1.17722366537092	0.239695318806208	0.714925937946236	-7.505637085436	not-significant
hsa-mir-3141	0.00190021011755383	0.00111144365366356	1.17628059062809	0.240071476186697	0.714925937946236	-7.50674592471274	not-significant
hsa-mir-6881	0.00287407383487263	0.00168106205435947	1.17619503487832	0.240105621825669	0.714925937946236	-7.50684647491197	not-significant
hsa-mir-320c-2	0.033366010325879	0.268388800652145	1.17598860244954	0.240188023963514	0.714925937946236	-7.50708905662654	not-significant
hsa-mir-4474	-0.0125189069083305	0.0339827221783624	-1.17379447857942	0.241065093435961	0.714925937946236	-7.50966478699647	not-significant
hsa-mir-409	-0.0800509842326047	4.14550573544653	-1.17375128878985	0.241082380608856	0.714925937946236	-7.50971544044692	not-significant
hsa-mir-4777	0.0218617434830445	0.0942859292897472	1.17313827299118	0.241327841132466	0.714925937946236	-7.51043419217305	not-significant
hsa-mir-3606	-0.00780561332694222	0.0153106614564587	-1.17232096047865	0.241655379516925	0.714925937946236	-7.51139189803378	not-significant
hsa-mir-563	0.00313614754863322	0.00183435045297415	1.1721365032023	0.241729344249764	0.714925937946236	-7.51160794855971	not-significant
hsa-mir-4733	0.0121999100685004	0.0362017521893214	1.16989207621617	0.242630607944926	0.716464950619161	-7.5142340859443	not-significant
hsa-mir-7641-2	-0.0394405372292951	0.182026556355755	-1.16776333464196	0.24348760525004	0.717389723650395	-7.51672023902418	not-significant
hsa-mir-548ai	-0.0144398781618005	0.0467402356314185	-1.16719686387901	0.243716016312635	0.717389723650395	-7.51738106070278	not-significant
hsa-mir-4444-2	0.038720370631912	0.404699053936203	1.1662752641821	0.244087944251065	0.717389723650395	-7.51845548005761	not-significant
hsa-mir-6761	-0.0439326591491606	0.536971867831716	-1.16297879591265	0.245421564980854	0.720184030778451	-7.52229166132367	not-significant
hsa-mir-4664	-0.0347322765575385	0.194727323594179	-1.15978659127168	0.246717883172132	0.721766568133437	-7.52599621852198	not-significant
hsa-mir-622	-0.0109867097187623	0.0139904589885153	-1.15957150185809	0.246805401275161	0.721766568133437	-7.52624546594713	not-significant
hsa-mir-181a-1	0.0679133533478451	7.69833379263069	1.15881841286178	0.247111998871841	0.721766568133437	-7.52711778958801	not-significant
hsa-mir-3139	-0.00428970102855456	0.0059140235011584	-1.15564910225719	0.24840522090659	0.724418946550847	-7.53078271290143	not-significant
hsa-mir-3154	-0.0172594536588496	0.0714170419956293	-1.15264864916543	0.249633911037458	0.726306791481692	-7.53424317554007	not-significant
hsa-mir-136	-0.105737519814213	4.79227115804334	-1.15130431795542	0.250185796405398	0.726306791481692	-7.53579070865503	not-significant
hsa-mir-7973-2	-0.00223770809436579	0.00163621973595795	-1.15124309105244	0.250210952089387	0.726306791481692	-7.53586114752969	not-significant
hsa-mir-885	-0.0276531389376587	0.164297952000322	-1.14959448930018	0.250888962889735	0.727152756849909	-7.53775639116654	not-significant
hsa-mir-5587	-0.00507647338230392	0.00582372113481196	-1.14745364777622	0.251771332638222	0.72858750260384	-7.54021348596273	not-significant
hsa-mir-658	-0.0201194260331624	0.101965950070438	-1.13969788763847	0.25498611840643	0.73597679736859	-7.54907681609973	not-significant
hsa-mir-487b	-0.0672341455783974	2.24032176429554	-1.13940682047788	0.255107321575928	0.73597679736859	-7.54940828553449	not-significant
hsa-mir-335	-0.0811815399780063	5.29837301637613	-1.13351253031568	0.257570410051206	0.740586363566093	-7.55610262826421	not-significant
hsa-mir-6737	-0.012046467004306	0.0350242798061874	-1.133083317677	0.257750412417189	0.740586363566093	-7.55658875056308	not-significant
hsa-mir-4657	0.0150678344297962	0.0543214367581378	1.13170015025612	0.258331077941559	0.740586363566093	-7.55815406741154	not-significant
hsa-mir-1257	-0.00496019022276792	0.00570051879137199	-1.13078512748329	0.258715711952054	0.740586363566093	-7.55918854445529	not-significant
hsa-mir-5571	0.0132557787338825	0.0221474340771204	1.13051887387357	0.258827707616683	0.740586363566093	-7.55948940058618	not-significant
hsa-mir-483	-0.0718176616610405	0.424795365860216	-1.12849930828269	0.259678305484763	0.740586363566093	-7.56176913603428	not-significant
hsa-mir-1197	-0.0112203518921552	0.0328354200264452	-1.12820032805031	0.259804394377873	0.740586363566093	-7.56210628775699	not-significant
hsa-mir-521-1	0.0212550015022105	0.0237075427038432	1.1280806824551	0.259854864409155	0.740586363566093	-7.56224118388445	not-significant
hsa-mir-1538	-0.019595777786828	0.0998779398664782	-1.12519886601835	0.261072556775931	0.742931133578709	-7.56548602958341	not-significant
hsa-mir-3181	0.00463465317285426	0.00547907939082835	1.12109506901122	0.262813411731253	0.746755328499226	-7.57009254229549	not-significant
hsa-mir-7114	-0.00775530797627378	0.0161282192415309	-1.11899019227153	0.263709425406073	0.748134936910216	-7.57244877068625	not-significant
hsa-mir-3661	0.00565229988640145	0.0072336969693819	1.11808730717882	0.264094416857195	0.748134936910216	-7.57345812291851	not-significant
hsa-mir-4802	-0.0312060314503446	0.243799598181378	-1.1153377194889	0.265269239103491	0.750332990607018	-7.57652694638788	not-significant
hsa-mir-129-1	-0.0855304962409895	0.977718725856987	-1.11372545122786	0.265959793674761	0.751156714567907	-7.57832290808458	not-significant
hsa-mir-548al	-0.00612196118727732	0.0102616232538332	-1.11223976384206	0.266597230272475	0.751828171128223	-7.57997557884183	not-significant
hsa-mir-618	-0.046714567024899	0.35889968689435	-1.11046747566095	0.267359011607315	0.752847755738563	-7.5819441922566	not-significant
hsa-mir-410	-0.0717884801678603	3.19444700049273	-1.10750356565353	0.268636338989884	0.753527998079372	-7.58522945046884	not-significant
hsa-mir-3159	0.00579485693875067	0.0104406855483184	1.1067302048035	0.268970317215814	0.753527998079372	-7.58608522243096	not-significant
hsa-mir-379	-0.0714666240617454	8.63363975737147	-1.10552282389977	0.269492299813443	0.753527998079372	-7.58742007560542	not-significant
hsa-mir-1248	-0.0793894561522073	1.42325419437069	-1.10416321168254	0.270080930242076	0.753527998079372	-7.58892149704488	not-significant
hsa-mir-4798	-0.0058656929956532	0.00763521195150163	-1.10359082761539	0.270329002543923	0.753527998079372	-7.58955303164948	not-significant
hsa-mir-432	-0.0676185085825569	2.12530033665027	-1.10342664369132	0.270400189073025	0.753527998079372	-7.58973412231779	not-significant
hsa-mir-320a	0.071783316595436	8.63175268872664	1.10316561064385	0.270513393788252	0.753527998079372	-7.59002197990419	not-significant
hsa-mir-431	-0.0727466588594807	2.18904180351651	-1.1017595078793	0.27112375253003	0.753527998079372	-7.59157141246691	not-significant
hsa-mir-371b	-0.00933481875735407	0.0202051573377769	-1.10157023649609	0.271205983359774	0.753527998079372	-7.59177982691748	not-significant
hsa-mir-6736	0.0109002219324941	0.0308378086233246	1.10061183155813	0.271622635022752	0.753572531678167	-7.59283461882861	not-significant
hsa-mir-374c	0.0177310132538087	0.0724119759638281	1.09682824750776	0.273271782896366	0.755982347637408	-7.59698979750434	not-significant
hsa-mir-548au	-0.0213666086715688	0.117927526444235	-1.09588846086435	0.27368246961318	0.755982347637408	-7.59801967554417	not-significant
hsa-mir-5695	-0.0147788897016225	0.0531666891972833	-1.09585532341985	0.273696958395043	0.755982347637408	-7.5980559736341	not-significant
hsa-mir-6514	-0.0290515725628045	0.24359582556433	-1.09403505107584	0.274493649411001	0.757071194343244	-7.60004818571973	not-significant
hsa-mir-6511b-2	-0.0449675267479707	0.714817621577756	-1.08688088594237	0.277640247237935	0.764053133101039	-7.60784619301872	not-significant
hsa-mir-99b	-0.0474143504935469	13.839814946131	-1.08643425220992	0.277837502945832	0.764053133101039	-7.60833133351533	not-significant
hsa-mir-219b	-0.0318317826010775	0.262354967172027	-1.08469768343204	0.278605367750866	0.765046272612232	-7.61021573599558	not-significant
hsa-mir-34b	0.0756627457676528	0.896031872375854	1.08184128415478	0.279871540171337	0.767402867437732	-7.61330877516931	not-significant
hsa-mir-3689b	0.0041817821656442	0.00483999609002929	1.07902776068512	0.281122536353481	0.769069053446383	-7.61634745247285	not-significant
hsa-mir-6784	-0.00914600134619665	0.0253411533582783	-1.07863624227305	0.281296921196763	0.769069053446383	-7.61676967825971	not-significant
hsa-mir-3680-1	0.0158273507000478	0.0787085800649689	1.07532793094985	0.282773404883763	0.771983707672509	-7.62033137735551	not-significant
hsa-mir-660	-0.0814018769068854	5.71470448238236	-1.07364384878261	0.283527023010843	0.772919319251297	-7.62214026363753	not-significant
hsa-mir-4685	-0.0166162909991424	0.0822298062254516	-1.07068636959567	0.284853779542291	0.775412386858249	-7.6253100878449	not-significant
hsa-mir-3197	0.00737870947697743	0.0166657611366663	1.06314239540918	0.288257140828207	0.783542892915979	-7.63335630593504	not-significant
hsa-mir-567	-0.00295509928918353	0.00233930876828262	-1.05883360168794	0.290213286059186	0.787721776446361	-7.63792655337196	not-significant
hsa-mir-216a	0.0519227843190514	0.579221474677012	1.05687177479695	0.291106896485012	0.788073248672701	-7.64000130194595	not-significant
hsa-mir-5692c-1	0.0050133329081333	0.00699218048431476	1.05670991579636	0.291180705915751	0.788073248672701	-7.64017230644706	not-significant
hsa-mir-3925	0.005272673786548	0.00670831696471998	1.05373956078146	0.292537460978832	0.789871056013971	-7.64330586620331	not-significant
hsa-mir-4761	-0.00233969980278912	0.00187197736337235	-1.05341752948887	0.292684809166262	0.789871056013971	-7.64364506383983	not-significant
hsa-mir-495	-0.0655117494789041	2.82094236593156	-1.05213136351935	0.293273803940534	0.790326683685021	-7.64499876162074	not-significant
hsa-mir-5092	-0.0176179257251401	0.085818446663586	-1.0496762454605	0.29440032975945	0.792227496820495	-7.64757821865668	not-significant
hsa-mir-493	-0.069040643212785	2.74121368107652	-1.04641780421158	0.295899947127532	0.79466051684323	-7.65099241963432	not-significant
hsa-mir-485	0.0565828395075878	1.36174522064208	1.04502613008049	0.296541991426214	0.79466051684323	-7.65244739835939	not-significant
hsa-mir-320c-1	0.0318559591234456	0.370012892083663	1.04496142088595	0.296571867530009	0.79466051684323	-7.65251500415735	not-significant
hsa-mir-524	-0.00670587527883962	0.0113882229588657	-1.04154007954326	0.298154370840131	0.79711576540309	-7.65608356143388	not-significant
hsa-mir-1284	-0.0254929477221809	0.192321141753818	-1.04114877336696	0.298335725063145	0.79711576540309	-7.65649096261648	not-significant
hsa-mir-3912	-0.0438916167953256	0.907185993626455	-1.03860971409512	0.299514269241449	0.79912956091229	-7.65913075464264	not-significant
hsa-mir-577	0.044810983536237	0.285300172333426	1.03711924174034	0.300207544672594	0.799844747208428	-7.66067737012672	not-significant
hsa-mir-585	-0.0289181273930253	0.219860875950647	-1.03417420555644	0.301580545918389	0.801928850613708	-7.66372683925934	not-significant
hsa-mir-5047	-0.00691589206979345	0.00935771711065134	-1.03361347428486	0.30184243818953	0.801928850613708	-7.66430647613195	not-significant
hsa-mir-6825	0.00877866289894934	0.022451604922502	1.03112549526872	0.303006292130542	0.803036547053659	-7.66687456484309	not-significant
hsa-mir-4633	0.00263254909830869	0.00235875547773962	1.03089725568511	0.303113210211642	0.803036547053659	-7.66710984490664	not-significant
hsa-mir-656	-0.0405659681952021	0.560623750523379	-1.02629909969454	0.305272560264094	0.807619811331591	-7.67183879447482	not-significant
hsa-mir-5193	0.0154158341685666	0.0767897650689729	1.02529515532702	0.305745383049686	0.807734642579297	-7.67286849659726	not-significant
hsa-mir-1825	-0.00460205846187236	0.00518690477274805	-1.0238093507163	0.306446038727814	0.807972034690589	-7.6743905806042	not-significant
hsa-mir-3174	0.0150462981997676	0.0746630137451405	1.0225437546795	0.307043692554709	0.807972034690589	-7.67568534593453	not-significant
hsa-mir-6792	-0.0028917501148199	0.00281856904811572	-1.02237408890944	0.307123872835604	0.807972034690589	-7.67585880093181	not-significant
hsa-mir-6770-3	0.00137769630500852	0.000805822367080454	1.01966616208483	0.308405461501479	0.810102312262301	-7.67862332656221	not-significant
hsa-mir-549a	0.0145074893713346	0.0592511119675559	1.01689379867498	0.30972121703261	0.810102312262301	-7.68144607289317	not-significant
hsa-mir-6739	0.0081879318154758	0.0228664520538558	1.01668389350945	0.309820988661846	0.810102312262301	-7.68165948111918	not-significant
hsa-mir-605	-0.0242054227581928	0.180950899089906	-1.01619047841315	0.310055601417877	0.810102312262301	-7.68216095796505	not-significant
hsa-mir-3191	-0.0162376086096975	0.0801263314532236	-1.01511811993544	0.310565900296641	0.810102312262301	-7.68325000154331	not-significant
hsa-mir-3157	0.0248097633183877	0.176541234950767	1.01405733654746	0.311071237781469	0.810102312262301	-7.68432616352886	not-significant
hsa-mir-4425	0.00484180084877551	0.00786332292847322	1.01390929375632	0.311141805860483	0.810102312262301	-7.68447626347042	not-significant
hsa-mir-125b-2	-0.0624056684211656	9.44901570719511	-1.01341177250497	0.311379038684553	0.810102312262301	-7.68498053821739	not-significant
hsa-mir-3622a	0.0270998992269936	0.253869449176689	1.01196576352479	0.312069217623159	0.810776517056855	-7.68644477672612	not-significant
hsa-mir-6770-2	-0.00174404785382634	0.000995210431311584	-1.01004611699197	0.312987024792965	0.812039439497334	-7.68838540753402	not-significant
hsa-mir-555	-0.00921048266283416	0.0229778300289287	-1.00757413758527	0.314171532972686	0.812955312814301	-7.69087900455318	not-significant
hsa-mir-4766	-0.0263620090696663	0.173751580620864	-1.00750559444674	0.31420441914726	0.812955312814301	-7.69094806041509	not-significant
hsa-mir-101-1	-0.05153257327337	12.8376661255718	-1.00533222164706	0.315248354991228	0.813775689075389	-7.69313526494488	not-significant
hsa-mir-4715	0.00461980344433552	0.00577838135344904	1.0050444524495	0.315386750311515	0.813775689075389	-7.69342451295927	not-significant
hsa-mir-6865	0.00440687126727424	0.00744833514324268	1.00329076064037	0.316231009383681	0.813882108108309	-7.69518543443352	not-significant
hsa-mir-523	0.00552250574617386	0.00790714150520541	1.00316135651736	0.316293365777339	0.813882108108309	-7.69531525071077	not-significant
hsa-mir-449c	0.0289735626207116	0.0906376105768713	1.00196441213144	0.316870525068871	0.814253357451565	-7.69651521698395	not-significant
hsa-mir-6800	0.00359127644283864	0.00351570211909406	1.00099978797054	0.317336164959839	0.814337416493121	-7.69748123838233	not-significant
hsa-mir-127	-0.0630627169237261	8.63403659421482	-0.998581384837548	0.318505545388545	0.81622470146574	-7.69989907107161	not-significant
hsa-mir-3677	-0.0583600085802698	1.77445847442909	-0.997606408086406	0.318977779625901	0.816322725818122	-7.70087217058665	not-significant
hsa-mir-3690-1	0.0325916572532114	0.269283542887869	0.993558508921172	0.320943311832042	0.818894358563377	-7.70490215233681	not-significant
hsa-mir-101-2	-0.0504636219362116	12.8500451351008	-0.993086839625267	0.321172854844215	0.818894358563377	-7.70537067242291	not-significant
hsa-mir-5697	0.00742950313338598	0.0195051490281503	0.992848891513175	0.321288695704292	0.818894358563377	-7.70560694774253	not-significant
hsa-mir-548az	-0.0103302513197545	0.0250447504348619	-0.989726365091	0.322811379151661	0.821661981304836	-7.70870229763073	not-significant
hsa-mir-1260a	0.00375228630264891	0.00572644573039112	0.98752173453565	0.323889294198349	0.823291570793371	-7.7108818923251	not-significant
hsa-mir-937	0.0429755750500443	0.521405198079512	0.985262669076037	0.324996261386335	0.823477896656732	-7.71311028238762	not-significant
hsa-mir-4424	0.0187200489377552	0.114214923091484	0.985117895436612	0.325067286187661	0.823477896656732	-7.71325291687339	not-significant
hsa-mir-6758	-0.0090261733470113	0.0245414793682428	-0.984692667721673	0.32527595811587	0.823477896656732	-7.71367174078649	not-significant
hsa-mir-3136	0.023039962664745	0.154447461403423	0.981611855494772	0.326790414980652	0.825461521192851	-7.71670077791252	not-significant
hsa-mir-5188	0.00851338987333805	0.0250762160477912	0.9813137935831	0.326937178781857	0.825461521192851	-7.71699332915689	not-significant
hsa-mir-4666a	-0.00804076969046081	0.0261106046208703	-0.976387428987692	0.329369108684428	0.829695423422937	-7.7218157959207	not-significant
hsa-mir-4800	-0.0191078645379108	0.119509362975171	-0.976130492701468	0.329496268632076	0.829695423422937	-7.72206665012117	not-significant
hsa-mir-4752	0.0060659926032133	0.0114972981045453	0.97321591493738	0.330940951078397	0.831323262154493	-7.72490763154749	not-significant
hsa-mir-3199-2	0.0337511301996563	0.600191272845828	0.973043286881638	0.331026647184325	0.831323262154493	-7.72507563512382	not-significant
hsa-mir-1285-1	-0.00631325033060096	0.0117291711983216	-0.971685966955576	0.331700950256108	0.831905983242319	-7.72639555994845	not-significant
hsa-mir-4427	0.0042808001519627	0.00490775286974777	0.969524958198018	0.332776354472758	0.833491774651476	-7.72849324457168	not-significant
hsa-mir-139	0.067828427477326	5.80817363190245	0.968408450870537	0.333332856916137	0.833775404068157	-7.7295752122004	not-significant
hsa-mir-4635	-0.00494305729949892	0.0096650608647872	-0.966744722289793	0.334163228761604	0.834151759505563	-7.73118516861171	not-significant
hsa-mir-4446	0.0152059650588968	0.08020270136882	0.966330366732221	0.334370242778944	0.834151759505563	-7.73158570319444	not-significant
hsa-mir-4494	-0.00355253048805306	0.00417374571467211	-0.965205178459382	0.334932810511412	0.834448498770816	-7.73267249757719	not-significant
hsa-mir-2355	-0.0549180388321195	4.46424589614068	-0.960722362650847	0.33718018286369	0.838311103196034	-7.73698982760741	not-significant
hsa-mir-513a-2	-0.0182954771877416	0.0195414594734661	-0.959476107683684	0.337806692057852	0.838311103196034	-7.7381865198043	not-significant
hsa-mir-6853	-0.0115210289356971	0.0462410611020192	-0.959449232876087	0.337820210644654	0.838311103196034	-7.73821230877414	not-significant
hsa-mir-514a-3	0.0652664782484506	0.423683390050675	0.957176732058733	0.338964586872698	0.840042671814947	-7.74039038952465	not-significant
hsa-mir-3156-1	-0.0048418875422287	0.00616188191479217	-0.955475630775144	0.339822851333213	0.840507110249444	-7.74201744456365	not-significant
hsa-mir-761	-0.0039048671743224	0.00348933279320043	-0.955034444760381	0.340045672992997	0.840507110249444	-7.74243895561723	not-significant
hsa-mir-6795	-0.00489010438797631	0.00634071588398346	-0.950355402190572	0.342414609935274	0.843917928946279	-7.74689739832913	not-significant
hsa-mir-1293	-0.00657444683957874	0.0169914443354797	-0.949110687852603	0.343046570598248	0.843917928946279	-7.74807975560264	not-significant
hsa-mir-125b-1	-0.0597730761947179	9.33573778119627	-0.948136365108442	0.343541770625004	0.843917928946279	-7.7490041900892	not-significant
hsa-mir-7852	-0.0016816705725074	0.00131783735203201	-0.94799616249259	0.34361306635175	0.843917928946279	-7.74913713606016	not-significant
hsa-mir-6891	-0.0103576772344552	0.0322350700603766	-0.947886449348147	0.343668864206725	0.843917928946279	-7.74924115698175	not-significant
hsa-mir-1254-2	-0.0212533873079056	0.133939326103133	-0.945371096083541	0.344949713139749	0.84537023299812	-7.7516227170572	not-significant
hsa-mir-3605	-0.0404812692907709	0.901325316914391	-0.944960392436175	0.34515913819381	0.84537023299812	-7.75201097639647	not-significant
hsa-mir-3914-2	0.00713143152566385	0.0206990105694065	0.943534194090147	0.345887013371808	0.84605132919684	-7.7533579300028	not-significant
hsa-mir-6816	-0.00540726544851042	0.00953245417322988	-0.941689844175995	0.346829750187406	0.84680143553755	-7.75509679580629	not-significant
hsa-mir-548w	-0.00191854814711524	0.00172901343460239	-0.941173349835992	0.347094049335168	0.84680143553755	-7.75558314269237	not-significant
hsa-mir-4678	0.00776959852233582	0.0201942601199517	0.939809099045684	0.347792778364336	0.847407015677871	-7.75686648460358	not-significant
hsa-mir-3143	0.00992298697596905	0.0282827353284737	0.938392184680826	0.34851942936916	0.847445038349249	-7.75819740334346	not-significant
hsa-mir-4736	0.00935975280362137	0.031341662816804	0.936299902587531	0.34959420454193	0.847445038349249	-7.76015904190506	not-significant
hsa-mir-6815	-0.0176879519236691	0.108512262059416	-0.936259630299444	0.349614912516881	0.847445038349249	-7.76019675677095	not-significant
hsa-mir-4779	-0.00537373038445396	0.010193916364873	-0.934358124446581	0.350593554103713	0.847445038349249	-7.7619756709775	not-significant
hsa-mir-3654	-0.02478756344055	0.132475351971526	-0.934180161040176	0.350685235017871	0.847445038349249	-7.76214197653754	not-significant
hsa-mir-6818	-0.0176759606388741	0.115026836362223	-0.933843964733115	0.350858473945463	0.847445038349249	-7.76245606350459	not-significant
hsa-mir-6743	-0.00875816538646604	0.0291563478411421	-0.933379134999287	0.351098086141826	0.847445038349249	-7.76289013902116	not-significant
hsa-mir-329-1	-0.0287988745302537	0.376844888651633	-0.932769277433167	0.351412615583421	0.847445038349249	-7.76345932040734	not-significant
hsa-mir-2117	0.00504108885880705	0.00921962655330754	0.930594641942758	0.352535624647346	0.849064673446424	-7.76548589509146	not-significant
hsa-mir-3612	-0.00884120484499208	0.0276171027162865	-0.928070684592862	0.353841881100717	0.851120944182159	-7.76783209846879	not-significant
hsa-mir-516a-1	0.0432982609424673	0.14568121617031	0.925046450987187	0.355411087446964	0.852874571345653	-7.77063498391153	not-significant
hsa-mir-6858	-0.00984934549131862	0.0380264515482306	-0.924918147248545	0.355477758604462	0.852874571345653	-7.7707536953408	not-significant
hsa-mir-4668	-0.0483395969184565	0.890290666991961	-0.92283962919937	0.356558932621092	0.853468017904776	-7.77267453229814	not-significant
hsa-mir-506	-0.0407259949644002	0.0638987768513934	-0.921102896584131	0.357463913947608	0.853468017904776	-7.7742762103203	not-significant
hsa-mir-7106	0.00270516773494649	0.00314216405757799	0.921096108979332	0.357467453694574	0.853468017904776	-7.77428246419874	not-significant
hsa-mir-548d-1	-0.0143576112702049	0.0657196518610784	-0.920956948688528	0.357540030892591	0.853468017904776	-7.77441067184503	not-significant
hsa-mir-6862-2	0.00466572174336041	0.00835177363242484	0.918350600036285	0.358901056281461	0.853953374711151	-7.77680832098793	not-significant
hsa-mir-466	0.0149081463298818	0.0736215146873674	0.918138742108041	0.359011831089019	0.853953374711151	-7.77700291714699	not-significant
hsa-mir-4709	0.0304229311434194	0.417043957807669	0.916437746786413	0.359902017036122	0.853953374711151	-7.77856369708351	not-significant
hsa-mir-3689a	0.00459283062742047	0.00820189577871279	0.915499272572152	0.360393745682959	0.853953374711151	-7.77942357703083	not-significant
hsa-mir-6515	-0.0139076107134707	0.0774390886717979	-0.915154741216963	0.360574374528904	0.853953374711151	-7.77973903465937	not-significant
hsa-mir-4797	-0.0210127073463655	0.159657856716724	-0.914671564741382	0.360827787400858	0.853953374711151	-7.7801812383357	not-significant
hsa-mir-6811	-0.0103418614436912	0.0353169953565448	-0.913122884131187	0.361640783252027	0.853953374711151	-7.78159702432182	not-significant
hsa-mir-151b	-0.0429049324518156	1.12740057874603	-0.910865860170186	0.362827692053992	0.853953374711151	-7.78365608851372	not-significant
hsa-mir-4782	-0.00866598322078797	0.0306604355335258	-0.907825418249643	0.364430442203584	0.853953374711151	-7.78642183046511	not-significant
hsa-mir-3125	-0.00892406419694924	0.0302765568309608	-0.906823872475267	0.364959371334959	0.853953374711151	-7.78733087009729	not-significant
hsa-mir-7152	0.00762357486770627	0.0237028840445555	0.906647515825896	0.365052557322281	0.853953374711151	-7.78749083431014	not-significant
hsa-mir-6845	0.00364279768784161	0.00589822106754964	0.906460397683512	0.365151445928401	0.853953374711151	-7.78766052582931	not-significant
hsa-mir-29c	-0.0478723083983859	11.6253444110932	-0.905263015334078	0.365784638411481	0.853953374711151	-7.78874556765511	not-significant
hsa-mir-592	-0.0870607760980828	1.20251667711281	-0.904326312153096	0.366280459041827	0.853953374711151	-7.78959339128037	not-significant
hsa-mir-3657	-0.00425042508166367	0.00654295679880309	-0.903211055605572	0.366871340633481	0.853953374711151	-7.79060168543923	not-significant
hsa-mir-196a-2	0.0704885951546081	1.3178404829379	0.903015059795052	0.366975244045928	0.853953374711151	-7.79077875551435	not-significant
hsa-mir-6727	-0.00687277547661308	0.0184626905090421	-0.902144969875997	0.367436727617709	0.853953374711151	-7.79156436548974	not-significant
hsa-mir-4525	-0.0104971789899871	0.0458385694924905	-0.89610643734522	0.37064946614178	0.853953374711151	-7.79699580104629	not-significant
hsa-mir-4726	0.0143525875984587	0.0842486849646782	0.895740317657933	0.37084481726886	0.853953374711151	-7.79732394318957	not-significant
hsa-mir-578	-0.0254125127938133	0.20669654449423	-0.894669237952708	0.371416683210994	0.853953374711151	-7.79828315256344	not-significant
hsa-mir-4791	-0.0306325696253063	0.305652746780588	-0.893024721819569	0.372295783219127	0.853953374711151	-7.79975367875174	not-significant
hsa-mir-6505	-0.00850327610541374	0.0278249947523689	-0.889112216998356	0.374392464252988	0.853953374711151	-7.8032414013098	not-significant
hsa-mir-517c	0.0112115675071753	0.0180524583165943	0.885250780616118	0.376468945186948	0.853953374711151	-7.80666863432962	not-significant
hsa-mir-4785	0.00895171376002047	0.0367827262140003	0.88197259173462	0.378237368976604	0.853953374711151	-7.80956653478728	not-significant
hsa-mir-3116-2	-0.00579209224461348	0.0115570042811627	-0.880956608693862	0.378786482566908	0.853953374711151	-7.8104624828457	not-significant
hsa-mir-4254	-0.00371919603492613	0.00558302146980176	-0.880501681693611	0.379032518765638	0.853953374711151	-7.81086332811484	not-significant
hsa-mir-4711	0.00276799798688788	0.00344381109396195	0.879405652168331	0.379625684659015	0.853953374711151	-7.81182821406992	not-significant
hsa-mir-7849	0.00671318139623899	0.0172902872536908	0.878996207060327	0.379847421209848	0.853953374711151	-7.81218836037142	not-significant
hsa-mir-1199	-0.00221870050827718	0.0027546573651088	-0.878377398403667	0.380182690926376	0.853953374711151	-7.81273234476758	not-significant
hsa-mir-6783	-0.01358800576642	0.0479014060266538	-0.878044897075142	0.380362915034396	0.853953374711151	-7.81302448343986	not-significant
hsa-mir-3911	0.00772664653855925	0.022882448511701	0.872762887992505	0.383232955559578	0.853953374711151	-7.81765051745331	not-significant
hsa-mir-4258	-0.00292265065206601	0.00207809699975903	-0.872598104595498	0.383322706032191	0.853953374711151	-7.81779438878877	not-significant
hsa-mir-1193	-0.00465903304892156	0.00919587729328711	-0.872348139156068	0.383458876172241	0.853953374711151	-7.81801258032839	not-significant
hsa-mir-4639	-0.00774112331760437	0.0224261690370322	-0.870529205190809	0.384450645709724	0.853953374711151	-7.81959842734632	not-significant
hsa-mir-5089	0.013088381508422	0.0607970966366652	0.869944963285403	0.38476953594432	0.853953374711151	-7.82010710156686	not-significant
hsa-mir-548o	-0.0197168139631719	0.189991228632095	-0.868527347192286	0.385543971724042	0.853953374711151	-7.82133994362738	not-significant
hsa-mir-580	-0.0261284824715532	0.286877273484447	-0.868000898125524	0.385831811012826	0.853953374711151	-7.82179726424658	not-significant
hsa-mir-3936	-0.0156661231000031	0.0955856841924257	-0.867404590790851	0.386158004729114	0.853953374711151	-7.82231493613043	not-significant
hsa-mir-320d-1	-0.0218973525406402	0.212119886823271	-0.867100199619284	0.386324578741037	0.853953374711151	-7.82257905031642	not-significant
hsa-mir-3137	-0.00315911972630938	0.00531946496281575	-0.865762733569623	0.387057010495358	0.853953374711151	-7.82373844805579	not-significant
hsa-mir-767	0.0521358835983209	0.275966286377257	0.859957627592338	0.390245875779833	0.853953374711151	-7.82874999349591	not-significant
hsa-mir-4523	-0.0108836001602411	0.0569646737689609	-0.855377804785546	0.392772936951945	0.853953374711151	-7.83268003360781	not-significant
hsa-mir-7846	-0.0107511450537629	0.0485189374898587	-0.855208300677166	0.39286665671731	0.853953374711151	-7.83282508708139	not-significant
hsa-mir-329-2	-0.028021666291922	0.403317451164601	-0.853899924284169	0.393590522703999	0.853953374711151	-7.83394376838602	not-significant
hsa-mir-3615	-0.0487053423438204	1.25020028544465	-0.853359561339757	0.393889717548567	0.853953374711151	-7.83440528851892	not-significant
hsa-mir-1227	0.00555549539448643	0.0126027048509783	0.851695922975004	0.394811728271996	0.853953374711151	-7.83582436144588	not-significant
hsa-mir-520d	0.0107184891307977	0.0215276359842894	0.84466243812547	0.398724227286379	0.853953374711151	-7.84179336953732	not-significant
hsa-mir-5580	-0.00806075470716935	0.0293397761580455	-0.843427400191194	0.399413647975283	0.853953374711151	-7.84283639822471	not-significant
hsa-mir-2861	0.00393742716948078	0.00230302343875291	0.842491609817418	0.399936501994154	0.853953374711151	-7.84362568959106	not-significant
hsa-mir-663a	0.00249637270644903	0.00146014252641358	0.842485486551366	0.399939924604682	0.853953374711151	-7.84363085137619	not-significant
hsa-mir-3973	0.00233476483521481	0.00136561716776715	0.842484020058312	0.399940744306223	0.853953374711151	-7.84363208759363	not-significant
hsa-mir-650	0.00233476483521481	0.00136561716776715	0.842484020058312	0.399940744306223	0.853953374711151	-7.84363208759363	not-significant
hsa-mir-7150	0.00233476483521481	0.00136561716776715	0.842484020058312	0.399940744306223	0.853953374711151	-7.84363208759363	not-significant
hsa-mir-548ap	0.0019371532832567	0.00113305192039543	0.842478721769131	0.39994370581237	0.853953374711151	-7.84363655390262	not-significant
hsa-mir-6722	0.00178839638610985	0.00104604316923406	0.842475775492243	0.399945352654801	0.853953374711151	-7.84363903751923	not-significant
hsa-mir-4776-1	0.0014602679369898	0.000854118982012899	0.842465802908307	0.399950926931906	0.853953374711151	-7.8436474440222	not-significant
hsa-mir-4776-2	0.0014602679369898	0.000854118982012899	0.842465802908307	0.399950926931906	0.853953374711151	-7.8436474440222	not-significant
hsa-mir-302c	0.00139486375150543	0.000815863703710726	0.842462931170937	0.399952532127374	0.853953374711151	-7.84364986476743	not-significant
hsa-mir-4417	0.00135359684387439	0.000791726455851057	0.842460901212633	0.399953666801677	0.853953374711151	-7.84365157592589	not-significant
hsa-mir-662	0.00132776978054195	0.000776620060316989	0.842459533350608	0.399954431388867	0.853953374711151	-7.84365272896632	not-significant
hsa-mir-5195	0.00131791251692773	0.000770854491033203	0.842458989963724	0.399954735123437	0.853953374711151	-7.84365318701416	not-significant
hsa-mir-5192	0.00124953389568739	0.000730859448420926	0.842454859653437	0.399957043829316	0.853953374711151	-7.84365666864907	not-significant
hsa-mir-6765	0.00121917887814133	0.00071310462683738	0.842452799519186	0.399958195378747	0.853953374711151	-7.84365840522779	not-significant
hsa-mir-3180-2	0.00120093653537288	0.000702434577293574	0.842451485612511	0.399958929811776	0.853953374711151	-7.84365951277591	not-significant
hsa-mir-3184	0.00118033770758142	0.000690386206321206	0.842449928142017	0.399959800390469	0.853953374711151	-7.84366082563215	not-significant
hsa-mir-4312	0.00117353420438501	0.000686406798791233	0.842449395628888	0.399960098049394	0.853953374711151	-7.84366127450892	not-significant
hsa-mir-764	0.00115038809292071	0.000672868507180036	0.842447512688882	0.399961150557655	0.853953374711151	-7.84366286171263	not-significant
hsa-mir-593	0.00114604803233948	0.000670329981179694	0.842447146865781	0.399961355042238	0.853953374711151	-7.84366317007884	not-significant
hsa-mir-6126	0.00111300986644714	0.000651005770940779	0.842444220339432	0.399962990888491	0.853953374711151	-7.8436656369542	not-significant
hsa-mir-4460	0.00111266378031973	0.00065080334320588	0.842444188296646	0.399963008799534	0.853953374711151	-7.84366566396413	not-significant
hsa-mir-7855	0.00111266378031973	0.00065080334320588	0.842444188296646	0.399963008799534	0.853953374711151	-7.84366566396413	not-significant
hsa-mir-4488	0.00110643026585126	0.000647157325309225	0.842443606002082	0.399963334286374	0.853953374711151	-7.84366615480035	not-significant
hsa-mir-7973-1	0.00107594745544652	0.000629327756959283	0.842440611242309	0.399965008278245	0.853953374711151	-7.84366867918147	not-significant
hsa-mir-4760	0.00107551488212642	0.000629074742375832	0.84244056690356	0.399965033062471	0.853953374711151	-7.84366871655597	not-significant
hsa-mir-1244-2	0.000998522852911305	0.000584041668683971	0.842431733834515	0.39996997054032	0.853953374711151	-7.84367616218667	not-significant
hsa-mir-4256	0.000996616977162197	0.000582926911170342	0.842431488879466	0.399970107464955	0.853953374711151	-7.84367636866474	not-significant
hsa-mir-558	0.000948619826964201	0.000554853106337551	0.842424824914857	0.399973832489539	0.853953374711151	-7.843681985846	not-significant
hsa-mir-4537	0.00090078121881838	0.000526872033648487	0.84241709524095	0.399978153250782	0.853953374711151	-7.84368850127826	not-significant
hsa-mir-1273g	0.000885270682777894	0.000517799833322919	0.842414316189898	0.39997970670173	0.853953374711151	-7.84369084375819	not-significant
hsa-mir-568	0.000885270682777894	0.000517799833322919	0.842414316189898	0.39997970670173	0.853953374711151	-7.84369084375819	not-significant
hsa-mir-7847	0.000876238803877509	0.000512517036230241	0.842412629524392	0.399980649526102	0.853953374711151	-7.84369226545566	not-significant
hsa-mir-4706	0.000863258682232381	0.000504924889607619	0.842410112221687	0.3999820566685	0.853953374711151	-7.84369438729531	not-significant
hsa-mir-4719	0.000821965146208166	0.000480772066650059	0.842401295605539	0.399986985076049	0.853953374711151	-7.84370181878966	not-significant
hsa-mir-4324	0.000761562571716577	0.000445442258928564	0.842385725367396	0.399995688785797	0.853953374711151	-7.84371494269851	not-significant
hsa-mir-7107	0.000746380128807725	0.00043656196213282	0.84238120564497	0.399998215316532	0.853953374711151	-7.84371875225615	not-significant
hsa-mir-4315-2	0.000737747799489161	0.000431512863852151	0.842378510548196	0.399999721883727	0.853953374711151	-7.84372102387412	not-significant
hsa-mir-4476	0.000721843112690445	0.000422210122517053	0.842373289476234	0.40000264048838	0.853953374711151	-7.84372542454184	not-significant
hsa-mir-3929	0.000670037270537245	0.00039190859220103	0.842353629511181	0.400013630619825	0.853953374711151	-7.84374199502777	not-significant
hsa-mir-4450	0.000559248146881206	0.000327107406666366	0.84229177584701	0.400048208669686	0.853953374711151	-7.84379412613922	not-significant
hsa-mir-4539	0.000559248146881206	0.000327107406666366	0.84229177584701	0.400048208669686	0.853953374711151	-7.84379412613922	not-significant
hsa-mir-4301	0.00053749705747983	0.000314385071356127	0.842274941851158	0.400057619689355	0.853953374711151	-7.84380831339969	not-significant
hsa-mir-3180-1	0.000531252953368837	0.000310732859517622	0.842269723466811	0.400060537046264	0.853953374711151	-7.84381271126297	not-significant
hsa-mir-1244-1	0.000512540835611251	0.000299788035923562	0.842252927474961	0.400069926994218	0.853953374711151	-7.84382686612549	not-significant
hsa-mir-4471	0.000271266039157262	0.000158665041771229	0.841629901985394	0.400418328811927	0.853953374711151	-7.84435172351945	not-significant
hsa-mir-519e	-0.0029220382649729	0.00326988118483878	-0.837892489275693	0.402512162772647	0.856860286131387	-7.84749211531596	not-significant
hsa-mir-5684	0.0220772707631469	0.244903851303785	0.83757123643416	0.402692447070785	0.856860286131387	-7.84776140027342	not-significant
hsa-mir-4727	-0.0150143156131332	0.11497334994722	-0.836696407520391	0.40318363952896	0.856936074524265	-7.84849418939395	not-significant
hsa-mir-4742	-0.0250191206726105	0.290738213529401	-0.831573024014082	0.406067500954848	0.862091387467348	-7.8527703954561	not-significant
hsa-mir-628	-0.0425395927924828	2.73503296175565	-0.830503771780139	0.406670918782815	0.862141472418993	-7.85365953828246	not-significant
hsa-mir-4536-1	-0.0173576430017457	0.16243463548657	-0.829907275385484	0.407007776452985	0.862141472418993	-7.85415506260448	not-significant
hsa-mir-5189	0.00387045320123473	0.00775002098899807	0.827806156210244	0.408195664526197	0.863136218373504	-7.85589768672849	not-significant
hsa-mir-4506	-0.00280647013551903	0.00479976690599326	-0.827453707997164	0.408395127247432	0.863136218373504	-7.85618956847209	not-significant
hsa-mir-1283-2	0.0212196291051527	0.0302005633879755	0.82485666727036	0.409866677521194	0.865274096989187	-7.85833649927936	not-significant
hsa-mir-4524a	-0.00917869518735867	0.0410454612583775	-0.823230783009996	0.410789553015812	0.865960903166448	-7.85967716565305	not-significant
hsa-mir-3129	-0.0158305174798069	0.127434610333847	-0.822661898950809	0.411112752008314	0.865960903166448	-7.86014563131772	not-significant
hsa-mir-320b-2	0.0475202581215619	1.42758673871553	0.81770217307537	0.413936921418155	0.869381753686254	-7.86421619494342	not-significant
hsa-mir-4679-2	0.00434756451585516	0.0101851893461794	0.817135694706714	0.414260217011405	0.869381753686254	-7.86467955519746	not-significant
hsa-mir-7112	-0.0110685928373384	0.0459777906942275	-0.816574734770646	0.414580510780712	0.869381753686254	-7.86513808601102	not-significant
hsa-mir-1269b	-0.103508542810906	0.546338751653591	-0.81656589860424	0.414585557180526	0.869381753686254	-7.86514530621545	not-significant
hsa-mir-4665	-0.0121728944643637	0.0631904925539791	-0.814997693361535	0.415481747713674	0.870290832349021	-7.86642548346442	not-significant
hsa-mir-7705	-0.0392479894333531	0.516232472988086	-0.813991254275428	0.416057507064519	0.870527442478709	-7.86724577975041	not-significant
hsa-mir-892a	0.0157084183500738	0.0977045153339248	0.810616052796548	0.41799182390261	0.873602911956455	-7.86998935241384	not-significant
hsa-mir-6808	-0.0212885245798689	0.198147640307163	-0.807287260151662	0.419904738485533	0.875878786827578	-7.87268406609791	not-significant
hsa-mir-581	-0.0259312059322352	0.342471123045274	-0.807100785660345	0.420012049823751	0.875878786827578	-7.8728346932547	not-significant
hsa-mir-324	-0.050957225361917	4.54727149624989	-0.80588812870608	0.420710297413797	0.876288559211391	-7.87381338581805	not-significant
hsa-mir-6734	-0.0161554686240515	0.122813791898094	-0.805141969716605	0.421140275134023	0.876288559211391	-7.87441485504806	not-significant
hsa-mir-361	-0.0334189920611614	8.10580028823188	-0.801899404963943	0.423011821164716	0.879210205094841	-7.87702219119745	not-significant
hsa-mir-8072	0.0115402864673652	0.0709804016747577	0.797907419932317	0.425322614617567	0.883037348891438	-7.88021772230927	not-significant
hsa-mir-4459	-0.0025797463272977	0.00348714377900465	-0.795417654490605	0.426767572392092	0.884585195263154	-7.8822026932323	not-significant
hsa-mir-3678	0.0199985077478081	0.20676198515227	0.795002661598291	0.427008696065361	0.884585195263154	-7.88253294565184	not-significant
hsa-mir-625	0.0465521752892784	6.00683683551961	0.7936438513784	0.427798763840487	0.884678408378464	-7.88361308751704	not-significant
hsa-mir-6817	0.00336470114512272	0.00731418864942865	0.793307714878943	0.427994338981607	0.884678408378464	-7.88388000393876	not-significant
hsa-mir-4457	-0.00332361241207013	0.00672904673022975	-0.791898964603244	0.4288145634027	0.88528420163646	-7.88499742568437	not-significant
hsa-mir-4423	0.0236757189572181	0.165596037773448	0.79118826821843	0.429228703823738	0.88528420163646	-7.88556039885161	not-significant
hsa-mir-3180-3	-0.00133958264705325	0.00108730612761735	-0.789680026272597	0.430108366051943	0.886126874637136	-7.88675347193646	not-significant
hsa-mir-521-2	0.0104494328850648	0.0100189297534664	0.78883913954494	0.430599257721668	0.886167619009254	-7.88741765744295	not-significant
hsa-mir-6756	0.00443933754253547	0.0124062821911824	0.784731046123774	0.433002158806334	0.890099948164507	-7.89065234264497	not-significant
hsa-mir-670	-0.00452011734623017	0.0089455026488603	-0.783955889000757	0.433456434087553	0.890099948164507	-7.8912608069665	not-significant
hsa-mir-3940	0.0202375581284303	0.182831449938981	0.781357852162118	0.43498100977338	0.892256575118569	-7.89329577789163	not-significant
hsa-mir-371a	0.0197562802348707	0.0241643009234007	0.779777834299485	0.435909709698662	0.892635515101754	-7.89453006767733	not-significant
hsa-mir-519a-2	0.0333178747598472	0.122749419969771	0.779429082231695	0.436114852939135	0.892635515101754	-7.89480217260328	not-significant
hsa-mir-3653	-0.0694211329720771	2.53199295438594	-0.777246070579886	0.437400213724105	0.89403473287021	-7.8965026532975	not-significant
hsa-mir-1226	-0.0282576924531342	0.367428472015256	-0.776654235345446	0.437749063781745	0.89403473287021	-7.89696285010081	not-significant
hsa-mir-4452	-0.0058681989840183	0.0168717228139375	-0.77449949689016	0.439020503787756	0.895658967055064	-7.898635368783	not-significant
hsa-mir-522	0.031573265718715	0.0886709356968393	0.771803772420102	0.440614154305112	0.897936320961988	-7.90072127690221	not-significant
hsa-mir-3688-1	-0.0066876002828384	0.0239087141419361	-0.770289149068574	0.441511022810725	0.898708544710822	-7.90189008485738	not-significant
hsa-mir-500b	0.0460481149954446	2.08199035039266	0.769550736124418	0.441948646388894	0.898708544710822	-7.90245907457352	not-significant
hsa-mir-520b	0.021800471474689	0.0677432268280721	0.766991084533093	0.443467561472238	0.90082341590635	-7.90442721963434	not-significant
hsa-mir-519a-1	0.0451421104138681	0.262057814102649	0.765845412782735	0.444148379147362	0.901233118852413	-7.90530602054278	not-significant
hsa-mir-3655	-0.0124117745594323	0.0726938268155863	-0.763034286422405	0.445821430112435	0.902975871924121	-7.90745677535792	not-significant
hsa-mir-4708	-0.0035025531457933	0.00719808165725021	-0.762789392574848	0.445967349823237	0.902975871924121	-7.90764376673437	not-significant
hsa-mir-514a-1	0.0521977236742543	0.405747882706069	0.758629538507746	0.448450159038121	0.907026611990006	-7.91081092176829	not-significant
hsa-mir-6801	0.00415865403573001	0.0104206647962624	0.755723694743447	0.450189172969284	0.909565880080797	-7.91301307105163	not-significant
hsa-mir-6749	-0.00582280326386932	0.0164041797554422	-0.75416153718428	0.451125634370386	0.91047995520461	-7.91419344376908	not-significant
hsa-mir-4662a	0.0583561052178783	3.10546315847297	0.75058400029599	0.45327440957929	0.913836189087507	-7.91688746558189	not-significant
hsa-mir-187	-0.09791918779649	2.27377485524552	-0.743231596905037	0.457708624094844	0.921745434945992	-7.92238398424674	not-significant
hsa-mir-3529	-0.00177766740143249	0.00155986482227448	-0.741967564441928	0.458473411596291	0.921745434945992	-7.92332351322904	not-significant
hsa-mir-6878	-0.00612419401768079	0.0208161514653739	-0.741646825867063	0.458667584853508	0.921745434945992	-7.92356165773385	not-significant
hsa-mir-488	-0.0261970876161145	0.234771521683126	-0.738560040518131	0.460538669142363	0.924517861960282	-7.92584830659344	not-significant
hsa-mir-4679-1	0.00513766623483171	0.0163249209132258	0.737454192811004	0.461210029668465	0.924544717836987	-7.92666518860194	not-significant
hsa-mir-6715a	-0.0363976036264211	0.143223944327043	-0.736223338584332	0.461957926395824	0.924544717836987	-7.92757297593734	not-significant
hsa-mir-7158	-0.00183307407213664	0.00162581992884495	-0.735496037888465	0.462400170880486	0.924544717836987	-7.92810866818702	not-significant
hsa-mir-504	-0.0411149204022849	1.86571693819894	-0.735302132137099	0.462518117748328	0.924544717836987	-7.92825139998688	not-significant
hsa-mir-518e	0.0212921265952362	0.055352841175501	0.730708117016407	0.465317434505019	0.927768863330108	-7.93162201849223	not-significant
hsa-mir-4754	-0.00785399090113389	0.0368176988508053	-0.730150705363539	0.465657729178689	0.927768863330108	-7.93202955630454	not-significant
hsa-mir-584	-0.0486166062170637	3.42625208513773	-0.729511707284526	0.466048002200912	0.927768863330108	-7.93249636226541	not-significant
hsa-mir-6823	-0.00349258334218416	0.00447280265211509	-0.729420087869088	0.466103974400293	0.927768863330108	-7.93256325938334	not-significant
hsa-mir-939	-0.0227192682082887	0.308221984440852	-0.725566880787152	0.468461365920854	0.931475506656581	-7.93536913861784	not-significant
hsa-mir-4527	-0.000968777728727613	0.000875833916664449	-0.723981854271361	0.469433003593302	0.932421837126718	-7.93651903969623	not-significant
hsa-mir-7844	-0.0139925104132529	0.114009808139355	-0.72248982621421	0.470348652645997	0.933255079775443	-7.93759917978894	not-significant
hsa-mir-3684	-0.0172017408274798	0.199335256147398	-0.71856809899307	0.472760105719181	0.936079612119181	-7.94042767563797	not-significant
hsa-mir-193b	-0.056860893335136	5.01224028488509	-0.718556121829378	0.472767480868273	0.936079612119181	-7.9404362904857	not-significant
hsa-mir-105-1	0.0373074340949521	0.223612551845469	0.716023118917182	0.474328648748296	0.938183163297103	-7.94225499107965	not-significant
hsa-mir-5087	0.00473473013053965	0.0131293574190142	0.714264465443408	0.475414230069479	0.938807715223435	-7.94351393801925	not-significant
hsa-mir-3926-2	-0.0283779462606092	0.600978343226716	-0.713894766297875	0.475642611700124	0.938807715223435	-7.94377819730119	not-significant
hsa-mir-1185-2	-0.0126173725383477	0.102426937315794	-0.711430354371237	0.477166543204746	0.940505925857012	-7.94553625958642	not-significant
hsa-mir-134	-0.0456432058952796	6.66669050917511	-0.710804102328059	0.477554228757252	0.940505925857012	-7.94598204861648	not-significant
hsa-mir-3938	0.00552381909602767	0.0186308018527601	0.709400166526246	0.478423972462161	0.940505925857012	-7.94697999774777	not-significant
hsa-mir-3619	-0.0139002483391505	0.0841926870835324	-0.709272646012725	0.478503014909708	0.940505925857012	-7.94707054465751	not-significant
hsa-mir-18a	-0.0521846770622605	2.39735704739216	-0.703629734944408	0.482007879064334	0.94640586693112	-7.9510610731648	not-significant
hsa-mir-5681a	-0.00814388636390701	0.0334655602883188	-0.701746737926835	0.483180534763716	0.947372406327587	-7.95238560442225	not-significant
hsa-mir-6500	0.00290333911129878	0.00600418501067104	0.701222239206446	0.483507448205467	0.947372406327587	-7.95275391479064	not-significant
hsa-mir-124-3	-0.00768861361729094	0.0375001849902551	-0.698880118963629	0.484968730640702	0.94902637398197	-7.95439523097154	not-significant
hsa-mir-6509	-0.0214804497064677	0.371912146934126	-0.697758264967808	0.485669520552045	0.94902637398197	-7.95517946521259	not-significant
hsa-mir-3064	0.017671868747958	0.214432400597715	0.696445735086481	0.486490117539646	0.94902637398197	-7.95609539579818	not-significant
hsa-mir-7155	-0.00948322729651048	0.0726900362125744	-0.695476052504619	0.487096848111326	0.94902637398197	-7.95677096978121	not-significant
hsa-mir-6842	0.0344642413674761	0.829502186371619	0.695446699731246	0.487115220538047	0.94902637398197	-7.95679140509343	not-significant
hsa-mir-215	-0.0352409307958755	0.885087725777247	-0.693514433616096	0.488325485992659	0.94902637398197	-7.95813474958237	not-significant
hsa-mir-635	-0.00325001113663823	0.00578202700675343	-0.691098122793524	0.4898412163583	0.94902637398197	-7.95980936152098	not-significant
hsa-mir-4788	0.00544530429688355	0.0212673103914042	0.690395497640009	0.49028244303086	0.94902637398197	-7.9602952176268	not-significant
hsa-mir-6125	-0.0144874249264625	0.137022227851121	-0.689866386286557	0.490614849923808	0.94902637398197	-7.96066076565011	not-significant
hsa-mir-1539	0.0035667559957059	0.00897044161769981	0.689372193554896	0.490925429404054	0.94902637398197	-7.96100193676833	not-significant
hsa-mir-4682	-0.00199089042551839	0.00191174908994958	-0.688375240177299	0.491552295338941	0.94902637398197	-7.96168945133832	not-significant
hsa-mir-630	0.00350550258489348	0.00558598496985514	0.687286279305611	0.492237506184672	0.94902637398197	-7.96243928100853	not-significant
hsa-mir-3164	-0.00580247710622714	0.0192563669695765	-0.686724700863912	0.492591070999759	0.94902637398197	-7.96282550604551	not-significant
hsa-mir-5584	-0.00355035762650365	0.00709596915863657	-0.685459798505011	0.493387942327738	0.94902637398197	-7.96369428731361	not-significant
hsa-mir-4695	-0.00184366340824523	0.00258008107093247	-0.685152163080051	0.493581853112842	0.94902637398197	-7.96390534092266	not-significant
hsa-mir-98	-0.0257876032612074	4.93650011425462	-0.68422449600001	0.494166834043116	0.94902637398197	-7.96454119543812	not-significant
hsa-mir-4759	-0.00324509798915003	0.00828183907401019	-0.683613303687656	0.494552451222021	0.94902637398197	-7.96495965754653	not-significant
hsa-mir-451a	0.0742187426319312	6.19661938433776	0.682658037087988	0.495155476950145	0.94902637398197	-7.96561294780706	not-significant
hsa-mir-4517	-0.00759843258271397	0.0374065403821358	-0.681956366982017	0.495598667146598	0.94902637398197	-7.96609222701608	not-significant
hsa-mir-3187	-0.0117254867359947	0.0851142287105252	-0.681411702644172	0.495942835468879	0.94902637398197	-7.96646392353985	not-significant
hsa-mir-516b-2	0.00733748832013316	0.0191199891918108	0.681316934459694	0.496002731666704	0.94902637398197	-7.9665285661347	not-significant
hsa-mir-6740	0.00592707340134641	0.0262384723523229	0.68057925653779	0.496469097516316	0.94902637398197	-7.96703143893565	not-significant
hsa-mir-487a	0.0285804881603613	0.743016448042131	0.680036713226098	0.496812247353758	0.94902637398197	-7.96740094207191	not-significant
hsa-mir-6791	0.00338606930078158	0.00900492819956203	0.679305935380166	0.497274652844526	0.94902637398197	-7.96789817886516	not-significant
hsa-mir-1302-3	0.00290824715282587	0.00536451561842587	0.679059599878124	0.497430575399815	0.94902637398197	-7.96806567053348	not-significant
hsa-mir-6860	0.00449361936042045	0.0171089733857878	0.67722783490129	0.498590843232007	0.94902637398197	-7.96930924650821	not-significant
hsa-mir-6730	0.016184441670458	0.194196231190372	0.675272110080935	0.49983122059851	0.94902637398197	-7.97063327758372	not-significant
hsa-mir-561	-0.0381758774523933	1.03584977224823	-0.675000701297931	0.500003485646329	0.94902637398197	-7.97081672008756	not-significant
hsa-mir-449a	0.0717162732790062	0.721539053674466	0.674799960864428	0.500130917328305	0.94902637398197	-7.97095235120332	not-significant
hsa-mir-4683	-0.0105239611055181	0.069793646812458	-0.674552943365055	0.500287749791256	0.94902637398197	-7.97111919435488	not-significant
hsa-mir-7111	-0.0025339954922343	0.00568532554218018	-0.674213892423876	0.500503057280607	0.94902637398197	-7.97134810042509	not-significant
hsa-mir-4466	0.0037641114551154	0.0112202220357635	0.673726779293141	0.500812474944903	0.94902637398197	-7.97167676780233	not-significant
hsa-mir-3609	-0.0179895824047707	0.157553823154568	-0.673429806649643	0.501001163936255	0.94902637398197	-7.971877026317	not-significant
hsa-mir-6807	-0.00824542165461111	0.0449531088000698	-0.669831313413308	0.503290556592522	0.952403960714822	-7.9742966063445	not-significant
hsa-mir-640	-0.00208742141464607	0.00250285170961244	-0.667738904039953	0.504624309912316	0.953579355632393	-7.97569756586195	not-significant
hsa-mir-3658	-0.00448170584671877	0.0144379379206211	-0.666845459508471	0.505194382459649	0.953579355632393	-7.9762944331638	not-significant
hsa-mir-154	0.0427227214802857	2.28465422212241	0.665543444430625	0.506025757094166	0.953579355632393	-7.97716281857186	not-significant
hsa-mir-6753	0.00200518270761133	0.00261532020961742	0.665367059212997	0.506138439719935	0.953579355632393	-7.9772803292772	not-significant
hsa-mir-627	0.0317488501428969	0.914137716311755	0.664885024762138	0.506446452034429	0.953579355632393	-7.97760130990426	not-significant
hsa-mir-7978	-0.00205273312651036	0.00298379865579812	-0.663654932276717	0.507232909371025	0.953830289730394	-7.97841936060237	not-significant
hsa-mir-3126	-0.00852353671587362	0.0624673283253117	-0.663090650799022	0.507593896874069	0.953830289730394	-7.97879411985696	not-significant
hsa-mir-4322	-0.00100072004079511	0.00100789750394624	-0.660823311370003	0.509045743711291	0.955603836248442	-7.98029673214258	not-significant
hsa-mir-548q	-0.0147240354352197	0.180172469694222	-0.65875670423922	0.51037095425268	0.956996848290517	-7.9816618397928	not-significant
hsa-mir-378i	0.00879642427102178	0.0422497727387305	0.657579565928635	0.511126601664353	0.956996848290517	-7.9824374964802	not-significant
hsa-mir-520c	0.00682790270174503	0.017568781400485	0.656716188877017	0.511681206897403	0.956996848290517	-7.98300552485435	not-significant
hsa-mir-4642	-0.00266350896304685	0.00422607583405474	-0.654850735609384	0.5128805881798	0.956996848290517	-7.98423029019622	not-significant
hsa-mir-548a-3	-0.00536370567514972	0.0221696920365908	-0.654009173237575	0.513422145933301	0.956996848290517	-7.98478168053466	not-significant
hsa-mir-4421	0.00690793478157504	0.0363753476327507	0.653613494259432	0.51367687435335	0.956996848290517	-7.98504068415492	not-significant
hsa-mir-603	0.00234839341297165	0.00499668940148888	0.653050850762196	0.514039204021965	0.956996848290517	-7.9854087100122	not-significant
hsa-mir-376a-1	-0.0336202475449929	0.825275509795694	-0.652870086903576	0.514155640152118	0.956996848290517	-7.98552688074263	not-significant
hsa-mir-1238	0.00410171008801249	0.0124562235934451	0.652542434768132	0.514366727071618	0.956996848290517	-7.98574099348382	not-significant
hsa-mir-4712	-0.00346256474095565	0.0104869152814039	-0.650522969289184	0.51566874654287	0.957053052902082	-7.98705829678175	not-significant
hsa-mir-3942	-0.0155661917674222	0.193340001004733	-0.650320325970225	0.515799492380024	0.957053052902082	-7.98719025660496	not-significant
hsa-mir-548b	0.0268337688039101	0.62036143879169	0.649974426230987	0.516022707375243	0.957053052902082	-7.98741540913019	not-significant
hsa-mir-4796	-0.0145047606488628	0.154121635611914	-0.649340166590068	0.516432136467631	0.957053052902082	-7.98782794978407	not-significant
hsa-mir-4502	-0.00111905184914392	0.00115408154598407	-0.64740801315608	0.517680425995715	0.958422127261752	-7.98908219986297	not-significant
hsa-mir-5194	-0.00165697700839263	0.00171496021357453	-0.64540992403559	0.51897295933356	0.959870340714284	-7.99037532759488	not-significant
hsa-mir-7641-1	-0.028717997883152	0.253195713016397	-0.641439246151955	0.521546483993495	0.963602868931805	-7.99293323615982	not-significant
hsa-mir-4783	0.00120143274954703	0.00155508104420054	0.640316649244581	0.522275267881104	0.963602868931805	-7.99365355515305	not-significant
hsa-mir-4634	0.00357851070257795	0.0100196727524902	0.639927734716415	0.522527871510069	0.963602868931805	-7.99390281001098	not-significant
hsa-mir-4654	-0.00375617385637627	0.0109831987591491	-0.639019967316918	0.523117719855523	0.963745769880742	-7.99448400881273	not-significant
hsa-mir-4528	0.00250216842954535	0.00660397955514953	0.636187554177547	0.524960364352133	0.966194173528731	-7.99629216935074	not-significant
hsa-mir-1256	0.00819480291741248	0.0550155647657082	0.633786558733416	0.526524953513307	0.967810629311559	-7.99781864107995	not-significant
hsa-mir-1246	0.00321889385456275	0.0082451384398035	0.630144344037005	0.52890292573832	0.967810629311559	-8.00012323774289	not-significant
hsa-mir-4690	-0.00776496500350701	0.0443630432736688	-0.630086213932764	0.528940922814146	0.967810629311559	-8.00015991182867	not-significant
hsa-mir-607	0.0100320587929792	0.0777535434225636	0.629651757983083	0.529224951557638	0.967810629311559	-8.00043390165755	not-significant
hsa-mir-6785	-0.00327377738202377	0.0107756249111899	-0.627952765927859	0.530336426780879	0.967810629311559	-8.00150356013082	not-significant
hsa-mir-18b	0.0399590819514092	1.01480950894347	0.626458685115819	0.531314831468458	0.967810629311559	-8.00244182536715	not-significant
hsa-mir-4644	0.00169800024677717	0.00263153878980939	0.625806452046065	0.531742236581289	0.967810629311559	-8.00285072042414	not-significant
hsa-mir-3681	-0.0044504756665929	0.0175699844959182	-0.625059202929404	0.532232119979495	0.967810629311559	-8.00331865984546	not-significant
hsa-mir-4645	0.00975298180665755	0.0847125446769249	0.62505238442093	0.532236591129217	0.967810629311559	-8.00332292713541	not-significant
hsa-mir-556	-0.0222039941654434	0.353747241345776	-0.624940339396628	0.532310065953586	0.967810629311559	-8.00339304264801	not-significant
hsa-mir-4444-1	-0.0162345297503448	0.229760767756015	-0.624826921125788	0.532384446546978	0.967810629311559	-8.0034640047298	not-significant
hsa-mir-301b	-0.0218840865409703	0.327285696644953	-0.62464558296907	0.532503380500633	0.967810629311559	-8.00357743533527	not-significant
hsa-mir-4658	0.00561742835369098	0.0267313208104114	0.623479176087339	0.533268712176423	0.967810629311559	-8.0043062602152	not-significant
hsa-mir-642b	0.00210268820628745	0.00429594210946435	0.623239543754286	0.533426014710856	0.967810629311559	-8.00445582516017	not-significant
hsa-mir-4438	0.00257933967201211	0.00467099793978968	0.623040916220112	0.533556418179738	0.967810629311559	-8.00457975372073	not-significant
hsa-mir-4465	-0.00207136477987672	0.00275941686049524	-0.621577867864304	0.534517440193892	0.968619754339799	-8.00549137015101	not-significant
hsa-mir-181a-2	0.0311106694876653	8.62286981343601	0.619344070894396	0.53598642663826	0.969785380310871	-8.00687910779423	not-significant
hsa-mir-302a	0.0026112189189591	0.00604491796519676	0.619032003036216	0.536191810485543	0.969785380310871	-8.00707258163059	not-significant
hsa-mir-4740	-0.00578386680243539	0.031986683814144	-0.616863147036391	0.537620314884951	0.971434978192692	-8.00841452564153	not-significant
hsa-mir-6766	-0.00614138742098664	0.034291469986025	-0.614923643457842	0.5388993796713	0.972811644109131	-8.00961057882657	not-significant
hsa-mir-657	-0.0024104802892103	0.0026419533876423	-0.61369276788374	0.539711911063109	0.973167198125404	-8.0103676846917	not-significant
hsa-mir-4725	0.00651004377936745	0.0348011350373429	0.612550643626687	0.540466405442386	0.973167198125404	-8.01106884531249	not-significant
hsa-mir-643	-0.0230506363316579	0.48385657555808	-0.612275201461126	0.540648443403002	0.973167198125404	-8.01123774662863	not-significant
hsa-mir-4279	-0.000808575647674147	0.000894883321387446	-0.608376994214102	0.543228035880401	0.976066603127628	-8.01361999728265	not-significant
hsa-mir-211	-0.0139621316475955	0.0965488840836935	-0.608272843431984	0.543297040656367	0.976066603127628	-8.01368343695944	not-significant
hsa-mir-5007	-0.00172006320897433	0.00190778327342903	-0.607235520536693	0.543984554550163	0.976369224340512	-8.01431469274559	not-significant
hsa-mir-5705	0.00496024730879462	0.0224751814524409	0.605771704825656	0.544955475978551	0.977179456926267	-8.01520365768892	not-significant
hsa-mir-4448	-0.00216434629956056	0.00423962581767727	-0.604910715161468	0.545526957151873	0.977272577526355	-8.0157255300578	not-significant
hsa-mir-1283-1	0.0152604411846097	0.0280975945476157	0.603505371621815	0.546460393053184	0.978013320012406	-8.01657575996964	not-significant
hsa-mir-4507	-0.00131711025137531	0.00147751171229069	-0.601117725159403	0.54804809694379	0.979842856750516	-8.01801575394611	not-significant
hsa-mir-623	0.00271405569179857	0.00607454831427994	0.600402007431783	0.54852447004694	0.979842856750516	-8.01844629429221	not-significant
hsa-mir-6889	0.00154334226950104	0.003084432758216	0.597322103882077	0.550576754263608	0.982575782514086	-8.02029316782972	not-significant
hsa-mir-6809	0.00602742879062159	0.0354869590346906	0.5945375743614	0.552435474445346	0.983693436386736	-8.02195475604217	not-significant
hsa-mir-6718	0.0207707085583195	0.277134077907949	0.594295666113123	0.552597097988291	0.983693436386736	-8.02209874185786	not-significant
hsa-mir-4710	0.00392159968194999	0.0112778135922218	0.594034057725021	0.55277190976118	0.983693436386736	-8.02225438750996	not-significant
hsa-mir-3160-2	0.00253687944542512	0.00549416056993982	0.588868613733733	0.55622912099356	0.988454338357799	-8.02531358819981	not-significant
hsa-mir-3158-2	-0.00943336131325062	0.0817112349624787	-0.588467217923904	0.556498216013242	0.988454338357799	-8.02555019515143	not-significant
hsa-mir-6836	-0.00131746855251056	0.00151905725628916	-0.58648932485859	0.557825121036502	0.988706759547307	-8.02671373213537	not-significant
hsa-mir-3175	0.00262133599635273	0.007803995288051	0.585829961096733	0.558267809969593	0.988706759547307	-8.02710074729664	not-significant
hsa-mir-7848	-0.000635787244371216	0.000737611451459905	-0.583193441419966	0.560039648038134	0.988706759547307	-8.02864391446935	not-significant
hsa-mir-3194	0.00932708197449189	0.0905712325240403	0.582765270581525	0.560327652484045	0.988706759547307	-8.0288938687886	not-significant
hsa-mir-1908	0.00357388062150771	0.0131705552962211	0.582378133219026	0.56058811816759	0.988706759547307	-8.02911971108984	not-significant
hsa-mir-499b	0.00336593467503763	0.0115477618015454	0.581950772528077	0.560875714367058	0.988706759547307	-8.02936884423333	not-significant
hsa-mir-376c	-0.039021903515724	2.27973843306516	-0.580241367325546	0.56202678985577	0.988706759547307	-8.03036352872053	not-significant
hsa-mir-6803	0.0129848798614615	0.149177345675726	0.579607966975232	0.562453598150318	0.988706759547307	-8.03073135563891	not-significant
hsa-mir-6506	0.00745520360043214	0.055348674827223	0.579572193967456	0.562477707992911	0.988706759547307	-8.03075211769606	not-significant
hsa-mir-374b	-0.029086127065689	6.34719390275713	-0.578948165432856	0.562898363418501	0.988706759547307	-8.03111408759313	not-significant
hsa-mir-214	0.0356098265555995	3.9425891224659	0.5776919388717	0.5637456428218	0.988706759547307	-8.03184158516245	not-significant
hsa-mir-6769b	-0.00230280937525198	0.00598028015626987	-0.577007079909365	0.564207814930992	0.988706759547307	-8.03223753146601	not-significant
hsa-mir-614	0.00129152809819796	0.00220485427792698	0.576151421287448	0.564785506984894	0.988706759547307	-8.03273156530814	not-significant
hsa-mir-6830	-0.00179827785344737	0.00211695118381065	-0.575595370801322	0.565161073602134	0.988706759547307	-8.03305222113997	not-significant
hsa-mir-943	-0.00475439253024398	0.0217291836435354	-0.57478759480475	0.565706874670588	0.988706759547307	-8.03351748788172	not-significant
hsa-mir-4795	-0.00934686823585924	0.0711529030337934	-0.574075616888807	0.56618815700736	0.988706759547307	-8.03392703536999	not-significant
hsa-mir-1224	-0.0242945783862227	0.290161948726106	-0.573923313519363	0.566291136520925	0.988706759547307	-8.03401457825786	not-significant
hsa-mir-5681b	-0.013677147235796	0.110954145972824	-0.573593647447884	0.566514070220029	0.988706759547307	-8.0342039885146	not-significant
hsa-mir-624	-0.0235883491682642	0.811498544650776	-0.573067277969624	0.566870110333007	0.988706759547307	-8.03450618978575	not-significant
hsa-mir-3650	-0.00612357397186482	0.0333725423857951	-0.572649324095628	0.567152893966797	0.988706759547307	-8.03474594973078	not-significant
hsa-mir-548x-2	-0.00164314106299475	0.00195277547202083	-0.570659647928537	0.568500018893211	0.990137532905677	-8.03588493559849	not-significant
hsa-mir-548ak	0.00120461858592765	0.00174622643625977	0.569398902247815	0.56935440951893	0.990185387576872	-8.03660459775447	not-significant
hsa-mir-4520-2	-0.00316962416818946	0.00955564320480984	-0.569065692624043	0.569580323954373	0.990185387576872	-8.0367945357783	not-significant
hsa-mir-6780b	0.00359373812311308	0.0128625989550967	0.566991978482456	0.570987255299817	0.991714706573366	-8.03797411025372	not-significant
hsa-mir-3923	-0.00633154687432165	0.0264002649682191	-0.565999155476814	0.571661432655961	0.991969700023859	-8.03853732761153	not-significant
hsa-mir-6879	-0.00862523527042963	0.0654523968121908	-0.564053123169513	0.572983988154671	0.993258261527049	-8.03963843020651	not-significant
hsa-let-7e	-0.0288849975994374	9.49785800060555	-0.563353068523568	0.573460112715776	0.993258261527049	-8.04003360835929	not-significant
hsa-mir-7850	-0.00327648248803008	0.0125116651752168	-0.560930290896075	0.57510935478838	0.994828550690195	-8.04139747375372	not-significant
hsa-mir-181b-2	0.0298580668524293	5.06092280591603	0.560467726832	0.57542448865015	0.994828550690195	-8.04165719969392	not-significant
hsa-mir-1322	0.0025430437421499	0.00587263655910385	0.558936968442125	0.576467941027786	0.995717352684357	-8.04251518222345	not-significant
hsa-mir-6886	-0.00199102658596716	0.00415268309828519	-0.557830135162709	0.57722297911423	0.996106810746667	-8.04313409698325	not-significant
hsa-mir-380	0.0223363945047181	0.596662660202206	0.555878067658651	0.578555740418779	0.997130195977429	-8.04422266062714	not-significant
hsa-mir-4426	0.0043318523432547	0.0161463101388364	0.555408981171373	0.578876222226131	0.997130195977429	-8.04448367713894	not-significant
hsa-mir-941-1	-0.00155460539431818	0.00269496805405168	-0.552154877959948	0.581101738524128	0.999779373197327	-8.04628831800785	not-significant
hsa-mir-3611	0.00622183496750848	0.0370226401450149	0.551606447439813	0.581477211205675	0.999779373197327	-8.04659142042432	not-significant
hsa-mir-3196	0.00129335038969809	0.00229817976623684	0.549585773515994	0.582861608972424	1	-8.04770559507868	not-significant
hsa-mir-320b-1	0.0302990644632266	1.14732864273653	0.547752938445337	0.584118647660187	1	-8.04871266569313	not-significant
hsa-mir-4762	-0.0128932894899767	0.196824130532096	-0.547056989220423	0.584596291553454	1	-8.04909418224583	not-significant
hsa-mir-4469	-0.00623494661465097	0.0456466290458734	-0.543855976915136	0.586795553567957	1	-8.05084272595166	not-significant
hsa-mir-770	0.00648362371624185	0.0482408846184373	0.543816910068614	0.586822418260951	1	-8.05086400280095	not-significant
hsa-mir-4769	0.00162099097537326	0.00318830726120193	0.543550770897221	0.587005446632577	1	-8.05100890868843	not-significant
hsa-mir-378g	-0.00211000844772467	0.00534000735885971	-0.542334719892744	0.587842082568286	1	-8.05167011557178	not-significant
hsa-mir-4489	0.00262287330456805	0.00772005508768816	0.540246288841906	0.589280200186889	1	-8.05280221279668	not-significant
hsa-mir-1266	0.0344124822026364	1.66610240776191	0.539255872452262	0.58996278093817	1	-8.05333757293927	not-significant
hsa-mir-4538	-0.00131652187562326	0.00201940806889866	-0.539027464462811	0.590120248283653	1	-8.05346089747403	not-significant
hsa-mir-5680	-0.0315780417700766	0.790479330092539	-0.538297151500959	0.590623865508924	1	-8.05385486585192	not-significant
hsa-mir-4699	-0.00673139217069238	0.05500687630856	-0.533680436448713	0.593812092155662	1	-8.05633301343591	not-significant
hsa-mir-548u	-0.00151474599122473	0.00237574138347637	-0.532340718466812	0.59473875580543	1	-8.05704815251706	not-significant
hsa-mir-550a-3	-0.018501827816564	0.404747582229203	-0.528375044430612	0.597485631614574	1	-8.05915449948295	not-significant
hsa-mir-526a-1	-0.000867769411518466	0.00112176874253556	-0.528282157220013	0.597550040436429	1	-8.05920364748621	not-significant
hsa-mir-551b	0.0204251003808759	0.334283161364174	0.525483665471383	0.599492022100457	1	-8.0606803240102	not-significant
hsa-mir-518c	0.010080623515942	0.0617140978978093	0.518432114214319	0.604398034110063	1	-8.06436646606297	not-significant
hsa-mir-509-2	0.0319568845219667	0.302708196772585	0.518003556964108	0.604696778325626	1	-8.06458888752958	not-significant
hsa-mir-3128	-0.00265680229170509	0.00909253553371628	-0.517391670339236	0.605123435269106	1	-8.06490613861201	not-significant
hsa-mir-6777	0.0103514494125973	0.0989921863680556	0.516984916124277	0.605407132145732	1	-8.06511682535943	not-significant
hsa-mir-3913-2	-0.0227592035082343	0.913639526313465	-0.512669445487604	0.608420695686379	1	-8.06734191916756	not-significant
hsa-mir-3692	0.00454391892861918	0.0240361713727756	0.512476570841752	0.608555539570417	1	-8.06744093204564	not-significant
hsa-mir-548ay	-0.00590722132029748	0.0407164510534866	-0.508106425630194	0.611614397192544	1	-8.06967438669093	not-significant
hsa-mir-4650-1	-0.00142251723705069	0.00288649716921303	-0.506530169957248	0.612719361614644	1	-8.07047527673075	not-significant
hsa-mir-6757	0.00444751198861933	0.0266070247664308	0.50530612903034	0.613578031295735	1	-8.07109549306224	not-significant
hsa-mir-2467	-0.00408862043802212	0.0228408641504149	-0.501768989870574	0.616062335826068	1	-8.07287932201221	not-significant
hsa-mir-5010	-0.0150441622647712	0.305993363244054	-0.501169519623884	0.616483811551222	1	-8.0731804027946	not-significant
hsa-mir-4526	0.00380086394285961	0.0197837997367115	0.499682546774773	0.617529820179295	1	-8.07392567509312	not-significant
hsa-mir-6511b-1	-0.0201395247929962	0.712025986321774	-0.499094368814027	0.61794378803596	1	-8.0742198599008	not-significant
hsa-mir-6793	-0.00771012771208006	0.0778274224933733	-0.496750623397265	0.619594556692741	1	-8.07538867687809	not-significant
hsa-mir-6798	-0.0124682426087027	0.167334492551186	-0.494007448951076	0.621529100869746	1	-8.07674970683427	not-significant
hsa-mir-600	0.00568019459771694	0.04449722973128	0.493150491012995	0.622133984736402	1	-8.07717334435164	not-significant
hsa-mir-2681	0.00363103490858267	0.016117437834978	0.492348541883372	0.622700272595392	1	-8.077569122703	not-significant
hsa-mir-4536-2	0.00990698463165932	0.144835972875912	0.488944365291197	0.625106585879334	1	-8.07924199057003	not-significant
hsa-mir-4794	-0.00493503976783393	0.0330458776858565	-0.487908758599202	0.625839423557649	1	-8.07974860435556	not-significant
hsa-mir-6876	0.00178507310757507	0.00506683095102995	0.484079572595336	0.628552329393419	1	-8.08161250415118	not-significant
hsa-mir-4778	0.00412971323049621	0.0255136122730273	0.481048311651197	0.630703497056025	1	-8.08307760078007	not-significant
hsa-mir-3140	0.00579403905418523	0.0342121945035265	0.480614639822334	0.631011514482577	1	-8.08328645521628	not-significant
hsa-mir-4670	-0.0047297619613229	0.0251043255303647	-0.480328394393843	0.631214856860664	1	-8.08342420664953	not-significant
hsa-mir-514a-2	0.0328962831840562	0.430481336665877	0.479284773314121	0.631956459121059	1	-8.08392573968886	not-significant
hsa-mir-502	-0.0274809402738656	3.0519077414265	-0.478767693249175	0.632324036474548	1	-8.08417382912852	not-significant
hsa-mir-6829	-0.00183840233478465	0.00452915189783308	-0.478369096103452	0.632607449949274	1	-8.08436488913349	not-significant
hsa-mir-4428	-0.00154830220880154	0.0031051701475895	-0.47679441481596	0.633727620441053	1	-8.08511812820859	not-significant
hsa-mir-5707	0.00502749777064847	0.0343220125995396	0.475620972779529	0.634562912142409	1	-8.08567782355243	not-significant
hsa-mir-4758	-0.0061162645765835	0.0513821619885919	-0.474821999715587	0.635131912782891	1	-8.08605812038436	not-significant
hsa-mir-3148	0.000946843148684809	0.00159545212391019	0.47338233803706	0.636157735132866	1	-8.08674176100218	not-significant
hsa-mir-3146	0.00298369984866644	0.0145872783124606	0.469954918629298	0.638602738286081	1	-8.08836096591861	not-significant
hsa-mir-548ag-1	0.00256965829844621	0.0102330072716304	0.467334468788089	0.640474741323934	1	-8.08959100730401	not-significant
hsa-mir-6790	0.000975614121340554	0.00178345649332547	0.464848047949476	0.642253120975472	1	-8.09075178202876	not-significant
hsa-mir-4651	0.00308710660034954	0.0145796948376121	0.46217207120869	0.644169379342909	1	-8.09199413795991	not-significant
hsa-mir-3920	0.007937670233552	0.10233262513184	0.460224821549702	0.645565292332436	1	-8.09289366860657	not-significant
hsa-mir-6751	-0.00392959576403288	0.0231620254881323	-0.458863292284959	0.646542068470204	1	-8.09352037195931	not-significant
hsa-mir-8073	-0.000665589412120701	0.00100242307109046	-0.457625744935433	0.647430429116891	1	-8.09408839777756	not-significant
hsa-mir-374a	-0.0245665965052133	9.70167226703098	-0.456874106330126	0.647970231291602	1	-8.09443264664974	not-significant
hsa-mir-4735	-0.00326295122646118	0.0185328300260876	-0.456092934145339	0.648531440309877	1	-8.09478982269023	not-significant
hsa-mir-4745	-0.00369918343774633	0.0142391944430052	-0.453800505680241	0.650179520191674	1	-8.09583446606155	not-significant
hsa-mir-525	-0.00751132820399859	0.0628244617132933	-0.452729306670933	0.650950219413302	1	-8.09632080089374	not-significant
hsa-mir-5585	-0.00205418141004405	0.00677541711231669	-0.450112551556218	0.65283447847597	1	-8.09750400430252	not-significant
hsa-mir-875	0.00237662836291036	0.00709766886581395	0.449454681165308	0.65330854458984	1	-8.09780039185564	not-significant
hsa-mir-3689e	0.00207664644010824	0.00799330939619675	0.448967504504464	0.653659698090525	1	-8.09801959834451	not-significant
hsa-mir-3935	0.000935756506496319	0.00128766994230884	0.448844869896634	0.653748104375584	1	-8.09807474070427	not-significant
hsa-mir-6895	0.00348673025115742	0.0186011084964404	0.448347085263955	0.654107003281906	1	-8.09829841383876	not-significant
hsa-mir-1267	-0.00282822950856233	0.0102372066261877	-0.446888172905113	0.655159329867729	1	-8.09895252890101	not-significant
hsa-mir-494	-0.0243294804838616	1.02428399967033	-0.441786769229467	0.658844411155301	1	-8.1012230370239	not-significant
hsa-mir-4652	0.00106152060165049	0.00235868284973225	0.440869038817651	0.659508234694681	1	-8.10162873176818	not-significant
hsa-mir-4295	-0.000992735852485584	0.0015581270654467	-0.439951286487962	0.660172343189381	1	-8.10203359322803	not-significant
hsa-mir-6513	-0.0081827710742443	0.104246800083717	-0.439189495631477	0.660723798139368	1	-8.10236901285455	not-significant
hsa-mir-4660	0.0119902815832933	0.247364802780006	0.438025442201631	0.661566805025646	1	-8.10288042848105	not-significant
hsa-mir-6507	-0.0212610680394514	0.64091472616064	-0.43563012546326	0.663302846046323	1	-8.10392852114384	not-significant
hsa-mir-516a-2	0.0199147582590943	0.134793417275268	0.434853906569879	0.663865811988992	1	-8.10426693081414	not-significant
hsa-mir-6767	0.0031000826418528	0.0164271525515945	0.434026230515511	0.664466307835545	1	-8.10462711002593	not-significant
hsa-mir-3163	0.00196041430198829	0.00738425869074716	0.431557862360539	0.666258441314421	1	-8.10569719653535	not-significant
hsa-mir-1976	0.0212432336269055	2.29541919503853	0.430238550287179	0.667217099560621	1	-8.10626664365557	not-significant
hsa-mir-4492	0.00450482162262472	0.0318174485506411	0.430104659791879	0.667314419569738	1	-8.10632433667087	not-significant
hsa-mir-378d-2	-0.0154478661068813	0.405763089061081	-0.4299194401738	0.667449058059254	1	-8.10640411767261	not-significant
hsa-mir-1290	0.00148923120965038	0.00511402491248132	0.429493930828188	0.667758406870986	1	-8.10658727037393	not-significant
hsa-mir-339	-0.0290215629223827	4.26530342607684	-0.4283977383539	0.668555608646352	1	-8.10705827153981	not-significant
hsa-mir-454	-0.0265128309801455	2.69149867504943	-0.427647171359983	0.669101672007638	1	-8.10738007406663	not-significant
hsa-mir-3688-2	0.00319065126516595	0.0195000430166288	0.427462332468608	0.669236175629965	1	-8.10745923645566	not-significant
hsa-mir-376b	-0.0215907770600364	0.880071567620512	-0.424874591853097	0.671120339650773	1	-8.10856391756792	not-significant
hsa-mir-942	0.0215825092878268	1.33320158978564	0.424458578819142	0.671423437571946	1	-8.10874088407338	not-significant
hsa-mir-4698	-0.00162128321973457	0.00316935819388601	-0.421334995481698	0.673700921188183	1	-8.11006408226375	not-significant
hsa-mir-6805	-0.00381753905123149	0.024435791664708	-0.418317303155763	0.675904050632323	1	-8.11133314830356	not-significant
hsa-mir-6716	-0.0159961377218453	0.674658441368288	-0.418170051896535	0.676011625964007	1	-8.1113948403808	not-significant
hsa-mir-3202-2	0.00398837917231393	0.0297728132008126	0.417489208995265	0.676509106260674	1	-8.1116798027129	not-significant
hsa-mir-4705	-0.00542919225872299	0.0482117291752563	-0.416936401168562	0.676913137734643	1	-8.11191083548595	not-significant
hsa-mir-1909	-0.00381809300656193	0.0237922019755015	-0.416505504601209	0.677228132454081	1	-8.1120907062273	not-significant
hsa-mir-4512	0.00279268342331996	0.0121245556668235	0.414270163448783	0.678863123131421	1	-8.11302083001422	not-significant
hsa-mir-3913-1	-0.017996689239021	0.934915814881791	-0.413903755860541	0.679131268758161	1	-8.11317281481716	not-significant
hsa-mir-6781	-0.00582510296240327	0.0582852888915396	-0.410249550334355	0.68180772598187	1	-8.11468121523801	not-significant
hsa-mir-323b	0.0220622680671375	0.717567249001275	0.409304052699924	0.682500894973643	1	-8.1150693255744	not-significant
hsa-mir-6742	-0.00316006347110813	0.0184277602025163	-0.407671936895372	0.683698073793756	1	-8.1157371751047	not-significant
hsa-mir-4731	-0.00213013703595104	0.00914694658500508	-0.406906810802614	0.684259579015339	1	-8.11604934092025	not-significant
hsa-mir-338	-0.0435200277207048	8.07244990248878	-0.404577881863189	0.685969793396848	1	-8.11699592015291	not-significant
hsa-mir-3652	-0.0182610141340442	0.39293942565123	-0.402494640254982	0.687500959608408	1	-8.1178380406456	not-significant
hsa-mir-6782	0.0041937336317921	0.0325778298265621	0.402243227721276	0.687685832965539	1	-8.11793937676203	not-significant
hsa-mir-4768	0.00592623860689098	0.0697134721420834	0.401883054982902	0.687950714540306	1	-8.11808444028257	not-significant
hsa-mir-548av	-0.00127628432032852	0.00298402718463478	-0.401588137029191	0.688167634440478	1	-8.11820312502203	not-significant
hsa-mir-541	0.0108777981202142	0.247917925808356	0.401584893979959	0.688170019931456	1	-8.11820442964831	not-significant
hsa-mir-548k	-0.00782615338816846	0.11657499749078	-0.401084733217493	0.68853796061722	1	-8.11840551021511	not-significant
hsa-mir-1303	0.0035837904721271	0.0240492626981596	0.399663578341012	0.689583829189244	1	-8.1189754930759	not-significant
hsa-mir-486-2	0.0397624961115701	3.39165693082543	0.398503051215215	0.690438335934502	1	-8.11943944626119	not-significant
hsa-mir-4433b	-0.00351867005055774	0.0246906787206571	-0.397736521957094	0.691002955650251	1	-8.11974514841223	not-significant
hsa-mir-4480	0.00123176662615637	0.00331791556785725	0.396724759578786	0.691748476265359	1	-8.12014775224837	not-significant
hsa-mir-4744	0.00264226043507111	0.0128906734141726	0.396656933278028	0.691798465041216	1	-8.1201747052628	not-significant
hsa-mir-299	-0.0232605484226327	1.51902089944215	-0.394932948557722	0.693069513720294	1	-8.12085824116722	not-significant
hsa-mir-3944	-0.00762764383495118	0.102492518135649	-0.394353206869107	0.693497137059967	1	-8.12108743215349	not-significant
hsa-mir-1273h	-0.00207625353853225	0.00738781375707176	-0.387108195827206	0.698849351821908	1	-8.12392324715758	not-significant
hsa-mir-1245a	0.0170797398249539	0.796854388724799	0.386545817873947	0.699265438547896	1	-8.12414117321691	not-significant
hsa-mir-3178	-0.00702470447641453	0.100964729971222	-0.385780074632801	0.699832134885647	1	-8.12443739591396	not-significant
hsa-mir-520f	0.00505506879005874	0.0272952394538006	0.385332924845093	0.700163130376129	1	-8.12461010136513	not-significant
hsa-mir-518b	0.00842922960900226	0.0744756518976283	0.384857339910117	0.700515237232933	1	-8.12479356983161	not-significant
hsa-mir-4497	-0.000758251210944681	0.00137686239045102	-0.382130093253979	0.702535642306212	1	-8.12584129917111	not-significant
hsa-mir-2115	-0.0190478001700589	0.375838193540353	-0.38048941566187	0.703752110350884	1	-8.12646801277753	not-significant
hsa-mir-4669	0.00146785084025191	0.00350339958884003	0.380391699281228	0.703824585464771	1	-8.12650525389893	not-significant
hsa-mir-181b-1	0.020065522215007	5.08917513499817	0.380295846910853	0.703895680685819	1	-8.12654177533125	not-significant
hsa-mir-1304	0.024278251473175	0.669321038764636	0.379705133133499	0.704333879730884	1	-8.12676664461126	not-significant
hsa-mir-6884	0.00407881790292451	0.0432459860563623	0.379590097066	0.704419226418861	1	-8.12681039519184	not-significant
hsa-mir-3144	0.00514263056629283	0.0343929332157922	0.375715422430468	0.707296070260034	1	-8.12827627511376	not-significant
hsa-mir-4655	-0.00108837949285191	0.00341643055587223	-0.375041372932488	0.707796964037026	1	-8.12852974894382	not-significant
hsa-mir-3907	-0.000672769454988108	0.00124846330707352	-0.374118389021395	0.708483049544569	1	-8.12887609574938	not-significant
hsa-mir-1229	-0.00716327024546486	0.0998752917580319	-0.372190940916189	0.709916552501025	1	-8.12959661427263	not-significant
hsa-mir-6852	-0.0078425058979569	0.144647171292802	-0.368773625086665	0.712460646817031	1	-8.13086493169081	not-significant
hsa-mir-6868	0.0108258126835608	0.237368463125575	0.367301084136743	0.713557903963266	1	-8.13140785229906	not-significant
hsa-mir-4767	0.00173176812655396	0.00745943941035844	0.367126009300187	0.713688399773022	1	-8.13147225736411	not-significant
hsa-mir-1289-2	-0.00109989797229782	0.00210233699753331	-0.36346683037238	0.716417765740203	1	-8.13281134173454	not-significant
hsa-mir-3663	-0.00146068463711511	0.00429188781917574	-0.361598881279547	0.717812466009122	1	-8.13348975311822	not-significant
hsa-mir-4790	0.00112988265889883	0.00448826220518045	0.361485942054381	0.717896822153222	1	-8.13353065896891	not-significant
hsa-mir-362	-0.027914765534522	3.27032708783383	-0.3610430777233	0.718227638007026	1	-8.13369093831418	not-significant
hsa-mir-196a-1	0.0265545484224319	1.12856236554243	0.359557151447537	0.719337999073611	1	-8.13422728284369	not-significant
hsa-mir-4773-2	-0.00189447715858297	0.00846036738087361	-0.359531616260001	0.719357085490069	1	-8.13423648043804	not-significant
hsa-mir-198	-0.0040038081395747	0.0316638086695701	-0.358851515893448	0.719865494819366	1	-8.13448120753658	not-significant
hsa-mir-655	-0.0198852999013379	1.34248059803045	-0.358242976919451	0.720320513792645	1	-8.13469979141797	not-significant
hsa-mir-4673	0.00125766487906269	0.00551719323702963	0.356375043437618	0.72171783193453	1	-8.13536842706652	not-significant
hsa-mir-4700	-0.00496893962147744	0.0623229808497796	-0.355638117866379	0.722269349912455	1	-8.13563125205537	not-significant
hsa-mir-877	-0.0147613378417212	0.450122972151039	-0.354717750855798	0.722958359539639	1	-8.13595873792137	not-significant
hsa-mir-1269a	0.0824845998664707	2.08282256013087	0.351803791671089	0.725141305878303	1	-8.1369899919456	not-significant
hsa-mir-3680-2	0.00418928519999788	0.0497213765284051	0.350863851255791	0.725845926594875	1	-8.13732082455025	not-significant
hsa-mir-124-1	-0.00417182710539997	0.0340473795907495	-0.350309105727238	0.726261897565589	1	-8.13751566425944	not-significant
hsa-mir-588	0.00234407268036458	0.0168083731764013	0.349489771475962	0.726876416141443	1	-8.1378028701188	not-significant
hsa-mir-6873	-0.00299054481022912	0.0225657956649482	-0.348124151603722	0.727901052524769	1	-8.13828007470472	not-significant
hsa-mir-4467	-0.000706211421097228	0.00195318492810418	-0.345891001901511	0.729577655034846	1	-8.13905640685974	not-significant
hsa-mir-938	-0.00300983351344214	0.0267828699594567	-0.345491907646013	0.729877423650581	1	-8.13919462203669	not-significant
hsa-mir-10b	-0.0281333622496192	14.9374419777249	-0.343416895142776	0.731436678379511	1	-8.13991067450911	not-significant
hsa-mir-548s	-0.00755590773076403	0.166413555795004	-0.341903570093623	0.732574559260567	1	-8.1404301791658	not-significant
hsa-mir-3910-1	-0.00276617513460087	0.0251167774818697	-0.341047790482578	0.733218287915137	1	-8.1407229420205	not-significant
hsa-mir-512-1	0.00689400308997624	0.0626403165210976	0.339752820154219	0.734192739424685	1	-8.14116455790614	not-significant
hsa-mir-1299	-0.000622087351614046	0.00127450642093905	-0.339521164153732	0.734367103464252	1	-8.14124338108463	not-significant
hsa-mir-6733	0.00914788644976453	0.243163586732324	0.338220252282958	0.735346535555525	1	-8.14168503062693	not-significant
hsa-mir-1295b	-0.00150923098067124	0.00669020473072739	-0.336354172536561	0.736752225553527	1	-8.14231559137203	not-significant
hsa-mir-4458	0.000621657199550174	0.00157642508624054	0.334241153826675	0.738344998232811	1	-8.14302538475542	not-significant
hsa-mir-6735	-0.00426281188545916	0.0520655010990492	-0.333726194356116	0.738733340707969	1	-8.14319768947339	not-significant
hsa-mir-3151	-0.000910631241359861	0.00216444616986911	-0.333515658139552	0.738892130049486	1	-8.14326805812042	not-significant
hsa-mir-4755	-0.00436805461448912	0.0535956584026644	-0.333255701852873	0.739088208106311	1	-8.14335488346438	not-significant
hsa-mir-596	-0.00149313895633706	0.00703308575862153	-0.331475431955656	0.740431474710164	1	-8.14394767465173	not-significant
hsa-mir-4461	-0.0255550651874844	0.961783019986819	-0.331336725329619	0.740536166393668	1	-8.14399372767293	not-significant
hsa-mir-144	-0.0318500910830588	4.37171522505156	-0.326584122975478	0.744126191171101	1	-8.14556003525417	not-significant
hsa-mir-758	-0.0194860531782646	3.25485193570044	-0.326042944608688	0.744535342617306	1	-8.14573695610602	not-significant
hsa-mir-6759	-0.000582510336183235	0.0012442442544114	-0.325846386417095	0.744683966005615	1	-8.14580114187564	not-significant
hsa-mir-1276	-0.00459219676011089	0.0597241363058338	-0.322594017602907	0.74714455766648	1	-8.14685758132283	not-significant
hsa-mir-6762	0.00274443227485252	0.0216328906481938	0.321925720435881	0.747650481636931	1	-8.1470733466993	not-significant
hsa-mir-527	0.00395744545907176	0.0211364874330327	0.319574248569437	0.74943149246716	1	-8.1478289837179	not-significant
hsa-mir-10a	0.0228187641221478	11.647395958563	0.319289512460321	0.749647243552156	1	-8.14792010679382	not-significant
hsa-mir-6508	0.00412860978751409	0.0601898963593348	0.318537952897414	0.750216811836628	1	-8.14816023572871	not-significant
hsa-mir-3138	0.00344131187529117	0.0384465880629615	0.315022679382865	0.752882665922518	1	-8.14927588173395	not-significant
hsa-mir-1289-1	0.00237192156964195	0.0160872859354533	0.305537588597494	0.760090491114885	1	-8.15222443021192	not-significant
hsa-mir-4729	-0.00123325724184996	0.0065638747015438	-0.303047973918443	0.761985873374461	1	-8.15298342706654	not-significant
hsa-mir-3182	-0.0014884665997907	0.00757761329109677	-0.300596123154047	0.763853906273041	1	-8.15372484408994	not-significant
hsa-mir-3617	0.00410752656381367	0.0566752976828093	0.300448980653985	0.763966056204668	1	-8.15376914712443	not-significant
hsa-mir-6776	-0.00104122090851524	0.00448340876164517	-0.299399954981199	0.764765752551484	1	-8.15408436919414	not-significant
hsa-mir-7976	0.00319233872783916	0.0438559434021446	0.299395058648839	0.764769485728762	1	-8.1540858379106	not-significant
hsa-mir-4464	-0.000719369145452288	0.00192209586678688	-0.29926784890411	0.764866477906158	1	-8.15412398765769	not-significant
hsa-mir-147b	0.0151508098149369	0.397084846996935	0.298917256493299	0.76513380928637	1	-8.1542290451834	not-significant
hsa-mir-6745	-0.00136840953683342	0.0056494095335775	-0.298553830624235	0.765410955980022	1	-8.15433781840427	not-significant
hsa-mir-4666b	0.00110367565060235	0.00436337830982989	0.29680384036614	0.766745910785642	1	-8.15485973777657	not-significant
hsa-mir-5090	0.00333511916951636	0.0443857952375476	0.296404305713619	0.767050787596775	1	-8.15497846545488	not-significant
hsa-mir-2276	-0.00514736702155441	0.0950889041022081	-0.296061148439935	0.767312672851403	1	-8.1550803121307	not-significant
hsa-mir-6819	0.00150334557926805	0.00760102865796879	0.289617501486865	0.772235150933757	1	-8.15697084209038	not-significant
hsa-mir-4519	0.00256770174078725	0.0238705582443782	0.288771937758669	0.772881787995462	1	-8.15721583926753	not-significant
hsa-mir-1237	-0.00195224694208566	0.0150657839326405	-0.288226318293247	0.773299129460763	1	-8.15737354922127	not-significant
hsa-mir-760	-0.0099747766541971	0.455236801568455	-0.285533504943877	0.775359809266667	1	-8.15814753322185	not-significant
hsa-mir-888	-0.0035833624104359	0.0437224656579214	-0.283470323057253	0.776939737816883	1	-8.15873563100713	not-significant
hsa-mir-323a	0.0143870329012683	0.913845632981909	0.282659179439749	0.777561143487989	1	-8.15896567512246	not-significant
hsa-mir-509-1	0.0169372010818004	0.290805443266386	0.281361450544812	0.778555612028797	1	-8.15933234657022	not-significant
hsa-mir-106a	-0.0294331162551673	6.34155267265593	-0.280687268577885	0.779072391204114	1	-8.15952216996281	not-significant
hsa-mir-29b-1	0.0183031745329183	7.72537768071267	0.273980741489714	0.784218430751263	1	-8.16138567817494	not-significant
hsa-mir-5579	-0.00347008670726648	0.0508368301641213	-0.273978775653675	0.784219940573508	1	-8.16138621780728	not-significant
hsa-mir-3120	0.000685194292184925	0.0023880018855892	0.273276425532324	0.784759419068897	1	-8.16157876888068	not-significant
hsa-mir-4999	0.0116625280205076	0.608895326593488	0.27083120625962	0.786638411539014	1	-8.16224527753847	not-significant
hsa-mir-4701	0.00262287769428014	0.0227060523914664	0.270458096627731	0.786925232030291	1	-8.16234645173696	not-significant
hsa-mir-518f	0.00419009230574842	0.0462514409706087	0.270270183120271	0.787069697726113	1	-8.16239735446857	not-significant
hsa-mir-4640	-0.0032010715748393	0.0505239158903391	-0.268489624365818	0.788438934556412	1	-8.16287792373007	not-significant
hsa-mir-4422	0.00243296154006479	0.0237020935747619	0.26813897090623	0.788708661980219	1	-8.16297219013703	not-significant
hsa-mir-3918	-0.00211541177440168	0.0229643299528579	-0.267483771179306	0.789212718623622	1	-8.16314799787142	not-significant
hsa-mir-3616	-0.00583142303048625	0.153599617406571	-0.266261445382609	0.790153311754791	1	-8.1634748314676	not-significant
hsa-mir-5191	-0.000631063423553969	0.00213137522732285	-0.265508082399744	0.790733185735133	1	-8.16367552525294	not-significant
hsa-mir-6850	0.00104054550199691	0.00505285436324638	0.264589786615071	0.791440167940516	1	-8.16391938788374	not-significant
hsa-mir-1910	0.00191508006855104	0.0177819280640462	0.263953589324309	0.791930067700468	1	-8.164087841148	not-significant
hsa-mir-573	0.0014408179292431	0.00986718387824519	0.262835390767622	0.792791329195833	1	-8.16438293693742	not-significant
hsa-mir-6869	-0.00102179783359678	0.00631362232011641	-0.262042511553612	0.793402176226987	1	-8.16459142115539	not-significant
hsa-mir-520a	0.00905319905278498	0.178374566230165	0.261171018598091	0.794073735264156	1	-8.16481985008706	not-significant
hsa-mir-6726	-0.00382098773390799	0.0583665217153252	-0.260770820869093	0.79438217281187	1	-8.16492449190999	not-significant
hsa-mir-5196	0.000503170214797416	0.00166213090132363	0.258701299737444	0.795977693047998	1	-8.16546306079788	not-significant
hsa-mir-369	0.0168033570556583	2.79182849588918	0.257065793100856	0.797239210955865	1	-8.16588564763795	not-significant
hsa-mir-4680	0.0055342207757781	0.107998017770545	0.256981328058051	0.797304375971713	1	-8.165907399196	not-significant
hsa-mir-631	0.000578330372485203	0.00215863652415529	0.256355247557222	0.797787442979766	1	-8.16606840553934	not-significant
hsa-mir-891b	0.00226197521088194	0.0215017489254541	0.255884619103745	0.798150618495933	1	-8.16618917646995	not-significant
hsa-mir-199a-1	-0.0161258119755505	9.47568550136024	-0.254694125097112	0.799069496786923	1	-8.16649368620997	not-significant
hsa-mir-519c	0.00257929723065742	0.0193786321906084	0.25431632242677	0.799361160767712	1	-8.16659002547512	not-significant
hsa-mir-4667	-0.0014821516451096	0.0117442964447085	-0.254150331793412	0.799489314558042	1	-8.16663230769639	not-significant
hsa-mir-6755	-0.00853691916073562	0.520062529990875	-0.253965526033172	0.799632001021728	1	-8.16667935016146	not-significant
hsa-mir-5100	0.00187634673152463	0.0165772024780089	0.25376398540252	0.799787615941006	1	-8.16673061350484	not-significant
hsa-mir-6862-1	-0.00132192645686074	0.00922736154255235	-0.253733266693018	0.799811335379947	1	-8.16673842346147	not-significant
hsa-mir-4722	-0.00110630871855412	0.00508060043098744	-0.253192000185198	0.800229304460737	1	-8.16687588056459	not-significant
hsa-mir-6719	0.000774868698077204	0.00201312122469219	0.252680077766563	0.800624666684386	1	-8.16700561557614	not-significant
hsa-mir-378c	0.0145615195372608	2.70252959954828	0.252328540641191	0.800896191607149	1	-8.16709455258588	not-significant
hsa-mir-4662b	-0.00185867831377834	0.018152992636308	-0.252139439097204	0.801042262358817	1	-8.16714234306026	not-significant
hsa-mir-1179	0.00498633493701209	0.154373343720022	0.251550605647542	0.801497149140288	1	-8.16729092590884	not-significant
hsa-mir-4771-2	0.00204780327617263	0.0208369882794489	0.249948375378613	0.802735248608454	1	-8.16769346524835	not-significant
hsa-mir-3195	0.00232987425348367	0.02504431494352	0.249931711254841	0.802748128176874	1	-8.16769763837947	not-significant
hsa-mir-449b	0.0107941666800564	0.200142286440314	0.248630154247147	0.803754256987701	1	-8.16802272288118	not-significant
hsa-mir-632	-0.00575371215850012	0.143076488484966	-0.24770963203582	0.804466035590715	1	-8.16825161344043	not-significant
hsa-mir-548ao	-0.00218615437569831	0.0257974362907355	-0.246946165481653	0.805056496908152	1	-8.16844080772811	not-significant
hsa-mir-5696	-0.00726718628765743	0.325543944049265	-0.24372360426716	0.807550035409509	1	-8.16923295562272	not-significant
hsa-mir-6504	0.00153945678779531	0.015237047250326	0.242871752788083	0.808209506154731	1	-8.16944061356615	not-significant
hsa-mir-526b	-0.00939204072545408	0.203305960366857	-0.241439802893745	0.809318374698125	1	-8.16978804560544	not-significant
hsa-mir-1225	-0.00428739283494046	0.0977720813130005	-0.240969887263538	0.809682350215128	1	-8.16990161296957	not-significant
hsa-mir-4750	-0.00129110107139771	0.00934857513883893	-0.240595515340743	0.809972351433429	1	-8.16999193139688	not-significant
hsa-mir-4780	0.000865033995627177	0.00478682899573921	0.239719383404629	0.810651135251471	1	-8.17020275229651	not-significant
hsa-mir-346	-0.00482008711727722	0.118319899640979	-0.237760410320857	0.812169367076525	1	-8.17067135218281	not-significant
hsa-mir-3659	-0.00103796631723835	0.00460195808824431	-0.237026236925829	0.812738544703509	1	-8.17084598121125	not-significant
hsa-mir-4419b	0.00187841141396039	0.0202904945969509	0.234494607618321	0.814701983175285	1	-8.17144400851723	not-significant
hsa-mir-4703	0.00245198108768256	0.0321117631942747	0.234453072969827	0.81473420569253	1	-8.17145376639763	not-significant
hsa-mir-4684	0.00145818237464853	0.0142164272806341	0.233770155932656	0.815264056737759	1	-8.17161395868972	not-significant
hsa-mir-4454	-0.00538579354818985	0.128822130276606	-0.231578403833584	0.816965130650979	1	-8.17212492366227	not-significant
hsa-mir-572	-0.00101908868810641	0.00684379192424119	-0.230925839738612	0.81747176957983	1	-8.17227612680726	not-significant
hsa-let-7f-2	-0.0142868824113904	11.8948703358207	-0.229668154805806	0.818448428987086	1	-8.17256633686503	not-significant
hsa-mir-9-2	-0.0323589705281657	7.60192004833916	-0.229476394786075	0.818597365741722	1	-8.17261044616183	not-significant
hsa-mir-6832	-0.0020493472135376	0.0185573009773816	-0.227801759783026	0.819898304866927	1	-8.17299408595154	not-significant
hsa-mir-4771-1	-0.00142108456343197	0.0118677056027112	-0.225347974760698	0.821805423535193	1	-8.17355114614298	not-significant
hsa-mir-5002	0.00499237158170884	0.145000655429326	0.225313044018872	0.821832579889802	1	-8.17355903260473	not-significant
hsa-mir-8079	-0.00036144454235529	0.00112221710113039	-0.224508043742692	0.822458473938182	1	-8.17374044226561	not-significant
hsa-mir-5088	0.00168976144583201	0.0118246502469867	0.223845567210264	0.822973639698022	1	-8.1738892467577	not-significant
hsa-mir-3186	0.000328675670893962	0.00124545001460352	0.223804236091493	0.823005782813079	1	-8.17389851592187	not-significant
hsa-mir-4721	0.000608018027482476	0.00305293733836207	0.21779496517516	0.827682322633039	1	-8.17522797905726	not-significant
hsa-mir-4781	0.00490418929086303	0.173408127253053	0.216669530433166	0.82855884654451	1	-8.17547294306634	not-significant
hsa-mir-486-1	0.0216827476693369	3.39090810469905	0.21538945078753	0.829556073066015	1	-8.1757500249791	not-significant
hsa-mir-4737	-0.000798768745163719	0.00348515720395463	-0.212031019303904	0.832173713639702	1	-8.17646917726653	not-significant
hsa-mir-4521	-0.0075731357702627	0.465453408829432	-0.211531539884978	0.832563179946341	1	-8.17657516728551	not-significant
hsa-mir-5003	-0.00410578991442079	0.124967493287696	-0.210017996757801	0.833743608209176	1	-8.17689481647895	not-significant
hsa-mir-6872	0.000283857816833717	0.000896754108852549	0.209904575853657	0.833832081547333	1	-8.17691867770944	not-significant
hsa-mir-3155a	-0.00161671909293294	0.019596817038757	-0.208669577612512	0.834795571353728	1	-8.17717765966984	not-significant
hsa-mir-7974	-0.00379280955120145	0.0722056517470267	-0.205916125814801	0.83694458373226	1	-8.17774956392107	not-significant
hsa-mir-4315-1	0.000702637073083107	0.00407812697711086	0.205543267721528	0.837235686020317	1	-8.17782642432674	not-significant
hsa-mir-125a	0.0113718816706267	9.04948391756039	0.20512505714029	0.837562223049994	1	-8.17791246791006	not-significant
hsa-mir-6806	0.00690982079365787	0.620218046315685	0.204522420765603	0.838032808301506	1	-8.17803614751333	not-significant
hsa-mir-1254-1	-0.00437041085053969	0.128300833441883	-0.202335210504646	0.839741238889344	1	-8.17848197411282	not-significant
hsa-mir-548e	-0.0057001277314237	0.258209845380101	-0.201120804892638	0.840690139144646	1	-8.17872744136793	not-significant
hsa-mir-140	0.00850423342557427	9.76689926084808	0.19846587895415	0.842765425994096	1	-8.17925893459142	not-significant
hsa-mir-4716	-0.00137413601204698	0.0174853692249666	-0.197101654696343	0.84383223193141	1	-8.17952929397789	not-significant
hsa-mir-1262	0.00813687807826902	0.95253932471894	0.19656175110629	0.844254509143902	1	-8.17963577608815	not-significant
hsa-mir-6748	-0.00317884518281883	0.0665689425895925	-0.195124413968995	0.845378918666731	1	-8.17991783032104	not-significant
hsa-mir-4723	-0.00163130994675996	0.0166932240286874	-0.194997405457487	0.845478290947628	1	-8.17994265416826	not-significant
hsa-mir-6888	-0.00231564462574256	0.045863501787628	-0.194836565163339	0.845604136972836	1	-8.17997406725507	not-significant
hsa-mir-1278	-0.00184258913099037	0.0308164981189717	-0.194656598470903	0.845744952721016	1	-8.18000918512038	not-significant
hsa-mir-326	-0.0129768175637659	1.59237035484443	-0.194529861461168	0.845844121630983	1	-8.18003389652135	not-significant
hsa-mir-604	0.000771908596492541	0.00428558082255978	0.194466490702941	0.845893708768023	1	-8.18004624662652	not-significant
hsa-mir-6754	-0.00167449930450219	0.0246198898976054	-0.190891371691902	0.848692198213269	1	-8.18073647306618	not-significant
hsa-mir-5692c-2	0.000666959715134886	0.00330084454400514	0.189449795131	0.849821162028051	1	-8.18101116682372	not-significant
hsa-mir-4753	0.00245743483366549	0.0625078786964613	0.188098921161778	0.850879373027371	1	-8.18126668750563	not-significant
hsa-mir-2278	0.00175535741489449	0.0267333887305151	0.18804251890658	0.850923561769129	1	-8.18127731635173	not-significant
hsa-mir-4533	-0.00150159601637208	0.0213342940868902	-0.186505586407097	0.852127862592766	1	-8.18156572025954	not-significant
hsa-mir-6843	0.00246314450311889	0.0574513490432281	0.185961147268631	0.852554554239427	1	-8.18166731609967	not-significant
hsa-mir-6847	-0.001195095624293	0.0134901061293396	-0.185027242070186	0.853286581698727	1	-8.18184089720885	not-significant
hsa-mir-3622b	-0.000654853229556515	0.00383581407226596	-0.182987417316115	0.854885907422313	1	-8.18221699243938	not-significant
hsa-mir-5572	0.000349940140088741	0.00161982616842901	0.181651389850519	0.855933745158315	1	-8.18246106484884	not-significant
hsa-mir-6810	0.00532430065105022	0.239469840204009	0.181082458204098	0.856380032058696	1	-8.18256445731795	not-significant
hsa-mir-6855	-0.00308126970227462	0.102075800577387	-0.181011185566757	0.856435943685046	1	-8.18257738690247	not-significant
hsa-mir-3662	0.00409257618405975	0.132227543956028	0.180756584962322	0.8566356774813	1	-8.18262353249162	not-significant
hsa-mir-1271	0.0104238498096829	1.28177282403124	0.180027215823763	0.857207917433852	1	-8.18275536893151	not-significant
hsa-mir-517a	0.00501961880930113	0.105707313508604	0.179807327595278	0.857380449567152	1	-8.18279501006306	not-significant
hsa-mir-517b	0.00501961880930113	0.105707313508604	0.179807327595278	0.857380449567152	1	-8.18279501006306	not-significant
hsa-mir-4505	0.00120550361407418	0.0145889401511634	0.179480939382872	0.857636557980708	1	-8.18285376154162	not-significant
hsa-mir-543	0.00808496260051406	0.886162594072434	0.176339503945545	0.860102326171881	1	-8.18341377813985	not-significant
hsa-mir-6837	0.00632882405105284	0.568932493215712	0.174850514373582	0.861271540104465	1	-8.18367576314412	not-significant
hsa-mir-3124	0.00212603334443394	0.0493301653032904	0.174353053829994	0.861662234052042	1	-8.18376279540084	not-significant
hsa-mir-4430	0.0011604595818877	0.016406057884797	0.171497230571954	0.863905785409686	1	-8.18425763326721	not-significant
hsa-mir-6746	-0.00178168483902389	0.0292595396023336	-0.170751054348948	0.864492167983226	1	-8.18438557926826	not-significant
hsa-mir-6813	0.00164181904802829	0.0275500579797941	0.170685586569954	0.864543619413527	1	-8.18439677833649	not-significant
hsa-mir-6750	0.00176695571854576	0.0281926788348107	0.170613092551701	0.864600593469931	1	-8.18440917431912	not-significant
hsa-mir-4482	-0.00263994138587168	0.0591486840030569	-0.16860729825501	0.866177254107116	1	-8.18475006320566	not-significant
hsa-mir-219a-1	-0.00818813329323032	1.40235798977793	-0.166892305142721	0.867525753630477	1	-8.18503833321719	not-significant
hsa-mir-4671	0.000971416176231267	0.0106203487652368	0.165724196446673	0.868444459488391	1	-8.18523299135439	not-significant
hsa-mir-6840	0.000729867341862223	0.00685235958251743	0.165469078124276	0.868645131264383	1	-8.18527532336436	not-significant
hsa-mir-1292	-0.00392122918523302	0.170853610768909	-0.1649645097295	0.869042041250857	1	-8.18535885482488	not-significant
hsa-mir-621	0.00136239417185454	0.0136906561163304	0.163364271695955	0.870301059300801	1	-8.18562208744375	not-significant
hsa-mir-4653	0.000854180159621278	0.00814065651761479	0.160764874595417	0.87234688664627	1	-8.18604420897211	not-significant
hsa-mir-4738	0.00219115821512832	0.0642984006379907	0.158725592198917	0.873952482260127	1	-8.18637063346868	not-significant
hsa-mir-6851	0.0018325312807495	0.0463708598435705	0.158591753936803	0.874057875909807	1	-8.1863919110318	not-significant
hsa-mir-3689f	0.00105561239524559	0.015132468926775	0.158258144306479	0.874320593322467	1	-8.1864448700597	not-significant
hsa-mir-518a-2	0.00239107857106826	0.0313462094096945	0.156340714241001	0.875830837157842	1	-8.18674709120894	not-significant
hsa-mir-190b	0.00704763431496258	0.513297245894843	0.155240340132506	0.876697740627288	1	-8.18691886623182	not-significant
hsa-mir-1228	-0.00439063837871917	0.269074542091979	-0.154732758900471	0.877097676460715	1	-8.18699769384896	not-significant
hsa-mir-3620	-0.00200376324178233	0.0544442476379745	-0.15383226466389	0.877807275580431	1	-8.18713690584833	not-significant
hsa-mir-3921	-0.00252648264820626	0.053611627784673	-0.152760673306889	0.878651829379058	1	-8.18730150995376	not-significant
hsa-mir-7113	0.00116706823830705	0.0204318058237397	0.149078982511595	0.881554531914629	1	-8.18785827707392	not-significant
hsa-mir-3189	-0.00404318570520695	0.193701232457938	-0.147373386985275	0.882899793660935	1	-8.18811160419296	not-significant
hsa-mir-3193	0.00348730804718836	0.158112889032724	0.147013646605976	0.883183576653172	1	-8.18816466316787	not-significant
hsa-mir-548ag-2	0.00333180124296306	0.169660503023697	0.140501027097139	0.888323654215885	1	-8.18910280308074	not-significant
hsa-mir-6501	0.00279240851045626	0.127047766286712	0.138356197429457	0.890017501224015	1	-8.18940246235982	not-significant
hsa-mir-382	-0.00793322748099623	3.15746671805532	-0.133766277747941	0.893644004083569	1	-8.19002824478758	not-significant
hsa-mir-5008	0.00112642477394693	0.0232101482578471	0.132449872069182	0.894684513455954	1	-8.190203826282	not-significant
hsa-mir-497	0.00873057978628911	4.93348554898522	0.131978608558941	0.895057052412574	1	-8.19026626110089	not-significant
hsa-mir-22	0.0056402718765991	15.6026997211618	0.129891500104093	0.896707212468709	1	-8.19054009427803	not-significant
hsa-mir-601	-0.000332299516052277	0.0021096581366571	-0.129448527392929	0.897057504159941	1	-8.19059765178131	not-significant
hsa-mir-6775	-0.000359064312682953	0.0032216228533432	-0.129034409549739	0.897384996352396	1	-8.19065128221964	not-significant
hsa-mir-4786	-0.00505199075637142	0.694475309455924	-0.126879498237311	0.899089422613373	1	-8.19092758109253	not-significant
hsa-mir-122	-0.00741720491167819	0.21506057479296	-0.125435179198042	0.900232068094502	1	-8.19111016474607	not-significant
hsa-mir-4637	-0.00082672262455045	0.0145479247269291	-0.123645881044527	0.9016479246719	1	-8.19133346027728	not-significant
hsa-mir-3135a	0.000698048018298208	0.0120394479776555	0.122797519664832	0.902319335875851	1	-8.19143821050944	not-significant
hsa-mir-6132	-0.00131234382280447	0.0399590267540985	-0.121166527361549	0.90361033430866	1	-8.1916375690884	not-significant
hsa-mir-5692a-2	-0.000722318230250096	0.0126406196019748	-0.119748554713854	0.9047329266924	1	-8.19180872400096	not-significant
hsa-mir-4763	-0.00199037911161269	0.0803236750219939	-0.118984169594295	0.905338160850392	1	-8.19190015257448	not-significant
hsa-mir-3915	0.000469377970176184	0.00420108952595113	0.116941250790877	0.906955997747696	1	-8.19214163410107	not-significant
hsa-mir-4641	-0.000800960937665057	0.0154020211102621	-0.114486721852507	0.908900310370927	1	-8.19242623912128	not-significant
hsa-mir-9-3	-0.0161696070538451	7.60427056715893	-0.114397364401705	0.908971103729766	1	-8.19243648632069	not-significant
hsa-mir-6849	-0.000356134022215216	0.00428711723538806	-0.113545100221083	0.909646345610953	1	-8.19253381893573	not-significant
hsa-mir-4435-2	0.000517470266115872	0.00556228154518832	0.113456620814369	0.909716450875421	1	-8.19254388200276	not-significant
hsa-mir-518a-1	0.00107915947151201	0.0167563254737171	0.112971846834093	0.910100566406627	1	-8.19259887778733	not-significant
hsa-mir-1305	-0.00257498187700841	0.136216165358214	-0.112429982725972	0.910529942820502	1	-8.19266007152794	not-significant
hsa-mir-617	0.000197379638240119	0.00118878574697996	0.112260727082519	0.910664067400122	1	-8.19267912558789	not-significant
hsa-mir-889	-0.00716617443758683	3.54458718247091	-0.111145490048238	0.911547887121007	1	-8.19280395640722	not-significant
hsa-mir-3656	0.00058286359159848	0.010443172410381	0.111106229888317	0.911579002606434	1	-8.19280832817107	not-significant
hsa-mir-4451	0.000988163595922501	0.0123671564697938	0.108218679921209	0.913867888707075	1	-8.19312563342418	not-significant
hsa-mir-372	0.00555038357898374	0.267901622139247	0.107548932379243	0.914398883351347	1	-8.19319803658629	not-significant
hsa-mir-1286	0.000505273809028511	0.00764975501573178	0.106797094843651	0.914995006898066	1	-8.19327877862889	not-significant
hsa-mir-6087	0.0017298309875749	0.0644419471891249	0.106480882944262	0.915245742114106	1	-8.19331256835072	not-significant
hsa-mir-4793	-0.00051657677123263	0.00580363794882189	-0.105729930999669	0.915841231418503	1	-8.19339241195896	not-significant
hsa-mir-5009	0.000874727644240871	0.0243709390856643	0.102701484726758	0.918243203866839	1	-8.19370867169948	not-significant
hsa-mir-3919	-0.000665532959067926	0.0165430319273733	-0.101338979824721	0.919324102278619	1	-8.19384796032436	not-significant
hsa-mir-199b	0.00654382872332704	10.5345568014695	0.100978312955436	0.919610250584031	1	-8.19388451986157	not-significant
hsa-mir-6786	0.000557512007048582	0.00938055546439091	0.100045415021902	0.920350447768962	1	-8.19397847986137	not-significant
hsa-mir-6772	-0.000834808230763345	0.0219006214293102	-0.0979901449486801	0.921981421648572	1	-8.19418240647339	not-significant
hsa-mir-548y	0.00121056678478623	0.0181793471212408	0.097229244409057	0.922585323430696	1	-8.19425683045838	not-significant
hsa-mir-6871	0.000607674476429098	0.0130416465940531	0.0921031377237342	0.926654895572681	1	-8.19474309782989	not-significant
hsa-mir-6788	0.00193924260734774	0.165121124182378	0.08984874403452	0.928445255391498	1	-8.19494861567235	not-significant
hsa-mir-105-2	0.00423512511814475	0.204799352242134	0.0889242489546482	0.929179562315593	1	-8.19503142323437	not-significant
hsa-mir-6771	0.000275036540848089	0.00330438740533674	0.088317311598389	0.929661672777788	1	-8.19508532128298	not-significant
hsa-mir-4649	-0.00146454273290485	0.0817310527779851	-0.0868425910770143	0.930833199732845	1	-8.19521474330896	not-significant
hsa-mir-363	-0.00813711688484542	6.74720730885986	-0.0867395509145849	0.93091506111406	1	-8.19522370470106	not-significant
hsa-mir-5091	-0.00275010314075191	0.275088722034476	-0.0862795602351651	0.93128051465796	1	-8.19526358028485	not-significant
hsa-mir-6129	0.000233605562234309	0.00299660240117715	0.0861219052697934	0.931405771774197	1	-8.19527719826201	not-significant
hsa-mir-520e	-0.00057492908323647	0.00622417678778909	-0.0855542904705534	0.931856756710239	1	-8.19532602164207	not-significant
hsa-mir-4741	-0.000998819257124861	0.0429077610622726	-0.0838781120324881	0.933188652257732	1	-8.19546831379306	not-significant
hsa-mir-4515	-0.000676867676001638	0.0161430242395198	-0.0838649537831249	0.933199108582577	1	-8.19546941967061	not-significant
hsa-mir-509-3	-0.00513556769520951	0.302186375486599	-0.082363376286363	0.934392426564285	1	-8.19559447933669	not-significant
hsa-mir-586	0.000310832532785564	0.00358442549762477	0.080580637796449	0.93580937769035	1	-8.1957400221516	not-significant
hsa-mir-5586	0.00536213515478856	1.81294821263905	0.0799810780865392	0.936285964092153	1	-8.19578825460314	not-significant
hsa-mir-4743	-0.000640941635952515	0.0224718786956495	-0.0799619368086695	0.936301179756792	1	-8.19578978851758	not-significant
hsa-mir-199a-2	-0.00499860906137961	10.1766299075225	-0.079028298494888	0.937043369896713	1	-8.19586416131673	not-significant
hsa-mir-4431	-0.000694470376362635	0.0210922999254509	-0.0780738156440004	0.937802187000232	1	-8.19593929164821	not-significant
hsa-mir-516b-1	0.00138621243333729	0.0359143554828635	0.0762485875647231	0.939253406722112	1	-8.19608041908769	not-significant
hsa-mir-5582	0.000745171369357648	0.0264510438418483	0.0760072660637384	0.93944529417283	1	-8.19609882831269	not-significant
hsa-mir-6516	-0.00235595742216171	0.299482335426468	-0.0746897015228704	0.940493021122316	1	-8.19619830973998	not-significant
hsa-mir-545	0.00198137494469475	0.240746191302977	0.0737226559818773	0.941262081314588	1	-8.19627021865605	not-significant
hsa-mir-9-1	-0.0102962328358549	7.59612894880072	-0.07245272379045	0.942272100851699	1	-8.19636322673317	not-significant
hsa-mir-933	-0.000226721322472041	0.00347988301872356	-0.0686334474839341	0.945310253681988	1	-8.19663320683705	not-significant
hsa-mir-5001	0.00141806192940283	0.151648660986825	0.0684093364547398	0.945488554447668	1	-8.19664859496879	not-significant
hsa-mir-7854	-0.00115720415717614	0.105986455141257	-0.0661352751491357	0.947297931022539	1	-8.19680189248747	not-significant
hsa-mir-4757	0.000759232372918694	0.0531259251238077	0.0649583087860634	0.948234502191953	1	-8.19687919833491	not-significant
hsa-mir-185	-0.00319458138911699	4.89820511421669	-0.0621801577651348	0.950445498568743	1	-8.19705616844004	not-significant
hsa-mir-892c	0.000317862704681024	0.0111794447705532	0.0578108813432567	0.95392356270367	1	-8.19731884772525	not-significant
hsa-mir-3613	-0.00354475905182827	2.88250496977084	-0.0532623451171642	0.957545257015397	1	-8.19757198086503	not-significant
hsa-mir-3152	-0.00294599591685801	0.322482662467154	-0.052884212557926	0.957846379230503	1	-8.19759209114881	not-significant
hsa-mir-107	-0.00234157839217719	4.98801306123501	-0.0522324255978185	0.958365437628052	1	-8.19762641890285	not-significant
hsa-mir-378f	-0.000524958977066961	0.0409882410762496	-0.0474822434963388	0.962148823227764	1	-8.19786374080378	not-significant
hsa-let-7f-1	-0.00287193447168832	11.8401053657024	-0.0464106691261907	0.963002423155457	1	-8.1979141516396	not-significant
hsa-mir-4659a	-0.000374309012874014	0.0262997292464717	-0.044953731484839	0.96416306568632	1	-8.19798084565255	not-significant
hsa-mir-29b-2	0.00240050282019144	7.93293406408131	0.0373400282456789	0.970229564862218	1	-8.19829477511226	not-significant
hsa-mir-3910-2	-0.000371374046589892	0.0329211263829832	-0.0361269983877615	0.971196259934505	1	-8.19833942635028	not-significant
hsa-mir-6827	-0.000339159580056262	0.0304770607988465	-0.0343057149160221	0.972647767421426	1	-8.19840369832074	not-significant
hsa-mir-6721	0.000241654280534773	0.0161785342401563	0.0342718331287963	0.972674771050515	1	-8.19840486249497	not-significant
hsa-mir-3116-1	0.000227161789124415	0.0154368958423823	0.0332203502917434	0.973512813515715	1	-8.19844041951931	not-significant
hsa-mir-4676	-0.000719812789063162	0.175656305414946	-0.0315005905546155	0.97488354223823	1	-8.19849618717963	not-significant
hsa-mir-3945	0.00017825972986019	0.0104613688223881	0.028169444413872	0.977538829145578	1	-8.19859577814589	not-significant
hsa-mir-6512	0.000122243878145023	0.00890343606014508	0.0248881607907945	0.980154614449894	1	-8.19868300727821	not-significant
hsa-mir-6833	0.000352678113657676	0.0709316556114428	0.0236799009523504	0.981117874733031	1	-8.19871240958169	not-significant
hsa-mir-6130	4.22198514142694e-05	0.00135944511703025	0.0212870420106419	0.98302561241588	1	-8.19876632100302	not-significant
hsa-mir-3682	0.00054993669524156	0.294357067473571	0.0183353741664339	0.985379000685817	1	-8.19882491847256	not-significant
hsa-mir-6839	0.000138673421157268	0.0217675036658536	0.017710365074271	0.98587734247778	1	-8.19883620631026	not-significant
hsa-mir-3145	-0.000182758070100264	0.0257849872984858	-0.0176062267385277	0.985960376188131	1	-8.19883804903268	not-significant
hsa-mir-20b	-0.00200367385309441	7.38692647446878	-0.0172590417679306	0.986237201915462	1	-8.19884411394379	not-significant
hsa-mir-7703	6.89896464540086e-05	0.00882966751404059	0.0143002405458197	0.988596447290353	1	-8.19889089967925	not-significant
hsa-mir-5000	-0.000514018142375505	0.921728743765473	-0.0118800715738412	0.990526281318828	1	-8.19892264583441	not-significant
hsa-mir-1258	0.000683692064329056	0.976745926832318	0.0104541864350287	0.991663303753554	1	-8.19893860193409	not-significant
hsa-mir-548n	-7.25357237205543e-05	0.0238716086296703	-0.00871958074217442	0.993046527313715	1	-8.19895526592097	not-significant
hsa-mir-3173	0.000217854402015327	0.272579824145081	0.00730640900214105	0.99417344605174	1	-8.19896661316852	not-significant
hsa-mir-6797	6.00492794384858e-05	0.0241937816513354	0.00659629492885724	0.994739723491737	1	-8.19897155966984	not-significant
hsa-mir-1270	0.000204436273007536	0.484938316466044	0.00450585321069986	0.996406751680568	1	-8.19898318795939	not-significant
hsa-mir-377	0.000209855589548669	1.45411385187572	0.00364351818931729	0.997094427988514	1	-8.19898670899897	not-significant
hsa-mir-7161	-3.11371099566103e-05	0.0219561966545498	-0.00344136640862371	0.997255635956662	1	-8.19898742659678	not-significant
hsa-mir-548l	-3.34501305775461e-05	0.0322727919785082	-0.00330870767440158	0.997361426058321	1	-8.19898787525449	not-significant
hsa-mir-4429	-2.82949755758322e-06	0.000976467774126499	-0.00199173638139536	0.99841166087825	1	-8.19899137276753	not-significant
hsa-mir-6084	1.21503350698077e-05	0.0138402691521208	0.0017320173816389	0.998618777345802	1	-8.19899185733634	not-significant
hsa-mir-422a	-8.80580045698777e-06	0.0105477088229797	-0.00156968266124368	0.998748233436524	1	-8.19899212588302	not-significant
hsa-mir-103b-1	0	0	0	1	1	-8.19899336039271	not-significant
hsa-mir-103b-2	0	0	0	1	1	-8.19899336039271	not-significant
hsa-mir-1178	0	0	0	1	1	-8.19899336039271	not-significant
hsa-mir-1183	0	0	0	1	1	-8.19899336039271	not-significant
hsa-mir-1184-1	0	0	0	1	1	-8.19899336039271	not-significant
hsa-mir-1184-2	0	0	0	1	1	-8.19899336039271	not-significant
hsa-mir-1184-3	0	0	0	1	1	-8.19899336039271	not-significant
hsa-mir-1200	0	0	0	1	1	-8.19899336039271	not-significant
hsa-mir-1202	0	0	0	1	1	-8.19899336039271	not-significant
hsa-mir-1203	0	0	0	1	1	-8.19899336039271	not-significant
hsa-mir-1204	0	0	0	1	1	-8.19899336039271	not-significant
hsa-mir-1206	0	0	0	1	1	-8.19899336039271	not-significant
hsa-mir-1208	0	0	0	1	1	-8.19899336039271	not-significant
hsa-mir-1233-1	0	0	0	1	1	-8.19899336039271	not-significant
hsa-mir-1233-2	0	0	0	1	1	-8.19899336039271	not-significant
hsa-mir-1244-3	0	0	0	1	1	-8.19899336039271	not-significant
hsa-mir-1244-4	0	0	0	1	1	-8.19899336039271	not-significant
hsa-mir-1253	0	0	0	1	1	-8.19899336039271	not-significant
hsa-mir-1255b-1	0	0	0	1	1	-8.19899336039271	not-significant
hsa-mir-1255b-2	0	0	0	1	1	-8.19899336039271	not-significant
hsa-mir-1261	0	0	0	1	1	-8.19899336039271	not-significant
hsa-mir-1268a	0	0	0	1	1	-8.19899336039271	not-significant
hsa-mir-1268b	0	0	0	1	1	-8.19899336039271	not-significant
hsa-mir-1272	0	0	0	1	1	-8.19899336039271	not-significant
hsa-mir-1273a	0	0	0	1	1	-8.19899336039271	not-significant
hsa-mir-1273d	0	0	0	1	1	-8.19899336039271	not-significant
hsa-mir-1273e	0	0	0	1	1	-8.19899336039271	not-significant
hsa-mir-1273f	0	0	0	1	1	-8.19899336039271	not-significant
hsa-mir-1279	0	0	0	1	1	-8.19899336039271	not-significant
hsa-mir-1282	0	0	0	1	1	-8.19899336039271	not-significant
hsa-mir-1285-2	0	0	0	1	1	-8.19899336039271	not-significant
hsa-mir-1297	0	0	0	1	1	-8.19899336039271	not-significant
hsa-mir-1302-1	0	0	0	1	1	-8.19899336039271	not-significant
hsa-mir-1302-10	0	0	0	1	1	-8.19899336039271	not-significant
hsa-mir-1302-11	0	0	0	1	1	-8.19899336039271	not-significant
hsa-mir-1302-2	0	0	0	1	1	-8.19899336039271	not-significant
hsa-mir-1302-4	0	0	0	1	1	-8.19899336039271	not-significant
hsa-mir-1302-5	0	0	0	1	1	-8.19899336039271	not-significant
hsa-mir-1302-6	0	0	0	1	1	-8.19899336039271	not-significant
hsa-mir-1302-7	0	0	0	1	1	-8.19899336039271	not-significant
hsa-mir-1302-8	0	0	0	1	1	-8.19899336039271	not-significant
hsa-mir-1302-9	0	0	0	1	1	-8.19899336039271	not-significant
hsa-mir-1321	0	0	0	1	1	-8.19899336039271	not-significant
hsa-mir-1324	0	0	0	1	1	-8.19899336039271	not-significant
hsa-mir-1470	0	0	0	1	1	-8.19899336039271	not-significant
hsa-mir-1471	0	0	0	1	1	-8.19899336039271	not-significant
hsa-mir-147a	0	0	0	1	1	-8.19899336039271	not-significant
hsa-mir-1587	0	0	0	1	1	-8.19899336039271	not-significant
hsa-mir-1827	0	0	0	1	1	-8.19899336039271	not-significant
hsa-mir-1972-1	0	0	0	1	1	-8.19899336039271	not-significant
hsa-mir-1972-2	0	0	0	1	1	-8.19899336039271	not-significant
hsa-mir-1973	0	0	0	1	1	-8.19899336039271	not-significant
hsa-mir-2052	0	0	0	1	1	-8.19899336039271	not-significant
hsa-mir-2053	0	0	0	1	1	-8.19899336039271	not-significant
hsa-mir-2054	0	0	0	1	1	-8.19899336039271	not-significant
hsa-mir-2392	0	0	0	1	1	-8.19899336039271	not-significant
hsa-mir-2909	0	0	0	1	1	-8.19899336039271	not-significant
hsa-mir-297	0	0	0	1	1	-8.19899336039271	not-significant
hsa-mir-298	0	0	0	1	1	-8.19899336039271	not-significant
hsa-mir-300	0	0	0	1	1	-8.19899336039271	not-significant
hsa-mir-302e	0	0	0	1	1	-8.19899336039271	not-significant
hsa-mir-302f	0	0	0	1	1	-8.19899336039271	not-significant
hsa-mir-3118-1	0	0	0	1	1	-8.19899336039271	not-significant
hsa-mir-3118-2	0	0	0	1	1	-8.19899336039271	not-significant
hsa-mir-3118-3	0	0	0	1	1	-8.19899336039271	not-significant
hsa-mir-3118-4	0	0	0	1	1	-8.19899336039271	not-significant
hsa-mir-3119-1	0	0	0	1	1	-8.19899336039271	not-significant
hsa-mir-3119-2	0	0	0	1	1	-8.19899336039271	not-significant
hsa-mir-3122	0	0	0	1	1	-8.19899336039271	not-significant
hsa-mir-3123	0	0	0	1	1	-8.19899336039271	not-significant
hsa-mir-3134	0	0	0	1	1	-8.19899336039271	not-significant
hsa-mir-3135b	0	0	0	1	1	-8.19899336039271	not-significant
hsa-mir-3142	0	0	0	1	1	-8.19899336039271	not-significant
hsa-mir-3155b	0	0	0	1	1	-8.19899336039271	not-significant
hsa-mir-3167	0	0	0	1	1	-8.19899336039271	not-significant
hsa-mir-3169	0	0	0	1	1	-8.19899336039271	not-significant
hsa-mir-3179-1	0	0	0	1	1	-8.19899336039271	not-significant
hsa-mir-3179-2	0	0	0	1	1	-8.19899336039271	not-significant
hsa-mir-3179-3	0	0	0	1	1	-8.19899336039271	not-significant
hsa-mir-3179-4	0	0	0	1	1	-8.19899336039271	not-significant
hsa-mir-3180-5	0	0	0	1	1	-8.19899336039271	not-significant
hsa-mir-3201	0	0	0	1	1	-8.19899336039271	not-significant
hsa-mir-325	0	0	0	1	1	-8.19899336039271	not-significant
hsa-mir-3648-1	0	0	0	1	1	-8.19899336039271	not-significant
hsa-mir-3648-2	0	0	0	1	1	-8.19899336039271	not-significant
hsa-mir-3649	0	0	0	1	1	-8.19899336039271	not-significant
hsa-mir-3665	0	0	0	1	1	-8.19899336039271	not-significant
hsa-mir-3666	0	0	0	1	1	-8.19899336039271	not-significant
hsa-mir-367	0	0	0	1	1	-8.19899336039271	not-significant
hsa-mir-3670-1	0	0	0	1	1	-8.19899336039271	not-significant
hsa-mir-3670-2	0	0	0	1	1	-8.19899336039271	not-significant
hsa-mir-3670-3	0	0	0	1	1	-8.19899336039271	not-significant
hsa-mir-3670-4	0	0	0	1	1	-8.19899336039271	not-significant
hsa-mir-3671	0	0	0	1	1	-8.19899336039271	not-significant
hsa-mir-3672	0	0	0	1	1	-8.19899336039271	not-significant
hsa-mir-3674	0	0	0	1	1	-8.19899336039271	not-significant
hsa-mir-3675	0	0	0	1	1	-8.19899336039271	not-significant
hsa-mir-3683	0	0	0	1	1	-8.19899336039271	not-significant
hsa-mir-3686	0	0	0	1	1	-8.19899336039271	not-significant
hsa-mir-3687-1	0	0	0	1	1	-8.19899336039271	not-significant
hsa-mir-3687-2	0	0	0	1	1	-8.19899336039271	not-significant
hsa-mir-3689c	0	0	0	1	1	-8.19899336039271	not-significant
hsa-mir-3689d-1	0	0	0	1	1	-8.19899336039271	not-significant
hsa-mir-3689d-2	0	0	0	1	1	-8.19899336039271	not-significant
hsa-mir-3690-2	0	0	0	1	1	-8.19899336039271	not-significant
hsa-mir-3713	0	0	0	1	1	-8.19899336039271	not-significant
hsa-mir-3714	0	0	0	1	1	-8.19899336039271	not-significant
hsa-mir-378j	0	0	0	1	1	-8.19899336039271	not-significant
hsa-mir-384	0	0	0	1	1	-8.19899336039271	not-significant
hsa-mir-3908	0	0	0	1	1	-8.19899336039271	not-significant
hsa-mir-3924	0	0	0	1	1	-8.19899336039271	not-significant
hsa-mir-3960	0	0	0	1	1	-8.19899336039271	not-significant
hsa-mir-3972	0	0	0	1	1	-8.19899336039271	not-significant
hsa-mir-3974	0	0	0	1	1	-8.19899336039271	not-significant
hsa-mir-3975	0	0	0	1	1	-8.19899336039271	not-significant
hsa-mir-3976	0	0	0	1	1	-8.19899336039271	not-significant
hsa-mir-3977	0	0	0	1	1	-8.19899336039271	not-significant
hsa-mir-3978	0	0	0	1	1	-8.19899336039271	not-significant
hsa-mir-4251	0	0	0	1	1	-8.19899336039271	not-significant
hsa-mir-4252	0	0	0	1	1	-8.19899336039271	not-significant
hsa-mir-4253	0	0	0	1	1	-8.19899336039271	not-significant
hsa-mir-4255	0	0	0	1	1	-8.19899336039271	not-significant
hsa-mir-4257	0	0	0	1	1	-8.19899336039271	not-significant
hsa-mir-4259	0	0	0	1	1	-8.19899336039271	not-significant
hsa-mir-4260	0	0	0	1	1	-8.19899336039271	not-significant
hsa-mir-4261	0	0	0	1	1	-8.19899336039271	not-significant
hsa-mir-4262	0	0	0	1	1	-8.19899336039271	not-significant
hsa-mir-4263	0	0	0	1	1	-8.19899336039271	not-significant
hsa-mir-4264	0	0	0	1	1	-8.19899336039271	not-significant
hsa-mir-4265	0	0	0	1	1	-8.19899336039271	not-significant
hsa-mir-4266	0	0	0	1	1	-8.19899336039271	not-significant
hsa-mir-4267	0	0	0	1	1	-8.19899336039271	not-significant
hsa-mir-4268	0	0	0	1	1	-8.19899336039271	not-significant
hsa-mir-4269	0	0	0	1	1	-8.19899336039271	not-significant
hsa-mir-4270	0	0	0	1	1	-8.19899336039271	not-significant
hsa-mir-4271	0	0	0	1	1	-8.19899336039271	not-significant
hsa-mir-4272	0	0	0	1	1	-8.19899336039271	not-significant
hsa-mir-4273	0	0	0	1	1	-8.19899336039271	not-significant
hsa-mir-4274	0	0	0	1	1	-8.19899336039271	not-significant
hsa-mir-4275	0	0	0	1	1	-8.19899336039271	not-significant
hsa-mir-4276	0	0	0	1	1	-8.19899336039271	not-significant
hsa-mir-4277	0	0	0	1	1	-8.19899336039271	not-significant
hsa-mir-4278	0	0	0	1	1	-8.19899336039271	not-significant
hsa-mir-4280	0	0	0	1	1	-8.19899336039271	not-significant
hsa-mir-4281	0	0	0	1	1	-8.19899336039271	not-significant
hsa-mir-4282	0	0	0	1	1	-8.19899336039271	not-significant
hsa-mir-4283-1	0	0	0	1	1	-8.19899336039271	not-significant
hsa-mir-4283-2	0	0	0	1	1	-8.19899336039271	not-significant
hsa-mir-4285	0	0	0	1	1	-8.19899336039271	not-significant
hsa-mir-4287	0	0	0	1	1	-8.19899336039271	not-significant
hsa-mir-4288	0	0	0	1	1	-8.19899336039271	not-significant
hsa-mir-4289	0	0	0	1	1	-8.19899336039271	not-significant
hsa-mir-4290	0	0	0	1	1	-8.19899336039271	not-significant
hsa-mir-4291	0	0	0	1	1	-8.19899336039271	not-significant
hsa-mir-4293	0	0	0	1	1	-8.19899336039271	not-significant
hsa-mir-4294	0	0	0	1	1	-8.19899336039271	not-significant
hsa-mir-4297	0	0	0	1	1	-8.19899336039271	not-significant
hsa-mir-4298	0	0	0	1	1	-8.19899336039271	not-significant
hsa-mir-4299	0	0	0	1	1	-8.19899336039271	not-significant
hsa-mir-4300	0	0	0	1	1	-8.19899336039271	not-significant
hsa-mir-4302	0	0	0	1	1	-8.19899336039271	not-significant
hsa-mir-4303	0	0	0	1	1	-8.19899336039271	not-significant
hsa-mir-4304	0	0	0	1	1	-8.19899336039271	not-significant
hsa-mir-4305	0	0	0	1	1	-8.19899336039271	not-significant
hsa-mir-4307	0	0	0	1	1	-8.19899336039271	not-significant
hsa-mir-4309	0	0	0	1	1	-8.19899336039271	not-significant
hsa-mir-4310	0	0	0	1	1	-8.19899336039271	not-significant
hsa-mir-4311	0	0	0	1	1	-8.19899336039271	not-significant
hsa-mir-4313	0	0	0	1	1	-8.19899336039271	not-significant
hsa-mir-4314	0	0	0	1	1	-8.19899336039271	not-significant
hsa-mir-4316	0	0	0	1	1	-8.19899336039271	not-significant
hsa-mir-4318	0	0	0	1	1	-8.19899336039271	not-significant
hsa-mir-4319	0	0	0	1	1	-8.19899336039271	not-significant
hsa-mir-4320	0	0	0	1	1	-8.19899336039271	not-significant
hsa-mir-4321	0	0	0	1	1	-8.19899336039271	not-significant
hsa-mir-4323	0	0	0	1	1	-8.19899336039271	not-significant
hsa-mir-4325	0	0	0	1	1	-8.19899336039271	not-significant
hsa-mir-4327	0	0	0	1	1	-8.19899336039271	not-significant
hsa-mir-4328	0	0	0	1	1	-8.19899336039271	not-significant
hsa-mir-4329	0	0	0	1	1	-8.19899336039271	not-significant
hsa-mir-4330	0	0	0	1	1	-8.19899336039271	not-significant
hsa-mir-4418	0	0	0	1	1	-8.19899336039271	not-significant
hsa-mir-4419a	0	0	0	1	1	-8.19899336039271	not-significant
hsa-mir-4432	0	0	0	1	1	-8.19899336039271	not-significant
hsa-mir-4436a	0	0	0	1	1	-8.19899336039271	not-significant
hsa-mir-4439	0	0	0	1	1	-8.19899336039271	not-significant
hsa-mir-4440	0	0	0	1	1	-8.19899336039271	not-significant
hsa-mir-4441	0	0	0	1	1	-8.19899336039271	not-significant
hsa-mir-4447	0	0	0	1	1	-8.19899336039271	not-significant
hsa-mir-4455	0	0	0	1	1	-8.19899336039271	not-significant
hsa-mir-4456	0	0	0	1	1	-8.19899336039271	not-significant
hsa-mir-4462	0	0	0	1	1	-8.19899336039271	not-significant
hsa-mir-4463	0	0	0	1	1	-8.19899336039271	not-significant
hsa-mir-4468	0	0	0	1	1	-8.19899336039271	not-significant
hsa-mir-4472-1	0	0	0	1	1	-8.19899336039271	not-significant
hsa-mir-4472-2	0	0	0	1	1	-8.19899336039271	not-significant
hsa-mir-4475	0	0	0	1	1	-8.19899336039271	not-significant
hsa-mir-4477a	0	0	0	1	1	-8.19899336039271	not-significant
hsa-mir-4477b	0	0	0	1	1	-8.19899336039271	not-significant
hsa-mir-4481	0	0	0	1	1	-8.19899336039271	not-significant
hsa-mir-4483	0	0	0	1	1	-8.19899336039271	not-significant
hsa-mir-4486	0	0	0	1	1	-8.19899336039271	not-significant
hsa-mir-4490	0	0	0	1	1	-8.19899336039271	not-significant
hsa-mir-4493	0	0	0	1	1	-8.19899336039271	not-significant
hsa-mir-4495	0	0	0	1	1	-8.19899336039271	not-significant
hsa-mir-4499	0	0	0	1	1	-8.19899336039271	not-significant
hsa-mir-4500	0	0	0	1	1	-8.19899336039271	not-significant
hsa-mir-4503	0	0	0	1	1	-8.19899336039271	not-significant
hsa-mir-4508	0	0	0	1	1	-8.19899336039271	not-significant
hsa-mir-4509-1	0	0	0	1	1	-8.19899336039271	not-significant
hsa-mir-4509-2	0	0	0	1	1	-8.19899336039271	not-significant
hsa-mir-4509-3	0	0	0	1	1	-8.19899336039271	not-significant
hsa-mir-4513	0	0	0	1	1	-8.19899336039271	not-significant
hsa-mir-4514	0	0	0	1	1	-8.19899336039271	not-significant
hsa-mir-4524b	0	0	0	1	1	-8.19899336039271	not-significant
hsa-mir-4531	0	0	0	1	1	-8.19899336039271	not-significant
hsa-mir-4535	0	0	0	1	1	-8.19899336039271	not-significant
hsa-mir-4540	0	0	0	1	1	-8.19899336039271	not-significant
hsa-mir-4663	0	0	0	1	1	-8.19899336039271	not-significant
hsa-mir-4694	0	0	0	1	1	-8.19899336039271	not-significant
hsa-mir-4713	0	0	0	1	1	-8.19899336039271	not-significant
hsa-mir-4718	0	0	0	1	1	-8.19899336039271	not-significant
hsa-mir-4765	0	0	0	1	1	-8.19899336039271	not-significant
hsa-mir-4801	0	0	0	1	1	-8.19899336039271	not-significant
hsa-mir-5011	0	0	0	1	1	-8.19899336039271	not-significant
hsa-mir-5093	0	0	0	1	1	-8.19899336039271	not-significant
hsa-mir-5096	0	0	0	1	1	-8.19899336039271	not-significant
hsa-mir-5186	0	0	0	1	1	-8.19899336039271	not-significant
hsa-mir-518d	0	0	0	1	1	-8.19899336039271	not-significant
hsa-mir-5197	0	0	0	1	1	-8.19899336039271	not-significant
hsa-mir-548a-1	0	0	0	1	1	-8.19899336039271	not-significant
hsa-mir-548a-2	0	0	0	1	1	-8.19899336039271	not-significant
hsa-mir-548aa-1	0	0	0	1	1	-8.19899336039271	not-significant
hsa-mir-548aa-2	0	0	0	1	1	-8.19899336039271	not-significant
hsa-mir-548ad	0	0	0	1	1	-8.19899336039271	not-significant
hsa-mir-548ae-1	0	0	0	1	1	-8.19899336039271	not-significant
hsa-mir-548ae-2	0	0	0	1	1	-8.19899336039271	not-significant
hsa-mir-548aj-1	0	0	0	1	1	-8.19899336039271	not-significant
hsa-mir-548aj-2	0	0	0	1	1	-8.19899336039271	not-significant
hsa-mir-548aq	0	0	0	1	1	-8.19899336039271	not-significant
hsa-mir-548as	0	0	0	1	1	-8.19899336039271	not-significant
hsa-mir-548bb	0	0	0	1	1	-8.19899336039271	not-significant
hsa-mir-548c	0	0	0	1	1	-8.19899336039271	not-significant
hsa-mir-548f-2	0	0	0	1	1	-8.19899336039271	not-significant
hsa-mir-548f-3	0	0	0	1	1	-8.19899336039271	not-significant
hsa-mir-548f-4	0	0	0	1	1	-8.19899336039271	not-significant
hsa-mir-548g	0	0	0	1	1	-8.19899336039271	not-significant
hsa-mir-548h-1	0	0	0	1	1	-8.19899336039271	not-significant
hsa-mir-548h-2	0	0	0	1	1	-8.19899336039271	not-significant
hsa-mir-548h-3	0	0	0	1	1	-8.19899336039271	not-significant
hsa-mir-548h-4	0	0	0	1	1	-8.19899336039271	not-significant
hsa-mir-548h-5	0	0	0	1	1	-8.19899336039271	not-significant
hsa-mir-548i-1	0	0	0	1	1	-8.19899336039271	not-significant
hsa-mir-548i-2	0	0	0	1	1	-8.19899336039271	not-significant
hsa-mir-548i-3	0	0	0	1	1	-8.19899336039271	not-significant
hsa-mir-548i-4	0	0	0	1	1	-8.19899336039271	not-significant
hsa-mir-548m	0	0	0	1	1	-8.19899336039271	not-significant
hsa-mir-548p	0	0	0	1	1	-8.19899336039271	not-significant
hsa-mir-548z	0	0	0	1	1	-8.19899336039271	not-significant
hsa-mir-550b-1	0	0	0	1	1	-8.19899336039271	not-significant
hsa-mir-553	0	0	0	1	1	-8.19899336039271	not-significant
hsa-mir-557	0	0	0	1	1	-8.19899336039271	not-significant
hsa-mir-5583-2	0	0	0	1	1	-8.19899336039271	not-significant
hsa-mir-5589	0	0	0	1	1	-8.19899336039271	not-significant
hsa-mir-5590	0	0	0	1	1	-8.19899336039271	not-significant
hsa-mir-5591	0	0	0	1	1	-8.19899336039271	not-significant
hsa-mir-562	0	0	0	1	1	-8.19899336039271	not-significant
hsa-mir-566	0	0	0	1	1	-8.19899336039271	not-significant
hsa-mir-569	0	0	0	1	1	-8.19899336039271	not-significant
hsa-mir-5692b	0	0	0	1	1	-8.19899336039271	not-significant
hsa-mir-5700	0	0	0	1	1	-8.19899336039271	not-significant
hsa-mir-5701-1	0	0	0	1	1	-8.19899336039271	not-significant
hsa-mir-5701-2	0	0	0	1	1	-8.19899336039271	not-significant
hsa-mir-5701-3	0	0	0	1	1	-8.19899336039271	not-significant
hsa-mir-5739	0	0	0	1	1	-8.19899336039271	not-significant
hsa-mir-575	0	0	0	1	1	-8.19899336039271	not-significant
hsa-mir-5787	0	0	0	1	1	-8.19899336039271	not-significant
hsa-mir-583	0	0	0	1	1	-8.19899336039271	not-significant
hsa-mir-587	0	0	0	1	1	-8.19899336039271	not-significant
hsa-mir-602	0	0	0	1	1	-8.19899336039271	not-significant
hsa-mir-6068	0	0	0	1	1	-8.19899336039271	not-significant
hsa-mir-6069	0	0	0	1	1	-8.19899336039271	not-significant
hsa-mir-6070	0	0	0	1	1	-8.19899336039271	not-significant
hsa-mir-6071	0	0	0	1	1	-8.19899336039271	not-significant
hsa-mir-6072	0	0	0	1	1	-8.19899336039271	not-significant
hsa-mir-6074	0	0	0	1	1	-8.19899336039271	not-significant
hsa-mir-6075	0	0	0	1	1	-8.19899336039271	not-significant
hsa-mir-6076	0	0	0	1	1	-8.19899336039271	not-significant
hsa-mir-6079	0	0	0	1	1	-8.19899336039271	not-significant
hsa-mir-608	0	0	0	1	1	-8.19899336039271	not-significant
hsa-mir-6080	0	0	0	1	1	-8.19899336039271	not-significant
hsa-mir-6082	0	0	0	1	1	-8.19899336039271	not-significant
hsa-mir-6083	0	0	0	1	1	-8.19899336039271	not-significant
hsa-mir-6085	0	0	0	1	1	-8.19899336039271	not-significant
hsa-mir-6086	0	0	0	1	1	-8.19899336039271	not-significant
hsa-mir-6089-1	0	0	0	1	1	-8.19899336039271	not-significant
hsa-mir-6089-2	0	0	0	1	1	-8.19899336039271	not-significant
hsa-mir-6090	0	0	0	1	1	-8.19899336039271	not-significant
hsa-mir-6124	0	0	0	1	1	-8.19899336039271	not-significant
hsa-mir-6127	0	0	0	1	1	-8.19899336039271	not-significant
hsa-mir-6128	0	0	0	1	1	-8.19899336039271	not-significant
hsa-mir-613	0	0	0	1	1	-8.19899336039271	not-significant
hsa-mir-6131	0	0	0	1	1	-8.19899336039271	not-significant
hsa-mir-6133	0	0	0	1	1	-8.19899336039271	not-significant
hsa-mir-6134	0	0	0	1	1	-8.19899336039271	not-significant
hsa-mir-6165	0	0	0	1	1	-8.19899336039271	not-significant
hsa-mir-619	0	0	0	1	1	-8.19899336039271	not-significant
hsa-mir-620	0	0	0	1	1	-8.19899336039271	not-significant
hsa-mir-626	0	0	0	1	1	-8.19899336039271	not-significant
hsa-mir-633	0	0	0	1	1	-8.19899336039271	not-significant
hsa-mir-634	0	0	0	1	1	-8.19899336039271	not-significant
hsa-mir-644a	0	0	0	1	1	-8.19899336039271	not-significant
hsa-mir-645	0	0	0	1	1	-8.19899336039271	not-significant
hsa-mir-646	0	0	0	1	1	-8.19899336039271	not-significant
hsa-mir-648	0	0	0	1	1	-8.19899336039271	not-significant
hsa-mir-649	0	0	0	1	1	-8.19899336039271	not-significant
hsa-mir-6511a-1	0	0	0	1	1	-8.19899336039271	not-significant
hsa-mir-6511a-2	0	0	0	1	1	-8.19899336039271	not-significant
hsa-mir-6511a-3	0	0	0	1	1	-8.19899336039271	not-significant
hsa-mir-6511a-4	0	0	0	1	1	-8.19899336039271	not-significant
hsa-mir-663b	0	0	0	1	1	-8.19899336039271	not-significant
hsa-mir-6724-1	0	0	0	1	1	-8.19899336039271	not-significant
hsa-mir-6724-2	0	0	0	1	1	-8.19899336039271	not-significant
hsa-mir-6724-3	0	0	0	1	1	-8.19899336039271	not-significant
hsa-mir-6724-4	0	0	0	1	1	-8.19899336039271	not-significant
hsa-mir-6752	0	0	0	1	1	-8.19899336039271	not-significant
hsa-mir-6841	0	0	0	1	1	-8.19899336039271	not-significant
hsa-mir-6859-1	0	0	0	1	1	-8.19899336039271	not-significant
hsa-mir-6859-2	0	0	0	1	1	-8.19899336039271	not-significant
hsa-mir-6859-3	0	0	0	1	1	-8.19899336039271	not-significant
hsa-mir-6859-4	0	0	0	1	1	-8.19899336039271	not-significant
hsa-mir-6863	0	0	0	1	1	-8.19899336039271	not-significant
hsa-mir-6893	0	0	0	1	1	-8.19899336039271	not-significant
hsa-mir-711	0	0	0	1	1	-8.19899336039271	not-significant
hsa-mir-7153	0	0	0	1	1	-8.19899336039271	not-significant
hsa-mir-7154	0	0	0	1	1	-8.19899336039271	not-significant
hsa-mir-7159	0	0	0	1	1	-8.19899336039271	not-significant
hsa-mir-7162	0	0	0	1	1	-8.19899336039271	not-significant
hsa-mir-718	0	0	0	1	1	-8.19899336039271	not-significant
hsa-mir-7515	0	0	0	1	1	-8.19899336039271	not-significant
hsa-mir-759	0	0	0	1	1	-8.19899336039271	not-significant
hsa-mir-7975	0	0	0	1	1	-8.19899336039271	not-significant
hsa-mir-8052	0	0	0	1	1	-8.19899336039271	not-significant
hsa-mir-8053	0	0	0	1	1	-8.19899336039271	not-significant
hsa-mir-8054	0	0	0	1	1	-8.19899336039271	not-significant
hsa-mir-8056	0	0	0	1	1	-8.19899336039271	not-significant
hsa-mir-8058	0	0	0	1	1	-8.19899336039271	not-significant
hsa-mir-8059	0	0	0	1	1	-8.19899336039271	not-significant
hsa-mir-8060	0	0	0	1	1	-8.19899336039271	not-significant
hsa-mir-8061	0	0	0	1	1	-8.19899336039271	not-significant
hsa-mir-8062	0	0	0	1	1	-8.19899336039271	not-significant
hsa-mir-8064	0	0	0	1	1	-8.19899336039271	not-significant
hsa-mir-8065	0	0	0	1	1	-8.19899336039271	not-significant
hsa-mir-8067	0	0	0	1	1	-8.19899336039271	not-significant
hsa-mir-8068	0	0	0	1	1	-8.19899336039271	not-significant
hsa-mir-8069-1	0	0	0	1	1	-8.19899336039271	not-significant
hsa-mir-8069-2	0	0	0	1	1	-8.19899336039271	not-significant
hsa-mir-8070	0	0	0	1	1	-8.19899336039271	not-significant
hsa-mir-8071-1	0	0	0	1	1	-8.19899336039271	not-significant
hsa-mir-8071-2	0	0	0	1	1	-8.19899336039271	not-significant
hsa-mir-8074	0	0	0	1	1	-8.19899336039271	not-significant
hsa-mir-8075	0	0	0	1	1	-8.19899336039271	not-significant
hsa-mir-8076	0	0	0	1	1	-8.19899336039271	not-significant
hsa-mir-8078	0	0	0	1	1	-8.19899336039271	not-significant
hsa-mir-8080	0	0	0	1	1	-8.19899336039271	not-significant
hsa-mir-8081	0	0	0	1	1	-8.19899336039271	not-significant
hsa-mir-8082	0	0	0	1	1	-8.19899336039271	not-significant
hsa-mir-8083	0	0	0	1	1	-8.19899336039271	not-significant
hsa-mir-8084	0	0	0	1	1	-8.19899336039271	not-significant
hsa-mir-8086	0	0	0	1	1	-8.19899336039271	not-significant
hsa-mir-8087	0	0	0	1	1	-8.19899336039271	not-significant
hsa-mir-8088	0	0	0	1	1	-8.19899336039271	not-significant
hsa-mir-8089	0	0	0	1	1	-8.19899336039271	not-significant
hsa-mir-8485	0	0	0	1	1	-8.19899336039271	not-significant
hsa-mir-920	0	0	0	1	1	-8.19899336039271	not-significant
hsa-mir-924	0	0	0	1	1	-8.19899336039271	not-significant
hsa-mir-936	0	0	0	1	1	-8.19899336039271	not-significant
hsa-mir-941-2	0	0	0	1	1	-8.19899336039271	not-significant
hsa-mir-941-3	0	0	0	1	1	-8.19899336039271	not-significant
hsa-mir-941-4	0	0	0	1	1	-8.19899336039271	not-significant
hsa-mir-941-5	0	0	0	1	1	-8.19899336039271	not-significant
hsa-mir-9500	0	0	0	1	1	-8.19899336039271	not-significant
