# Supplementary material for: RNA modification writers pattern in relation to tumor microenvironment and prognosis in prostate cancer
Source: Front Genet. 2023 Jan 18;13:1065424. doi: 10.3389/fgene.2022.1065424 (PMC9889935; doi:10.3389/fgene.2022.1065424)
Supplement: Supplementary file 1 [file DataSheet1.ZIP › SupplementaryTable30_mRNA.txt]

	logFC	AveExpr	t	P.Value	adj.P.Val	B	change
PIGR	3.51078327626615	3.75903352661954	29.8149087879857	2.88943088108107e-111	1.68705200853681e-106	244.813041759363	DEmRNAs
LTF	3.90706602871608	5.05765839379626	19.0759504119526	8.81075285051763e-61	2.57216713341587e-56	128.607677091907	DEmRNAs
LCN2	2.64032772889409	3.68371494333056	17.9063672328166	2.77245102765982e-55	5.3958366050658e-51	115.965080713097	DEmRNAs
CFB	1.39394841381373	1.69965689288565	17.329732359954	1.34795477380817e-52	1.96757588445844e-48	109.788285438079	DEmRNAs
CXCL17	1.67665000525573	1.86431665385863	16.4397357336387	1.72311036904854e-48	2.01214490235274e-44	100.349915533782	DEmRNAs
PI3	1.7552139361698	2.02302752817672	16.0694707828129	8.46934575192016e-47	8.24166150695604e-43	96.4632197281939	DEmRNAs
SAA1	2.14637139398072	2.28398368011642	15.8475831099982	8.63279008674878e-46	7.20061021135715e-42	94.146721658664	DEmRNAs
CXCL1	1.5865418858179	1.83040388858004	15.4316736598082	6.52206594092191e-44	4.7600483011576e-40	89.8322738763357	DEmRNAs
CP	1.38009472085716	1.7644324754158	14.7822515126444	5.17015318840756e-41	3.35410815790613e-37	83.1746215948799	DEmRNAs
GABRP	1.28949197998834	1.63737113981289	14.6844221098847	1.40079466431928e-40	8.02398254103341e-37	82.1807686259654	DEmRNAs
MMP7	2.03248840667874	4.4619477467422	14.6769333905566	1.51170308375781e-40	8.02398254103341e-37	82.1047931744097	DEmRNAs
CFTR	0.930922744298059	0.923749520785863	14.6378684426238	2.2489999033474e-40	1.09426964463954e-36	81.7087059831718	DEmRNAs
KRT7	1.77973142262428	3.02993120765904	14.6290353772371	2.46022729223933e-40	1.10496377624598e-36	81.6192016433026	DEmRNAs
RARRES1	1.52146775938622	3.08765077927651	14.6060815895113	3.10629973865383e-40	1.29548230600558e-36	81.3867105568097	DEmRNAs
OLFM4	2.63935909367327	3.43928074608732	14.2921792040063	7.43060528692879e-39	2.89233833925274e-35	78.2216391643008	DEmRNAs
TNFAIP2	1.15985693596072	3.14081219695426	13.9985756752562	1.41230947625646e-37	5.15378208688662e-34	75.2864147457972	DEmRNAs
FUT2	0.577048592743683	0.708766691968815	13.72606925064	2.12399646548055e-36	7.29492833117723e-33	72.5850886648796	not-significant
CXCL6	0.767916340235389	0.934832659120582	13.4239192254211	4.17673204211525e-35	1.35481585412769e-31	69.6171564934902	DEmRNAs
RARRES3	1.26679811843367	4.99911102838877	13.4015626279743	5.20063698333316e-35	1.59815574497828e-31	69.3987328029622	DEmRNAs
UBD	1.1419428583349	2.08827593870894	13.368675652005	7.17791914694692e-35	2.09548582616395e-31	69.0777287070481	DEmRNAs
WFDC2	1.71940927263517	4.05301880945738	13.2145022150697	3.2358099574228e-34	8.99663028495453e-31	67.5777079005752	DEmRNAs
VNN2	0.806602563035727	1.03944075109979	13.004881883217	2.47510815712999e-33	6.56882454410677e-30	65.5513051723027	DEmRNAs
CEACAM6	0.834669252835727	0.973273624810811	12.8989211235116	6.8824352606474e-33	1.74715107636269e-29	64.5328698690175	DEmRNAs
CAPN13	0.545277218835158	0.830527069237006	12.6412345603864	8.13987862206212e-32	1.98026288794309e-28	62.0731564181454	not-significant
S100A9	1.31076579323684	3.08828636423701	12.5782503294968	1.48338376521988e-31	3.46441311599572e-28	61.4757028314001	DEmRNAs
HLA-DMA	0.808500879407141	3.87237068496466	12.4851102952731	3.59335982018409e-31	8.06944230081111e-28	60.594960876737	DEmRNAs
PDZK1IP1	1.53833911570059	3.53410001448025	12.4597412391103	4.56998379003466e-31	9.8825053166205e-28	60.3556450015101	DEmRNAs
S100A2	1.26784817250352	2.04905895791476	12.4320197636164	5.94141085747424e-31	1.23893269905482e-27	60.094422274233	DEmRNAs
EPHX3	0.421123558964679	0.514729498968815	12.3315052945107	1.53489510973241e-30	3.09027313006711e-27	59.1497732951585	not-significant
CLDN1	1.16426472804113	3.02489451525988	12.117589748074	1.14189024704238e-29	2.08348580793948e-26	57.1526987972341	DEmRNAs
S100A14	1.15242019107277	1.82635416999792	12.0972484262441	1.3806732031474e-29	2.44282928218688e-26	56.9637568948989	DEmRNAs
SERPINA1	0.962848374689887	2.37590818008108	11.9939258216219	3.61292796804741e-29	6.20435368442306e-26	56.0066573079452	DEmRNAs
C3	1.26794676670111	3.734299639079	11.9533943192204	5.26294267627947e-29	8.77964097256941e-26	55.6324107382936	DEmRNAs
TMEM173	0.77572621465088	3.07369793515177	11.9393490770995	5.99476886185112e-29	9.72268248713614e-26	55.5028840877314	DEmRNAs
CRABP2	1.24465591284056	3.51116356355301	11.8897396252363	9.48877622974361e-29	1.4973545343947e-25	55.0460420781337	DEmRNAs
PLAC8	0.336489801522934	0.4893268287921	11.7210454334081	4.48813099074564e-28	6.55121260391665e-25	53.500377622011	not-significant
PTGES	0.848083242059974	2.88934440392308	11.7088395355472	5.01988068594384e-28	7.1486774051269e-25	53.3890138327529	DEmRNAs
GJB3	0.636302353829624	0.910460289407484	11.6512026502694	8.51030870925413e-28	1.18307474906481e-24	52.864020595841	DEmRNAs
SLC34A2	0.875407380730035	0.838209731887734	11.6403130282809	9.40134295587339e-28	1.27654932828972e-24	52.7649933691658	DEmRNAs
TRPV4	0.64250100959069	1.3237281654657	11.6365844471352	9.72728574309242e-28	1.29078871064077e-24	52.7310985767807	DEmRNAs
CXCL2	1.37878700489799	1.7676706674262	11.6234879522573	1.09638183135522e-27	1.42254324416305e-24	52.6120926168941	DEmRNAs
ITGB6	0.708738236179765	1.20891250056757	11.5532172279865	2.08097138629453e-27	2.64134078981692e-24	51.9748386127058	DEmRNAs
CASP1	0.564348104149196	1.41630474186279	11.506462193895	3.18363287094729e-27	3.87255775908332e-24	51.5520464606618	not-significant
PROM1	0.664471199449038	0.673377656650728	11.4968671510257	3.47349772048406e-27	4.13892064093679e-24	51.4654014214043	DEmRNAs
VTCN1	0.749647122534446	0.89000992950104	11.4813850567486	3.99754596658006e-27	4.6680943270142e-24	51.3256817626169	DEmRNAs
TGM1	0.399295830274411	0.63240132270894	11.4697514142719	4.44242710912311e-27	5.08588218863473e-24	51.2207632827788	not-significant
CEACAM1	0.945604466825738	2.55635674510187	11.467258862077	4.54397082404056e-27	5.10209277890877e-24	51.1982919737656	DEmRNAs
GPRC5A	0.965900825439461	2.24202547230977	11.4309614270154	6.31297330216809e-27	6.95463343761675e-24	50.8713723889349	DEmRNAs
IKBKE	0.461000273607648	1.31822014340748	11.3875037410003	9.35124849475632e-27	1.01109508493211e-23	50.48074268164	not-significant
ERN2	0.513510556192028	0.42964851824948	11.3719740620325	1.07586650901151e-26	1.14212032475736e-23	50.341357558723	not-significant
KRT17	1.78622949066298	4.97160033843035	11.3631302797464	1.1652317144277e-26	1.21489971625518e-23	50.2620299317921	DEmRNAs
RELB	0.593838201976063	2.68989245140125	11.3416600587496	1.41409730951233e-26	1.44850701071047e-23	50.069592627413	DEmRNAs
MUC1	1.16577069575485	2.30551340281705	11.307030976276	1.93144139802062e-26	1.94432877424535e-23	49.7596554340893	DEmRNAs
SERPINB1	0.786302038208566	2.62493445596674	11.2900021973564	2.25102159552804e-26	2.22763386267959e-23	49.6074456599128	DEmRNAs
SLC5A1	1.17572991352434	2.32839355647193	11.2872367021954	2.30766996757039e-26	2.24563210660888e-23	49.5827391523088	DEmRNAs
RHOV	1.03511579308047	2.82293703550104	11.2694658993886	2.70706975057842e-26	2.59110953322987e-23	49.4240613626229	DEmRNAs
CHI3L2	1.00195202074747	1.04967129306861	11.2540058224566	3.11000078820529e-26	2.92876800033778e-23	49.286134541432	DEmRNAs
BIRC3	0.74772019156058	1.99281831248233	11.2516776421783	3.17564050720331e-26	2.94311305228698e-23	49.2653732633374	DEmRNAs
VGLL1	0.543794506989501	0.649618290823285	11.2419584737253	3.46486828481345e-26	3.16098850852192e-23	49.1787307212534	not-significant
SNCAIP	0.436069063395531	0.779860110972973	11.1910668418636	5.46514643921214e-26	4.90913084840429e-23	48.7257657540347	not-significant
MACC1	0.382068136316725	0.528104908372141	11.0988661920603	1.2441049518989e-25	1.10059933070486e-22	47.9082011030189	not-significant
GALNT6	0.261879833786261	0.497050662268191	11.0919089615613	1.32356632825889e-25	1.15341891355301e-22	47.8466715842709	not-significant
KRT19	1.24848149674443	6.02641642028898	11.0659814391467	1.66673367883761e-25	1.43111146038664e-22	47.6175706171474	DEmRNAs
LAMB3	1.29178033731273	2.9405875534553	11.0327787346581	2.23811527071092e-25	1.89386719291302e-22	47.3246492937415	DEmRNAs
PYCARD	0.727085608194208	2.27334351440956	11.0159180391732	2.59899339355315e-25	2.16517456756921e-22	47.1761011161	DEmRNAs
SHB	0.595168060273996	2.57564197194595	11.0144552184893	2.63290448725596e-25	2.16517456756921e-22	47.1632195734463	DEmRNAs
TTC7A	0.315744348832377	2.11276342640125	10.9223951317223	5.94112098997121e-25	4.75183878412944e-22	46.3546016452132	not-significant
SCNN1A	1.01877614325947	3.33812242456965	10.8585524950861	1.04219736384908e-24	8.22307803825085e-22	45.7962320617933	DEmRNAs
NCOA7	0.828982480645775	2.17882244423701	10.7982190778323	1.76945574394798e-24	1.37750950029187e-21	45.2703765584871	DEmRNAs
ITGB4	0.924254201608285	3.19454921874428	10.7566861049417	2.54479367622425e-24	1.95503774175928e-21	44.9094190973963	DEmRNAs
CD207	0.625987548743911	1.17348429785031	10.7414587069478	2.906842863242e-24	2.20417966566377e-21	44.7772927088082	DEmRNAs
SAA2	0.941429078657687	0.700356838295218	10.695612641324	4.3356621659231e-24	3.24546547284298e-21	44.3801843610357	DEmRNAs
FAM3D	1.37382307821577	3.64245484222245	10.6731187909643	5.27332471561272e-24	3.8973874705124e-21	44.1857293690533	DEmRNAs
LEFTY1	0.261227711155551	0.274792343328482	10.6550639380911	6.16958696044977e-24	4.42535781588605e-21	44.0298311214802	not-significant
PSMB10	0.523703767512105	3.52014440571933	10.6542186371753	6.21507083601926e-24	4.42535781588605e-21	44.0225361903155	not-significant
MET	0.677007734296134	1.71036151986071	10.6364043610514	7.25501225844915e-24	5.10359518956711e-21	43.8688824494003	DEmRNAs
IL2RG	0.781986568039638	2.23529118195842	10.6116843968616	8.99011149029896e-24	6.2488766617153e-21	43.6559284209876	DEmRNAs
CD74	0.833289798483617	7.8951959462869	10.6000393615084	9.94465890735819e-24	6.83104470145792e-21	43.5557167808114	DEmRNAs
MVP	0.546907349823186	3.92408405764241	10.5868324708248	1.11495524012896e-23	7.56963855876859e-21	43.4421471623738	not-significant
AMICA1	0.424986300542935	0.843885552702703	10.5701255042184	1.28835101329093e-23	8.64631616241583e-21	43.298605455198	not-significant
CYP2S1	0.348354525848486	0.68795320872973	10.5587987528055	1.42089041235385e-23	9.42744642114821e-21	43.2013692944226	not-significant
STEAP3	0.573189693459639	2.28944207222661	10.5420250593307	1.64242976203374e-23	1.0774892866951e-20	43.0574923434454	not-significant
ASS1	0.844267194598546	4.38923700944283	10.5339467242232	1.76104678293115e-23	1.1326685030479e-20	42.9882510233548	DEmRNAs
ITPRIPL1	0.306331162034536	0.502603883182952	10.5336646565196	1.76533875310187e-23	1.1326685030479e-20	42.9858339527409	not-significant
CYP24A1	0.544845955018202	0.499168165459459	10.5294092428446	1.83136469255724e-23	1.16225967722108e-20	42.9493737252345	not-significant
GJB5	0.694782036805657	1.01074068082121	10.5276824027886	1.85885237064296e-23	1.16701949854549e-20	42.9345808466055	DEmRNAs
KLK10	0.733895913228518	1.50004539833888	10.5135166051819	2.10037316923791e-23	1.30462221523717e-20	42.8132875544528	DEmRNAs
TRIM29	1.14841869207667	2.35656719545322	10.5028358303203	2.30286101525135e-23	1.41533837997348e-20	42.7219019635835	DEmRNAs
GATA3	0.847163312180493	1.72532558860499	10.4894690465492	2.5837836491539e-23	1.5714518325328e-20	42.6076165826654	DEmRNAs
DRAM1	0.529494922348146	2.20939519304158	10.463578503578	3.22826999244732e-23	1.94318556751569e-20	42.3865132388652	not-significant
GPR87	0.775994409550015	1.29711857824532	10.3694399489097	7.23416280752429e-23	4.26647539235273e-20	41.5854792703183	DEmRNAs
B3GNT3	0.779079131721814	1.03995417338046	10.3668521597825	7.39594194275681e-23	4.31826862211742e-20	41.5635241550209	DEmRNAs
C1orf106	0.487111666514357	0.748336454301455	10.363820808212	7.59002524718864e-23	4.38771093175845e-20	41.5378102190899	not-significant
TNIP1	0.261672433613191	4.28288261940333	10.3426963542639	9.09038730177471e-23	5.20353375871294e-20	41.358751040564	not-significant
APOBR	0.420494870989586	1.44630459771518	10.3392475889741	9.36187036328768e-23	5.25631919495967e-20	41.3295399744224	not-significant
TYMP	0.732927252354176	2.85094147154886	10.3392377963049	9.36265258149597e-23	5.25631919495967e-20	41.3294570392568	DEmRNAs
CD1D	0.337595641982258	0.760359651858628	10.3281398322098	1.02921761225187e-22	5.72313606919521e-20	41.2354992810173	not-significant
CFI	0.61210757392334	1.87049073751143	10.2792028826407	1.56116903941449e-22	8.59924308531076e-20	40.8219552215869	DEmRNAs
DLK2	0.856630014390031	1.88191574361954	10.2636808154203	1.78127447669723e-22	9.71993204401135e-20	40.6910471802317	DEmRNAs
FLRT3	0.883336808152876	1.8225175758711	10.2470390398945	2.05155898611205e-22	1.10326755110533e-19	40.5508364912415	DEmRNAs
ARNTL2	0.285187086781404	0.504313827941788	10.2465757361106	2.05963935585801e-22	1.10326755110533e-19	40.5469351375947	not-significant
CTSB	0.581228072747171	5.94938591326403	10.242309634881	2.13554425908636e-22	1.13352747868432e-19	40.5110167852385	not-significant
HLA-F	0.733086909956932	3.154296518079	10.2411797460678	2.15610888695967e-22	1.13413269894518e-19	40.5015053149651	DEmRNAs
SOD2	0.736788847340127	4.164913341079	10.2306925830507	2.35661184804503e-22	1.22853121403398e-19	40.4132558659703	DEmRNAs
ELF3	0.844168093769455	3.99810611275468	10.2153377372704	2.68401784895401e-22	1.3868296473175e-19	40.2841495599279	DEmRNAs
CD1C	0.501346817027222	0.980538194397089	10.2084411422324	2.84540320157083e-22	1.45732067307119e-19	40.2262022873952	not-significant
KLRB1	0.602521934029287	1.24679474250104	10.1925111190215	3.25594271227915e-22	1.65308458384211e-19	40.0924496378425	DEmRNAs
TJP3	0.490057938203553	2.25411788353222	10.1782129613294	3.67421778650428e-22	1.84936684397091e-19	39.9725130923871	not-significant
GGT6	0.784373362473376	1.55915009279418	10.1434524256986	4.92693880686792e-22	2.43787437386947e-19	39.6813860877103	DEmRNAs
LGALS9	0.547890069551988	1.73949497850936	10.139980105675	5.07328987687574e-22	2.48919475664827e-19	39.6523400078134	not-significant
MUC4	0.534197497655052	0.534287163540541	10.1089355852766	6.58908446627451e-22	3.17947830357331e-19	39.3929376533815	not-significant
CLEC10A	0.560181663089088	1.19693001041788	10.1065465155325	6.72284732743927e-22	3.21743349923932e-19	39.3729963849096	not-significant
RHBDL2	0.329908918466279	0.858766413966736	10.1034004822793	6.90311189078461e-22	3.27684547940846e-19	39.3467415003633	not-significant
CYBA	0.708026996674352	2.81630090816424	10.070641996391	9.09011144027583e-22	4.2801962634144e-19	39.0736745955457	DEmRNAs
CD7	0.54709887196448	1.18853710009771	10.0591808375068	1.00075796554326e-21	4.67450042673395e-19	38.978273344589	not-significant
TF	0.575752068610603	0.808900800904366	10.0315082644007	1.2619223624145e-21	5.84760801383299e-19	38.748222257883	not-significant
RASSF5	0.511327219793003	1.597009756158	9.98961405528583	1.79124573780236e-21	8.235075975832e-19	38.4007303928046	not-significant
APOL1	0.784205249057881	4.07548762975676	9.97053580291921	2.10037177063869e-21	9.50654314513807e-19	38.2428014416111	DEmRNAs
KRT15	1.50200178070789	3.22547310243659	9.95422851323716	2.40618046167551e-21	1.07244014210571e-18	38.107967533436	DEmRNAs
GBP2	0.712269618680042	3.01073753857588	9.90061849402455	3.75802596222287e-21	1.6622716807296e-18	37.6657270392514	DEmRNAs
CAPN8	0.328847294334964	0.388094673490644	9.87853648260045	4.51358762334813e-21	1.98146496664983e-18	37.4840262931668	not-significant
CX3CL1	0.810228776791549	3.44515485247817	9.87648689458624	4.59093152535866e-21	2.00037849978445e-18	37.4671749683538	DEmRNAs
IGJ	1.5448369936835	3.68189905450104	9.87338254005064	4.71058944730714e-21	2.03731248933276e-18	37.4416559601016	DEmRNAs
CDH3	0.778185964045583	2.78359013661538	9.8688062360647	4.89264841573388e-21	2.10049311065775e-18	37.4040466377727	DEmRNAs
KRT23	1.03631144081258	1.86294431128898	9.85486293053595	5.49150689724354e-21	2.34038403802451e-18	37.2895279461558	DEmRNAs
PDLIM1	0.697479522842952	4.71695240135759	9.84124415320675	6.14649903814072e-21	2.58183913194189e-18	37.1777783199981	DEmRNAs
SLPI	1.50342405757476	4.41235442360083	9.83444401125122	6.50199171666179e-21	2.69791389996594e-18	37.1220177797353	DEmRNAs
TLR2	0.42728488140295	1.09259248822037	9.83419760204643	6.5152492831486e-21	2.69791389996594e-18	37.1199977274268	not-significant
NCCRP1	0.435885911154573	0.556078692419958	9.82527496360628	7.0138143197726e-21	2.88391251189129e-18	37.0468729700364	not-significant
NFKBIE	0.385883798708639	2.77223693802495	9.8230816476479	7.14205473053994e-21	2.91610594092332e-18	37.028904582816	not-significant
CORO1A	0.709871212760297	2.25310810828482	9.8185798576017	7.4126004434038e-21	2.99722510329668e-18	36.9920327501528	DEmRNAs
C4B	0.845871051350102	1.7607920525052	9.81807777690301	7.44339733122131e-21	2.99722510329668e-18	36.9879211637062	DEmRNAs
TNS4	1.11189291557211	2.18633763138669	9.81722785872862	7.49581961827347e-21	2.99766041131598e-18	36.9809614219363	DEmRNAs
IL27RA	0.474995879523076	1.7211552961289	9.80315977821849	8.41868882661842e-21	3.34382302394401e-18	36.8658201036748	not-significant
SPNS3	0.168852356882028	0.306325886831601	9.7913453136523	9.28016845462366e-21	3.66108915918994e-18	36.7692086485538	not-significant
KLHDC7B	0.352854144845106	0.436992866226611	9.75331156909707	1.26923625963069e-20	4.973617281279e-18	36.4587201107322	not-significant
FHL2	0.727444293528869	3.05868083139293	9.73628748968909	1.45982042536225e-20	5.68230234504171e-18	36.3200058017805	DEmRNAs
CEBPB	0.618034192881815	3.98812414130769	9.70918534420282	1.82339779780681e-20	7.05051173646001e-18	36.0995092694338	DEmRNAs
CYP21A2	0.146874879655942	0.208243599904366	9.69912844502708	1.98004875221907e-20	7.55615075136044e-18	36.0177936984163	not-significant
ALOX5AP	0.55584350416375	1.84196072719751	9.67769429455916	2.35984484039953e-20	8.8893071417037e-18	35.8438242466724	not-significant
DEFB1	1.16240037753846	2.34262042072141	9.65203990784266	2.91038831267425e-20	1.08234931472682e-17	35.6359421846864	DEmRNAs
KRT5	1.56106826359972	4.33432383297713	9.64465914740196	3.09116180735966e-20	1.13511738645477e-17	35.5762034968321	DEmRNAs
SLC26A4	1.04962726501668	1.8755303772973	9.59995449104096	4.44995428413037e-20	1.623871754922e-17	35.2150314456533	DEmRNAs
CCL2	1.19216332475252	3.67873185495842	9.59910439707123	4.48084388425721e-20	1.62498777559084e-17	35.208174480519	DEmRNAs
ABCC3	0.515410676121367	1.10917962697713	9.59770909369277	4.53200612466805e-20	1.63339655309255e-17	35.1969206794055	not-significant
TMEM63A	0.588796418187513	3.40058265158836	9.59457820745333	4.64892555442163e-20	1.66525654200009e-17	35.1716725922522	DEmRNAs
RUNX1	0.494957292533841	1.60630398628482	9.58855461329746	4.88234639450434e-20	1.73820462765808e-17	35.1231128419439	not-significant
CD52	0.840457918310079	2.999706872079	9.58154237867836	5.16874970182465e-20	1.82901690206325e-17	35.0666091304413	DEmRNAs
RARG	0.525178550574622	2.04286384800624	9.58033770995765	5.21960240887636e-20	1.83588509546424e-17	35.0569048830687	not-significant
LGALS2	0.596836499629375	1.23543132546362	9.56180064481058	6.06764638382058e-20	2.12138724198882e-17	34.907683431907	DEmRNAs
ST6GALNAC2	0.408048683490764	0.894764606723493	9.55647762844016	6.33548504782111e-20	2.2018450326615e-17	34.8648699947626	not-significant
CCL20	0.642368534464393	0.776812459841996	9.55406753801016	6.46057766219164e-20	2.23203401161173e-17	34.8454907799466	DEmRNAs
ANXA2	0.688613515063165	4.51045644581913	9.54649494493315	6.86977804465176e-20	2.35944547466519e-17	34.7846222078089	DEmRNAs
RNF186	0.354936005148879	0.334911574590437	9.54353124786495	7.03683413049153e-20	2.40268792033339e-17	34.7608089255701	not-significant
HLA-DRB1	0.775934536820602	6.74929705778171	9.53595993387143	7.48212131693365e-20	2.53987568216166e-17	34.6999963349002	DEmRNAs
GZMB	0.467893347416439	0.856020694590437	9.53505604078531	7.53711405361958e-20	2.54375420952998e-17	34.6927384860819	not-significant
CARD16	0.435563549130708	1.12983705396466	9.52763876036067	8.00378131372728e-20	2.68572861818733e-17	34.6331988155518	not-significant
SH3BP1	0.369111000289464	1.1673615567526	9.5064247984767	9.50256313522661e-20	3.17043516443701e-17	34.4630854553842	not-significant
BMP3	0.324305145309269	0.359922835538462	9.49802697439604	1.01699825627597e-19	3.35948188483433e-17	34.3958153761435	not-significant
RTP4	0.658055701401861	1.84311760921414	9.49785337930218	1.01842583728514e-19	3.35948188483433e-17	34.3944252353407	DEmRNAs
GPX2	0.830131220240852	1.3526927674158	9.47304083005225	1.24431005249311e-19	4.0815466873548e-17	34.1959063209021	DEmRNAs
TMEM51	0.428238086625773	2.64954507590021	9.46655785828521	1.31109663132836e-19	4.27659212365188e-17	34.1440962705119	not-significant
TBC1D2	0.453730259008533	2.29858024925156	9.46232784326789	1.3565769305297e-19	4.40035873571321e-17	34.1103043022423	not-significant
ETV7	0.465202660409553	1.1319566164948	9.46132075498542	1.36763340790223e-19	4.41171335840816e-17	34.102260585198	not-significant
PCDH8	0.498965727822188	0.550322203488566	9.43280078995227	1.7206762031478e-19	5.49536652419839e-17	33.8747125378557	not-significant
FMO2	0.50003469295731	0.902707667106029	9.43267699880013	1.72239038472315e-19	5.49536652419839e-17	33.8737258914558	not-significant
CYP4B1	0.853731418992008	1.59831785063825	9.4241559074515	1.8445449973007e-19	5.85312221507586e-17	33.805832048791	DEmRNAs
SCUBE2	1.21761778452953	3.31894114863617	9.38813654344695	2.46308386947634e-19	7.73183214446854e-17	33.5193056180669	DEmRNAs
TMPRSS3	0.276175064817793	0.418530071232848	9.38012916456799	2.62636551842736e-19	8.20029965371222e-17	33.4557113282285	not-significant
SERPINB3	0.513301673899519	0.47979710689605	9.36365289868793	2.99684100969726e-19	9.25801883773512e-17	33.3249752763217	not-significant
CD3D	0.729236434562109	1.93021996329938	9.34504970269007	3.47767620329143e-19	1.06309466220721e-16	33.1775533286956	DEmRNAs
MST1R	0.247024335312027	0.451211439696466	9.32141325395811	4.20025079465028e-19	1.27729189139191e-16	32.9905378169253	not-significant
CD40	0.630630502365223	2.35265396403534	9.30556994101373	4.76597484213088e-19	1.44181851351034e-16	32.8653666674683	DEmRNAs
GPSM3	0.58530289451083	2.44906265765904	9.30058425484108	4.95915518173094e-19	1.49252677111198e-16	32.8260074844091	DEmRNAs
LTB	0.84642511729368	1.80026293905405	9.2824358174768	5.73018545567075e-19	1.71573506769358e-16	32.6828595429195	DEmRNAs
FAM110C	0.585776681728539	1.20998658977963	9.27931381608557	5.87431013614425e-19	1.74490128379239e-16	32.6582539803782	DEmRNAs
RASL11A	0.747181893605168	2.8335588899106	9.2790347930508	5.88736453160979e-19	1.74490128379239e-16	32.65605518445	DEmRNAs
B3GNT8	0.442031496473628	1.01400283555301	9.24778635688412	7.54682093631053e-19	2.22543552529476e-16	32.4100982077321	not-significant
ALPK1	0.241713024024195	0.971878474330561	9.21938785985163	9.45275556210965e-19	2.77345748243666e-16	32.1870750825164	not-significant
ETV6	0.350535541680578	2.68516342905198	9.21246943752449	9.98509507265063e-19	2.90049624879031e-16	32.1328149248216	not-significant
MECOM	0.424756362810833	1.11889538329522	9.20728135155685	1.04036824602197e-18	2.9991527968853e-16	32.0921442243973	not-significant
IER3	0.946492680060434	3.63643231795426	9.20655443234461	1.04637040316104e-18	2.9991527968853e-16	32.0864470031374	DEmRNAs
ITGA3	0.524524247849101	2.83735308189605	9.20637195109467	1.04788252618665e-18	2.9991527968853e-16	32.0850168577719	not-significant
SPIB	0.482671011602792	0.600325227698545	9.18312818771346	1.25929604143035e-18	3.5866594132192e-16	31.9030126722332	not-significant
LST1	0.500813749246685	1.52655211635135	9.17272579882869	1.36711037018438e-18	3.87482879533763e-16	31.8216639252511	not-significant
WNT10A	0.314159670015478	0.544897524245322	9.17086972412675	1.38728673185494e-18	3.91301982670602e-16	31.807155850013	not-significant
CXCL3	0.570668019939163	0.588992346459459	9.15690981174861	1.54879168533962e-18	4.34756250634253e-16	31.6981037157098	not-significant
ALDH3B1	0.302595655339268	0.929433351494802	9.14840649734242	1.65615567651715e-18	4.6266967217611e-16	31.6317346426675	not-significant
COL17A1	0.872743057331971	1.87262465772141	9.14657943428256	1.68016941024921e-18	4.67143101696289e-16	31.6174799187398	DEmRNAs
CD300A	0.36693588830505	1.11133566825572	9.11424182123793	2.16703750119887e-18	5.99653168637433e-16	31.3655137646576	not-significant
BATF	0.655637736416116	1.57704025046985	9.10007261720476	2.42217426342862e-18	6.670919279189e-16	31.2553091486978	DEmRNAs
LSP1	0.59894164766825	2.20549888614761	9.09659101031513	2.48928834780347e-18	6.82357177292024e-16	31.2282485658292	DEmRNAs
ARRDC2	0.518936173084223	2.79398495447193	9.06137488906677	3.28067136963559e-18	8.95086725508941e-16	30.9549445665495	not-significant
PSMB9	0.631162555374815	2.86364257208732	9.05949471259112	3.3293122856106e-18	9.04132820557889e-16	30.9403740384065	DEmRNAs
CD1E	0.360489238799803	0.60784354427027	9.0521805703323	3.52542014718587e-18	9.52956972841395e-16	30.8837130572357	not-significant
CD2	0.693923690408321	2.04979534386279	9.0463531285088	3.68981836748911e-18	9.92799193652474e-16	30.8385923963333	DEmRNAs
ALS2CL	0.402564246999607	0.87981933302079	9.041205161916	3.84134972347603e-18	1.0288297536908e-15	30.7987498929163	not-significant
HLA-DOA	0.625095772653729	2.31796150576923	9.0380930361014	3.93592777747059e-18	1.04457734155989e-15	30.7746715010247	DEmRNAs
GPX3	0.870153645102945	4.1883331361289	9.03503626311766	4.03106763467972e-18	1.06498618093233e-15	30.7510270918399	DEmRNAs
SUSD3	0.420571768879287	0.979784216825364	9.02889962958177	4.22899421857122e-18	1.11224452900774e-15	30.7035768102892	not-significant
ALDH3A1	0.26217195750838	0.364745530110187	9.0150586128534	4.71143987576042e-18	1.22838491780897e-15	30.5966379249091	not-significant
HAPLN3	0.494996465583128	1.27899574931393	9.01502535337367	4.7126624349463e-18	1.22838491780897e-15	30.5963810947641	not-significant
UBA7	0.592848944251468	3.13131550025988	9.00171845127036	5.22788071337759e-18	1.34467079829065e-15	30.493679030503	DEmRNAs
NTN4	0.811838339927653	3.70042644494802	8.9855775426236	5.92816058001981e-18	1.51147385059221e-15	30.3692490070827	DEmRNAs
NMI	0.391620201980652	1.94967763879626	8.98184591107231	6.10284112193071e-18	1.54924601993986e-15	30.3405045297938	not-significant
GJB4	0.246198895348184	0.289884938652807	8.97838454710565	6.2694219098021e-18	1.58464388332301e-15	30.3138495024851	not-significant
PIK3CD	0.413457392874035	1.21299538679626	8.97269418617566	6.55311258838299e-18	1.64920941680137e-15	30.27004547468	not-significant
JAK3	0.406945698246867	0.98277866493763	8.95687744546967	7.41015254889889e-18	1.84895973022461e-15	30.1483932034267	not-significant
STAT5A	0.350531843397075	2.35334266898129	8.95292068881674	7.64135801191189e-18	1.89853604358085e-15	30.1179842921368	not-significant
IL32	0.660926604517465	2.62414890093555	8.94731635970791	7.98110644611273e-18	1.97454602571688e-15	30.0749296789358	DEmRNAs
KLF5	0.678805189426804	3.33103307728067	8.94114352551846	8.37264490096129e-18	2.05977950743575e-15	30.0275298638681	DEmRNAs
PSMB8	0.643161672130906	4.670082434842	8.90517617576936	1.10626307872071e-17	2.66906538749034e-15	29.7518097853644	DEmRNAs
LY75	0.200599765623665	0.369925192417879	8.90033842287719	1.14843673229287e-17	2.7594146291516e-15	29.7147850158717	not-significant
CXCL5	0.610985685530212	0.503797604648649	8.89005010187982	1.24349006797576e-17	2.97555961470905e-15	29.6360933495339	DEmRNAs
C1R	0.752607764126208	4.87602426799792	8.87814151306479	1.3632697683313e-17	3.24886661075753e-15	29.5450903303285	DEmRNAs
CD3E	0.652691706016705	1.88869096417048	8.87398761963202	1.40768198793769e-17	3.34107025324057e-15	29.5133677091758	DEmRNAs
FGD3	0.348742615726244	0.835599300024948	8.86506702993066	1.50795616769352e-17	3.56457638717091e-15	29.4452786130275	not-significant
ARPC1B	0.440424411501818	4.12499798725572	8.85624162144901	1.61411130316317e-17	3.800125671685e-15	29.3779644275426	not-significant
SCGB3A1	0.968774568228112	1.455799745842	8.82130447936984	2.11198768431501e-17	4.87401679541899e-15	29.1119612829907	DEmRNAs
CCL5	0.791269464152711	3.29505584823285	8.7832986254715	2.82708822328066e-17	6.47314510167404e-15	28.8234547610931	DEmRNAs
CPA6	0.587349672722363	0.965446142399168	8.77798073513001	2.94462414735022e-17	6.71592851919286e-15	28.7831578440043	DEmRNAs
MYO1F	0.34751597059343	1.1415092301684	8.77182459234511	3.08673650628248e-17	7.01265698024572e-15	28.7365310137716	not-significant
IFI16	0.571610372735474	2.47175525300624	8.77067417918485	3.11403625766314e-17	7.04725716961929e-15	28.7278203701112	not-significant
ZFP36L1	0.618776241840033	5.49381053654054	8.76480608600168	3.25705002487963e-17	7.3424470966273e-15	28.6834014836279	DEmRNAs
GSTP1	0.876069239433008	5.18513301912682	8.76338139874624	3.29274085505915e-17	7.39435616555148e-15	28.6726204730463	DEmRNAs
PLAU	0.560391739625032	2.10328653644283	8.75978010182126	3.38469429966889e-17	7.57172973466543e-15	28.6453740994015	not-significant
ACSF2	0.54882607975843	1.65833681107276	8.75780597306369	3.43617412355618e-17	7.65755337985018e-15	28.6304418513678	not-significant
RARA	0.373335522605582	2.88008942650312	8.75710434834718	3.45465655674841e-17	7.66946891174407e-15	28.6251353710044	not-significant
C16orf89	0.551396854558733	1.15155919055717	8.75469324807736	3.51892362398643e-17	7.78255278915514e-15	28.6069022483692	not-significant
COL22A1	0.629496603993875	1.12431165442827	8.74870560461044	3.68368439338399e-17	8.05540377065583e-15	28.5616384704696	DEmRNAs
FCER1A	0.572959418693253	1.50859390875884	8.72461526111798	4.427313894686e-17	9.64543195406833e-15	28.3797536978593	not-significant
CIITA	0.349735109780941	0.832318354869023	8.72170673833211	4.52659281313454e-17	9.82506225206269e-15	28.3578186496772	not-significant
EFNA5	0.471237259303093	1.27559732737422	8.71515890790162	4.7582284855216e-17	1.02895809845981e-14	28.3084566706918	not-significant
AVPI1	0.566011776326503	2.97484734063202	8.71252266258769	4.85476551008569e-17	1.04596012486115e-14	28.2885904724961	not-significant
TP63	0.831741140458037	1.73350452650728	8.71004999866645	4.94707246026103e-17	1.06192911668111e-14	28.2699609587942	DEmRNAs
CCL22	0.430307873158165	0.876930478731809	8.70195586207698	5.26155015959064e-17	1.12119025243802e-14	28.2090051006097	not-significant
FOLR1	0.415120808766956	0.565292959559252	8.69495348810485	5.54951265294494e-17	1.17825234642726e-14	28.1563044098796	not-significant
HLA-DRA	0.759674102073309	7.61864937374844	8.69431624549428	5.57647971493897e-17	1.17968811998602e-14	28.151509979061	DEmRNAs
SAA4	0.242063663868665	0.175674031286902	8.68710919174934	5.89064393424154e-17	1.23989688471268e-14	28.0973039725873	not-significant
PRF1	0.418811036915887	1.15551932845946	8.68651296691139	5.9174050060349e-17	1.23989688471268e-14	28.0928210857423	not-significant
HLA-DPB1	0.655830297831995	5.39163101210395	8.68634870551207	5.9247988565064e-17	1.23989688471268e-14	28.0915860788215	DEmRNAs
ITGAM	0.326085016033538	0.931706399355509	8.68572922142203	5.95276584142432e-17	1.24130049708301e-14	28.0869286120367	not-significant
RAC2	0.635522706223728	2.4322218544553	8.68388422666692	6.03683531096385e-17	1.25435125729981e-14	28.073058822035	DEmRNAs
CCL21	0.99675008637631	3.01532198986694	8.68241735340834	6.1045124973378e-17	1.26391550064561e-14	28.0620330999552	DEmRNAs
IGLL5	0.923625981954337	1.38706013104366	8.66294839227377	7.07712712782935e-17	1.45497261131187e-14	27.9158236156839	DEmRNAs
S1PR5	0.354242436578966	0.621992767665281	8.65996755303012	7.23899776586893e-17	1.48302934230101e-14	27.8934590061381	not-significant
TNFSF15	0.489949528565921	1.469103238842	8.65048602441103	7.77862625428605e-17	1.58800926961189e-14	27.8223584329688	not-significant
NNMT	0.804617703200149	3.13069954000416	8.62463414120962	9.46052917715791e-17	1.92395118361262e-14	27.6287880500076	DEmRNAs
IL4I1	0.404616913437791	0.930707824170478	8.62422166631321	9.49009095998141e-17	1.92395118361262e-14	27.6257030062796	not-significant
CST7	0.590446347754426	1.7961082774553	8.62199911737856	9.6509590945953e-17	1.94979428600739e-14	27.6090816443747	DEmRNAs
TNFAIP8L2	0.432559743534231	1.27554903179418	8.62032229773336	9.77410979647358e-17	1.96475237020382e-14	27.5965436002598	not-significant
CD244	0.133756266343825	0.249903420767152	8.62007641154822	9.79229862348314e-17	1.96475237020382e-14	27.5947051912499	not-significant
FAM26F	0.521862205007772	1.41434417179002	8.6156785967504	1.01233289961046e-16	2.02421510306697e-14	27.5618306767775	not-significant
CASP10	0.32773996850062	0.898324930648649	8.61243295541748	1.03747096395558e-16	2.06739990349743e-14	27.5375767554003	not-significant
GRAMD2	0.391287590033894	0.91526133287526	8.60240272233763	1.11912472191309e-16	2.21499441146913e-14	27.4626654520828	not-significant
SIRPA	0.426946341255046	2.37253752296674	8.59681026262199	1.16737896153284e-16	2.30269444010196e-14	27.420925650184	not-significant
TMEM139	0.208688865964625	0.425272130463617	8.59340531488973	1.19776035451297e-16	2.35466780535181e-14	27.3955222739349	not-significant
BATF2	0.350221150395852	0.824244023004158	8.58437833531124	1.28214267106979e-16	2.51209611193797e-14	27.328210179299	not-significant
C10orf54	0.520683528436719	2.60164278969231	8.58191213131632	1.30620151008405e-16	2.55067516954105e-14	27.3098292920604	not-significant
MOB3C	0.27540033971768	2.0010563878815	8.58130301134368	1.3122121591786e-16	2.5538710445987e-14	27.3052900511558	not-significant
C4A	0.718318222044996	1.61471616859667	8.57681405866485	1.35735978122081e-16	2.63296231050297e-14	27.2718450857268	DEmRNAs
TMIGD2	0.172609944837935	0.225901296343035	8.57188621581708	1.40869175285548e-16	2.72348627066136e-14	27.2351449564191	not-significant
IL18	0.426796820760583	1.21397677350104	8.5704918139022	1.42356217706168e-16	2.74315263472278e-14	27.224762953317	not-significant
CSF1	0.462326117440953	2.42777776346362	8.56984241229253	1.43054052427895e-16	2.74753189444325e-14	27.2199282645197	not-significant
CTSS	0.658071378842566	2.99211154932848	8.55272546222649	1.62718228967642e-16	3.10478079566462e-14	27.0925924165157	DEmRNAs
SLCO3A1	0.315026007147505	0.90367326993763	8.55162112470011	1.64074964916358e-16	3.12047067640762e-14	27.0843834910597	not-significant
CAPG	0.691573128214736	3.83785646720166	8.54691751711636	1.69979994229995e-16	3.22227984516451e-14	27.0494286681799	DEmRNAs
SASH3	0.537274271033643	1.64814957468399	8.53914182965178	1.80206028614824e-16	3.4050774733766e-14	26.9916747331812	not-significant
CCDC109B	0.327060089105247	1.11355329848857	8.53866275309646	1.80855604454726e-16	3.40632779912841e-14	26.9881176560675	not-significant
RUNX3	0.425143527066706	1.13276263259252	8.53563568034882	1.85013858688647e-16	3.47344185442252e-14	26.965645456203	not-significant
IFI27L2	0.586464085141003	2.02764322006237	8.53176649524482	1.90466822531159e-16	3.56138727696e-14	26.9369301742591	DEmRNAs
LRG1	0.975898174477523	2.6786841103659	8.52344372585287	2.02740764901549e-16	3.75791271120849e-14	26.8751949693243	DEmRNAs
ANXA8	0.281440265992633	0.366074827839917	8.51101516471863	2.22539690088187e-16	4.09887220352649e-14	26.7830871962655	not-significant
BPIFB1	0.471182176210159	0.564212494769231	8.5065474577553	2.30114351746822e-16	4.22505869667979e-14	26.750001342257	not-significant
F11R	0.288810649035648	4.21222637265904	8.50337456665558	2.35648018144765e-16	4.31309744057002e-14	26.7265121022016	not-significant
GALNT5	0.259201334968415	0.471954275987526	8.49824504910657	2.44873711811108e-16	4.45998333557313e-14	26.6885514324628	not-significant
SECTM1	0.697257575364245	2.67395279065281	8.49806664508775	2.45200926699261e-16	4.45998333557313e-14	26.687231469042	DEmRNAs
S100A16	0.694824241421859	3.61928657198545	8.49377261888452	2.53208452651121e-16	4.59132979035436e-14	26.6554672942245	DEmRNAs
SLC5A5	0.153458717028647	0.137347310629938	8.4914293954327	2.57686598221583e-16	4.65806421373485e-14	26.6381387804268	not-significant
ZFP36L2	0.65367740291192	5.57296432612682	8.485624025149	2.69121421973922e-16	4.83482845070504e-14	26.5952223473491	DEmRNAs
LAPTM5	0.624136377704709	4.18060534031393	8.47206224862463	2.978259019274e-16	5.33409844657519e-14	26.4950508971033	DEmRNAs
KRT4	0.69468149766676	0.883583123528067	8.4658946955193	3.11861950802427e-16	5.56840480779857e-14	26.4495346482844	DEmRNAs
MAP3K8	0.386112670710583	1.08435433800832	8.46464793078618	3.14777797976167e-16	5.60333271049832e-14	26.4403365634609	not-significant
SYT12	0.22472080039418	0.504700277586279	8.4624169543096	3.20062876511341e-16	5.68009458081085e-14	26.4238798966878	not-significant
IFITM1	0.765544887025732	5.06186479825156	8.46110931244131	3.23201300722489e-16	5.71841040766181e-14	26.4142356456235	DEmRNAs
BCL2A1	0.425990937469195	1.0683528942973	8.45874542719957	3.28952184142365e-16	5.802577394417e-14	26.3968040823536	not-significant
ID1	1.00967767237571	4.6622270221975	8.45822018832278	3.3024366333998e-16	5.80781228055163e-14	26.3929313996596	DEmRNAs
EPHA2	0.632839245596932	1.83329065860291	8.45362298058296	3.41763550034394e-16	5.97441568738269e-14	26.3590429418077	DEmRNAs
TRIM47	0.399711293652272	2.47389160346154	8.45180410965505	3.46430261399925e-16	6.03791751413655e-14	26.3456388456918	not-significant
TPST2	0.361760275751524	2.08670686489397	8.42897662890044	4.10640098909484e-16	7.13197518761726e-14	26.1775944209742	not-significant
RIN1	0.30614138618304	0.974973395879418	8.42864795178369	4.11645681098021e-16	7.13197518761726e-14	26.1751773265816	not-significant
TSPAN15	0.539121415674023	4.45847409886486	8.42436202728038	4.24983386078457e-16	7.34127365768131e-14	26.1436650018129	not-significant
NTF4	0.439304286478326	0.747404853887734	8.42230236884002	4.31544104174238e-16	7.43261522431304e-14	26.1285255632338	not-significant
HLA-A	0.708974382820428	7.45672652610187	8.42100167462558	4.35738736564981e-16	7.48278753288811e-14	26.1189662768236	DEmRNAs
FAIM3	0.526179877708734	1.49087702801663	8.41196356754508	4.66020063476342e-16	7.97932945636164e-14	26.0525721329267	not-significant
IL24	0.299556589442632	0.629340891016632	8.40050865426013	5.07403156151658e-16	8.59684668584827e-14	25.9685001812921	not-significant
CCL19	1.04454846021592	3.23795976145946	8.40035699288936	5.07974738660602e-16	8.59684668584827e-14	25.9673876520872	DEmRNAs
TRIM22	0.595424805660064	2.47064061880873	8.39812673253436	5.16454029928245e-16	8.71508712295388e-14	25.9510290483496	DEmRNAs
EVA1C	0.496615311563638	2.52449597793763	8.37324421753689	6.21084956947433e-16	1.04505150954725e-13	25.7687389550766	not-significant
IL4R	0.401200168555807	3.01681495326611	8.37215957256927	6.26094057559586e-16	1.05045269364171e-13	25.7608019710716	not-significant
MUC20	0.558606253223394	1.5620661960894	8.3678085694114	6.4659234794567e-16	1.08173602921214e-13	25.7289708257144	not-significant
HLA-E	0.540353465300795	7.07442175161954	8.36216905267158	6.74150831565304e-16	1.1242358251968e-13	25.6877314983303	not-significant
DOK2	0.411438598465085	1.20220788665696	8.36182944005316	6.75846977313573e-16	1.1242358251968e-13	25.6852487208196	not-significant
ADAM8	0.344626428620229	1.31128799581913	8.3589909654412	6.90189265911776e-16	1.14483183718156e-13	25.6645006619992	not-significant
CALCA	0.506458964483895	0.719168787490645	8.35544681680854	7.08520112057267e-16	1.17190832245574e-13	25.6386017953074	not-significant
AIF1	0.579749581068442	2.94798317076507	8.35205886130508	7.26492639550685e-16	1.19516666997279e-13	25.6138519675381	not-significant
PRSS22	0.549026273005277	2.69967107871933	8.35202477237469	7.26675746039941e-16	1.19516666997279e-13	25.6136029777676	not-significant
MSLN	0.614320953532543	0.768268328573805	8.35115996445058	7.313362931519e-16	1.19945315023202e-13	25.6072865671228	DEmRNAs
TMEM40	0.310311450399554	0.44434431602079	8.34996841110739	7.37806135985754e-16	1.20667470201121e-13	25.5985844625439	not-significant
GPR114	0.169709076275747	0.266404186110187	8.33937118938044	7.9789232946427e-16	1.29767519332675e-13	25.5212320272301	not-significant
HOXD10	0.520145069314215	1.30017287752183	8.32915150038764	8.60410148980716e-16	1.39546576023714e-13	25.4467047998511	not-significant
ARHGAP9	0.362435922616706	0.880004415596674	8.32487918918927	8.87958533812282e-16	1.43615609179218e-13	25.4155691471017	not-significant
VNN3	0.138535067483309	0.126198149810811	8.32019076589656	9.19193863918825e-16	1.48256829095659e-13	25.3814147029965	not-significant
HCK	0.442163590991543	1.54604067938046	8.3195573098001	9.23496511399828e-16	1.48540470553999e-13	25.3768011755384	not-significant
ABI3	0.40313292585147	1.87776634359459	8.31684412153249	9.42151711397425e-16	1.51124758168575e-13	25.3570437112906	not-significant
PTGS2	0.926685393636204	2.5112583018711	8.31446592378775	9.58809562437742e-16	1.53375380608363e-13	25.3397296148387	DEmRNAs
RNASE7	0.157718218126156	0.220302622	8.3062730482095	1.01845526191631e-15	1.62471440922152e-13	25.2801110286098	not-significant
VWA5A	0.482291323723554	1.69626442106237	8.30403464018898	1.03537945444446e-15	1.64721253969071e-13	25.2638300480381	not-significant
TRIM17	0.211822664679839	0.36752544039501	8.30275016494732	1.04521632121973e-15	1.65834362356131e-13	25.2544889464537	not-significant
APOBEC3D	0.324174870844429	0.78793985327027	8.29970328113135	1.068921090177e-15	1.6867863700585e-13	25.2323353904528	not-significant
SPI1	0.494611446205953	2.29832276933888	8.29819960809589	1.08081468013899e-15	1.70095759378101e-13	25.2214045933211	not-significant
DAPP1	0.340443138148878	0.598773353715177	8.29651106888497	1.09432643013576e-15	1.71759239990152e-13	25.2091316981959	not-significant
CLIC6	0.546288217249426	1.63121987048025	8.29357135631736	1.1182495202578e-15	1.7504352477022e-13	25.1877692993407	not-significant
CXCR6	0.312316621914376	0.685993231920998	8.29231093682019	1.12866430183226e-15	1.76201397302354e-13	25.1786117788366	not-significant
CD97	0.463408718970897	2.76391395211227	8.29034753897784	1.14507900306531e-15	1.78287274005265e-13	25.1643488782602	not-significant
TAPBP	0.314948530867992	5.63069638766736	8.28263584155664	1.2118658331001e-15	1.87188387294221e-13	25.1083525430458	not-significant
RGS19	0.30338559644761	2.09614265191684	8.27767658509142	1.25683393099809e-15	1.93622065248511e-13	25.0723629270196	not-significant
ODF3B	0.628974530073821	2.55655735379626	8.27672330974121	1.26566479457242e-15	1.94469395686053e-13	25.0654468037153	DEmRNAs
CSTA	0.77503422802101	2.04142155524532	8.26978000920279	1.33186170717e-15	2.04103436998779e-13	25.015090376185	DEmRNAs
ARL4C	0.512648472321965	2.55613025489605	8.26836429830331	1.34577305328825e-15	2.05695422152725e-13	25.0048267956568	not-significant
MPZL2	0.512534547008405	3.89584863008524	8.26527582011876	1.37662188125145e-15	2.09861153474225e-13	24.9824406107265	not-significant
B4GALNT3	0.384426288351223	1.56937372071518	8.26287011336931	1.40113410353924e-15	2.13041710685796e-13	24.9650077000215	not-significant
DUSP5	0.861646003864675	3.00331821620998	8.25815834615625	1.45039938005132e-15	2.19959658709238e-13	24.9308750019061	DEmRNAs
CD48	0.530133994064105	1.50439789308732	8.25256515405929	1.51110615672549e-15	2.28572422727282e-13	24.890376118537	not-significant
CD247	0.339014925778949	0.696655363592516	8.24243010894669	1.62757213668882e-15	2.44290628135861e-13	24.8170433576841	not-significant
SP140L	0.336551951110905	1.08524281393555	8.24133516032531	1.640673543456e-15	2.4508684508998e-13	24.8091248416539	not-significant
RASAL3	0.380729040629998	1.09661232859875	8.24128533928947	1.64127213986302e-15	2.4508684508998e-13	24.808764561668	not-significant
IGFBP4	0.662252424007733	6.5577551639605	8.23356838157496	1.73664421118548e-15	2.58666952955324e-13	24.7529792854138	DEmRNAs
RBM38	0.450667647176961	3.16197715876299	8.23319511684795	1.74139360332287e-15	2.58714372308429e-13	24.7502819808256	not-significant
HCST	0.531298370472092	1.88474585325572	8.23193380055277	1.75753763976296e-15	2.60450127342233e-13	24.7411680733539	not-significant
GABRE	0.54411061231377	0.968340506902287	8.22642617709443	1.82978165567389e-15	2.69786519014726e-13	24.7013838858697	not-significant
DLL1	0.517217778859433	2.63813175624532	8.22399731289666	1.86256617788471e-15	2.73928593018022e-13	24.6838454098912	not-significant
FGFBP1	0.555521258105658	0.603846671509356	8.21734385800925	1.95537545622524e-15	2.86855544629706e-13	24.6358217464984	not-significant
CLEC2B	0.378368545753361	1.31803848100832	8.21240957920715	2.02714042156081e-15	2.96638215021731e-13	24.6002257477457	not-significant
EMR3	0.0749058378725977	0.0987544091392931	8.21029674023544	2.05865982435769e-15	3.00497427911931e-13	24.5849886045118	not-significant
RAB38	0.346373622462328	0.889902287505198	8.20840910823641	2.08722877876821e-15	3.03390741434253e-13	24.571378082987	not-significant
DDB2	0.327475725364336	2.27496381661331	8.17951219329909	2.57676030268475e-15	3.69654309073353e-13	24.363315337657	not-significant
NKG7	0.571630453190173	1.80800729682952	8.17108541995034	2.7397677767282e-15	3.89213676836567e-13	24.3027454350174	not-significant
CCR5	0.386378089643913	0.964924909573805	8.16679005710297	2.82673491708026e-15	4.00593620397002e-13	24.271889404612	not-significant
PHYHIP	0.441618399837327	1.11808022246985	8.1470188610196	3.26351609772591e-15	4.60258247337978e-13	24.1300198738194	not-significant
HRASLS2	0.239742780004039	0.326861321058212	8.14590308589215	3.29006150800517e-15	4.62883906669634e-13	24.1220213100109	not-significant
IER5	0.473779884581415	1.94266848659459	8.14440124933187	3.32612868771966e-15	4.66833355023769e-13	24.1112565289814	not-significant
NCF4	0.424427653137131	1.46477570575052	8.13714002056566	3.5060932837057e-15	4.89737484583074e-13	24.0592310905802	not-significant
RNASE6	0.511780504853461	2.69337103931185	8.13511557867762	3.5579597011437e-15	4.95796164846485e-13	24.0447325813292	not-significant
FLT3LG	0.224208206239749	0.661575215089397	8.12519538887157	3.82327607439313e-15	5.28980142548795e-13	23.9737263548977	not-significant
C10orf55	0.0644316232116367	0.110880521619543	8.12381300897292	3.86176642165596e-15	5.33042449317321e-13	23.9638368388637	not-significant
TAX1BP3	0.378294130951462	3.724291502842	8.11558486899747	4.09891335287556e-15	5.64441636637608e-13	23.9049992979659	not-significant
ANO9	0.414686380771526	1.11619414741996	8.11341434987087	4.16383210004217e-15	5.72032152529793e-13	23.8894859505722	not-significant
IRF1	0.590043107413177	2.63232957330561	8.1116669531292	4.216832442753e-15	5.77953511349811e-13	23.8769990720365	DEmRNAs
AOAH	0.395191652591831	1.1576788212183	8.11110670006042	4.23396612726503e-15	5.78942810942912e-13	23.87299594152	not-significant
HCLS1	0.485614667567447	2.15555390081913	8.10748920331703	4.34626358253354e-15	5.92909560264921e-13	23.847153187689	not-significant
TNFRSF1B	0.511798150000011	2.66992678481913	8.08244252655511	5.20868811193182e-15	7.08903666180334e-13	23.668464327015	not-significant
RIPK3	0.222536636960568	0.564702382461538	8.07263545855557	5.59062854176839e-15	7.55601918213497e-13	23.5986128847295	not-significant
DIRAS3	0.351132991353413	1.07484118503742	8.07134413614405	5.64293701131056e-15	7.60910307804595e-13	23.5894201673674	not-significant
S100A6	0.747061901505752	6.89843968410603	8.06196680634248	6.03756504503206e-15	8.10380023642039e-13	23.5226980273004	DEmRNAs
DDO	0.292426195054838	0.823152760950104	8.05352097535343	6.41624429685199e-15	8.59232237982333e-13	23.4626542841985	not-significant
PTAFR	0.326614983318235	1.02086990602287	8.04804446481103	6.67422580847422e-15	8.87672032527072e-13	23.4237458784662	not-significant
BACE2	0.61862698655369	3.92957627292931	8.04756147159696	6.69746358798094e-15	8.88738196616916e-13	23.4203153734639	DEmRNAs
TMC8	0.415445296989998	1.07325884776923	8.02523664262349	7.8633578421144e-15	1.04108361525518e-12	23.2619224890427	not-significant
CHST11	0.365746790666721	1.29819645167983	8.02063517481065	8.12748283248641e-15	1.0736184166072e-12	23.2293171676842	not-significant
CD1A	0.106944419380284	0.123672602274428	8.01984755118208	8.17356227086894e-15	1.07726812710886e-12	23.2237376137262	not-significant
WNT3A	0.318876760542063	0.550385866199584	8.01769826591597	8.30062116510064e-15	1.09155037830345e-12	23.2085141282679	not-significant
CCR7	0.50388063596336	0.909244364711019	8.01352727691945	8.55278585935221e-15	1.11966705822869e-12	23.1789797134087	not-significant
APOL3	0.457979362032787	2.56732763385655	8.00625227234602	9.01083360730385e-15	1.17699226360101e-12	23.1274941250427	not-significant
RP11-817J15.3	0.440050761550284	0.459663032694387	8.00298180308786	9.2245594356514e-15	1.20221953519951e-12	23.1043604844589	not-significant
SLC4A11	0.345422913043715	0.99810905668815	7.99141471406639	1.0021398769395e-14	1.30026535544147e-12	23.0225987385421	not-significant
OPTN	0.465819160287107	3.19478947847193	7.98809261121723	1.02625575910602e-14	1.32860299350162e-12	22.9991332367693	not-significant
MMP9	0.806478153023694	2.17607437080249	7.97780691058524	1.1046131987041e-14	1.42373180646216e-12	22.9265280678629	DEmRNAs
FXYD5	0.507656124354927	3.11756287782952	7.97591512744121	1.11965477309713e-14	1.43994015940137e-12	22.9131820600685	not-significant
IL2RB	0.473552780376901	1.22612423128274	7.95879724916245	1.26528324420281e-14	1.61301512618493e-12	22.7925303885453	not-significant
LY96	0.479330622767288	1.90283210170478	7.94727805250712	1.37364847570803e-14	1.7435481206775e-12	22.7114516751894	not-significant
SLFN13	0.228231974262293	0.462359203160083	7.94524318889555	1.39372116774024e-14	1.76518867290346e-12	22.6971384996014	not-significant
FERMT3	0.445761819296044	1.9923460114948	7.94354703240449	1.41067372817226e-14	1.7827923585886e-12	22.6852099298349	not-significant
P4HA2	0.296098505911043	1.70094461843035	7.94169381311704	1.42942878582073e-14	1.80259305653812e-12	22.6721790178036	not-significant
LURAP1L	0.483365665778855	2.05676978990437	7.93905234867931	1.45658716452339e-14	1.83288264601351e-12	22.6536095931438	not-significant
APOBEC3G	0.381773911891083	1.07765461379002	7.93437352496748	1.50594832647609e-14	1.886862766909e-12	22.62072922619	not-significant
WAS	0.416841075715423	1.69577553987526	7.93159963254881	1.53598835737975e-14	1.9203801332405e-12	22.6012427642676	not-significant
CYTIP	0.45308155294151	1.17425903347193	7.92697375046631	1.58740540292603e-14	1.98042391582568e-12	22.5687578040159	not-significant
SERPING1	0.661537930528063	5.41039844275676	7.91584809599085	1.71812675939445e-14	2.13438866171837e-12	22.4906882402636	DEmRNAs
ADORA2B	0.298970372684019	0.703524246	7.91339075484141	1.74840146586469e-14	2.16738675981829e-12	22.4734562547499	not-significant
S1PR4	0.357476841440656	0.764788657305613	7.90057712150035	1.91500270005004e-14	2.36888268321656e-12	22.3836679517488	not-significant
PDPN	0.507340094113039	1.98227273046362	7.89709087184543	1.96297952817947e-14	2.42309694950983e-12	22.359258312302	not-significant
GPR132	0.236103903247916	0.486473500640333	7.89516258668692	1.99002352234014e-14	2.45129754006062e-12	22.3457606193538	not-significant
IFITM3	0.601740654132923	7.05779200238046	7.89188276320846	2.03686969854019e-14	2.5037202334456e-12	22.322808199938	DEmRNAs
TPRG1	0.0825168161537895	0.190253141671518	7.8873990354636	2.10267643527271e-14	2.57918002156024e-12	22.2914426624694	not-significant
SCGB1A1	1.3251174004631	2.62709598003118	7.87781709899799	2.25042150311171e-14	2.74311816914788e-12	22.2244590714995	DEmRNAs
ST6GALNAC4	0.399601322312075	1.72747995924532	7.87336797073691	2.32246099258116e-14	2.81915862731469e-12	22.1933782808722	not-significant
IL15RA	0.274682164436456	1.39305640820582	7.86545302106787	2.45628604187897e-14	2.96312341171875e-12	22.1381193684523	not-significant
IQCA1	0.160376216387135	0.343783542943867	7.86219161193234	2.51361763507308e-14	3.02603284245386e-12	22.1153620279902	not-significant
SMARCD3	0.453326297075882	2.26158524093347	7.85390763066343	2.66524327866415e-14	3.19539136162964e-12	22.0575911147642	not-significant
GMFG	0.519621439092077	2.38155620278378	7.85139761940892	2.71294148415351e-14	3.24591218105063e-12	22.0400960529382	not-significant
PSTPIP2	0.344920050973567	1.93814273178586	7.84079547169945	2.923881090115e-14	3.49113793882504e-12	21.9662455370874	not-significant
PF4V1	0.147563046181512	0.210823055617464	7.83908889266817	2.9593145995676e-14	3.52623472499905e-12	21.9543653622092	not-significant
PADI2	0.441615186537168	1.01822719100624	7.82946187746824	3.1672796345128e-14	3.75107415862676e-12	21.8873853261933	not-significant
ITGB2	0.52106920348323	2.39263762142412	7.82380297860632	3.29618504778844e-14	3.89583717378996e-12	21.8480431924052	not-significant
SLC43A3	0.295785837789675	1.25939450654886	7.81561351372939	3.49194826674599e-14	4.1188764333434e-12	21.7911468760743	not-significant
DMKN	0.483474424484267	1.19067720907484	7.8108783889708	3.6103252342964e-14	4.24992055352549e-12	21.7582706328587	not-significant
VAV1	0.349749169564535	1.04943587259875	7.80602395501044	3.7357936988111e-14	4.38876834391315e-12	21.7245820332563	not-significant
CD53	0.571279328103358	2.8319826484948	7.80572985283522	3.74353179671828e-14	4.38902793202792e-12	21.7225415562299	not-significant
MUC15	0.2902922087458	0.456686782675676	7.78784279886197	4.24510800927009e-14	4.95718242674506e-12	21.5985534018222	not-significant
DENND2D	0.351651624169425	2.19925605681289	7.78683235170757	4.27534085227949e-14	4.9825214838731e-12	21.5915558388397	not-significant
KCTD14	0.432557756775138	1.06529299503534	7.78606612459534	4.29840806107425e-14	4.99942532792714e-12	21.5862500213386	not-significant
FGFR2	0.655462063205545	2.03845092282328	7.78181332374889	4.42868754187962e-14	5.14071132222118e-12	21.5568084306743	DEmRNAs
TMEM71	0.144073405733771	0.327035392733888	7.77944768102688	4.50283401632645e-14	5.21640812919151e-12	21.5404367924757	not-significant
PRSS12	0.249484249083023	0.509781820648649	7.77858407862525	4.53020592857543e-14	5.23772541686602e-12	21.5344611184022	not-significant
ERP27	0.607354730458536	1.72171561014553	7.77123293664544	4.7699435604511e-14	5.50400582340037e-12	21.4836159270015	DEmRNAs
WNT7A	0.0531128233873486	0.0656471630935551	7.76634484972563	4.93623791981863e-14	5.68465726675444e-12	21.4498274537071	not-significant
ARHGAP22	0.189612708751333	0.483596181486486	7.75456944298635	5.36068365672257e-14	6.14919914862595e-12	21.3684987861142	not-significant
PLEKHA2	0.391754922276542	1.9678280047921	7.7513054163978	5.48457630862265e-14	6.27897954767746e-12	21.3459722546148	not-significant
GZMH	0.424004433307736	1.19260243716216	7.74764302293516	5.62695369162942e-14	6.42519051822146e-12	21.320705188268	not-significant
TLR1	0.276740304937365	0.629623163675676	7.7474565928055	5.63429795216296e-14	6.42519051822146e-12	21.3194192442126	not-significant
MLKL	0.244846494008003	0.987991146742204	7.73806291100693	6.01685240542119e-14	6.84806942291086e-12	21.2546553496447	not-significant
TBC1D22A	0.19023827475095	2.52493660458836	7.73718738711883	6.05378641243264e-14	6.87450574310026e-12	21.2486222424408	not-significant
COX6B2	0.0429205316687187	0.0669099056444906	7.73129987663199	6.30802425686046e-14	7.13772504428899e-12	21.208066063426	not-significant
ROBO1	0.48764232447542	2.01167808220166	7.72861651430393	6.42736440142666e-14	7.25869488019533e-12	21.1895896640893	not-significant
RAB20	0.320522884155785	3.93880267227027	7.72754340001205	6.47571101222488e-14	7.29917642607672e-12	21.1822020899412	not-significant
NTN1	0.4419813640732	1.27049996614553	7.72617744725266	6.53776982646198e-14	7.35492807047467e-12	21.1727997012989	not-significant
SERPINB4	0.317006014914644	0.271408841286902	7.72544398978149	6.57133435060424e-14	7.37847112939865e-12	21.1677515597897	not-significant
ARHGAP40	0.357256856708273	0.430202638116424	7.7240299223577	6.6365253127855e-14	7.43736666866808e-12	21.1580200616655	not-significant
L3MBTL4	0.136193646331156	0.303853359902287	7.72317795143192	6.67611009404531e-14	7.46739540346788e-12	21.1521575359807	not-significant
SERPINF2	0.641671122019151	2.77788453309148	7.72208337748181	6.72730872776271e-14	7.4959422650359e-12	21.1446263655661	DEmRNAs
FGF1	0.241238079448664	0.567996280632017	7.71620619964862	7.0089058257584e-14	7.79483779902011e-12	21.1042029051113	not-significant
SERPINA3	0.362225470131591	0.471372207759875	7.70833591889101	7.40427682103686e-14	8.21888803706995e-12	21.050108361848	not-significant
RBP5	0.391172795289958	1.94047383727859	7.70740032056698	7.45271601018784e-14	8.25695881758705e-12	21.0436806056839	not-significant
HLA-B	0.600823274089318	8.18356091019543	7.68559271136083	8.67461512720359e-14	9.59251426954614e-12	20.8940301786098	DEmRNAs
DHRS3	0.384990995857939	6.0257828654158	7.67738851615731	9.18373790663022e-14	1.00981338070512e-11	20.8378161773412	not-significant
CD6	0.350930605486457	0.766508310713098	7.67112264854198	9.59231396963194e-14	1.05275645816711e-11	20.7949149101564	not-significant
ETS2	0.650435361181652	4.15800863750104	7.6679610589832	9.80522121795946e-14	1.07410403612195e-11	20.7732784642647	DEmRNAs
PCP4L1	0.572289115042932	1.28273487318503	7.66620644857772	9.92538321351159e-14	1.08523099192379e-11	20.7612737357093	not-significant
MAP4K1	0.356952641815602	0.96568460554262	7.66453481279082	1.00412127752705e-13	1.09584353328919e-11	20.7498387018991	not-significant
EFHD2	0.437213441130434	4.60997807225988	7.66209711579528	1.02125160185444e-13	1.11245927756484e-11	20.7331668245114	not-significant
TFCP2L1	0.681853171821611	1.78394913558836	7.6548915754324	1.0735891354136e-13	1.16729327466283e-11	20.6839109962189	DEmRNAs
PPAP2C	0.68070472659622	2.73810042290021	7.64417682800878	1.15634105205665e-13	1.25493094807493e-11	20.6107338738947	DEmRNAs
ARHGAP30	0.397390678140029	1.6565675515842	7.64079165857765	1.18376944972446e-13	1.28231441300671e-11	20.5876312964907	not-significant
RASSF4	0.276965523641546	1.14647027247401	7.63385525370511	1.24199076129785e-13	1.34289101073884e-11	20.5403178296587	not-significant
IL12RB1	0.204052465119572	0.451759839677755	7.62446278435915	1.32534817125946e-13	1.43037160213172e-11	20.4763051091389	not-significant
SLC2A9	0.190156585725177	0.563822698538462	7.62392192910949	1.33031265828224e-13	1.43308053836024e-11	20.4726208857983	not-significant
IL7R	0.608389534105335	1.49440180225572	7.62281744305427	1.34050769478273e-13	1.44140373435137e-11	20.4650979317601	DEmRNAs
IL18BP	0.348194874180953	1.76633063186694	7.61804579169797	1.38544507329446e-13	1.48153812260886e-11	20.4326067392018	not-significant
CHI3L1	0.597532512916953	1.38277407112682	7.61570455365734	1.4080336569011e-13	1.50294078840009e-11	20.4166705827775	DEmRNAs
SLAMF7	0.400614879962096	0.870833276948025	7.6092761314114	1.47193954460574e-13	1.56828712027182e-11	20.3729338548441	not-significant
PIK3R6	0.162545966703415	0.425196963301455	7.60798823079584	1.48508233684672e-13	1.57940805831456e-11	20.3641749147628	not-significant
A4GALT	0.421725990337478	3.18095650116632	7.5985705447602	1.58476787516518e-13	1.68236076231399e-11	20.3001611184426	not-significant
INPP5D	0.39121778887884	1.3462510870395	7.59254633763882	1.6519626016488e-13	1.7505107154713e-11	20.2592460835682	not-significant
SPN	0.30500659965144	0.782443961039501	7.58971577673813	1.68449716706625e-13	1.77853048993665e-11	20.2400303621425	not-significant
VAV3	0.3140956504882	0.836698844029106	7.58758904058715	1.70935667235757e-13	1.80152000052241e-11	20.2255963719078	not-significant
P2RY6	0.178141269891031	0.356009357819127	7.58127999095973	1.78525033276002e-13	1.87811551673621e-11	20.1827960493001	not-significant
LY6E	0.56753288174149	5.15265755536798	7.57725585579758	1.83538263982965e-13	1.92738284517507e-11	20.1555111035585	not-significant
WDR86	0.225230658886262	0.578611100430353	7.57563051473954	1.85602208188246e-13	1.94207099094751e-11	20.1444939908604	not-significant
CD101	0.132401734462294	0.475256148715177	7.56195291374301	2.03901618391606e-13	2.12592924875548e-11	20.0518562110398	not-significant
ZBTB7C	0.331171639358841	0.876774547977131	7.55697196673653	2.10998111352681e-13	2.19599763414421e-11	20.0181531964336	not-significant
LXN	0.624443883660613	3.60169918935551	7.54655832308944	2.26630322666982e-13	2.35449548924503e-11	19.9477469401093	DEmRNAs
GCNT3	0.159312509881939	0.197102033205821	7.54540643185697	2.28428042585925e-13	2.36700480273527e-11	19.9399637428497	not-significant
TNFSF14	0.124362539432384	0.202175616326403	7.54526789535484	2.28645196489406e-13	2.36700480273527e-11	19.9390277305998	not-significant
CLEC4A	0.264205851391617	0.995451945081081	7.54445653314343	2.29921085159279e-13	2.37247513697295e-11	19.9335460900081	not-significant
C16orf74	0.325914242691332	0.789869461	7.54385989798757	2.30863783695797e-13	2.37732693803289e-11	19.9295154621925	not-significant
RP11-347C12.3	0.0299770160596084	0.0439580365675676	7.53951770001199	2.37840244990924e-13	2.44485534934596e-11	19.9001888791331	not-significant
C11orf45	0.187868897963255	0.455258528399168	7.53619447066878	2.43319518325208e-13	2.49678325420983e-11	19.8777532525059	not-significant
EDN1	0.631382335015544	2.02445217481705	7.53246302175896	2.49620179339106e-13	2.55694270369691e-11	19.8525709650074	DEmRNAs
SDC4	0.529433523826296	5.45810392188566	7.53041293704311	2.53149951047771e-13	2.58855800207114e-11	19.8387398208941	not-significant
STOM	0.554032913136467	4.82831567313721	7.52620977917389	2.60541305381551e-13	2.65947992960011e-11	19.8103919912543	not-significant
PLLP	0.230042341231759	0.887272514970894	7.52509974328484	2.62528566062986e-13	2.67508820012557e-11	19.8029075349616	not-significant
HLA-DQB2	0.625198942151435	1.88401522689189	7.52308546924278	2.66172866531124e-13	2.70100255139219e-11	19.7893284444793	DEmRNAs
ATP1B1	0.595487971851338	4.17895690672141	7.5229281596766	2.6645956627364e-13	2.70100255139219e-11	19.7882680735275	DEmRNAs
PARP3	0.362781363824296	2.57056427367152	7.52188502845208	2.6836840662631e-13	2.71563711571757e-11	19.7812371188215	not-significant
SLAMF8	0.398269545556473	1.20644258414345	7.52093357525646	2.70121229687443e-13	2.72864502383404e-11	19.7748247667341	not-significant
CHAC1	0.444004252927666	1.27787378026819	7.51691999265972	2.77640276739082e-13	2.79975523971758e-11	19.7477821306159	not-significant
TAGLN2	0.474705703966365	5.80807000371933	7.51164816312441	2.87830600165949e-13	2.89751125032574e-11	19.7122790126184	not-significant
CD59	0.309037423434154	5.56928942966736	7.50968849654615	2.91711800806337e-13	2.9315278681032e-11	19.699086657422	not-significant
CFP	0.169149524682294	0.376589487261954	7.50246853064196	3.0646133167318e-13	3.07446009835085e-11	19.6505057435583	not-significant
BTN3A2	0.449255264549727	2.19706439027443	7.49800464223106	3.15945565496646e-13	3.16417045156993e-11	19.6204880855752	not-significant
CLDN16	0.0849458483121707	0.121111876143451	7.49230688616653	3.28472419182537e-13	3.27891859382289e-11	19.5821937264379	not-significant
PRRX2	0.511106125782858	2.18690232597921	7.4922827777466	3.2852644893322e-13	3.27891859382289e-11	19.5820317437218	not-significant
PRODH	0.0761473141311563	0.115872904798337	7.48795378650315	3.38371512425337e-13	3.36567248653802e-11	19.5529522461984	not-significant
CLCA4	0.437242953860214	0.442136611719335	7.48486960304146	3.45562348042715e-13	3.43135183931462e-11	19.5322427062109	not-significant
DTX4	0.335472493950491	1.56276322958628	7.47814458732384	3.61767937943521e-13	3.58617055903368e-11	19.4871092613259	not-significant
CYTH4	0.297263048367968	0.95117084085447	7.4756111402056	3.68065117372015e-13	3.64240983186438e-11	19.4701149173824	not-significant
ARHGDIB	0.614642225474396	4.91804441004366	7.47450699265064	3.70843275817366e-13	3.66369312100652e-11	19.4627097294713	DEmRNAs
GZMA	0.53535231592544	1.72961889231393	7.47268804119462	3.75465071971962e-13	3.70308769547752e-11	19.4505124526102	not-significant
TMEM106A	0.23952035476779	0.835854836912682	7.46445892466615	3.97093579029608e-13	3.90551773361199e-11	19.3953601250681	not-significant
GIPR	0.235390666893575	0.41511842322869	7.46437226634879	3.97327749972686e-13	3.90551773361199e-11	19.3947795886862	not-significant
SPNS2	0.32732391386131	1.33643120574636	7.46266965540211	4.01956290521543e-13	3.94437343440023e-11	19.3833746384256	not-significant
MEAF6	-0.4064453473363	5.23833243398129	-7.45975467688241	4.10004262392281e-13	4.00986915716886e-11	19.3638534193976	not-significant
C2orf54	0.446041191121955	0.868907647719335	7.45824396868651	4.14237415117928e-13	4.04449497600175e-11	19.3537387861426	not-significant
SHKBP1	0.263118603956428	3.50582720606653	7.45688994325293	4.18068094530823e-13	4.07508210941088e-11	19.344674568702	not-significant
S100P	1.10950615606807	2.52229415431185	7.45205819718732	4.32024180959332e-13	4.20409930894542e-11	19.3123401631621	DEmRNAs
STAB1	0.390616110553375	1.86467554486694	7.45069140363348	4.36054638254408e-13	4.23625992741433e-11	19.3031964917065	not-significant
STAC2	0.476120754330051	0.85303505756341	7.44962978197675	4.39210727271806e-13	4.25983334438852e-11	19.2960952977104	not-significant
CHP2	0.395364784282704	0.553892920345114	7.44915478433085	4.40630120723124e-13	4.26126707276205e-11	19.2929182951075	not-significant
KCNJ15	0.180971624871672	0.260592276261954	7.44909195201765	4.40818215004758e-13	4.26126707276205e-11	19.2924980557367	not-significant
SLC16A3	0.324493982911383	1.1951023327921	7.44220055763146	4.61935536540525e-13	4.45802151603168e-11	19.2464236149521	not-significant
RILPL2	0.325061126623956	2.62392240247817	7.43311641630079	4.91300840097625e-13	4.7257960709687e-11	19.1857405886484	not-significant
CEACAM3	0.0380404564834519	0.044327699010395	7.42832724054823	5.07514734825389e-13	4.87372743787007e-11	19.1537720572554	not-significant
HOXD11	0.371132616136118	0.796265745779626	7.42702411146448	5.12016982494696e-13	4.90888925400949e-11	19.1450762870937	not-significant
RNF39	0.505237429722932	1.76605736282121	7.42629145981774	5.14565509597013e-13	4.92523547685915e-11	19.1401878401053	not-significant
TGM2	0.717514251559516	5.32523577458836	7.42421706805622	5.2184923481459e-13	4.97862929299338e-11	19.126349021641	DEmRNAs
SLITRK5	0.211900640770212	0.417454406199584	7.42278545898504	5.26935108683946e-13	5.01894946015164e-11	19.1168001669885	not-significant
SKAP1	0.32270591632973	0.865509596883576	7.41891267745713	5.40939317996994e-13	5.14394527034047e-11	19.090975980994	not-significant
BTG3	0.399819994672053	2.9645010017921	7.4129474203837	5.63230193099699e-13	5.33852618255067e-11	19.0512198474172	not-significant
CCNJL	0.159468853962009	0.395793361852391	7.41085507764518	5.71261170244877e-13	5.40587130422814e-11	19.0372812086708	not-significant
PTPN7	0.295186843611013	0.680364164203742	7.40778885116694	5.83234293779629e-13	5.51024283348078e-11	19.0168604589919	not-significant
THSD4	0.58369835475967	2.66953925327859	7.40588050908755	5.90810476354218e-13	5.57280311516861e-11	19.0041544891081	not-significant
INPP1	0.39309388463608	1.8498514534158	7.40192572909198	6.06820955188379e-13	5.71458953396514e-11	18.9778313732216	not-significant
PARVG	0.245526547560977	0.700282559160083	7.39557125373504	6.33445508114181e-13	5.95571382967193e-11	18.9355592328236	not-significant
HLA-DOB	0.335136219454109	0.642499785850312	7.39523848169191	6.3487104723401e-13	5.95952023068362e-11	18.9333463149676	not-significant
CHST2	0.498389484432271	1.72457451670478	7.39436674703692	6.38620405805515e-13	5.98509303912786e-11	18.9275496974359	not-significant
GRAP2	0.196148321462169	0.489152123569647	7.39028446486634	6.56470595692619e-13	6.13269578731279e-11	18.9004117097496	not-significant
SRGN	0.564960034329911	4.80154330023493	7.38078764481176	6.99919325493267e-13	6.51773359769942e-11	18.8373253658658	not-significant
MFNG	0.330410708590565	1.5080769676237	7.37254726884104	7.39905525259833e-13	6.86818186062733e-11	18.7826377651486	not-significant
KRT13	1.12704850024493	1.63464286939085	7.36300025244461	7.89050434080652e-13	7.28960248333339e-11	18.7193394298046	DEmRNAs
HLA-DQA1	0.594010884355824	2.75403678986071	7.36192280538721	7.94794683319189e-13	7.33107064375316e-11	18.7121998768534	DEmRNAs
ISM2	0.269914558135354	0.512582398397089	7.35838019134094	8.13973385889795e-13	7.49612998137972e-11	18.6887311075544	not-significant
SH2D2A	0.290986875837632	0.746621742496882	7.35546774445592	8.30081232553666e-13	7.63243353151352e-11	18.6694437527274	not-significant
SLA2	0.219994749481101	0.617467078182952	7.34930799046836	8.65189794340224e-13	7.94274159153187e-11	18.6286715212879	not-significant
THEMIS2	0.374658644937327	1.33078651439917	7.34380579971732	8.97784085349043e-13	8.22902973175425e-11	18.5922748236369	not-significant
BIN2	0.313232694343432	0.91009198168815	7.34120594879255	9.13602945858297e-13	8.36089893414238e-11	18.5750845138483	not-significant
IZUMO2	0.0565737203776689	0.0714083007962578	7.33918751876241	9.2607306400873e-13	8.46175711866631e-11	18.5617419292189	not-significant
CD8A	0.43236825909215	1.35309653588773	7.3366144924483	9.42212751270799e-13	8.58634682260128e-11	18.5447374988639	not-significant
HR	0.294863174960726	0.879762576442827	7.33654545117678	9.4264961605964e-13	8.58634682260128e-11	18.5442812894536	not-significant
RAB34	0.550789485840915	3.40936814030977	7.33481265104233	9.53679607627505e-13	8.67328524151824e-11	18.5328324526819	not-significant
HOXD9	0.467487029147111	1.96516404090644	7.33310395008281	9.64680589755533e-13	8.75968982800254e-11	18.5215449561445	not-significant
MUC16	0.0371871014496903	0.0348634784814969	7.33233122006012	9.69696523605025e-13	8.79156380803208e-11	18.5164410732755	not-significant
KIFC3	0.317869056703198	1.30602240815593	7.32715196748828	1.00398510923681e-12	9.07425364907274e-11	18.4822431879923	not-significant
GNGT2	0.17075379055192	0.542263006550936	7.3217666676396	1.04090343861997e-12	9.39338934632212e-11	18.4467052665226	not-significant
CARD11	0.32093082267021	0.812463553230769	7.31975690415394	1.05502087953456e-12	9.5060963107075e-11	18.4334480631634	not-significant
PLEKHG3	0.288252531716151	1.62954696913306	7.31855492665678	1.06355398138883e-12	9.56821668895989e-11	18.4255207286329	not-significant
FMO6P	0.0468287295540568	0.0542436608440748	7.31680577875577	1.07609306641476e-12	9.66613013365516e-11	18.4139865302145	not-significant
VDR	0.28215635958651	0.946041250939709	7.31609545011071	1.08122663455432e-12	9.69732404173934e-11	18.4093031233237	not-significant
SERPINB7	0.210571554144644	0.194182684330561	7.3151237909612	1.08828790909867e-12	9.74568499210797e-11	18.4028972755796	not-significant
BMP2	0.36351496659071	0.91762050254262	7.31476892673764	1.09087809134823e-12	9.75392023270278e-11	18.4005579352021	not-significant
ANKRD35	0.409136896164819	1.3299984765052	7.30600249659134	1.15682708786956e-12	1.03277772445627e-10	18.3427965667367	not-significant
EDN2	0.521802382663786	1.32995616046154	7.29766568717424	1.22317799453439e-12	1.08702729934367e-10	18.2879173243452	not-significant
SELPLG	0.477402017526559	2.06257440037006	7.29669000853732	1.23118395446175e-12	1.09247929406015e-10	18.2814979391438	not-significant
LYPD5	0.148572118211013	0.416701115987526	7.29581059334683	1.23844420403432e-12	1.09559154152957e-10	18.2757124986027	not-significant
DRD1	0.201637927056031	0.39931597	7.29398456732967	1.25365431472172e-12	1.10736935663626e-10	18.2637013372383	not-significant
SOX15	0.424218269801883	1.44778610089813	7.29132710826894	1.27611898947352e-12	1.12550996130499e-10	18.2462255073109	not-significant
CTSH	0.398970124895929	4.71064743111227	7.28986413619992	1.28865475917314e-12	1.1339449778612e-10	18.2366069694989	not-significant
GZMM	0.388400502413698	1.03025250776299	7.2897582254106	1.28956696747536e-12	1.1339449778612e-10	18.2359107024798	not-significant
FGR	0.316163300463679	1.24654324497505	7.28540965508111	1.32757497786675e-12	1.16561083056701e-10	18.2073298034977	not-significant
CD27	0.482529600358289	1.20939831361331	7.27951830158077	1.38083126837269e-12	1.20692507883947e-10	18.1686307726382	not-significant
ASGR2	0.0860312135660673	0.172540153328482	7.26380633593633	1.53336135154368e-12	1.33425289467334e-10	18.0655449107345	not-significant
CADM3	0.326002242318735	0.608362921045738	7.25727902668052	1.60149753682144e-12	1.39146780777371e-10	18.0227718758225	not-significant
IL18RAP	0.118634139640373	0.194576205704782	7.25144231669509	1.66494267530822e-12	1.44444291208352e-10	17.9845504133443	not-significant
FAM212A	0.451974921822415	1.3218286842973	7.24519489039487	1.73559369344655e-12	1.50127568858169e-10	17.9436667317408	not-significant
EVC2	0.244161575187097	0.773426609126819	7.24313514983641	1.75952735653279e-12	1.51913260242252e-10	17.93019381596	not-significant
CD300LB	0.13422765664701	0.268382888191268	7.24297162169809	1.76144136852389e-12	1.51913260242252e-10	17.9291242980299	not-significant
CSF2RB	0.373953717875868	0.954541620972973	7.2351371313222	1.85558037090415e-12	1.59560782203211e-10	17.8779073417099	not-significant
KIAA0226L	0.197973839994589	0.467675126927235	7.22634117706539	1.96717898963026e-12	1.68908352452268e-10	17.8204579935274	not-significant
AJUBA	0.399578178095156	1.64727672395842	7.21899206242808	2.06546421686288e-12	1.76568461537296e-10	17.7725015062219	not-significant
CLDN11	0.359509807219533	1.17539862840333	7.21736305107562	2.08789587188646e-12	1.7822511150853e-10	17.7618767389949	not-significant
SLC14A1	0.88699009748819	2.56481834875676	7.21329227981444	2.14500404922736e-12	1.82781248329501e-10	17.7353347098202	DEmRNAs
ZAP70	0.324669371022204	0.686963651513513	7.2131145745138	2.14753175114388e-12	1.82781248329501e-10	17.7341763193447	not-significant
LMO2	0.353371519863075	1.92863246744699	7.20300361539713	2.29628251258792e-12	1.95157273744499e-10	17.6683047931544	not-significant
RAPGEFL1	0.355622912149533	1.3479176749896	7.19949259273436	2.35027114863764e-12	1.9916586582802e-10	17.6454483481784	not-significant
CD14	0.484881893277764	3.68018118178378	7.19453072567335	2.42870463981299e-12	2.05514170731538e-10	17.6131623309108	not-significant
SLC52A1	0.176568267864768	0.285029693669439	7.18943511810065	2.5119317192144e-12	2.11746184882192e-10	17.5800247400126	not-significant
GSDMD	0.604009539160055	3.2376401650499	7.18935680252626	2.51323250249814e-12	2.11746184882192e-10	17.5795155882166	DEmRNAs
IL10RA	0.391724666742149	1.34535782048649	7.18866562244319	2.52474143483567e-12	2.12409334518372e-10	17.5750222238254	not-significant
EXOC3L4	0.142399207809839	0.261202803627859	7.18762526237694	2.5421624317829e-12	2.13567248783465e-10	17.5682594950152	not-significant
CD4	0.499169281018429	2.31153606863617	7.18608614772331	2.56815224917876e-12	2.15440668639081e-10	17.5582561210755	not-significant
TNFAIP8L1	0.21343295224158	0.931055300869023	7.18235217196264	2.63229622499869e-12	2.20504848908175e-10	17.5339945645816	not-significant
MPEG1	0.526536210564157	2.16971176514761	7.18006933401322	2.67228549509198e-12	2.2353400172197e-10	17.519166799405	not-significant
OSCAR	0.241420358925834	0.762854936941788	7.17731440841749	2.72134089747853e-12	2.26987044258684e-10	17.5012777312849	not-significant
CNN2	0.483884353593366	4.34591946362994	7.17327498935725	2.79487419520851e-12	2.32787902475947e-10	17.4750578286632	not-significant
C1QA	0.60703137858411	4.98724366802495	7.16757535012968	2.90196509880178e-12	2.41363299464017e-10	17.4380816652554	DEmRNAs
CYP2A6	0.109445509463683	0.184573185426195	7.16519691482405	2.94783813226912e-12	2.44482137824996e-10	17.4226586777007	not-significant
CACNA2D4	0.0738138496889316	0.253302791906445	7.16298514517322	2.99113636367047e-12	2.47571686039687e-10	17.408320139901	not-significant
FAM167B	0.433443203817375	2.76111187655925	7.16200398528701	3.01054356711058e-12	2.48623206864053e-10	17.4019605855458	not-significant
CYP4F12	0.39516666010603	0.717802267328482	7.15904772004873	3.06976997812007e-12	2.52799237958387e-10	17.3828032995003	not-significant
SNX20	0.236320207242935	0.473474834744283	7.15700285259055	3.11140631425535e-12	2.55867155592151e-10	17.3695558166019	not-significant
UBE2L6	0.528259160881799	4.81892873854678	7.15280111881142	3.19871044165177e-12	2.626766618238e-10	17.3423448615356	not-significant
TMEM176A	0.438720276757236	1.65736127327651	7.1476095942156	3.30991392326568e-12	2.71046205101982e-10	17.3087417113761	not-significant
FBXO2	0.529144767490527	2.07152096450936	7.14540270449302	3.35832977172816e-12	2.74625770842986e-10	17.2944631560741	not-significant
POU2F2	0.211890097040673	0.774014195557173	7.1349994705375	3.59610581532418e-12	2.93248366256051e-10	17.2272022967719	not-significant
SLAMF1	0.199217756647152	0.378879507748441	7.13408401746104	3.61780517026844e-12	2.94606402338164e-10	17.2212873348472	not-significant
DKK1	0.650299631310372	1.32655650420166	7.12970794345895	3.72332510840075e-12	3.02776856691079e-10	17.193020944555	DEmRNAs
ITGB7	0.200961734911458	0.390725103455301	7.12917512124388	3.73637794202061e-12	3.03415714743752e-10	17.1895802414173	not-significant
C12orf54	0.115517091498256	0.195277522611227	7.12874661172002	3.74690801292232e-12	3.03848219653466e-10	17.1868132889952	not-significant
HCAR2	0.321520164292951	0.794422403571726	7.12626725836063	3.80841039452818e-12	3.08407292240384e-10	17.1708063593585	not-significant
ALPL	0.541421931162023	1.99488014093139	7.12469278916429	3.84798069102038e-12	3.10749721447589e-10	17.1606437806567	not-significant
TMEM176B	0.596367766007374	3.22461233685655	7.12372464837687	3.87251292744864e-12	3.11868154889578e-10	17.1543957144979	DEmRNAs
GPR84	0.108251342942046	0.19078914402079	7.12053235672237	3.95449892387877e-12	3.18032133152217e-10	17.1337985653857	not-significant
BST2	0.742144060816986	4.90499739056549	7.11997012622121	3.96911415553848e-12	3.18678865846125e-10	17.1301717422861	DEmRNAs
CASP4	0.283161542883444	2.28233485536383	7.11677902425438	4.05307909745546e-12	3.24618833008412e-10	17.1095910460176	not-significant
SIGLEC10	0.314181275308913	0.965771757993763	7.11193897437651	4.18377603963823e-12	3.34627577570352e-10	17.0783898683064	not-significant
S100A8	0.532847053283574	1.22998169808524	7.10571451449631	4.35796361704996e-12	3.47607133481825e-10	17.03828939884	not-significant
SIPA1	0.345204618214383	3.14785311677963	7.1041947054532	4.40156624145417e-12	3.50606068403526e-10	17.0285024953962	not-significant
C15orf39	0.288546642783692	2.29604877311642	7.10218599411335	4.45985402915862e-12	3.54764982561968e-10	17.0155698758294	not-significant
ZNF683	0.253188304894714	0.53804990722869	7.09258333195155	4.74915496997693e-12	3.76751238087015e-10	16.9537862942847	not-significant
MYO3A	0.0195502298528291	0.0255987481060291	7.08998014537813	4.83071048478805e-12	3.82182510942168e-10	16.9370490430746	not-significant
FOXC1	0.425982939962433	2.11643307955717	7.08823681222941	4.88609588725918e-12	3.86041245696078e-10	16.9258430234316	not-significant
LILRA5	0.232487977285978	0.494425522101871	7.08694414632362	4.92756635197327e-12	3.8879164404414e-10	16.9175353019739	not-significant
HSD17B2	0.0825438266095905	0.103482999488565	7.08243472718521	5.07496225084773e-12	3.99880999919361e-10	16.8885637239489	not-significant
STAT4	0.193887343795746	0.481887546422037	7.08167048512226	5.10036845727931e-12	4.01341257567611e-10	16.8836551938851	not-significant
C9orf3	0.32339176758291	1.85637103835551	7.07693535368652	5.26059265463816e-12	4.13391956024708e-10	16.8532522359896	not-significant
PDLIM4	0.549835755177374	2.80947199230769	7.07578986238575	5.30009043525558e-12	4.15935994950628e-10	16.8458998326697	not-significant
DUOX1	0.444788764508376	1.13170097482744	7.07429142462502	5.35219865671031e-12	4.18899226500463e-10	16.8362834786839	not-significant
OXER1	0.376852846007238	0.990553706706861	7.07124036656204	5.45986114922493e-12	4.26753564819004e-10	16.8167081551187	not-significant
PGLYRP4	0.0355731883763344	0.0361477571081081	7.06736944267088	5.59952295810598e-12	4.37084688442425e-10	16.7918825013921	not-significant
MMP10	0.704479415900776	1.9300567413264	7.06703631722331	5.61170488293883e-12	4.37450751669091e-10	16.7897465611444	DEmRNAs
PLCB2	0.262832223513734	1.00237194813098	7.06666153725403	5.6254412036924e-12	4.37936847413318e-10	16.7873436372627	not-significant
MGP	0.659324259292974	7.00683797220166	7.0586414535811	5.9274423507969e-12	4.60220181563801e-10	16.7359471824021	DEmRNAs
CCL28	0.28780767697619	1.02825871370894	7.05582957161413	6.03705466973575e-12	4.68108248342445e-10	16.7179385408876	not-significant
LAYN	0.401071515804998	1.85170341396258	7.05414704286892	6.10359313004004e-12	4.72639909925262e-10	16.7071656049988	not-significant
GJA1	0.631250606540425	4.40620427120166	7.05256812034825	6.16668980291465e-12	4.76893400692421e-10	16.6970579388555	DEmRNAs
SIT1	0.364091896000175	0.807501911203742	7.05101648897692	6.22932045367732e-12	4.81099647260394e-10	16.6871267702698	not-significant
NGFR	0.562458985930258	2.20212920370478	7.04878067053459	6.32066905516891e-12	4.87509780877341e-10	16.672819604361	not-significant
NCKAP1L	0.312987692158077	1.04290896579834	7.0468000278814	6.40269115037803e-12	4.93184601843169e-10	16.6601484053492	not-significant
PLD4	0.243866239036351	0.733859980430353	7.04535357199056	6.46325181257278e-12	4.96539320500904e-10	16.6508965038314	not-significant
TNFAIP3	0.553783238690793	2.68306097886486	7.03985734772746	6.69854774033371e-12	5.13939693712042e-10	16.6157553202378	not-significant
CHST15	0.417630931408054	1.79350829601247	7.03810349919521	6.77538808687264e-12	5.19152997674847e-10	16.604546437158	not-significant
ARHGEF28	0.221993132027222	0.665766915775468	7.03150201407342	7.07246214034279e-12	5.4049718192172e-10	16.5623765591467	not-significant
GNLY	0.314449007084233	0.634751858120582	7.02587688235966	7.33567459888676e-12	5.59148867891908e-10	16.5264689547619	not-significant
CCL23	0.416789473172097	0.948956730365904	7.02131686150742	7.55609471287095e-12	5.75199089961403e-10	16.497377558361	not-significant
CLEC4F	0.190878948262686	0.414167794592516	7.02021784708451	7.61018440338963e-12	5.78562287448841e-10	16.4903685143891	not-significant
APOBEC3C	0.631370822660631	2.9422214426341	7.01713891705876	7.76375356330756e-12	5.894698040323e-10	16.4707371690118	DEmRNAs
SLC40A1	0.520115461028185	3.92430660714345	7.01535480952607	7.85412994860934e-12	5.95557253648641e-10	16.4593648553647	not-significant
TMPRSS13	0.319419705262187	0.754209078324324	7.01344652325243	7.95194140641011e-12	6.02191962251708e-10	16.4472036024779	not-significant
ITGAL	0.39833625917224	1.18518630958004	7.01165310834001	8.04495585061574e-12	6.0844668037552e-10	16.4357768639012	not-significant
CD96	0.285353468996974	0.666610240787942	7.01066543937166	8.09663652022956e-12	6.11563152013768e-10	16.4294849492693	not-significant
LAMP3	0.525135501944285	1.32357872513929	7.01032159051296	8.11470518872086e-12	6.12136035986879e-10	16.4272946400584	not-significant
ELF4	0.373637733001364	1.46339466067568	7.00429626584549	8.43783448122142e-12	6.35690118522677e-10	16.3889276573941	not-significant
C10orf128	0.256357573070904	1.01701311666944	7.00349111196411	8.48196051085356e-12	6.38191015911349e-10	16.3838027774417	not-significant
IL7	0.244196826726474	0.772317668696466	7.00216357589238	8.55521118009655e-12	6.42874022100769e-10	16.3753539335588	not-significant
TYROBP	0.51716370710817	4.17662980425572	6.99279778857042	9.08995979464639e-12	6.82179283457608e-10	16.3157842837076	not-significant
ITGB8	0.384065572406047	1.25539251660499	6.99106495916825	9.19243739804332e-12	6.88984393272856e-10	16.304770010454	not-significant
FES	0.370712721458463	2.14798733430353	6.98651931375284	9.4666885216572e-12	7.08630182966666e-10	16.2758873868157	not-significant
CHRDL2	0.564998910734516	1.47370266932432	6.98139548016943	9.78547050119613e-12	7.30619266180739e-10	16.2433493680602	not-significant
POU2AF1	0.274653201858113	0.404703752594595	6.9805117680716	9.84150773355722e-12	7.33864766333596e-10	16.2377394752824	not-significant
GBP1	0.51072931564729	2.12165044614969	6.97514550397737	1.01886237281674e-11	7.57812960021029e-10	16.2036863310292	not-significant
PTPRE	0.194898596454784	0.673838178814969	6.97482553004545	1.02096970673019e-11	7.58414227313685e-10	16.2016565208945	not-significant
N4BP3	0.168125996735674	0.705705298661123	6.9739721610437	1.02661092408697e-11	7.61635730936036e-10	16.1962433980573	not-significant
TNF	0.171443603707419	0.265718099014553	6.97281945790299	1.03427955456973e-11	7.66351273510949e-10	16.1889323853398	not-significant
BNC1	0.0811477486986296	0.119671656933472	6.96780966560001	1.06826755391542e-11	7.90531529410138e-10	16.1571692634027	not-significant
CD3G	0.256950857423344	0.540731875906445	6.96073103531356	1.11816924887291e-11	8.25367230517609e-10	16.1123210426502	not-significant
MNDA	0.353154518764979	1.20144697986071	6.95909946227929	1.12999211961892e-11	8.33041033941794e-10	16.1019891296803	not-significant
IRAK2	0.288667211255297	1.3168641052474	6.95630898918124	1.15049806420237e-11	8.47088656678231e-10	16.0843230822598	not-significant
FCGBP	0.569088433386562	1.20146484353222	6.9508966888794	1.19131840627671e-11	8.76039140897713e-10	16.0500751540309	not-significant
SFN	0.813340882698824	6.04780385611019	6.94562687276529	1.23243027197469e-11	9.05130896726868e-10	16.0167497609328	DEmRNAs
NCF1	0.166049240965426	0.376601555043659	6.94317788667817	1.25200713395297e-11	9.18353524247636e-10	16.00126983138	not-significant
CCR2	0.256009983254286	0.582055634713098	6.94210153998342	1.26070765724418e-11	9.2241776921699e-10	15.9944677042355	not-significant
MS4A6A	0.391629162601896	1.81433762861746	6.93258142653736	1.34029433559178e-11	9.79421343832259e-10	15.9343415180022	not-significant
CD300C	0.162928652153717	0.455719463247401	6.9303011106522	1.36007841727592e-11	9.92636231868611e-10	15.9199497412612	not-significant
IL22RA1	0.180115656466672	0.348206918280665	6.92705104452795	1.38877283378491e-11	1.01105086591271e-09	15.8994442646897	not-significant
SQRDL	0.38633867109212	3.82272672132225	6.92589744806605	1.39910013732138e-11	1.01730086821648e-09	15.8921678293234	not-significant
GMIP	0.255836090327875	2.3399141722578	6.92236607748256	1.43118515606945e-11	1.03933591675904e-09	15.8698994877524	not-significant
GSTA1	0.920402609609907	2.07725446724532	6.91912603219489	1.46125851596072e-11	1.05854219567492e-09	15.8494763786172	DEmRNAs
AKNA	0.291449239724513	1.83729193427235	6.90949369846241	1.55437756035572e-11	1.1232109234714e-09	15.7888067189392	not-significant
GPR183	0.563799815743248	2.09430918447401	6.90791130437193	1.57022271250859e-11	1.13325826347638e-09	15.7788465611543	not-significant
GNA15	0.564222966639475	2.75440304341164	6.90616263986718	1.5879173869783e-11	1.14221097426009e-09	15.7678420106208	not-significant
SERPINF1	0.636805068180784	4.54657507964241	6.90610575705303	1.5884962596112e-11	1.14221097426009e-09	15.7674840787285	DEmRNAs
TAPBPL	0.363735660878957	3.35107758405405	6.89939477636911	1.65826618469688e-11	1.19091251815371e-09	15.7252725620496	not-significant
ARHGEF19	0.426530235086826	1.88394434058628	6.8948373026049	1.70735472460783e-11	1.22315730436414e-09	15.6966255983403	not-significant
NYNRIN	0.419659428897558	1.37663593585239	6.89116261615208	1.74797176747652e-11	1.25072092631926e-09	15.6735388782444	not-significant
MEIS2	0.459169697952094	1.78862696428067	6.88800209791934	1.78366369131382e-11	1.27313902132934e-09	15.6536905607727	not-significant
MOB3B	0.210245267605976	0.788969736035343	6.88710405889081	1.79393524717497e-11	1.27890717065696e-09	15.6480521628693	not-significant
CDC42EP1	0.382470722161206	4.4228651769501	6.88564997603669	1.81069002713471e-11	1.289277544077e-09	15.6389238849442	not-significant
ARHGAP23	0.432961644436454	1.82119904160915	6.88408571021968	1.82888602556618e-11	1.30064760505155e-09	15.6291056775288	not-significant
IFNE	0.0543473633101956	0.0664523520831601	6.88374200414072	1.83290811815343e-11	1.30192221769616e-09	15.6269486310179	not-significant
SULF2	0.43087589246316	2.49371922606861	6.88159732472798	1.85820239966307e-11	1.31828509731625e-09	15.6134909478619	not-significant
LRRC25	0.266200147355726	1.04642131123909	6.87839938373214	1.89655680924054e-11	1.34386240802339e-09	15.5934305250141	not-significant
PLEKHA4	0.432253296434707	2.66233073829106	6.8747351877031	1.9414596842444e-11	1.37401220101791e-09	15.5704547262541	not-significant
ICAM3	0.17861165908774	0.330105732717256	6.87168620682688	1.9796179819557e-11	1.39932149046547e-09	15.5513442002565	not-significant
CDH22	0.247223030416102	0.472713392648649	6.87071970253144	1.99186692510726e-11	1.40627731748776e-09	15.5452877576246	not-significant
RASGRP2	0.316743414717077	1.14068795167568	6.85686016835794	2.17592217697572e-11	1.5325159004473e-09	15.4585161573787	not-significant
SYNDIG1L	0.181487022510871	0.258183938933472	6.85132046374013	2.25407425971719e-11	1.58373807222753e-09	15.423873497992	not-significant
KRT80	0.503591662083856	1.12488648923077	6.82761138130088	2.62087679861982e-11	1.83483373670282e-09	15.2758683230835	not-significant
C1S	0.615885146882262	4.58620572940333	6.82224834817258	2.71164758584931e-11	1.89610739634711e-09	15.2424478406323	DEmRNAs
CHAD	0.192224865400391	0.39918027772973	6.81687075777256	2.80576228626061e-11	1.95956988765428e-09	15.2089583456351	not-significant
TLR3	0.326564645908021	1.20438957659875	6.80761463449238	2.97532283025615e-11	2.0705622656754e-09	15.1513658147251	not-significant
ARHGAP4	0.353048564448621	1.77903997568815	6.80710436134586	2.98495747162591e-11	2.07479418923598e-09	15.1481927182505	not-significant
ICAM1	0.548774141746592	2.66153418923285	6.80405258096608	3.04322186957016e-11	2.11026835271488e-09	15.1292195338927	not-significant
JDP2	0.296028421009174	1.58312281428482	6.78481386736952	3.43709380063954e-11	2.38056459950108e-09	15.0097722319433	not-significant
PLEKHG6	0.253610345129589	1.05376731295842	6.77745528236844	3.60062407700401e-11	2.48205003523061e-09	14.9641587704697	not-significant
PCDH7	0.413589951142648	1.29851369620166	6.77492707865615	3.65855247512464e-11	2.51900829439979e-09	14.9484966887033	not-significant
ICOSLG	0.0541496059623477	0.243995144467775	6.7746647582592	3.6646151176458e-11	2.52021063455813e-09	14.9468719045179	not-significant
PINLYP	0.206090675739393	0.615615893904366	6.7717665809844	3.73225647498856e-11	2.56162824401686e-09	14.9289243634205	not-significant
ARAP1	0.238452020054293	3.36489096450728	6.7717089142033	3.73361473557187e-11	2.56162824401686e-09	14.9285673146844	not-significant
ANKRD13A	0.257215092245579	2.86872284972973	6.77071464358349	3.75710984066172e-11	2.5747226791868e-09	14.9224115990029	not-significant
MMP14	0.504003216623653	4.1197064713368	6.76610171662445	3.86802799300076e-11	2.64452635160814e-09	14.8938618657899	not-significant
ACHE	0.462508505121954	1.40657505371102	6.76549649865964	3.8828169541977e-11	2.651532555611e-09	14.8901173208309	not-significant
B3GNT7	0.241929900417684	0.869706729459459	6.76044934987952	4.00832864716008e-11	2.73404538226326e-09	14.8589008708396	not-significant
GPR171	0.282426098373379	0.54928170791684	6.75634622546804	4.11329175910613e-11	2.80236599695367e-09	14.8335373604926	not-significant
GAB3	0.156920533331546	0.470347818359667	6.75612151912236	4.11911730085774e-11	2.80306412406971e-09	14.8321487030377	not-significant
CEBPD	0.672707083181297	4.91250131933264	6.75502877541198	4.14756246979799e-11	2.81913538910472e-09	14.8253962258517	DEmRNAs
ST5	0.358580281464728	1.94441977994387	6.7531670820473	4.19646881234665e-11	2.84906075054051e-09	14.8138941959231	not-significant
LPCAT4	0.275926819034727	1.7587039429896	6.75232587988245	4.21875227140882e-11	2.86086282079845e-09	14.8086978875373	not-significant
CLIC3	0.382259836506866	1.17403714351351	6.74486642991346	4.42150244227928e-11	2.99487544196474e-09	14.7626424741611	not-significant
CDCP1	0.417943949514351	2.50514581879002	6.74341408609448	4.46207535647822e-11	3.01885508503701e-09	14.7536804475488	not-significant
CD79A	0.663468455323839	1.26378612272973	6.74215044492845	4.49767374690312e-11	3.03941755856982e-09	14.7458841527683	DEmRNAs
PSTPIP1	0.251794104864198	0.667510836725572	6.74181645334801	4.50712919476648e-11	3.04228615369746e-09	14.7438237246647	not-significant
CAPNS2	0.440020946836779	0.606050029846154	6.73811680643188	4.61318161561725e-11	3.11027523084347e-09	14.7210058711884	not-significant
CTSW	0.402763561056241	1.2203415704948	6.7280173564799	4.9153134113698e-11	3.30253629631356e-09	14.6587694884645	not-significant
STK10	0.252178435973377	1.37297251451975	6.72620360095459	4.97159311200172e-11	3.334792903483e-09	14.6476006663566	not-significant
TBX6	0.154008649614731	0.563036924528067	6.726102606086	4.97474543808329e-11	3.334792903483e-09	14.6469788290334	not-significant
CARD17	0.113260062325089	0.144427038966736	6.72576231484303	4.98538130400981e-11	3.3380901169406e-09	14.6448836725736	not-significant
TRIP10	0.326712824941876	3.38540391841372	6.7251861190751	5.00344131306277e-11	3.34634510819927e-09	14.6413362635677	not-significant
TSPAN4	0.342740990491896	2.32088010990852	6.72364266771516	5.05213545223991e-11	3.37384844649068e-09	14.6318350844557	not-significant
SOCS1	0.397552143464409	1.58775037740956	6.72351698421102	5.05612103838071e-11	3.37384844649068e-09	14.631061481311	not-significant
IL34	0.335234307785423	1.52495713091268	6.72293663634973	5.0745646714915e-11	3.37843338055158e-09	14.6274894976697	not-significant
MEI1	0.135643138077775	0.250892956409563	6.71433068058031	5.35593926280237e-11	3.55764761930878e-09	14.5745506497209	not-significant
UNC13D	0.234218435699516	0.865004823382536	6.71136847331891	5.45628737169048e-11	3.62018466785104e-09	14.5563418585269	not-significant
NCF2	0.336062822816916	1.34591213919958	6.71066833249243	5.4802736668455e-11	3.6319720611363e-09	14.5520390408011	not-significant
LAIR1	0.264137222637096	1.02802808461123	6.70609734592093	5.63943474985104e-11	3.73321628956409e-09	14.5239565135783	not-significant
CPXM1	0.567749743490008	1.95571311798129	6.70332012850883	5.73834288146845e-11	3.78581498102032e-09	14.5069020124857	not-significant
AHR	0.471927238121147	2.46536317983784	6.69907037149229	5.89299803358347e-11	3.88345909917424e-09	14.4808161855356	not-significant
CEACAM5	0.538301731478984	0.61594864370894	6.69650581542646	5.98829708462582e-11	3.94181174611103e-09	14.4650810800324	not-significant
ARHGEF2	0.287896158162093	1.77471725134096	6.69182726010903	6.16606342576191e-11	4.04969567199056e-09	14.4363881752152	not-significant
ACTBL2	0.0235274619696974	0.0275998508149688	6.6910750656993	6.19512285419137e-11	4.06420941671541e-09	14.4317766268324	not-significant
MYEOV	0.069942179272224	0.0890498161538461	6.68931221022338	6.26375450417151e-11	4.10243995455995e-09	14.4209706086191	not-significant
PLSCR1	0.456773309912322	2.65992630655925	6.68766920350013	6.32839151332998e-11	4.13769087669426e-09	14.4109013697111	not-significant
HRASLS5	0.137016560090622	0.297008565168399	6.68137130584106	6.58227278106589e-11	4.29887204550441e-09	14.3723234315255	not-significant
NUAK1	0.398600390668946	1.63893179851559	6.67982449758623	6.64614060661389e-11	4.33573420780296e-09	14.3628530290318	not-significant
PTPN22	0.1827894982887	0.39526742077131	6.67560209992009	6.82359480035751e-11	4.44653158045172e-09	14.3370104733909	not-significant
CXCR4	0.60758348388435	3.87412040454678	6.66571837275033	7.25735126380881e-11	4.71865220757244e-09	14.2765716285676	DEmRNAs
DYRK3	0.183439718560299	0.831372452463617	6.66378271746238	7.34541246581961e-11	4.77059619178876e-09	14.2647438316812	not-significant
LURAP1	0.24044329313619	0.784293588203742	6.6530032035589	7.85533045299059e-11	5.09044593960890e-09	14.1989279420791	not-significant
HLA-DRB5	0.646410032676909	5.1190921142973	6.64550044892272	8.23057576899267e-11	5.32770096922589e-09	14.1531710432278	DEmRNAs
AGPAT4	0.159440864465692	0.593083907665281	6.64099789045775	8.46415168554844e-11	5.46677460690395e-09	14.1257319879087	not-significant
KRT16	0.474552899811049	0.814079790245322	6.63625426702461	8.71726582458301e-11	5.62403314585556e-09	14.096840586501	not-significant
VSNL1	0.300629799355978	0.565867011151767	6.63500505047049	8.78514820567745e-11	5.66157227687516e-09	14.0892349936737	not-significant
EVI2B	0.45018752205384	1.7781629614657	6.63480844288938	8.79587896827883e-11	5.66223798589742e-09	14.0880380981443	not-significant
TRIM21	0.278919198616254	3.4225582072869	6.63390217565718	8.84550910469585e-11	5.68791563982243e-09	14.0825213616891	not-significant
HLA-DPA1	0.535513909585451	4.31281425499792	6.63238925759235	8.9289740552758e-11	5.73526961678094e-09	14.073313145735	not-significant
CD5	0.371170784465389	0.996956352176715	6.6307695988325	9.01918382132382e-11	5.78684709643553e-09	14.0634572003122	not-significant
KRT6A	0.423915342608628	0.582176083862786	6.62982179119947	9.07238760675081e-11	5.8145938001686e-09	14.0576905313997	not-significant
RASAL1	0.126401828947331	0.175911192713098	6.62878969079925	9.13067315250882e-11	5.84553304117908e-09	14.0514117869537	not-significant
MREG	0.238565822511668	1.05856169393555	6.62802760807865	9.17394560186874e-11	5.86680352526079e-09	14.0467762070457	not-significant
CSF1R	0.439455902666307	2.53479618117672	6.62119755560397	9.57085610036546e-11	6.11393408240742e-09	14.005250316702	not-significant
PDXK	0.222178639585525	3.2823784941289	6.61763552143563	9.7844870832261e-11	6.24357210194888e-09	13.9836077210441	not-significant
CD82	0.348957751234202	3.95110443355925	6.6163029678909	9.86560233685299e-11	6.28845986508554e-09	13.9755137391002	not-significant
IL10RB	0.235918176334116	4.12443609682952	6.61509939729382	9.93943271252378e-11	6.32799783524215e-09	13.9682043711173	not-significant
ETNK2	0.31791070754375	1.57974453096466	6.61476331949232	9.96014525594316e-11	6.32799783524215e-09	13.966163545009	not-significant
ARHGAP25	0.274552309300388	1.07925141232432	6.61381040158404	1.00191042128595e-10	6.35853736604597e-09	13.9603774384785	not-significant
FGD2	0.168549174675123	0.441556741852391	6.61134269823766	1.01733814139797e-10	6.44943779172677e-09	13.9453967989727	not-significant
EFEMP2	0.47126240400387	2.80372029757796	6.6102933573524	1.02396884168667e-10	6.48443262034268e-09	13.9390279962696	not-significant
ROR2	0.489342938780029	1.9829754733763	6.60899262552046	1.03224690954726e-10	6.52270566101039e-09	13.9311345861712	not-significant
PLAUR	0.388673828660548	1.40539394767775	6.60840643941894	1.03599891085462e-10	6.53933712519661e-09	13.927577775282	not-significant
CD180	0.196569330374109	0.436537618945946	6.60613073815243	1.05069214960816e-10	6.62492036060168e-09	13.9137719565979	not-significant
WISP3	0.0610709031036831	0.128976246864865	6.60095331927304	1.08488607145199e-10	6.83314380300619e-09	13.8823772753005	not-significant
ZNF185	0.522541012163692	2.83832390003326	6.59673272435643	1.11356602134422e-10	6.99868453048705e-09	13.8567997324568	not-significant
SERPINI2	0.0349316862106405	0.0381342835696466	6.59390021864547	1.13322910326463e-10	7.10696537618818e-09	13.8396418995667	not-significant
NAV2	0.282541674361028	0.893142314230769	6.59282150210267	1.14080666312716e-10	7.14125113444819e-09	13.8331092161975	not-significant
GPR39	0.140303566960266	0.289381461444906	6.59272431839757	1.141491775065e-10	7.14125113444819e-09	13.8325207175984	not-significant
IL15	0.111135411706316	0.38084866883368	6.59260048421136	1.142365348378e-10	7.14125113444819e-09	13.8317708467578	not-significant
UBASH3A	0.190882601509519	0.376486860257796	6.59188150422284	1.14745027272791e-10	7.16536674585719e-09	13.8274173365382	not-significant
SCNN1B	0.443400040687648	1.0575422545738	6.58823171426947	1.17360735097521e-10	7.32087739331088e-09	13.8053235260779	not-significant
IL20RB	0.183116982178825	0.422776740598753	6.58756747864145	1.17843023651966e-10	7.34018814394305e-09	13.8013037083489	not-significant
PLEKHO2	0.347624944618638	3.00107332646362	6.58298798735477	1.21221394869889e-10	7.52615499308927e-09	13.7735987662938	not-significant
PLEK	0.43237267967672	1.6003218443264	6.58288822357816	1.21296039332334e-10	7.52615499308927e-09	13.7729953956632	not-significant
C1QB	0.536628576459671	4.70561777266736	6.57187468383243	1.29819675340483e-10	8.02942943231442e-09	13.7064324999634	not-significant
PPP1R16B	0.300635021857952	0.701533628480249	6.56813476019774	1.32845547241396e-10	8.20788673733695e-09	13.6838505578784	not-significant
RIN3	0.265099643927487	1.3734785171289	6.56629630471258	1.3435823477791e-10	8.29257320716473e-09	13.672753758894	not-significant
APBB1IP	0.305959008634677	1.0710386328815	6.56382332892542	1.36419670143683e-10	8.41091370715863e-09	13.6578311274611	not-significant
PAPLN	0.312704683735565	1.30696148312058	6.56296494974756	1.37142426087505e-10	8.44655572992739e-09	13.6526525235065	not-significant
SCARA3	0.512649136770847	2.87711717473181	6.55897778553155	1.405491376707e-10	8.64725237215926e-09	13.6286053667192	not-significant
KSR1	0.203086217890175	0.681556813108108	6.55789414177645	1.4148927287697e-10	8.69593071101857e-09	13.6220718660453	not-significant
CHL1	0.394715655134873	0.817876313706861	6.55097443444216	1.47639631692714e-10	9.05486888197741e-09	13.5803728618419	not-significant
LYZ	0.811093510039471	4.14494183181705	6.54914696964706	1.49307185040683e-10	9.13794403875298e-09	13.5693664755283	DEmRNAs
LCK	0.348514506431863	1.47166296779002	6.54789640817164	1.50458942535496e-10	9.19879191394763e-09	13.5618361198837	not-significant
SAMHD1	0.378350111925881	3.31642036489397	6.54446052523972	1.53668386861589e-10	9.38518420887826e-09	13.5411528649195	not-significant
PYDC1	0.128236758944324	0.124631520299376	6.54032873018394	1.57616837692328e-10	9.61627408813161e-09	13.5162923922393	not-significant
SLC16A4	0.233254094141065	1.01079929737006	6.53507430573867	1.62781996281884e-10	9.92103592579371e-09	13.4846961692523	not-significant
CISH	0.275059996562059	1.4891154248815	6.53431795918655	1.63539023817721e-10	9.94640935796382e-09	13.4801498090184	not-significant
HRH1	0.294646315964821	0.813712367357588	6.53209849266894	1.65780464880092e-10	1.00722414182663e-08	13.4668112508348	not-significant
LPCAT2	0.313651437608945	1.45067350051975	6.53162051879564	1.66267097145321e-10	1.00913066538709e-08	13.4639392177227	not-significant
SOX7	0.335886212393466	1.24202472025364	6.52979774407746	1.6813577505074e-10	1.01835513463564e-08	13.4529882048864	not-significant
RAB15	0.268632487504494	2.54788208393763	6.5275410639497	1.7047782225391e-10	1.03147032206622e-08	13.4394338830392	not-significant
BDKRB2	0.254325233281759	0.681128101359667	6.52557253906882	1.72546903464796e-10	1.04290849405788e-08	13.4276135125325	not-significant
CPVL	0.412458157316523	2.19256156565904	6.51789992143495	1.80848976107816e-10	1.08970373250847e-08	13.3815703471764	not-significant
IFITM10	0.235520805853769	0.960673350740125	6.51699324123325	1.81855537396903e-10	1.09463909917453e-08	13.3761323803066	not-significant
LY9	0.121428267513985	0.206846633361746	6.51623177512889	1.82705127905538e-10	1.09862042255619e-08	13.371565848722	not-significant
EHBP1L1	0.383546120075645	3.16934441540956	6.51167816149076	1.87867515801418e-10	1.12850006636804e-08	13.3442670371943	not-significant
CCDC88B	0.277735096793553	1.18525442427443	6.5102168493899	1.89554289360361e-10	1.13746210615451e-08	13.335509891185	not-significant
HAP1	0.0866398673710492	0.193086003428274	6.50822710809342	1.91874905691763e-10	1.15020535098819e-08	13.3235886956195	not-significant
KCNN4	1.04924843862691	3.78386729760291	6.50662165086776	1.93767610611756e-10	1.16035994674755e-08	13.3139720975817	DEmRNAs
RGS14	0.280999491446931	2.2683612566736	6.50600064519241	1.94504623414923e-10	1.16353847085926e-08	13.3102528417536	not-significant
LCAT	0.339345102254514	1.62253725371726	6.50583896996943	1.9469695069613e-10	1.16353847085926e-08	13.3092846038765	not-significant
P2RY2	0.199500943367721	0.413317617232848	6.50312379503645	1.97954882259259e-10	1.18179874340198e-08	13.2930270215414	not-significant
RAB32	0.36789357213785	3.18680602333264	6.50119326360651	2.00303758428755e-10	1.19338117789589e-08	13.2814710874796	not-significant
NRM	0.288772725895456	2.15578770677131	6.49848274508634	2.03647798548252e-10	1.21083340263104e-08	13.2652510947361	not-significant
RUFY4	0.166541570960409	0.251213743632017	6.49806731033138	2.04165143514803e-10	1.2126744897659e-08	13.26276559584	not-significant
ADAMDEC1	0.337637105202204	0.70188435124948	6.4815478641063	2.25814337952584e-10	1.33718273326953e-08	13.1640396069789	not-significant
MAPKAPK2	0.215528354743667	4.27100379724948	6.4813425408563	2.26097093768201e-10	1.33750060930536e-08	13.162813849464	not-significant
RNF175	0.117640446016529	0.293851821602911	6.48013554852214	2.27766300683927e-10	1.34601123461867e-08	13.155608894817	not-significant
FUT3	0.145724296649822	0.192616702910603	6.47967150305317	2.28411259584613e-10	1.34845785777217e-08	13.1528391465308	not-significant
GALNT14	0.236464980578753	0.666614665101871	6.47684264420609	2.32381862912279e-10	1.36774998284871e-08	13.1359581355458	not-significant
FCER1G	0.440213850881379	3.2572139365738	6.47648094115796	2.32894402829415e-10	1.36938625357513e-08	13.1338001446786	not-significant
TMEM39B	0.161078671967071	2.49416817843659	6.47039813181488	2.41681654041615e-10	1.41962441997262e-08	13.0975240712607	not-significant
CXCL16	0.26791729893159	4.06417536925572	6.46584932466388	2.48464371350288e-10	1.45799891960093e-08	13.0704150312812	not-significant
SAMD9L	0.347361721118804	1.10618302445946	6.4611295099637	2.55699178835431e-10	1.49894658179361e-08	13.0423037770467	not-significant
BTN2A2	0.221116399803306	1.3552704014948	6.45841752171827	2.59949218696049e-10	1.5206451394096e-08	13.0261589517614	not-significant
CCR4	0.258214519434626	0.477920627158004	6.45827025560567	2.60181974458389e-10	1.5206451394096e-08	13.0252824200404	not-significant
LGALS3BP	0.622846980191219	5.99298389630769	6.45169405721015	2.70786478618823e-10	1.57946155116056e-08	12.9861578321886	DEmRNAs
TRPV2	0.296389113276528	1.47435916043243	6.45109345155496	2.71775829916399e-10	1.58365023765757e-08	12.9825862438051	not-significant
PVRL1	0.282579977874703	2.87066360338254	6.44607615608867	2.80180132939045e-10	1.62937026114661e-08	12.9527610874011	not-significant
EHD4	0.220136064820968	2.79431374344075	6.44480181304652	2.82354966317311e-10	1.64038402172824e-08	12.9451889007425	not-significant
IRF8	0.400160257235849	1.31093613161538	6.44418888563093	2.83406888648005e-10	1.64485864885597e-08	12.9415473148285	not-significant
FCHSD1	0.255194828421523	1.69048152220374	6.43882317295167	2.92781084660884e-10	1.69757787389226e-08	12.9096804350966	not-significant
VAMP5	0.471805500636906	4.12138717432017	6.43381162386605	3.01810485351105e-10	1.74473354536584e-08	12.8799370860275	not-significant
CD1B	0.070644816684644	0.094174296948025	6.42999250468355	3.08874060344515e-10	1.78380116333681e-08	12.8572838397663	not-significant
EMR2	0.132998964367188	0.356350368902287	6.42615439894001	3.16135817157083e-10	1.81854403510844e-08	12.834529374061	not-significant
CYBB	0.484849571944604	2.05413323369439	6.42548016039397	3.17428641530402e-10	1.82418367057437e-08	12.8305332863028	not-significant
BCL11A	0.28161838082749	0.74778758445738	6.4190170203853	3.30087126914493e-10	1.89506362626908e-08	12.7922453478934	not-significant
DUOXA1	0.417946093004143	0.935176914785863	6.41833309554762	3.31455219865648e-10	1.9010487153532e-08	12.7881956431462	not-significant
HVCN1	0.21977316069827	0.97062282308316	6.41132592633341	3.4579590141857e-10	1.97747162547757e-08	12.7467252183623	not-significant
SERPINB9	0.336752742295121	1.34870060049688	6.40952766115279	3.4957309332099e-10	1.99516365588785e-08	12.7360887227961	not-significant
RP11-676J12.7	0.159925356017526	0.38606372556341	6.40511902163089	3.59005075968459e-10	2.04699505571977e-08	12.710022847982	not-significant
LMNA	0.379652066284534	4.98225101510395	6.40114629688603	3.67717634421217e-10	2.09462727033674e-08	12.6865472398076	not-significant
IFI35	0.382890622475701	4.25998015276923	6.3973540369527	3.76227424888999e-10	2.1403671659298e-08	12.6641494817789	not-significant
TLCD2	0.183689852818235	1.1231274117131	6.39724251950845	3.76480565778325e-10	2.1403671659298e-08	12.6634910093101	not-significant
PLB1	0.0992153413125605	0.505064660711019	6.39596553076422	3.79391204934111e-10	2.15063245461048e-08	12.6559515159438	not-significant
GLUD1	-0.335305228400376	6.53199114448857	-6.39486041334892	3.81927876377215e-10	2.16291201920819e-08	12.6494277952108	not-significant
MT1H	0.64000176988414	1.99959370100832	6.39449998264378	3.82758790322908e-10	2.16551719869996e-08	12.6473003088708	DEmRNAs
EFNB1	0.343194917983531	2.7112163700104	6.39124599437304	3.90340905402786e-10	2.20414259610759e-08	12.6280978202001	not-significant
CSF2RA	0.125928011958789	0.440760659905405	6.38720930228773	3.99951423282915e-10	2.25622838176035e-08	12.6042878779679	not-significant
TRIM38	0.293443476948194	2.11884074537422	6.38549359034378	4.04105993100381e-10	2.27746492462856e-08	12.5941717986419	not-significant
BCL11B	0.177505082076458	0.38658408245738	6.38197433880144	4.12760479095544e-10	2.32399673027498e-08	12.5734289674179	not-significant
DSC3	0.523576660391972	1.5899761627526	6.37973785798213	4.18354437893385e-10	2.35322356120242e-08	12.5602519309524	not-significant
CXCR3	0.293939461395513	0.73298858318711	6.37801914848946	4.22703709616945e-10	2.37539956625646e-08	12.5501281789628	not-significant
SDC1	0.607260662759303	4.64265086591476	6.37760093029735	4.23768708708863e-10	2.37909457647927e-08	12.5476650872994	DEmRNAs
GLUL	0.324973774855714	5.23079755948649	6.37099500064311	4.40943473747616e-10	2.47201449596637e-08	12.5087776096867	not-significant
SCNN1G	0.662102849888448	1.71687389634719	6.37091086881905	4.41166544744028e-10	2.47201449596637e-08	12.5082825657037	DEmRNAs
IL1R2	0.114173834224483	0.286238148800416	6.3697512449827	4.44252505361874e-10	2.48691956189489e-08	12.5014597311716	not-significant
CD63	0.239997824975806	7.68772580814969	6.36788227941765	4.49270683841713e-10	2.51260224305231e-08	12.4904655758352	not-significant
ARHGAP15	0.175576629276137	0.544325077823285	6.35935142949178	4.72889793102353e-10	2.6398078508278e-08	12.4403175970785	not-significant
SERTAD4	0.307012050866118	1.11451660448025	6.35934072783981	4.72920172635326e-10	2.6398078508278e-08	12.4402547238445	not-significant
IFNAR2	0.213711661786061	1.67307022086902	6.35916716000532	4.73413158754597e-10	2.64003573067857e-08	12.439235008608	not-significant
AXL	0.4240415474315	2.78364699483784	6.35864672029987	4.74894385878666e-10	2.64576894163146e-08	12.4361775536036	not-significant
HS6ST1	0.257914478612889	3.61341145293971	6.35662782140026	4.80683449130114e-10	2.67546849803241e-08	12.4243190199852	not-significant
MMP12	0.330943491495906	0.502547714775468	6.35481459722826	4.8594160493495e-10	2.70215928450828e-08	12.4136712817957	not-significant
RGS1	0.589757224277385	3.23639599225156	6.35100339032987	4.97177929183223e-10	2.76201025225698e-08	12.3912992181464	DEmRNAs
CITED4	0.467361216272316	3.11675561969231	6.35035198074686	4.99123722138632e-10	2.77018410309014e-08	12.3874765306995	not-significant
IL12A	0.0644942595938963	0.126144981553015	6.34434225328322	5.17430337995186e-10	2.8690603176187e-08	12.3522250845391	not-significant
DOK4	0.317163934790865	2.01000935939293	6.34384942520414	5.18960404256665e-10	2.8748141483239e-08	12.3493355387321	not-significant
ABCB1	0.337202277007432	1.3895588681289	6.33651221256591	5.42270716093355e-10	2.99258603974884e-08	12.3063384896715	not-significant
LRMP	0.212403034758717	0.554446376388773	6.33541461861073	5.4584476521992e-10	3.00946537364452e-08	12.2999100589681	not-significant
IFI30	0.133546278077366	0.3023609645842	6.32822654274648	5.69827582973127e-10	3.13281761648324e-08	12.2578339360048	not-significant
LILRB1	0.17996605069039	0.507883793983368	6.32727904613901	5.73064831288023e-10	3.14765158084796e-08	12.2522906830636	not-significant
GCSAM	0.148956012960889	0.36863452162578	6.3243658128985	5.83131454657126e-10	3.19993385743098e-08	12.2352514436983	not-significant
TAP2	0.269270908250277	2.08753011170686	6.32373136201772	5.85346631530074e-10	3.20907359391047e-08	12.2315414778015	not-significant
CARD9	0.130921982443058	0.467571487205821	6.31977066869039	5.99362713447723e-10	3.28283215291484e-08	12.2083883530482	not-significant
WNT5B	0.406798850768102	3.4660128518316	6.31874632055701	6.03040809278347e-10	3.29988226160589e-08	12.2024022931058	not-significant
CD37	0.418497091465297	1.62986641907276	6.31798525740771	6.05787830884824e-10	3.31181030729141e-08	12.1979553430289	not-significant
NCR3	0.169795959977721	0.292109411677755	6.31361641044773	6.21795541430225e-10	3.39296974555949e-08	12.1724366074321	not-significant
CD40LG	0.242024290503148	0.480341561293139	6.31032875318119	6.34113985047308e-10	3.45373257882063e-08	12.1532430281983	not-significant
TMEM156	0.161026374335818	0.306803746767152	6.30819326056393	6.42243031455341e-10	3.49474779846999e-08	12.140780403236	not-significant
B3GALT4	0.299295613299346	2.67969764532225	6.30675685575049	6.47768184424677e-10	3.51825497525615e-08	12.1323996278575	not-significant
GPR25	0.0793913354931849	0.104559970399168	6.30621228240264	6.49875032517985e-10	3.52641761372004e-08	12.1292227100476	not-significant
CMTM7	0.302316265262467	1.72962868410811	6.30500084265655	6.54585938554497e-10	3.54868237645138e-08	12.1221562776159	not-significant
ARL4D	0.45198774032777	2.0345114222578	6.30074223797747	6.71413046917929e-10	3.63653001580679e-08	12.0973245948011	not-significant
GJC2	0.236938264147755	0.738417598476091	6.30037512309997	6.72883297132087e-10	3.64111557642735e-08	12.095184634056	not-significant
GDPD5	0.237894253320371	1.15300879184823	6.30020749742148	6.7355566479716e-10	3.64137912967702e-08	12.0942075571252	not-significant
TIMP1	0.557504136138874	6.76820284489189	6.29943325727763	6.76669780867301e-10	3.65483057312665e-08	12.0896948578102	not-significant
CTF1	0.461430641453499	2.12471251123909	6.29838499130878	6.8090853432622e-10	3.67432593287477e-08	12.0835857332488	not-significant
PHF11	0.237643721961806	2.21791475088773	6.29496799022838	6.94906660038383e-10	3.74640029175079e-08	12.0636779833778	not-significant
NCKAP5L	0.26177303216697	1.47065008022661	6.29215509319063	7.06641003084674e-10	3.80614836227904e-08	12.0472966663491	not-significant
PDE4A	0.302664809761132	1.4058685805343	6.29136256667214	7.09981989136492e-10	3.82061920734676e-08	12.042682392625	not-significant
SLC7A7	0.237451282101598	0.969052421721414	6.28786762307952	7.24900638167674e-10	3.89372341864729e-08	12.0223398941342	not-significant
PISD	0.15783855446483	2.68628937886902	6.28720791583857	7.27750905514756e-10	3.90544045223254e-08	12.0185011092235	not-significant
NR6A1	0.128472599086564	0.492814324642412	6.27869131163065	7.65546302119496e-10	4.10449512781001e-08	11.9689743144305	not-significant
PLA2G2D	0.374172588700105	0.577262568407484	6.27853662917129	7.66250217380163e-10	4.10450013230969e-08	11.9680753124786	not-significant
RHCG	0.322739201138362	0.366461533629938	6.27809134456817	7.68280116735997e-10	4.11160139100501e-08	11.9654874592141	not-significant
EPHB4	0.364051098154795	3.86174003466944	6.27497253823131	7.82645912050189e-10	4.18464714898117e-08	11.947366306657	not-significant
EVA1A	0.12206877487434	0.304483994035343	6.26878529551141	8.11927648667756e-10	4.32931686052642e-08	11.9114392729206	not-significant
IFITM2	0.445439741414398	5.05057070527027	6.26526199537636	8.29078186499451e-10	4.41673248860798e-08	11.8909942078678	not-significant
FAT2	0.284793600359358	0.57344033933264	6.26424262207939	8.34106005109666e-10	4.43946648316664e-08	11.8850807906995	not-significant
TNC	0.563401071396908	3.33623106791268	6.2549604165471	8.8128236288794e-10	4.67776666563074e-08	11.8312719994243	not-significant
PCP4	0.788057194407638	4.78561356574844	6.2540498365544	8.86048548627646e-10	4.6987935157786e-08	11.8259970310774	DEmRNAs
PLBD1	0.329871925571649	1.63930210092308	6.25285461202036	8.92342919441426e-10	4.72787895076466e-08	11.8190741133915	not-significant
PPP4R1L	0.0998876934696612	0.373908844016632	6.25208484637997	8.96419846501037e-10	4.74087550522247e-08	11.8146161115423	not-significant
SP100	0.255657692270403	2.1556047693368	6.24744509662639	9.2138218196281e-10	4.86848338988802e-08	11.7877554508905	not-significant
KRT86	0.147691925594305	0.29445163752183	6.24487409427306	9.35505922861566e-10	4.93864234341033e-08	11.7728785748887	not-significant
C12orf74	0.0369270878889322	0.0579357318004158	6.24437047345583	9.38297253507683e-10	4.94890349959829e-08	11.7699650272136	not-significant
SELP	0.395170907034621	2.1279251472474	6.24109692503033	9.56640597456674e-10	5.02748645937919e-08	11.7510317577026	not-significant
P2RY13	0.256875393611386	0.775681611338877	6.2388271975783	9.69564478991712e-10	5.09082385205837e-08	11.7379092545149	not-significant
PPP1R18	0.369799138698445	2.785922663	6.23826061950475	9.72817132364637e-10	5.10331301953046e-08	11.7346341975684	not-significant
PPP1R1B	0.785468842161333	5.31585562485239	6.23782876184277	9.75303539060377e-10	5.1117637105133e-08	11.7321380504027	DEmRNAs
SLC12A4	0.332602297231769	2.64796743601663	6.23298097394489	1.00364461960655e-09	5.25558730089395e-08	11.7041278038691	not-significant
SERPINB5	0.504536029646686	1.12317642861331	6.23239836855452	1.00710439465301e-09	5.26897887908649e-08	11.7007627885955	not-significant
GPR65	0.157220625723825	0.454313921380457	6.22724913676852	1.03819441422297e-09	5.41342037267188e-08	11.6710334554533	not-significant
HLA-G	0.382835323224906	1.40052686444491	6.2272121059221	1.03842136389822e-09	5.41342037267188e-08	11.670819731778	not-significant
IL10	0.0894069451684159	0.179268406866944	6.22692887059173	1.04015882424486e-09	5.4169426406916e-08	11.6691850737036	not-significant
TCF7	0.263276259187398	1.0234448372869	6.22679963416678	1.0409525481453e-09	5.4169426406916e-08	11.668439222486	not-significant
B2M	0.408654696438857	8.82000805781081	6.22551986450032	1.0488444838757e-09	5.45315074621998e-08	11.6610541069474	not-significant
EGLN2	0.242598849482628	2.01101042597505	6.22204309995849	1.07058122455536e-09	5.56121227385354e-08	11.6409973987963	not-significant
SMIM12	0.133302738674248	1.78356745524116	6.2171708949781	1.10178523726736e-09	5.71313806823528e-08	11.6129067302378	not-significant
CERKL	0.23558427677482	0.770221903810811	6.21548165578672	1.11281025320117e-09	5.76007555440217e-08	11.6031718023672	not-significant
TMEM243	0.251490150314372	2.06002675710395	6.21332208118641	1.12706221526326e-09	5.82352049226337e-08	11.5907296536188	not-significant
SYT8	0.124528817893202	0.158014018844075	6.21083775412887	1.1436782303135e-09	5.89893470258961e-08	11.5764210306828	not-significant
RHBDF2	0.225403161265742	1.30654977541372	6.21026051656794	1.14757315533759e-09	5.91192916267207e-08	11.5730970953462	not-significant
PSME1	0.214382146304578	6.72816047973597	6.21016444415374	1.14822266437223e-09	5.91192916267207e-08	11.5725439023772	not-significant
SLC6A14	0.507942532420762	1.24652908380249	6.20554118128833	1.17990734647865e-09	6.06971367743161e-08	11.5459313791966	not-significant
AREG	0.487635064633004	1.05801567112474	6.19973691333622	1.22089837129007e-09	6.25852442533038e-08	11.5125446191109	not-significant
LONRF2	-0.223435365694668	1.6172324904657	-6.19879571373705	1.22767525551096e-09	6.28774343364198e-08	11.5071332466342	not-significant
RHOG	0.207568103093151	4.45956368274013	6.19032790357402	1.29032331735089e-09	6.6028139816097e-08	11.4584795326653	not-significant
ESR2	0.0569125706210139	0.132312092987526	6.18949275421373	1.29666882328551e-09	6.6294748323267e-08	11.4536840630763	not-significant
TRIM6	0.16622960885361	0.57866083870894	6.1886835121997	1.3028465882478e-09	6.6552321739304e-08	11.4490378806402	not-significant
CCR9	0.0196716101744127	0.0337861062744283	6.18765426767647	1.31074544870333e-09	6.68972854138474e-08	11.4431293235355	not-significant
RND3	0.527436972130953	2.84796307701039	6.18706893231062	1.31525842907507e-09	6.70689903042849e-08	11.4397694776362	not-significant
KCTD10	0.240272933284455	3.0948924335842	6.18573961963119	1.32556403998754e-09	6.75355214683706e-08	11.4321401813945	not-significant
TLR6	0.103027602055658	0.256547029841996	6.18445782605982	1.33557600902323e-09	6.79862915770177e-08	11.4247849335686	not-significant
PLEKHO1	0.37496183539652	2.66471721690437	6.18392687280053	1.33974485885485e-09	6.81390967543187e-08	11.4217385732333	not-significant
BCL3	0.422137008345944	4.03753961973597	6.18202268141909	1.35480077317173e-09	6.88448674875353e-08	11.4108150510408	not-significant
NAALADL1	0.23355586558046	0.89416863224948	6.18106458296066	1.3624386278259e-09	6.91727862285831e-08	11.4053199389737	not-significant
ARHGAP26	0.24482936348336	1.42397758552183	6.17693018612052	1.39588323378974e-09	7.07477728917376e-08	11.3816156981439	not-significant
TCN1	0.393619772448202	0.461561236051975	6.1726672218482	1.43120815717846e-09	7.24523777438297e-08	11.3571884860202	not-significant
UNC93B1	0.21812407668472	3.26856840229314	6.17257313263907	1.43199760077379e-09	7.24523777438297e-08	11.3566495076251	not-significant
CBR3	0.540895674935706	3.3443203052578	6.17171968719119	1.43917779923588e-09	7.26928357200744e-08	11.3517609709382	not-significant
HOXB2	0.347647921422094	1.34881647633264	6.1717122873505	1.4392402091631e-09	7.26928357200744e-08	11.3517185871614	not-significant
NOD2	0.117296090206405	0.298215897126819	6.16735386240729	1.47646247219335e-09	7.43798225745928e-08	11.3267625382942	not-significant
CD86	0.276869441451029	1.02190491103326	6.16645939759309	1.48421704914780e-09	7.47060179729244e-08	11.3216427524825	not-significant
TWF2	0.267952188754628	4.13737481760083	6.16489757629977	1.49785285526007e-09	7.53274200345131e-08	11.3127046344541	not-significant
CD209	0.169177355950444	0.456670082927235	6.16463594201238	1.50014905343399e-09	7.53779714138125e-08	11.3112075213344	not-significant
GBP4	0.448864498834673	2.05643431363617	6.16219139630612	1.52177024443596e-09	7.63986236129687e-08	11.2972220602628	not-significant
NRG1	0.130977441744857	0.265013996101871	6.16035262431076	1.53823404079275e-09	7.71588238314142e-08	11.2867054027356	not-significant
BATF3	0.172153453804536	0.452391390056133	6.15990257989174	1.54229004994592e-09	7.72958705117532e-08	11.2841318303094	not-significant
TEPP	0.111770209487473	0.177287734328482	6.15785606805732	1.56086642356322e-09	7.80928088025587e-08	11.272430905997	not-significant
HLA-DQB1	0.564322865075311	3.31008941216632	6.15711556776679	1.56764175837864e-09	7.83646398514159e-08	11.2681979156487	not-significant
CD79B	0.404443063544071	1.21455675646985	6.15001028473105	1.6341315744403e-09	8.15487523391846e-08	11.2276034160669	not-significant
TLR5	0.246664995721149	1.48646550589189	6.14789677814888	1.65443586670277e-09	8.24915003835818e-08	11.2155360745466	not-significant
CLDN4	0.438751221501561	6.37529158382328	6.14589012997048	1.67394169626256e-09	8.33928616208891e-08	11.2040821325342	not-significant
SLC14A2	0.0500566079545016	0.103599526538462	6.14443537885401	1.68822313506744e-09	8.40326378407352e-08	11.1957804138203	not-significant
RASD2	0.391921525195701	2.6281640166632	6.14393542636208	1.69315866467759e-09	8.42065204041998e-08	11.1929277600618	not-significant
GNAL	0.285410434841419	1.19029577312058	6.14206974966078	1.711701451336e-09	8.50190807133197e-08	11.182284239484	not-significant
EPSTI1	0.294486389072631	0.897559774438669	6.14199892671557	1.71240925066991e-09	8.50190807133197e-08	11.1818802552357	not-significant
TMEM154	0.143810833212526	0.402294803846154	6.13958733031531	1.73668203905669e-09	8.61509381600704e-08	11.1681265375416	not-significant
ARID5A	0.477767020262642	2.77255929517672	6.13918200691086	1.7407945095355e-09	8.62816375452033e-08	11.1658153666072	not-significant
TRIP6	0.429619012509059	3.63954789542204	6.13897385244637	1.74291017304773e-09	8.6313228391635e-08	11.1646285118364	not-significant
FMNL1	0.258567828599017	1.63682617362994	6.13759209561043	1.75701808027503e-09	8.69381480110322e-08	11.1567508845704	not-significant
DUSP23	0.449531980991695	4.46455995830977	6.13295210057209	1.80521457421163e-09	8.92473017311552e-08	11.1303085812952	not-significant
CERK	0.336213379754264	1.98088724570478	6.13189986665261	1.81632276546025e-09	8.9496561620833e-08	11.1243145102829	not-significant
KLRC1	0.0657840659347682	0.13116531889605	6.13189373922267	1.81638764657693e-09	8.9496561620833e-08	11.1242796078328	not-significant
C1QC	0.492409706518965	4.82686385576923	6.13097981767354	1.82609023670423e-09	8.98987610880689e-08	11.1190741535736	not-significant
TNFRSF17	0.220635371980658	0.267869616205821	6.12809695538485	1.8570290559354e-09	9.11912157181669e-08	11.1026584809836	not-significant
SELL	0.46570392732489	1.34826765500832	6.12782746933475	1.85994722236757e-09	9.12577634221644e-08	11.1011243034608	not-significant
GPRIN3	0.149360175856546	0.405132936141372	6.12613650247946	1.87836064855793e-09	9.20838313915631e-08	11.091498986525	not-significant
TMEM150C	-0.365893768463291	3.82648453638254	-6.1176495768854	1.97350199836882e-09	9.65049088599332e-08	11.0432240364873	not-significant
ZNF750	0.451793827259213	1.39557028238877	6.11606346025013	1.99179798320071e-09	9.73180827155984e-08	11.0342083059016	not-significant
PFKFB3	0.386148890245669	2.68860665288565	6.10966768938202	2.06727033287651e-09	1.0087729753613e-07	10.9978740504465	not-significant
CTLA4	0.267411398137276	0.556697523027027	6.10959869853286	2.06809949390699e-09	1.0087729753613e-07	10.9974822920045	not-significant
VNN1	0.230402483302027	0.356560473673597	6.10806233769768	2.08664855630681e-09	1.01612301298653e-07	10.9887591833252	not-significant
IRF4	0.18586611423322	0.27456606991684	6.10450710543209	2.13019783170357e-09	1.03646550666397e-07	10.9685805780259	not-significant
SCML4	0.0818963817935051	0.140713599216216	6.0935086818987	2.27062089265023e-09	1.10248015003926e-07	10.9062199624259	not-significant
CPB1	0.502812564934838	0.88173761087526	6.0934389638988	2.27153924760174e-09	1.10248015003926e-07	10.9058249712612	not-significant
UCP2	0.513297385627887	3.27977568101455	6.09108462873677	2.30276550899171e-09	1.11578066202074e-07	10.8924886276589	not-significant
NKX2-8	0.0806657154401242	0.150803128744283	6.090100870442	2.31593728589168e-09	1.12089076726752e-07	10.8869173475107	not-significant
ART5	0.167432699262579	0.422886360305613	6.09001047151755	2.31715134549112e-09	1.12089076726752e-07	10.8864054334527	not-significant
EBI3	0.295526203239089	1.09438541466736	6.08978634778653	2.32016401497954e-09	1.1214190094587e-07	10.8851362861465	not-significant
C1RL	0.375311598016835	3.36466774757173	6.08438107042463	2.39399201635038e-09	1.15328392622648e-07	10.8545398941908	not-significant
TRAF3IP3	0.197411787028059	0.49293709981289	6.08167057884201	2.43187242707288e-09	1.17056665622015e-07	10.8392060086323	not-significant
ACTB	0.245747664605327	9.86164869417048	6.08075392539409	2.44481512285364e-09	1.17582718762814e-07	10.8340216099895	not-significant
NFKBIZ	0.540353269920968	2.13436346341372	6.08059720060399	2.44703472650718e-09	1.17592606235864e-07	10.833135274643	not-significant
ACOT11	0.120131853047864	0.350556007149688	6.07591753552587	2.51422478831153e-09	1.20722074601271e-07	10.8066790954254	not-significant
IGSF6	0.30077380617731	1.32856009868191	6.07332161546682	2.55227046290184e-09	1.22448163942029e-07	10.7920107591717	not-significant
CLDN10	0.38567686470644	0.515526318286902	6.07290368960543	2.55844789938841e-09	1.22643758211487e-07	10.7896497567031	not-significant
FCHO1	0.14886273116281	0.352727271898129	6.07260247968067	2.56290919213524e-09	1.22756832650698e-07	10.7879482078109	not-significant
SCIMP	0.18126549289208	0.558452207902287	6.06969744785564	2.60632829691164e-09	1.24734172353918e-07	10.7715412612745	not-significant
INSL3	0.0815412380487542	0.137636208663202	6.06531586813369	2.67317862829584e-09	1.27724124852953e-07	10.7468078458412	not-significant
CGB7	0.0624258349378823	0.104732537869023	6.06506303515993	2.67708683371236e-09	1.27806270613216e-07	10.7453811057856	not-significant
LY86	0.350221681936026	1.68872021493971	6.06235211365967	2.71934368786725e-09	1.29611689717147e-07	10.7300865424208	not-significant
NOTCH1	0.341691714241183	2.35576660460915	6.06206439685991	2.72386657547563e-09	1.2972136846843e-07	10.7284636368017	not-significant
MYOF	0.517991934968085	3.1125228817921	6.05917708081062	2.76966381166632e-09	1.3179491521741e-07	10.7121809969734	not-significant
KCTD17	0.317254056806293	1.68185487810187	6.05853970490394	2.77987445757627e-09	1.32173069995526e-07	10.708587495694	not-significant
FYB	0.35501318240352	1.19894180735551	6.05741471814463	2.7979863413599e-09	1.32925979261986e-07	10.7022456541018	not-significant
SLAMF6	0.306741347304891	0.748973596877339	6.05415232509222	2.85116400919321e-09	1.35232260767477e-07	10.6838604129527	not-significant
C1orf147	0.0254496399592526	0.0434006225322245	6.05223619059862	2.88285625995134e-09	1.36624454910535e-07	10.6730659834592	not-significant
RNF207	0.29090396426608	1.24732095779626	6.04821583633198	2.95047408805975e-09	1.39602374861868e-07	10.6504270871091	not-significant
ENPP6	0.250344585383148	0.571097893222453	6.046848942911	2.9738146740811e-09	1.4047905936535e-07	10.6427329554019	not-significant
NINJ2	0.233838476557932	0.91080978939501	6.04624371285092	2.98420688341423e-09	1.40856012370175e-07	10.63932664145	not-significant
MUC3A	0.589395512651224	1.93054193902495	6.04225696843156	3.05355382994155e-09	1.44012800863326e-07	10.6168960356864	DEmRNAs
RNF19B	0.268131348434171	3.43325805666112	6.03921158640714	3.10758433253654e-09	1.46324618083718e-07	10.5997703705361	not-significant
EGLN3	0.27571133795005	1.08104081022453	6.03407350087033	3.20086709676417e-09	1.50595509410773e-07	10.5708932205823	not-significant
TMEM102	0.233820130635812	1.62558523662994	6.0331594945386	3.21774513050738e-09	1.51267701235857e-07	10.5657585190599	not-significant
SAMSN1	0.277663982858307	0.937617367948025	6.03127249983264	3.25286577709716e-09	1.5279571530762e-07	10.5551598802893	not-significant
FZD2	0.253785713111331	1.12437212759044	6.02779440038191	3.31858356129175e-09	1.55757345975194e-07	10.5356319833722	not-significant
DOK1	0.260943434932541	1.6098187477422	6.02679525530822	3.33770069273502e-09	1.56528779394955e-07	10.530024041702	not-significant
TNFRSF25	0.274614094752399	0.906594495544699	6.02120145758623	3.44673265926895e-09	1.61401418394965e-07	10.4986422631082	not-significant
GDPD3	0.264091588244303	0.955436707392931	6.0211813992122	3.44712981894123e-09	1.61401418394965e-07	10.4985297786312	not-significant
TGFBI	0.39969590375832	2.83083760389189	6.02053348289133	3.45998275134878e-09	1.61873407774841e-07	10.4948965302817	not-significant
S100A3	0.196006593169163	0.543827255494802	6.01826267533475	3.50540002623314e-09	1.63735833065339e-07	10.4821654277521	not-significant
TCF7L1	0.339252742887966	1.94013585841372	6.01627659428314	3.54559949497402e-09	1.65348975809144e-07	10.4710340059393	not-significant
CCR1	0.272512984946598	0.955430845099792	6.01488194757723	3.57409666708462e-09	1.66489291076513e-07	10.4632192936635	not-significant
KRT36	0.124430001313968	0.166035373804574	6.01480115392868	3.57575438042626e-09	1.66489291076513e-07	10.4627666252182	not-significant
CCDC69	0.409746262733585	2.6177092593763	6.01422265827487	3.58764583111895e-09	1.66909862264177e-07	10.4595255982895	not-significant
RNASE2	0.122849178047081	0.250065713904366	6.01216994297732	3.63015350826398e-09	1.68753003890931e-07	10.4480274056713	not-significant
PTPRC	0.454914987139782	1.55039253245322	6.01180674645007	3.63772562559441e-09	1.68970474225601e-07	10.4459933279913	not-significant
CCDC71L	0.271135245938174	2.50829638070894	6.01144727606511	3.64523524413171e-09	1.69074929216551e-07	10.4439802225582	not-significant
MICALL1	0.215604134986231	2.76368644067568	6.01110360924659	3.65242886705943e-09	1.69249495445237e-07	10.4420557170046	not-significant
RGL4	0.0668671375322058	0.187649624392931	6.01087534355274	3.65721457682943e-09	1.69336865580761e-07	10.4407775004202	not-significant
CD58	0.187267802342415	2.14928375964241	6.01070910737165	3.66070365816872e-09	1.69364108153326e-07	10.4398466559964	not-significant
ARL11	0.0913897270980244	0.24823497062578	6.01052022104624	3.6646720815193e-09	1.69382807794364e-07	10.4387890082829	not-significant
ISG20	0.351860553785975	1.538489197158	6.01041379434338	3.66690991234481e-09	1.69382807794364e-07	10.4381930965298	not-significant
CYP27A1	0.717194048418882	3.59827944596674	6.00952490834179	3.68565267693298e-09	1.70113994346313e-07	10.4332163389173	DEmRNAs
GDF5	0.176057253566885	0.308017522634096	6.00921598176393	3.69218848288518e-09	1.7028104972371e-07	10.4314868472246	not-significant
CD69	0.420830788544622	1.31735829384615	6.00766450202602	3.72518388920837e-09	1.71667175800481e-07	10.4228022135913	not-significant
ATP2C2	0.401526531870029	2.51403921288358	6.00692641860065	3.74098164687975e-09	1.72259223514486e-07	10.4186713611397	not-significant
CTSC	0.3110919296964	1.68260503048649	6.00385049964938	3.80752518071181e-09	1.75047222619071e-07	10.4014609783496	not-significant
LILRB2	0.19298074561201	0.654160315370062	6.00299805873753	3.82617025712751e-09	1.75766013220223e-07	10.3966927424248	not-significant
TSPAN2	0.405926817352342	2.1289492197027	6.00280226667759	3.83046530651322e-09	1.75824982587569e-07	10.3955976370468	not-significant
LILRA1	0.0807738155280777	0.216843894255717	5.99979475346271	3.89703506215909e-09	1.78740130537536e-07	10.3787798562071	not-significant
CXorf21	0.171596051142757	0.43681059581289	5.9985047867748	3.92593274368732e-09	1.79924203379648e-07	10.3715686843664	not-significant
LCP2	0.291866369160619	1.24794420717048	5.99584216467764	3.98624365713389e-09	1.82544947771824e-07	10.3566883131055	not-significant
PLP2	0.42354469685414	4.75892465037214	5.99205134894859	4.07367261776776e-09	1.8640244759687e-07	10.3355127101666	not-significant
NFE2	0.0563147711888432	0.106955983047817	5.99074319331622	4.10427540105002e-09	1.87655699170797e-07	10.3282079910858	not-significant
TRAF1	0.249351202081899	1.36694261676091	5.98844330616273	4.15862367422902e-09	1.89991831351494e-07	10.3153687882176	not-significant
CFH	0.390687514868178	1.71753879457796	5.98700849141972	4.19288478463835e-09	1.91257784313031e-07	10.307361032844	not-significant
KMO	0.059456001723505	0.115584657580042	5.9866226753938	4.20214437576803e-09	1.91530525892246e-07	10.305208060812	not-significant
TLR10	0.156609869563505	0.245030150935551	5.98487582395958	4.24431926898352e-09	1.93301926020391e-07	10.2954615875411	not-significant
RARRES2	0.582556814560027	4.07756755906861	5.98354452245306	4.27673858810057e-09	1.94626606347177e-07	10.2880352993793	not-significant
C1orf162	0.246089271775227	1.18849060860707	5.98129924886245	4.33196306772528e-09	1.96832939793989e-07	10.2755138996603	not-significant
P2RY10	0.23751070185112	0.438873109299376	5.98091740633407	4.34142382887796e-09	1.96956265032399e-07	10.2733848500109	not-significant
BTN3A3	0.289860310730008	2.08840688666944	5.97895118446428	4.39046038191772e-09	1.98871846640054e-07	10.2624235870518	not-significant
LAPTM4B	0.436585082858709	3.5557014855738	5.97558394352184	4.47569635585704e-09	2.02575568317384e-07	10.24365915456	not-significant
ADAM28	0.247827815242151	0.707888865172557	5.97464633907518	4.49971634111892e-09	2.03504986838815e-07	10.2384358400811	not-significant
B4GALT1	0.306121348781391	4.90198842709771	5.97294998976924	4.54349439833596e-09	2.0532585714833e-07	10.2289874169136	not-significant
LGALS3	0.540751103976405	5.23067848172349	5.97250220680895	4.55511961897903e-09	2.05692010203657e-07	10.2264937154098	not-significant
DOCK2	0.232373779111777	0.694978999525988	5.967843273062	4.67780936532921e-09	2.10905988736275e-07	10.2005576885918	not-significant
SOX2	0.393853213534926	1.12292689546778	5.96763196658839	4.68344977835523e-09	2.10997362815453e-07	10.1993817705428	not-significant
IL20	0.0695006142371885	0.0729364412889813	5.96111036538802	4.86083291349932e-09	2.18819931627205e-07	10.1631067805541	not-significant
ICOS	0.186623669005373	0.30412119512474	5.95820314456964	4.94200481148678e-09	2.22131512646866e-07	10.1469470138117	not-significant
SLC27A1	0.232095984677822	2.78073905387318	5.95663742590844	4.98626750818081e-09	2.2377648039981e-07	10.1382467931048	not-significant
NFAM1	0.184292458416083	0.775234918257796	5.947666563831	5.24743167517747e-09	2.35135681671978e-07	10.088436464444	not-significant
ACSL5	0.664663267391391	3.5699826952578	5.94573007478145	5.30553523242436e-09	2.37374931506177e-07	10.0776926888329	DEmRNAs
MR1	0.290049116385548	1.4946522700499	5.94485430480669	5.3320180935295e-09	2.38279389612154e-07	10.0728348473282	not-significant
ITK	0.185063267033486	0.37784431304158	5.94278218429744	5.39519280423504e-09	2.40694092243303e-07	10.0613433822594	not-significant
IL1B	0.328411245151013	0.66338934322869	5.94274898464361	5.39621091589711e-09	2.40694092243303e-07	10.0611592933669	not-significant
HAAO	0.388697238088499	1.62855729060083	5.94171154027294	5.42812017627778e-09	2.41748018865241e-07	10.0554072110369	not-significant
SEMA7A	0.183461890788539	0.713526672135135	5.94005891102406	5.47933170298889e-09	2.4377402105875e-07	10.046246042312	not-significant
FAM83B	0.206422976460248	0.411248889087318	5.93997445124654	5.48196156079502e-09	2.4377402105875e-07	10.0457779078742	not-significant
RERG	0.313445713924086	1.8112803536736	5.93766449097185	5.5543671800022e-09	2.46390948428903e-07	10.0329767389712	not-significant
EVI2A	0.311959203044248	1.25955175607069	5.93755917147592	5.55769056606549e-09	2.46390948428903e-07	10.0323931895113	not-significant
CTC-479C5.12	0.102811971918166	0.329053908640333	5.93736583519452	5.56379639789656e-09	2.46474491869489e-07	10.0313219839102	not-significant
FCN1	0.241884339153735	0.527667058158004	5.93540740007133	5.62601671353768e-09	2.4904187858478e-07	10.0204727083371	not-significant
FLT3	0.100239933916992	0.209110371039501	5.93436995334908	5.65925142895844e-09	2.50323267562573e-07	10.0147267461785	not-significant
MICB	0.16025347097587	0.507321896490645	5.93234714325749	5.72460422637398e-09	2.5302230655965e-07	10.0035257819043	not-significant
SLFN5	0.353631095325062	2.31328749610395	5.9294596889443	5.81916945636634e-09	2.57007448599744e-07	9.98754270961593	not-significant
CA11	0.385510450021399	2.2732055037921	5.92814286043439	5.86280057381416e-09	2.58738727969227e-07	9.98025583244701	not-significant
GSDMC	0.115487571502099	0.154601714361746	5.92692570013642	5.90341313044949e-09	2.60334276773078e-07	9.97352172771474	not-significant
SLC43A2	0.215690172946397	1.91879009661123	5.92506026485581	5.9661897601809e-09	2.62904091719006e-07	9.96320327080991	not-significant
C4BPA	0.111494205711726	0.114808499222453	5.92467599612557	5.97920205439625e-09	2.63278786085998e-07	9.96107807758407	not-significant
COLCA2	0.205553440967611	1.16387188384407	5.92396789320938	6.00325274929396e-09	2.64138597040713e-07	9.95716223534891	not-significant
TUBA4A	0.427938047636681	2.89607243638254	5.92327522970896	6.02687036623394e-09	2.64978072344353e-07	9.95333216487209	not-significant
FPR1	0.291596366108074	0.874639677064449	5.9206787139438	6.11621289600132e-09	2.68703779051038e-07	9.9389782198188	not-significant
PLK3	0.317267296711098	1.49516123959875	5.91959597892205	6.15384893722679e-09	2.70153968344256e-07	9.9329942973126	not-significant
VAMP8	0.293044201696256	6.48577261752807	5.91884343314605	6.18014056183436e-09	2.71104332820303e-07	9.928835779669	not-significant
TCN2	0.315686837621254	2.54732966270062	5.91699498735215	6.24518564674417e-09	2.73751992760099e-07	9.91862333037202	not-significant
DAPK2	0.174716028770781	0.822014004970894	5.91008742341044	6.4942210903064e-09	2.84454678769482e-07	9.88048423139423	not-significant
FBN3	0.0853216594910495	0.16798090981289	5.90887649968986	6.53886497894024e-09	2.86195434426824e-07	9.87380225988713	not-significant
TNFSF10	0.422046462231757	5.85834937401871	5.90710159001762	6.60484324001043e-09	2.88866653374149e-07	9.86401030831651	not-significant
GNL1	0.186054340562498	3.20911737553015	5.90400117642912	6.72165566116729e-09	2.93755470874681e-07	9.84691181977621	not-significant
CEACAM4	0.104334292187205	0.207587683908524	5.90369430652952	6.73332643758887e-09	2.94045423120046e-07	9.84521988323441	not-significant
ZYX	0.324626892942506	5.16002399402703	5.90278846342333	6.76789259833643e-09	2.95334039715298e-07	9.84022593309239	not-significant
TNFRSF1A	0.221639144036959	4.62899923659875	5.90255000188016	6.7770208241452e-09	2.955115122176e-07	9.83891139498899	not-significant
WDFY4	0.179890216673451	0.428619082742204	5.90106565002879	6.83411198002948e-09	2.977785792373e-07	9.83072982044362	not-significant
DGKZ	0.175600547051772	2.43126891602287	5.8993217572845	6.90178519672331e-09	3.00503006921017e-07	9.82111995959079	not-significant
TCEAL2	0.551862862351896	2.43686207963617	5.89764955936142	6.9672899932486e-09	3.02982421473075e-07	9.81190748531897	not-significant
CXCR2	0.127681596994412	0.207917650844075	5.89760333236025	6.9691094256999e-09	3.02982421473075e-07	9.811652843561	not-significant
DMBT1	0.111150808925801	0.1125635592079	5.89412513187864	7.10734437388141e-09	3.08762288659088e-07	9.79249810275949	not-significant
BTN3A1	0.303089222785382	2.4935169068316	5.89280709556455	7.16042321860885e-09	3.10836899973915e-07	9.78524211994405	not-significant
CEACAM21	0.146544693733985	0.37512421789605	5.88956712320215	7.29254963395599e-09	3.16102520770444e-07	9.7674115638715	not-significant
ITGAX	0.289942892329908	1.18800916683576	5.88889026347701	7.32045085408649e-09	3.17076531170288e-07	9.7636876695268	not-significant
DUSP18	0.0988634532946068	0.604829761322245	5.88688189412031	7.40385328640388e-09	3.2045128379041e-07	9.7526403580017	not-significant
MAPK3	0.187399409694526	3.9354651912578	5.88643930789241	7.42235701220423e-09	3.21014191756717e-07	9.75020629003711	not-significant
SOCS3	0.832838600404716	4.27516507473181	5.88613401816887	7.43514690241326e-09	3.21329328046782e-07	9.7485273966388	DEmRNAs
IL23A	0.144164854578236	0.7217030454158	5.88511467792402	7.47800733606594e-09	3.22942614150061e-07	9.7429222390765	not-significant
LIF	0.448185423618893	1.17719945501247	5.87581155502368	7.88048003167216e-09	3.39820965737993e-07	9.69180496355172	not-significant
PDCD1	0.233789938384518	0.577639710744283	5.87538236038203	7.89954901764231e-09	3.40391858666481e-07	9.68944838425667	not-significant
HPSE	0.170838830875675	0.510926361097713	5.86984068836785	8.14984278057920e-09	3.50659447626881e-07	9.65903410732517	not-significant
WIPF1	0.32786399972649	1.88691475576923	5.86256953807924	8.49000928873008e-09	3.6475803704274e-07	9.61916565939429	not-significant
GRIK5	0.237264941385085	1.14482736869231	5.86112358800632	8.55928702834751e-09	3.67464038032446e-07	9.6112424720001	not-significant
CCDC60	0.29983419130233	0.83979306133264	5.85811135940332	8.70538275376855e-09	3.73187358916508e-07	9.59474218628823	not-significant
EMR1	0.0643678855698927	0.151960763045738	5.85743825771556	8.73835967673573e-09	3.74326196951995e-07	9.59105609677284	not-significant
LIMD2	0.324801059662432	2.07233321445738	5.85545952060398	8.8360099636025e-09	3.77954662084146e-07	9.5802221146729	not-significant
GPR55	0.0745464932206761	0.123163300133056	5.84203571894116	9.52714299784691e-09	4.06030144682692e-07	9.50680788393108	not-significant
PLS3	0.376537865968884	2.64045567227443	5.84187811934807	9.53556222331269e-09	4.06092539411056e-07	9.5059468456554	not-significant
LY6D	0.367917385792881	0.476956347	5.84085505066777	9.59039288310402e-09	4.08129933867197e-07	9.5003578457756	not-significant
KLF2	0.481398824266838	3.53920125778586	5.84039096163155	9.61536665764056e-09	4.08894692672731e-07	9.49782281825194	not-significant
SNCG	0.572536262581682	2.91150349748441	5.83893897969302	9.69391162658968e-09	4.11934802140969e-07	9.48989267914727	not-significant
IKZF3	0.257228073125638	0.697581145459459	5.83278638203344	1.00337352386868e-08	4.25755595480528e-07	9.45630865123324	not-significant
HSD17B13	0.535724497820602	0.936751379482328	5.83213020618611	1.00706556555422e-08	4.27011889440916e-07	9.45272871992284	not-significant
TBC1D10A	0.156431029558694	2.02502813602911	5.82945866193914	1.02223450981791e-08	4.33129218612032e-07	9.43815704989603	not-significant
MB21D1	0.171420691005336	0.972958151908524	5.82773469632867	1.03214114735562e-08	4.36743378673354e-07	9.42875692752005	not-significant
TPRXL	0.0767500500748573	0.144459026106029	5.82771404735093	1.03226037057774e-08	4.36743378673354e-07	9.42864435119519	not-significant
ANKRD65	0.371169472948727	2.25442915676923	5.82724935663523	1.03494695910895e-08	4.37562984080333e-07	9.4261109917479	not-significant
SHF	0.188536432247381	1.12121338501039	5.82505788378993	1.0477090187518e-08	4.42318051177594e-07	9.41416607798527	not-significant
TBC1D1	0.300102911788018	2.45935620764865	5.82221356661288	1.06450191086744e-08	4.48434870633602e-07	9.39866856402909	not-significant
MCC	0.340325557204693	1.58248467709148	5.82135809884844	1.06960373453945e-08	4.50259215923253e-07	9.3940087571982	not-significant
SLA	0.286058380281473	1.06211820732225	5.82052033318957	1.07462308629188e-08	4.52046240196858e-07	9.389445951258	not-significant
ITPKC	0.308403901608529	4.11431598808524	5.81894273841777	1.08413742684414e-08	4.55720172362481e-07	9.3808552882203	not-significant
ZBP1	0.130170717592295	0.22407577445738	5.81854649971748	1.08653998245287e-08	4.56297765395576e-07	9.37869792047144	not-significant
TRAF3IP2	0.286696083368744	2.26139788867568	5.81845846024662	1.087074505738e-08	4.56297765395576e-07	9.37821859663491	not-significant
RND2	0.236147871451386	0.766084690671518	5.81780472059176	1.09105165113924e-08	4.57638166343869e-07	9.37465956047573	not-significant
APOBEC3H	0.142573194242579	0.340945671829522	5.8173960209639	1.09354525282745e-08	4.58354821800693e-07	9.37243472762173	not-significant
SLC6A11	-0.345702648510486	1.12563084232848	-5.81575690039321	1.10360197213367e-08	4.61906869870741e-07	9.36351323164448	not-significant
SMCO2	0.0237732882823309	0.0335905585945946	5.81549038987323	1.10524562931133e-08	4.62263442396852e-07	9.36206285976156	not-significant
CCDC8	0.401261377284692	1.78427018376507	5.8132889881261	1.11891396853376e-08	4.67310657230191e-07	9.35008485979285	not-significant
PODNL1	0.216239585780977	0.764705872045738	5.81208801637295	1.12644003723455e-08	4.70117615825686e-07	9.34355193816175	not-significant
TAP1	0.376665100189396	4.09400758168815	5.81123948825567	1.13178719168191e-08	4.72011848290942e-07	9.33893690948421	not-significant
SLC16A5	0.457457684574281	1.6495680997422	5.80901629080546	1.14591469019858e-08	4.77221975867507e-07	9.32684801684942	not-significant
C19orf33	0.720541676965952	2.33455253344699	5.80849568817962	1.14924766191739e-08	4.78268875526521e-07	9.32401776050636	DEmRNAs
STEAP2	-0.399187656550737	6.28926270377547	-5.80478639954147	1.17327010571552e-08	4.87918245458774e-07	9.30385858881531	not-significant
EML3	0.18944455616787	3.33187296276715	5.80046984552489	1.20184193820891e-08	4.99444450150916e-07	9.28041314671449	not-significant
TP73	0.230032825448469	0.781180059559252	5.7977031236427	1.22051069666712e-08	5.06841806872709e-07	9.26539361528724	not-significant
DNASE2	0.304288579282132	4.55386490600832	5.79637086373507	1.22960079461487e-08	5.10253742680727e-07	9.25816347964498	not-significant
SIGLEC9	0.124608059109518	0.431489636544699	5.7950071707311	1.23897369487439e-08	5.13778104564141e-07	9.25076425298708	not-significant
MCM5	0.177191253055457	2.3201191725738	5.79275547776423	1.25460260469438e-08	5.1988986714188e-07	9.23855016208014	not-significant
HLA-DQA2	0.692720501020101	2.38025491301247	5.79043897471626	1.27088184652028e-08	5.25144928328236e-07	9.22598882083036	DEmRNAs
HOPX	0.326263395226027	1.59075492551559	5.7900029245833	1.27396913234694e-08	5.26048343213158e-07	9.22362480792079	not-significant
PSORS1C1	0.0671749378926865	0.157280661540541	5.78918886870617	1.27975231564267e-08	5.28062886596668e-07	9.21921187952367	not-significant
LYL1	0.211888308877132	0.892689675467775	5.78819560622978	1.28684327388606e-08	5.30613829324756e-07	9.21382821782516	not-significant
LMCD1	0.292493403606898	1.46493074642827	5.78565442469889	1.30515967484316e-08	5.37786576817696e-07	9.20005821152914	not-significant
HAVCR2	0.244241733763377	1.11958718659875	5.78453497165852	1.3133088893983e-08	5.40762807653727e-07	9.1939938528043	not-significant
DUSP22	0.17470130836643	2.8529428203368	5.78246539802292	1.32850541972135e-08	5.46634573229531e-07	9.18278513879667	not-significant
NIPAL4	0.117708709371316	0.246540514931393	5.77966687111439	1.34932734163705e-08	5.54811095043396e-07	9.16763399520819	not-significant
PKN3	0.197632272799513	1.4662451781289	5.77664686288362	1.37215394115404e-08	5.63403320409009e-07	9.15129091450811	not-significant
NR1H3	0.193974437113978	2.32251668687734	5.77360919849649	1.39549346655241e-08	5.71780189695408e-07	9.13485978132677	not-significant
KLRD1	0.0465644074830604	0.0993753729501039	5.77313319802625	1.39918564609722e-08	5.72565520681311e-07	9.13228571247283	not-significant
ACACB	0.24114490057585	1.29477424403326	5.77174350843054	1.41001956230228e-08	5.76518292606046e-07	9.12477174121984	not-significant
NFATC4	0.280998639473164	1.54867145018087	5.77159463251438	1.41118502407038e-08	5.76591042689975e-07	9.12396687108727	not-significant
FAM151A	0.0451295698437719	0.101782898837838	5.77085732143089	1.41697084866561e-08	5.78550188398875e-07	9.11998100120429	not-significant
TBC1D10C	0.284086691617614	0.994647576569647	5.76954454246185	1.42732975413403e-08	5.82372483260824e-07	9.11288527509399	not-significant
IL3RA	0.135196807857859	1.23983380567568	5.76860055248615	1.43482418419461e-08	5.85021505883874e-07	9.10778376547603	not-significant
TNFRSF21	0.399853772501711	4.08250279245114	5.76758235742381	1.44295072060902e-08	5.87924380489872e-07	9.10228205110008	not-significant
B3GNT9	0.352066317445635	2.11408484603742	5.76736494509139	1.44469175895406e-08	5.88223275662837e-07	9.10110739497446	not-significant
ZNF219	0.277120268504728	2.13021797320374	5.76469128273731	1.46627054208038e-08	5.96593297145975e-07	9.08666502743255	not-significant
WBP1L	0.208391628129347	4.35621142415385	5.7627261865178	1.48233050003394e-08	6.02707736110598e-07	9.0760538499334	not-significant
XCR1	0.0933810905280066	0.161301302488566	5.75812220309782	1.52063116978633e-08	6.17850327837958e-07	9.05120547352653	not-significant
MCCC2	-0.635947120927356	5.86454096156133	-5.75643451974507	1.53491117728446e-08	6.22353186861859e-07	9.04210112867119	DEmRNAs
RUNX2	0.209673221575691	1.03081933569231	5.75315964851768	1.56299457834875e-08	6.32861057184803e-07	9.02444119974257	not-significant
NRG2	0.178708193821938	0.471929368758836	5.75194762999826	1.57351455597011e-08	6.36238188223177e-07	9.0179075398917	not-significant
AKR1B1	0.383668178914458	2.68212921682744	5.74874124702295	1.60167881474613e-08	6.47177999699532e-07	9.00062858878414	not-significant
CD55	0.396187950014708	2.63971159832848	5.74502645934542	1.63492319495335e-08	6.59242131103187e-07	8.9806203777721	not-significant
SP140	0.169746314019892	0.342964452679834	5.74264450821898	1.65659245833622e-08	6.67518729226205e-07	8.9677968837952	not-significant
NLRC5	0.288566897594549	1.2171487221185	5.73837059458915	1.69617693404635e-08	6.82997811366648e-07	8.94479941905675	not-significant
TMLHE	0.167285807269838	0.610707224224532	5.73673103743131	1.71160558602173e-08	6.8873546072399e-07	8.93598110003227	not-significant
AC011294.3	0.0189275604910854	0.0199395755738046	5.72624079545481	1.81360697048063e-08	7.25778411140869e-07	8.87961157360194	not-significant
RBMS2	0.2269983043096	1.97728778499168	5.7253799641442	1.82223529554301e-08	7.2873186438952e-07	8.8749898728246	not-significant
CD72	0.184642210732703	0.563072257045738	5.72328161894277	1.84343539296989e-08	7.36201520446875e-07	8.8637266459618	not-significant
STK17A	0.210826110636041	2.109850444842	5.72158183202003	1.86078471078775e-08	7.42622261850748e-07	8.85460538857078	not-significant
EMP3	0.388284241041467	2.95130651191268	5.71792492877432	1.89865069160703e-08	7.56699781098018e-07	8.83499002470617	not-significant
C10orf10	0.506273312050304	3.65722071045114	5.71707820847349	1.90752461579009e-08	7.59717870000928e-07	8.8304498380826	not-significant
BTK	0.197193927150941	0.685008047033264	5.71421997631969	1.9377792334427e-08	7.70716049748084e-07	8.81512808497152	not-significant
COL7A1	0.46604413824179	2.17782872343451	5.71144144973476	1.96763790826763e-08	7.82059050714923e-07	8.80024000705999	not-significant
LIPE	0.160856345021492	0.759773460037422	5.71080939588255	1.97449240249567e-08	7.84249577581733e-07	8.79685417800322	not-significant
CTSE	0.180283434789198	0.266382960076923	5.71063443434807	1.97639393054811e-08	7.84471192541895e-07	8.7959169899403	not-significant
GIMAP4	0.355912129991233	2.71442173601247	5.70694268611927	2.0169352091046e-08	7.99475872735849e-07	8.77614784364299	not-significant
RNF166	0.195659178515082	1.88661167119335	5.70651570481309	2.02167607334769e-08	8.00811403626539e-07	8.77386209772516	not-significant
SDCBP2	0.341097107918271	1.21355859438254	5.7063092353859	2.02397243829253e-08	8.01177483081937e-07	8.77275686481887	not-significant
APOBEC3F	0.291261767982361	1.40007150930353	5.70116014043463	2.08206965677634e-08	8.23616538280487e-07	8.74520499831873	not-significant
COL27A1	0.307858529363467	1.04346869451143	5.70042178634138	2.09053252124231e-08	8.26404348800098e-07	8.74125598043874	not-significant
HCAR3	0.101323972121156	0.16024047193763	5.69778291532933	2.12105340480096e-08	8.37902199906045e-07	8.72714587538837	not-significant
ADA	0.191537009249178	0.881284742742204	5.69762753127867	2.12286402329459e-08	8.38050451170395e-07	8.72631521107057	not-significant
ADM	0.494381702052593	2.24859823339501	5.69546315188443	2.14824157595437e-08	8.47495816859781e-07	8.71474675766747	not-significant
TRIM34	0.0460745889951776	0.15251738568815	5.6907053052818	2.20507062451169e-08	8.69327876795167e-07	8.68932990072729	not-significant
KYNU	0.0494751139735586	0.10688417204158	5.69008933552307	2.21253412543517e-08	8.71681713777214e-07	8.68604068967029	not-significant
ZNF157	0.0280414291824731	0.062835261993763	5.68881617924153	2.22803858363644e-08	8.7660706726941e-07	8.67924316028061	not-significant
RGCC	0.445491272517827	3.94347704885447	5.68858116935788	2.2309120703956e-08	8.77146552553453e-07	8.67798856046102	not-significant
TLE2	0.313703024977696	3.31639356981913	5.68133314226905	2.32132780919347e-08	9.12081876146562e-07	8.6393172158515	not-significant
FAM78A	0.18478029691635	0.738842426731809	5.68051178204423	2.33179622513304e-08	9.15245145768243e-07	8.63493762306781	not-significant
YWHAH	0.245733725039625	4.96728522605197	5.68045561955027	2.33251370493971e-08	9.15245145768243e-07	8.63463817801925	not-significant
SIRPG	0.238992636017134	0.549134391972973	5.6763815219282	2.3851379273034e-08	9.35265602158923e-07	8.61292296093543	not-significant
SEZ6L	0.194971007691797	0.242604676829522	5.67463691932442	2.40802441990297e-08	9.43606186609896e-07	8.60362827467003	not-significant
RFX2	0.174331879478164	0.865143103338877	5.67380833252472	2.41896894959897e-08	9.4725915533357e-07	8.59921470320158	not-significant
POU2F3	0.0876065884377393	0.357165426933472	5.6721201180087	2.4414180802869e-08	9.55409366311737e-07	8.5902239602945	not-significant
MILR1	0.181690797733574	0.679984148153846	5.67136359983536	2.45154361425265e-08	9.5825941360855e-07	8.58619581154995	not-significant
BIN3	0.174964057872681	1.5026699146341	5.67133080863284	2.45198342769996e-08	9.5825941360855e-07	8.58602122247757	not-significant
HTATIP2	0.323645599207591	3.1441814049501	5.67054123285096	2.46259687185191e-08	9.61763502052291e-07	8.58181757775166	not-significant
LMO4	0.274966070937285	3.04608374733056	5.66864973901257	2.48820448508603e-08	9.70466234273333e-07	8.57174948173153	not-significant
OSMR	0.327423870502144	2.66366031329938	5.6635835515737	2.55807577213821e-08	9.96386725202358e-07	8.54479750724447	not-significant
OSBPL3	0.174313581646173	0.590229137343035	5.66094754049711	2.59518255289994e-08	1.00882106335665e-06	8.53078233840529	not-significant
PLCD1	0.195242151855862	2.31351399143243	5.65624939949738	2.66262097092824e-08	1.03434764224609e-06	8.50581736856756	not-significant
TGFB1	0.356957867526432	3.28991385025572	5.65522760424909	2.67751236960266e-08	1.03944092236696e-06	8.50039015632238	not-significant
GLIPR1	0.306780742027308	1.4396456242578	5.65402233936076	2.6951818396811e-08	1.0456051965014e-06	8.49398955739941	not-significant
ZNF296	0.218709141515692	0.775976560424116	5.6522909247923	2.72076357612834e-08	1.05482883744625e-06	8.48479691237761	not-significant
PARP12	0.249669623331377	2.81488378961746	5.65204956702898	2.72434836624215e-08	1.05551777080146e-06	8.48351566088938	not-significant
TRAF5	0.213137608670175	1.08990472364241	5.64999496212406	2.75505131352452e-08	1.06670544458061e-06	8.47261069691621	not-significant
RHBDL3	0.118762851430871	0.322908645349272	5.64578835278477	2.81896698019866e-08	1.09072912573134e-06	8.4502946391071	not-significant
STK38	0.169905733002732	3.53596404640333	5.64539534876779	2.825011513555e-08	1.09234402146977e-06	8.44821049630899	not-significant
TNFSF13B	0.253014826584747	0.939493203372141	5.64229532976704	2.87313509604136e-08	1.11021667010302e-06	8.43177521232977	not-significant
GSTM4	0.281686138424868	1.7287024227526	5.64083079343046	2.8961466368501e-08	1.11762930393765e-06	8.42401346978117	not-significant
ENOPH1	-0.201303714197652	4.79899475260291	-5.63978056343373	2.91275872265871e-08	1.12329751347341e-06	8.41844855207335	not-significant
ORAI1	0.239606199663141	3.05528983046985	5.63925308528023	2.92113709405726e-08	1.12578502647341e-06	8.41565391368541	not-significant
UPP1	0.271624307094856	1.28965106000832	5.63787065582568	2.94320680968095e-08	1.1335423218789e-06	8.40833073341483	not-significant
CCL7	0.0850870105432026	0.115277694740125	5.63757495710927	2.94794849940694e-08	1.13462009910925e-06	8.4067645248539	not-significant
HAS2	0.179347417570301	0.38540997491684	5.63612454705652	2.97131449403671e-08	1.14210756657881e-06	8.39908327205744	not-significant
TWIST2	0.375521934256097	1.67023237708524	5.63478041344984	2.99312923888612e-08	1.14973576888713e-06	8.39196639584003	not-significant
FAM177B	0.0928620095423302	0.242251295567568	5.63348729033406	3.01426317175584e-08	1.15661576390485e-06	8.38512101140921	not-significant
JUNB	0.703972676774235	6.98626731569439	5.6322361986445	3.03484835632756e-08	1.16346481274391e-06	8.37849943771498	DEmRNAs
CD300LF	0.191945265216351	0.635959442933472	5.63097593740443	3.05572271284787e-08	1.17069870101738e-06	8.37183063526641	not-significant
DUOX2	0.258700432543095	0.387045955313929	5.62831836545969	3.10020046059183e-08	1.18696002814804e-06	8.35777210387635	not-significant
SH2D3A	0.273613543040139	2.01130212719543	5.62711445829043	3.12055608538968e-08	1.19318865853076e-06	8.35140535931982	not-significant
AIM1L	0.101059679822491	0.143062011411642	5.62618250756797	3.13640273326373e-08	1.1976791784635e-06	8.34647764902043	not-significant
NLRP3	0.174142595083682	0.538183177324324	5.62334814729093	3.1850802178249e-08	1.21467850214332e-06	8.33149530033551	not-significant
ARL14	0.0722811906466901	0.0803312234012474	5.62182459474646	3.21154879497996e-08	1.22397323428522e-06	8.32344457812608	not-significant
ARHGAP6	-0.303855222640889	3.69157634556133	-5.62005225825832	3.2426088554155e-08	1.23500458735254e-06	8.31408164280079	not-significant
STX11	0.203730927013503	0.692256421654886	5.61947079712952	3.25286245119529e-08	1.23810221602307e-06	8.31101045173705	not-significant
LYSMD4	0.13019921435473	1.02612570360915	5.61904894010844	3.26032129944631e-08	1.24013276684542e-06	8.30878244011292	not-significant
CATSPER1	0.0396655226930602	0.0943755681143451	5.61858656402249	3.26851568207722e-08	1.24244026776981e-06	8.30634059795731	not-significant
MGAT1	0.150105840649436	4.72683781679834	5.6170813133681	3.29533129078256e-08	1.25100460386815e-06	8.29839247833119	not-significant
AGBL2	0.0890284117624369	0.247513130488565	5.61662848026713	3.30344018538125e-08	1.25326810983661e-06	8.29600176561003	not-significant
IL1RN	0.271816915802613	0.757437007455301	5.61499564090028	3.33284102767628e-08	1.26360122781126e-06	8.28738266387735	not-significant
DSG3	0.15860501850911	0.22153280760499	5.61382565428607	3.35406418144337e-08	1.26999834865068e-06	8.28120812648445	not-significant
LGALS7B	0.139048694073398	0.188376881636175	5.60995683619032	3.42518374001304e-08	1.29524742893874e-06	8.26079869277172	not-significant
BMP1	0.211123730428728	1.73897681805613	5.60888316045296	3.44517957751103e-08	1.30196569574198e-06	8.25513684650454	not-significant
CCND3	0.194314780802639	3.30650904320374	5.60782650327299	3.46496933794851e-08	1.30787201533383e-06	8.249565672472	not-significant
MCUR1	-0.171131941941113	2.77223558712474	-5.60636102732198	3.4925988897172e-08	1.31732798045167e-06	8.24184054467526	not-significant
TGM5	0.0745372015971348	0.119662133985447	5.60546043771322	3.50968449607748e-08	1.3229176802613e-06	8.23709404400973	not-significant
BHLHE40	0.580453264763311	4.98366721802703	5.60526237855875	3.51345288493972e-08	1.32348370059984e-06	8.23605027544559	not-significant
VWA1	0.290476952387008	5.57873739544906	5.60449930016255	3.52800849489149e-08	1.32810981296731e-06	8.23202916691112	not-significant
DERL3	0.328901694114374	1.11316288400416	5.60081937417963	3.59903024936612e-08	1.35310096052633e-06	8.21264421535484	not-significant
FOXN1	0.175268885755515	0.497095643881497	5.6004898825663	3.60545678828688e-08	1.35415238822615e-06	8.21090907873059	not-significant
NPTX1	0.191702025875924	0.502957701471934	5.60043822153071	3.60646541814386e-08	1.35415238822615e-06	8.21063703453974	not-significant
SNX7	0.329935420018036	2.39271038571726	5.59625915644648	3.68897318745545e-08	1.38424214329024e-06	8.1886375981268	not-significant
CD226	0.0637531108495902	0.145649816914761	5.59499373073569	3.71431682266767e-08	1.39285688070069e-06	8.18197898534404	not-significant
TAGAP	0.280044541885906	0.87544292518711	5.59367598344035	3.74088835912192e-08	1.40102147930758e-06	8.17504646305313	not-significant
CLU	0.539631471032562	5.42247807424324	5.59324506625181	3.74961758522866e-08	1.40339052531247e-06	8.1727797664315	not-significant
GADD45A	0.372213677873832	3.0718365802973	5.59263461647708	3.76201758741309e-08	1.40712953796469e-06	8.1695689606116	not-significant
NABP1	0.152898882962293	0.637165376846154	5.58964320281605	3.82336086837952e-08	1.42733101676518e-06	8.15383935480947	not-significant
CSF3R	0.153064840999803	0.542541814122661	5.58921282753355	3.83226602062083e-08	1.42974131722676e-06	8.15157694099979	not-significant
REEP2	0.302245811511224	1.40232354115593	5.58581853229773	3.9032100342447e-08	1.45527920989429e-06	8.13373903374232	not-significant
CYSLTR1	0.173662937295585	0.60932733049896	5.58267617511155	3.97002607266671e-08	1.47924640909248e-06	8.11723360590872	not-significant
WDR49	0.066571491741014	0.0820304955696466	5.58033300525214	4.02057176166239e-08	1.49712451178688e-06	8.10493126661904	not-significant
STARD5	0.0984572737413324	0.610429412266112	5.579313216809	4.04276512113927e-08	1.50347087342649e-06	8.09957848993315	not-significant
CACHD1	0.302547342667984	1.36974184748233	5.57696691535322	4.09428042363735e-08	1.51846931425782e-06	8.08726622907665	not-significant
SOX9	0.438890066727136	4.84741205956133	5.57684122481371	4.0970580241848e-08	1.51846931425782e-06	8.08660679394849	not-significant
IER5L	0.347284228479638	1.59969609249688	5.57676698748646	4.09869943526867e-08	1.51846931425782e-06	8.08621731411156	not-significant
GIMAP2	0.272822500745509	1.81390274620582	5.5738971416514	4.16264527242653e-08	1.54118179785141e-06	8.07116440172877	not-significant
SGIP1	0.159314437783095	0.479819738259875	5.57109214840183	4.22608327080904e-08	1.56367759146215e-06	8.05645823045282	not-significant
DOCK10	0.209610476280941	0.648205522742204	5.57088899278598	4.23071419923858e-08	1.5643996830332e-06	8.05539336764889	not-significant
RAMP3	0.380449393331536	3.52557558442827	5.56815440195389	4.29353154622604e-08	1.58662295183228e-06	8.04106302490352	not-significant
TESPA1	0.156156504361512	0.420965626133056	5.56755150064995	4.30750258133676e-08	1.58977340844823e-06	8.03790441407403	not-significant
MROH7	0.0491486516622951	0.0927275081600832	5.56117747519232	4.45793903089585e-08	1.64230242933334e-06	8.00452916293235	not-significant
GAPT	0.16307964762822	0.488152803205821	5.56116373776075	4.45826870792016e-08	1.64230242933334e-06	8.00445726818086	not-significant
RAP2B	0.226530260064491	2.24413613961331	5.55980378485179	4.49102309075019e-08	1.65228333459125e-06	7.99734073671537	not-significant
AGAP2	0.127561889732757	0.50427248643659	5.55957449882837	4.49656843612899e-08	1.65328174609738e-06	7.9961410508576	not-significant
BCL2	0.354389168278821	1.88504960640333	5.55775680146174	4.54076621342888e-08	1.66743218178284e-06	7.98663191040478	not-significant
TCIRG1	0.425921211631165	3.52356600017672	5.5545013455172	4.62098163653823e-08	1.69369274835253e-06	7.96960808035603	not-significant
TMCC2	0.1087379442258	0.41981718135343	5.54604083792663	4.83594951828708e-08	1.76472865327642e-06	7.92540636644497	not-significant
KIF21B	0.137273273475461	0.357191453081081	5.54524198941483	4.85674225249585e-08	1.7712093060367e-06	7.92123586329147	not-significant
NOS2	0.23602703667354	0.315714920619543	5.54073004517051	4.9758229918293e-08	1.81011449859151e-06	7.89769053172006	not-significant
RBP1	0.367083876688375	1.64648412249272	5.54060051810397	4.9792830935826e-08	1.8102453423724e-06	7.89701485080531	not-significant
SLC16A13	0.216036348872379	1.27278061724324	5.53959265043806	5.00628665624187e-08	1.81779887436564e-06	7.89175776069475	not-significant
SFRP1	0.515335750754131	3.85945081159875	5.53824777980932	5.04254131841091e-08	1.82982510850254e-06	7.88474415594459	not-significant
MMP25	0.141153435131813	0.626858370272349	5.5346868573226	5.13977287561673e-08	1.8627927926048e-06	7.8661809039591	not-significant
IL16	0.202890660740407	0.667764287987526	5.53451237501245	5.14458369735897e-08	1.86337970432815e-06	7.86527158966036	not-significant
MRGPRF	0.495271536813481	3.20412843948233	5.53432676488949	5.1497061405217e-08	1.86407868832387e-06	7.86430431046964	not-significant
CDHR1	0.109989041704608	0.257892492035343	5.53245371116891	5.20167672100383e-08	1.8817242794873e-06	7.85454477066623	not-significant
IGF2BP2	0.171429533276083	0.472794456879418	5.52937377046917	5.2882446912955e-08	1.90955865512374e-06	7.83850307105871	not-significant
RBPMS	0.401083007437555	2.96659630261954	5.52936718662827	5.28843123526656e-08	1.90955865512374e-06	7.83846878791065	not-significant
LAMC2	0.558134231041094	2.64080418515177	5.52826175756811	5.31984290815723e-08	1.91971364572668e-06	7.83271314545144	not-significant
RASSF9	0.193900353511991	0.682940066627859	5.5255129893352	5.39873975834494e-08	1.94698096522845e-06	7.81840551233801	not-significant
CLSTN3	0.288926778221612	2.6530683814262	5.52467369867838	5.42305546307437e-08	1.95454283532422e-06	7.81403816277854	not-significant
STX4	0.180287065979632	3.36711665710187	5.52367864906993	5.45202173198415e-08	1.96377046801578e-06	7.80886105947777	not-significant
CH25H	0.409566750658534	1.33543324838669	5.51918951701651	5.58458275674212e-08	2.00903902290759e-06	7.78551494320604	not-significant
CTD-2547L24.3	0.0957497959917962	0.267154341910603	5.51661719272201	5.66194828201446e-08	2.03561683708115e-06	7.77214488234217	not-significant
ADAMTS10	0.211032436659376	0.922393878264033	5.50935459162527	5.88604483397296e-08	2.11358240910934e-06	7.73442599716795	not-significant
SIGLEC7	0.123052593343735	0.393866714476091	5.50738576229117	5.94826602144078e-08	2.13461221999916e-06	7.72420826965081	not-significant
APOL6	0.364272089253795	2.62975985135759	5.50508577110006	6.02176282593206e-08	2.15728198786897e-06	7.71227597047054	not-significant
ANXA6	0.403597876503671	4.34774656590229	5.50506217126286	6.02252152058922e-08	2.15728198786897e-06	7.71215355784143	not-significant
TGM4	1.3259228761545	2.42037083171518	5.50395010122709	6.05837821433904e-08	2.16879539424043e-06	7.70638576192034	DEmRNAs
ATP2A3	0.443846990023728	2.8811787479501	5.50071911634329	6.16373666918218e-08	2.20246078888335e-06	7.689633954378	not-significant
RSPO3	0.353505828426261	1.22368610959875	5.50007440545945	6.18497199324586e-08	2.20869700164921e-06	7.68629233529632	not-significant
DTNBP1	0.15099470613307	2.90046742074428	5.49858512851435	6.23429761455931e-08	2.22495070184153e-06	7.67857454181256	not-significant
GBP3	0.533754309725436	2.46607732195634	5.49534702186507	6.34286829854511e-08	2.26231552441755e-06	7.66180024674992	not-significant
NLRP1	0.254444580896082	1.22073865156133	5.49281770839869	6.4289499060316e-08	2.29022024504861e-06	7.64870375697453	not-significant
ACAP1	0.214649241609018	1.31412723036175	5.48865458702691	6.57311396173815e-08	2.34014881026833e-06	7.6271591755908	not-significant
C19orf66	0.211602995781218	2.42292703662578	5.48770528655692	6.60642434681281e-08	2.35057463947203e-06	7.62224846460296	not-significant
RPRM	0.378101035595067	1.53164387076507	5.48690590995298	6.63460117038538e-08	2.35772646704377e-06	7.6181138874718	not-significant
CLEC12A	0.0973212563965296	0.246126357095634	5.48325023335879	6.7649534596177e-08	2.39966790793863e-06	7.59921257634189	not-significant
MAML2	0.324020487464033	1.87018400725364	5.48285807858524	6.77908363488776e-08	2.40322013473098e-06	7.59718563903186	not-significant
GIMAP1	0.19561091108747	0.942713965742204	5.48222685824799	6.80188810906772e-08	2.40984126835034e-06	7.59392330785736	not-significant
AMOT	0.363201612230438	1.98818889949064	5.48099606993027	6.84656810908791e-08	2.42126330820906e-06	7.58756318689326	not-significant
JAG2	0.29675915936277	2.41393937376715	5.47858045751772	6.93509015269575e-08	2.44898948202481e-06	7.57508412818291	not-significant
NLRC4	0.0644729005308172	0.342557366322245	5.47851370160399	6.9375522004368e-08	2.44898948202481e-06	7.57473933589965	not-significant
FZD10	0.266073849392434	1.01939467590644	5.47557002676174	7.04696739587635e-08	2.48310974860007e-06	7.55953902926031	not-significant
C11orf21	0.080656792946779	0.16524220645738	5.47412248303311	7.10138518790489e-08	2.49936228865578e-06	7.55206696538669	not-significant
AMN	0.0931276149910315	0.17364192987526	5.47411539031714	7.10165282833497e-08	2.49936228865578e-06	7.55203035784683	not-significant
MAP3K6	0.241403015927376	3.0020796405343	5.47367717042384	7.1182078809341e-08	2.50367953942229e-06	7.54976866055768	not-significant
XCL2	0.189318078473077	0.487663864590437	5.47303060273187	7.14270238509678e-08	2.51078244526578e-06	7.54643195091761	not-significant
CDCA7L	0.351781745306596	1.90760090758212	5.47136134451618	7.20631965354142e-08	2.53162085205369e-06	7.53781910141993	not-significant
FAM89A	0.228060367414459	1.49698146355094	5.46599279895203	7.41467553284479e-08	2.5985633873722e-06	7.51013480820334	not-significant
TGIF2	0.246667879351004	2.85000735771726	5.46136870222067	7.59882101348728e-08	2.66150187471195e-06	7.48630868812116	not-significant
ZNF382	-0.0707587977241654	0.454362108081081	-5.45930461364788	7.68244638639535e-08	2.68756738863071e-06	7.4756790125445	not-significant
CLEC7A	0.195558533725496	0.718517238424116	5.45479399099459	7.86831512553177e-08	2.75094200739176e-06	7.45246248612691	not-significant
RNF41	-0.247147358350516	4.28463588930561	-5.45361736382972	7.91751420095724e-08	2.76648654489103e-06	7.44640908128128	not-significant
TCTEX1D1	0.047056332741263	0.136708771326403	5.45283911224161	7.95021980310075e-08	2.77625289260553e-06	7.44240583671127	not-significant
PTGDS	0.726399578644621	5.52192970126195	5.45180654292514	7.9938156085326e-08	2.78980820045065e-06	7.4370951872834	DEmRNAs
MORN3	0.0980934080933799	0.266235526180873	5.4511718214736	8.02072915191364e-08	2.79752875145031e-06	7.43383116630869	not-significant
NINJ1	0.207988861349295	4.27936558656341	5.45014704165488	8.06436788537483e-08	2.81107013566197e-06	7.4285619996131	not-significant
RGS18	0.14360615025749	0.471184761313929	5.44892049845108	8.11690168788097e-08	2.8260079836035e-06	7.4222565654909	not-significant
CTSA	0.192249959124756	4.01634250492308	5.44868193572898	8.12715806149772e-08	2.82789259676202e-06	7.42103030382766	not-significant
DUSP2	0.513836636928942	2.57090962740541	5.44827269005319	8.14478182603339e-08	2.83127699827942e-06	7.41892680699471	not-significant
NPC2	0.321011032839735	5.86822087753846	5.44485271695055	8.2935181930169e-08	2.87891585455219e-06	7.40135381915168	not-significant
CCNI2	0.0999216404149107	0.157137854392931	5.4428470135265	8.38197108827576e-08	2.90789153850955e-06	7.39105236643627	not-significant
NRBP1	0.123347137354897	4.25513709902495	5.44049096628004	8.48704509707263e-08	2.94158474596224e-06	7.37895580350354	not-significant
ATP2B4	0.465507979860752	3.08000872840125	5.43972556113082	8.5214548157285e-08	2.94938241223213e-06	7.37502700923211	not-significant
LONRF3	0.124062731629216	0.392542194222453	5.43624553224883	8.6796198852528e-08	3.00223321232379e-06	7.35717031902904	not-significant
SEC22C	-0.247618973811383	3.99752210085447	-5.43565402545872	8.70678548576015e-08	3.00984656102474e-06	7.3541361894154	not-significant
MORN4	-0.199636616662747	2.75171720538462	-5.42641483139584	9.14197844028518e-08	3.15655053337038e-06	7.30678169856091	not-significant
RGMA	0.175631027724464	0.720246528794179	5.42464756325793	9.22759553746053e-08	3.18422943644035e-06	7.29773187216999	not-significant
CXorf65	0.0813489915465478	0.126086770856549	5.42208277883943	9.35323563598857e-08	3.22377431569342e-06	7.28460276157649	not-significant
LIMK2	0.236811655924202	3.54841223261954	5.42083031623623	9.4151916822896e-08	3.24321414014067e-06	7.2781934112504	not-significant
CNTNAP1	0.264703437779624	1.21380399321206	5.41875504064586	9.51872842562274e-08	3.27694573459219e-06	7.26757628184017	not-significant
PTPLAD2	0.163239857392524	0.723869927513514	5.41619607213706	9.64791983659339e-08	3.31750939634381e-06	7.2544895260826	not-significant
PCED1B	0.273417065295299	1.13933427827859	5.41543358931354	9.68674248713186e-08	3.32889837313813e-06	7.25059118955409	not-significant
TAGLN	0.587839295276839	7.68227713707692	5.41348974861998	9.78640284437597e-08	3.35919284464774e-06	7.24065513609539	DEmRNAs
TBX21	0.117224846967473	0.285165678796258	5.41280540332913	9.82172549799699e-08	3.36933658432168e-06	7.23715781695417	not-significant
S100A5	0.0660458722258182	0.144222088037422	5.41140302960949	9.89449655744151e-08	3.39230751908008e-06	7.22999226461374	not-significant
TPBG	0.26032635186823	1.70476005154262	5.40959147654136	9.98927579351597e-08	3.42078501909687e-06	7.22073840625979	not-significant
PLEKHG2	0.224954375924764	1.43279169181913	5.40246948704263	1.03705119481185e-07	3.54925604404922e-06	7.1843841160844	not-significant
GLI3	0.237787446232577	1.20790256526195	5.40204006299548	1.03939448618421e-07	3.55519190772335e-06	7.1821934704483	not-significant
ZNF831	0.0785563470793236	0.131338072209979	5.40055406750676	1.04754304198378e-07	3.58096578409293e-06	7.17461406572586	not-significant
SLC17A9	0.107673412212401	0.317351416758836	5.39976676780772	1.05188535281249e-07	3.59370568137292e-06	7.17059914684412	not-significant
LILRB4	0.242342507679891	0.938338753170478	5.3987431400734	1.05755725719139e-07	3.61097050149905e-06	7.16537982282546	not-significant
RENBP	0.38312399287649	1.81712832464033	5.39781737312828	1.06271247853035e-07	3.62645198620406e-06	7.16066023073062	not-significant
FBXO32	0.324006979130985	3.78267706547609	5.3962969521664	1.07123206910647e-07	3.65338941699297e-06	7.15291062674536	not-significant
UBE2E2	-0.166990175394245	3.59812963334927	-5.39518796552609	1.07748799406942e-07	3.67257977289732e-06	7.14725932769839	not-significant
KLRF1	0.103504259566138	0.278167308116424	5.39411566503127	1.08357068794659e-07	3.69115762877116e-06	7.14179595611232	not-significant
FAM83C	0.0593466358906404	0.0652241473409563	5.39180433972458	1.09679541189122e-07	3.73185278054155e-06	7.13002302304853	not-significant
TNIP3	0.0360495701660319	0.0595263526465696	5.39060886430029	1.10369691674867e-07	3.75314804182903e-06	7.12393552015451	not-significant
SEMA4B	0.223757255224845	3.779201634079	5.3895006289183	1.11013242613186e-07	3.77283480585337e-06	7.11829332182231	not-significant
VMP1	0.306433458982047	4.82755620916216	5.38776346545882	1.12029347893215e-07	3.80515272567839e-06	7.10945122076583	not-significant
PLEKHG5	0.202910361399798	1.19226931501455	5.38701040618302	1.12472628801793e-07	3.81798801037808e-06	7.10561896000917	not-significant
PRAM1	0.171693321582238	0.771419335268191	5.38380163773038	1.14380597813467e-07	3.88049968886396e-06	7.08929510309572	not-significant
FOXA3	0.249498013372507	0.649007720995842	5.38282578354557	1.14967055896618e-07	3.89813094810444e-06	7.08433238259578	not-significant
RIPK4	0.277331796452906	2.96514129450312	5.38165986408225	1.15671564806717e-07	3.91974210932665e-06	7.0784041274443	not-significant
COPZ2	0.379454801499935	2.7053746695738	5.37936871183762	1.17068226724795e-07	3.96017529187751e-06	7.06675780852694	not-significant
HIVEP3	0.181342382919285	1.02147849197921	5.37794020395694	1.17947299718102e-07	3.98760219377002e-06	7.05949868272293	not-significant
PYGB	0.259176400650454	6.42545545550936	5.37686535095934	1.18612961932164e-07	4.00778646315581e-06	7.05403782099755	not-significant
S100A4	0.506418267795961	4.54489428240748	5.36905031622499	1.23563699238045e-07	4.17023913723223e-06	7.01436211133583	not-significant
ATCAY	0.244912003560388	0.721182453775468	5.36839983244702	1.23984697498603e-07	4.18203034826745e-06	7.01106201317006	not-significant
NFKB2	0.251170687019226	3.96145704691476	5.36596587087036	1.25572361685998e-07	4.23313711418036e-06	6.99871694532305	not-significant
TRPC4	0.240223716806526	0.980910727638254	5.36570159138641	1.25745933063812e-07	4.23654229301604e-06	6.99737681692835	not-significant
KCNJ8	0.353774548215258	2.00632744367775	5.36181393644463	1.28326300773621e-07	4.32098484617612e-06	6.97766976556408	not-significant
CTSD	0.231644192964754	7.39031848850728	5.36008267890127	1.29491863433485e-07	4.35520819717219e-06	6.96889786229247	not-significant
LYN	0.238607723107962	2.44039659648649	5.35797328953336	1.30925891427875e-07	4.4009038703508e-06	6.95821344336039	not-significant
FCGRT	0.299143472333097	4.26851184794802	5.35578627073439	1.32428963310931e-07	4.44886644466935e-06	6.94713975688757	not-significant
HAS3	0.280299108379126	0.694310425831601	5.35528201109827	1.32777893911356e-07	4.45802351454993e-06	6.9445870724645	not-significant
GATM	0.23753124521715	1.11843911627027	5.34828347550794	1.37713737094345e-07	4.61843306589748e-06	6.9091808081366	not-significant
RASGRP1	0.145782243236886	0.466768314517672	5.34618694850113	1.39226690552016e-07	4.66649183769262e-06	6.8985822738252	not-significant
OSBPL7	0.24796912101179	1.88181781927443	5.34529165394753	1.39877680535655e-07	4.68293470953858e-06	6.89405743144618	not-significant
MYO9B	0.156206661022713	3.07324279883368	5.34342891920452	1.41241597787564e-07	4.72588720345129e-06	6.88464527615369	not-significant
EPHA1	0.191534204279548	1.91056406334511	5.34250924948683	1.41919740697995e-07	4.74585790385671e-06	6.87999937888946	not-significant
C7orf31	0.159488909428343	0.738310580407484	5.34171696213038	1.42506487020318e-07	4.76002646318955e-06	6.87599754849176	not-significant
FAM167A	0.229287188183646	0.563308184794179	5.3381319958824	1.45190964802214e-07	4.8413848440359e-06	6.85789652846606	not-significant
ROBO3	0.263093489459729	1.02403442476299	5.33675601654932	1.46234294491005e-07	4.87339141121364e-06	6.85095187219121	not-significant
WARS	0.189709857876998	4.11734831185031	5.33587506610014	1.46906086257587e-07	4.89298668472432e-06	6.84650649316706	not-significant
EMILIN1	0.473775668595535	4.4637349042474	5.33353230656384	1.48707220258147e-07	4.94733246108969e-06	6.83468782506305	not-significant
THEMIS	0.132211711357953	0.290634492016632	5.33288563322944	1.49208149537118e-07	4.96117097210917e-06	6.83142632258949	not-significant
CDC42EP4	0.261066353119948	3.76968701303118	5.33113905540828	1.50569287625808e-07	5.00357939476837e-06	6.82261919760958	not-significant
HTR1D	0.0698963388079535	0.13451053483368	5.3305264123275	1.51049578582939e-07	5.01668472396021e-06	6.81953054959369	not-significant
SLC15A3	0.256227079086009	1.51657188149272	5.33015427087013	1.51342049854176e-07	5.02354079865592e-06	6.8176545475238	not-significant
IKZF1	0.282747528688485	0.937737401428274	5.3293003175412	1.52015262193252e-07	5.04301995095307e-06	6.81335012363824	not-significant
SPHK1	0.234654116414909	1.04725654685031	5.32612557762933	1.54543631348174e-07	5.12107775455497e-06	6.79735295079482	not-significant
DLGAP2	-0.0897598056870828	0.211582659309771	-5.32400903214634	1.56251866327966e-07	5.17181276603794e-06	6.786692610161	not-significant
DACT3	0.344290393818447	1.74487348272765	5.3233504554666	1.56787120799867e-07	5.18658902104352e-06	6.78337634472325	not-significant
PLCH2	0.309238385973359	1.41908890018919	5.32239516684213	1.57566688583585e-07	5.20942596054914e-06	6.77856663287498	not-significant
LEMD1	0.0360965264747686	0.0482399391476091	5.32208084722506	1.57824011713276e-07	5.21498051607415e-06	6.77698425601796	not-significant
NR2F1	0.388930512350434	3.26314331012266	5.32146199309351	1.58331839158415e-07	5.22880152315746e-06	6.77386900602595	not-significant
CTC-236F12.4	0.0620817156502133	0.131388194559252	5.32111094278556	1.58620612837656e-07	5.23310862331012e-06	6.77210199684895	not-significant
ATHL1	0.412299715747928	2.38677960393555	5.32108555430999	1.58641517174352e-07	5.23310862331012e-06	6.77197420815738	not-significant
RGS12	0.188481753927893	1.94179906673389	5.31782022482644	1.61352512738928e-07	5.31953086464585e-06	6.75554322797149	not-significant
NFKBIA	0.230921997476078	5.58670085392308	5.31678664097988	1.62219956242211e-07	5.34511093968058e-06	6.75034415140391	not-significant
HLA-C	0.36124804528122	8.29455202721622	5.31637670743957	1.62565247566967e-07	5.35346706694445e-06	6.74828237499806	not-significant
RAB3A	-0.235274696009599	2.38778225551351	-5.31564268271172	1.63185306223252e-07	5.37085708819447e-06	6.74459092253614	not-significant
CD8B	0.242754157253324	0.876623976345114	5.31477799572413	1.63918683411368e-07	5.3889190137047e-06	6.74024294317094	not-significant
SLC6A16	0.135979647689357	0.55069343272973	5.31151136929862	1.66718205822605e-07	5.47478958569428e-06	6.72382276028868	not-significant
PLEKHS1	0.464196293627859	2.28386432369439	5.30781939703337	1.69938087015737e-07	5.57738903124667e-06	6.70527531574874	not-significant
CAMK1	-0.269797206930868	2.95840710386279	-5.30731422281604	1.70383328816649e-07	5.58886034809981e-06	6.70273835228365	not-significant
BNIP3	-0.225787120207315	4.49266365750728	-5.30278794504575	1.74423430176916e-07	5.71175592694312e-06	6.68001715669586	not-significant
NUDT18	0.287377553635096	2.64803634207692	5.30137785505643	1.75700930596865e-07	5.75036448136724e-06	6.67294225033065	not-significant
BAG1	0.185448527781087	3.78394973153015	5.29498588949599	1.81606557251957e-07	5.9369888344177e-06	6.6408925463082	not-significant
CD33	0.0723669897409063	0.275737208721414	5.29466445832601	1.81908560299127e-07	5.94353391728321e-06	6.63928177906544	not-significant
SMAD3	0.217637081141216	2.61424209342412	5.28958040775854	1.86750586353621e-07	6.09011559174805e-06	6.61381597428965	not-significant
HAMP	0.101643613321761	0.256102225424116	5.28879944703162	1.87505357110198e-07	6.10930540490689e-06	6.60990610190039	not-significant
GLIS2	0.308626817427109	2.01822467099376	5.28864881106945	1.87651281315753e-07	6.11064995102224e-06	6.60915200349264	not-significant
PLCL2	0.177626095061991	0.812709710058212	5.28473646034712	1.91480061994406e-07	6.22491446529365e-06	6.58957308612506	not-significant
TACR1	0.189506690390568	0.59538248097921	5.27792182174752	1.98330753783231e-07	6.44045479485066e-06	6.55550078910613	not-significant
FAM221B	0.110961692590888	0.36429049883368	5.27734794542396	1.98918394013795e-07	6.45594678781737e-06	6.55263326944062	not-significant
IDO1	0.379653510496615	1.21450936542204	5.27293587505636	2.03493008085897e-07	6.59011776498067e-06	6.53059650368958	not-significant
TMEM237	0.176221302011863	1.77720201682744	5.2728178496406	2.03616771679058e-07	6.59011776498067e-06	6.53000723290827	not-significant
PRKD2	0.155137161892802	3.68789389199168	5.26935665883698	2.07278863259344e-07	6.69750469790997e-06	6.51273161296941	not-significant
SH3BGRL3	0.230417456882487	5.81672975531809	5.26802578592912	2.08703913467863e-07	6.73854485064496e-06	6.50609160113099	not-significant
CAV2	0.309097747269584	1.84061244807692	5.26762887991909	2.09130741436271e-07	6.74614176808815e-06	6.50411164064065	not-significant
KCNQ1	0.299706728493534	2.81359991428274	5.26546279143218	2.1147507960211e-07	6.81423591210177e-06	6.49330847736274	not-significant
PRR5L	0.120963155220887	0.582123267513514	5.26237573098611	2.14860253500781e-07	6.91949565424715e-06	6.47791889206162	not-significant
PLEK2	0.271189290642337	2.61449037933264	5.26165831272683	2.15654441662073e-07	6.9374192205639e-06	6.47434357641401	not-significant
ATP8B3	0.0354528607643056	0.132949983347193	5.26067348143984	2.16749294096612e-07	6.96880012908528e-06	6.46943629210871	not-significant
GPR126	0.310016112525957	0.963553985837838	5.26028934991471	2.17177798177286e-07	6.97873423344919e-06	6.46752243726361	not-significant
AGR2	0.699733812324399	6.95156274024532	5.2545057393152	2.23729613816803e-07	7.18136391529504e-06	6.43872185995014	DEmRNAs
SELM	0.457216433370729	4.40905446048441	5.25397444083061	2.24340999967661e-07	7.19307960741999e-06	6.43607757497008	not-significant
SVEP1	0.188427780672577	0.648365845725572	5.25369704346399	2.24660855232551e-07	7.19938164350328e-06	6.434697056468	not-significant
C14orf159	0.325029920455629	2.29263861314761	5.25325929623891	2.25166502514266e-07	7.2116273078993e-06	6.43251865982523	not-significant
CARHSP1	0.19337326088853	2.7992067203264	5.25256368357381	2.25972283330501e-07	7.23346694452739e-06	6.42905735945155	not-significant
REC8	0.268380782327825	1.44929071292308	5.2504563309192	2.28430485373642e-07	7.30370463852114e-06	6.41857387266439	not-significant
OR52N4	0.052109533701601	0.10601932777131	5.25036144963144	2.28541770849301e-07	7.30370463852114e-06	6.4181019531454	not-significant
NFATC2	0.244059053292879	1.14449527015385	5.24893781673199	2.302178606178e-07	7.35324410716165e-06	6.41102201590887	not-significant
CCRL2	0.115062310403148	0.481459484409563	5.24728600367808	2.32177527495619e-07	7.40368612664484e-06	6.40280944970648	not-significant
DST	0.324636044585153	1.91084230623285	5.24702852359613	2.32484447815099e-07	7.40942655817696e-06	6.40152950500756	not-significant
SLC27A3	0.228862703143677	2.02290372764033	5.24276452475986	2.37624744612257e-07	7.56874976498125e-06	6.38034112237017	not-significant
NXPE4	0.377172790266138	0.491763348259875	5.24266767392925	2.37742769263288e-07	7.56874976498125e-06	6.37986003595663	not-significant
SLC2A6	0.212705931997364	0.740815052569647	5.24250089555393	2.37946142390754e-07	7.57109613938362e-06	6.37903161753837	not-significant
C9orf50	0.0576849312650887	0.140985065569647	5.23895376923929	2.42311726600025e-07	7.70178214940081e-06	6.36141796267291	not-significant
S100A13	0.323564377633427	2.99414365548025	5.23894936854212	2.42317190615193e-07	7.70178214940081e-06	6.36139611711809	not-significant
AC021218.2	0.00989241420389679	0.0105831475696466	5.23561076520923	2.46497074503764e-07	7.82611456718395e-06	6.34482763069641	not-significant
ROM1	0.17824074156469	1.58481290482952	5.23524713027405	2.46956537498318e-07	7.83294741705707e-06	6.34302358846487	not-significant
G0S2	0.37849010145047	2.46946270710603	5.23522810576638	2.46980598331856e-07	7.83294741705707e-06	6.34292920837825	not-significant
IL17B	0.15931045725466	0.578066993126819	5.2345667978651	2.47818386544643e-07	7.85525088772099e-06	6.33964866723524	not-significant
SNX11	0.128373264256515	2.88198198331601	5.2341049703063	2.48405092429351e-07	7.86957576325149e-06	6.33735790471091	not-significant
OAF	0.262638991816862	2.88764850547401	5.23319806956977	2.4956113876934e-07	7.90191226102247e-06	6.33286000950643	not-significant
APOM	0.146092998574692	1.00605581073181	5.23016967532931	2.53459394269899e-07	8.02099384999272e-06	6.31784532099385	not-significant
MFSD2A	0.171183416094927	0.431516133829522	5.22986420630863	2.53855864918581e-07	8.02837449224354e-06	6.31633124512591	not-significant
HDAC7	0.153418723434297	3.04889334959875	5.22686408563727	2.5778181564961e-07	8.14453834974771e-06	6.30146515595824	not-significant
TMEM45A	0.230324492544677	0.938132608120582	5.2252149705315	2.59964834796041e-07	8.209068041772e-06	6.29329676204286	not-significant
PATL2	0.107200245255942	0.324778142384615	5.22199952723152	2.64272911568432e-07	8.32709254600435e-06	6.27737664821459	not-significant
PBXIP1	0.215992241959119	5.51435933662786	5.22104975595975	2.65558601668225e-07	8.36309065566487e-06	6.27267586951676	not-significant
CLEC5A	0.0743860496532556	0.199029769912682	5.21801810608447	2.69703171675599e-07	8.48903454696669e-06	6.25767618830373	not-significant
KCNK6	0.288814945356931	2.37720613368815	5.21746967983134	2.70459589648119e-07	8.50825649826765e-06	6.25496357259025	not-significant
C5orf46	0.226762098504465	0.346800215303534	5.21695204550415	2.71175423060474e-07	8.52618170502524e-06	6.25240349277384	not-significant
MX1	0.439731581022998	2.10592308152807	5.2147506805383	2.74240233025331e-07	8.61326760927918e-06	6.2415186674866	not-significant
MIA	0.101942981669181	0.219038492663202	5.21389519827564	2.75440294492402e-07	8.64630778200422e-06	6.23728977340871	not-significant
C5orf56	0.129244641577718	0.88626974672973	5.21356202006411	2.75909048589192e-07	8.65171945218965e-06	6.23564294556837	not-significant
ZNF350	-0.281297653142598	3.98397061686279	-5.20656206098856	2.85938000934854e-07	8.95177590379803e-06	6.2010653857869	not-significant
RPL7L1	-0.158420217408455	4.30343719803118	-5.2048262564619	2.8847903801032e-07	9.02141537051477e-06	6.19249748500154	not-significant
PLCG2	0.147181390915692	0.606192983864865	5.20466394959127	2.88717753582472e-07	9.02141537051477e-06	6.19169647155748	not-significant
FAM46B	0.427784393832004	1.84100545580873	5.20462132887303	2.8878047043849e-07	9.02141537051477e-06	6.19148613438583	not-significant
IL13RA1	0.21949721227096	4.28909722159667	5.20385340893568	2.89912736679732e-07	9.05194382701578e-06	6.18769664227337	not-significant
TMEM230	-0.150935479757565	5.52020357975468	-5.20278277783797	2.91498517999104e-07	9.09349812750229e-06	6.18241418003034	not-significant
CACNA1F	0.0151766997457472	0.0310117145259875	5.20274467111404	2.91555114917435e-07	9.09349812750229e-06	6.18222618046908	not-significant
MISP	0.620700644768355	2.59233049547609	5.20113726120468	2.9395219295422e-07	9.16336715964658e-06	6.17429714209639	DEmRNAs
CORO7	0.141302934404997	0.959935196120582	5.20067949895714	2.94638324028051e-07	9.17495884001377e-06	6.17203949088867	not-significant
ADCK4	0.171343906107358	2.94270573513306	5.19691338111459	3.00342476622211e-07	9.34261917024031e-06	6.15347199990605	not-significant
MBOAT2	-0.395559057049432	4.42817117043035	-5.19530677549422	3.02808254261733e-07	9.41430540020222e-06	6.1455548643768	not-significant
ISL1	0.291004275574426	1.52451052057588	5.19405682307214	3.04740200253324e-07	9.46932734017606e-06	6.13939678027773	not-significant
ERC2	0.0603474540328464	0.208615813723493	5.19341987825365	3.05729258583287e-07	9.49500756430978e-06	6.13625928222064	not-significant
PLA2G16	0.41122647263684	3.21512672977131	5.19250272765194	3.07158888608008e-07	9.53433600699403e-06	6.13174213491308	not-significant
PLEKHF1	0.339067500984758	2.58981134797089	5.19125991652269	3.09106485208836e-07	9.58969200419144e-06	6.12562218283353	not-significant
TRO	0.187705872991865	0.735452605438669	5.1898244259963	3.11370915107514e-07	9.65481339372406e-06	6.11855505232905	not-significant
CCDC61	0.20863917865752	2.20922350785447	5.18915799240809	3.12427640877791e-07	9.68243772183205e-06	6.11527469561752	not-significant
HOXD13	0.423116825336384	1.61642911490437	5.18618175139294	3.17189441119978e-07	9.82479570221334e-06	6.10062947045338	not-significant
RPL39L	0.401354252055386	2.20292757280249	5.18389065824293	3.20902852140184e-07	9.93454656835043e-06	6.08936077609768	not-significant
HMOX1	0.334754331561116	2.10079039063202	5.18055846839223	3.26378919248261e-07	1.00987206985417e-05	6.07297941325578	not-significant
BCAS4	0.169494222635297	1.31359540246778	5.18039723403477	3.26646171780908e-07	1.01016366693707e-05	6.07218700862038	not-significant
PPP1R13L	0.208700764905702	3.09718148897505	5.17934292099542	3.28398969653014e-07	1.01504661943518e-05	6.06700601042023	not-significant
SERPINB8	0.165738392324124	1.02662833520166	5.17797537913967	3.3068608497938e-07	1.02157504993074e-05	6.06028717948518	not-significant
GREB1	-0.507071750340937	3.81240576009148	-5.17684571774594	3.32586988977886e-07	1.0269040997066e-05	6.05473826868604	not-significant
TNFRSF4	0.24881956662368	0.911222073507276	5.17091747242211	3.42737328140276e-07	1.05706937945592e-05	6.02563640241758	not-significant
TMEM19	0.148320269927252	1.81715588425988	5.1685204841367	3.46926054871956e-07	1.067789750438e-05	6.01387800901571	not-significant
ZNF488	0.0684200038291809	0.142066058787942	5.16781182247168	3.48173902678773e-07	1.07106584065888e-05	6.01040261280619	not-significant
PLXNC1	0.203392321470567	0.875980471802495	5.16575407570821	3.51821969324579e-07	1.08171823712239e-05	6.00031349188913	not-significant
GLRX	0.253653336075811	1.69507838956133	5.16418432896466	3.54629744777486e-07	1.08920394046939e-05	5.99261944921178	not-significant
H6PD	0.227231111810719	3.58803103742204	5.16098295639367	3.60423376457004e-07	1.10467399901286e-05	5.97693455020337	not-significant
PXDC1	0.319783857554327	3.43010559444699	5.15717855281481	3.67427543596548e-07	1.12437064926476e-05	5.95830645951151	not-significant
IPCEF1	0.105223468490017	0.408999669444906	5.15552318647204	3.70516164979871e-07	1.13263493846491e-05	5.95020487081174	not-significant
PDE6G	0.111191446147437	0.304526688575884	5.15447080350175	3.72492779119871e-07	1.13748618694937e-05	5.9450555752548	not-significant
ANXA1	0.456680873509882	4.59930665353638	5.15350496324277	3.74315827348293e-07	1.14245573504364e-05	5.94033055995904	not-significant
PLAT	0.599962969867568	3.17897000794179	5.15182611208168	3.77505277948687e-07	1.15158833143103e-05	5.93211928928123	DEmRNAs
FAM110B	-0.404315315146358	2.44273168613098	-5.14888609916782	3.83154146260818e-07	1.16760026814877e-05	5.91774543822094	not-significant
PLEKHM1	0.139753859676614	1.86307917898337	5.14630726366019	3.88176351839268e-07	1.18105537544759e-05	5.90514344641402	not-significant
SRRM3	0.136120655926778	0.451340493168399	5.14618265452858	3.8842063145075e-07	1.18118309419349e-05	5.90453466230115	not-significant
IVNS1ABP	0.203560516148959	3.51183589383368	5.14420572514973	3.92316103644141e-07	1.19173129642687e-05	5.89487804110416	not-significant
ANKRD53	0.108535235493397	0.403038272401247	5.14239893950952	3.95909368701905e-07	1.20145323858618e-05	5.88605541926182	not-significant
C4orf19	0.268151194258645	0.702044033908524	5.14121842817174	3.98274308752327e-07	1.20737497742067e-05	5.88029242420738	not-significant
MYL9	0.615303784853687	7.85361593797297	5.1408001462333	3.99115536935437e-07	1.20929729398284e-05	5.87825074865029	DEmRNAs
EXOC3	0.107878599057072	3.10415848487318	5.13899253493476	4.02770734079259e-07	1.21847538086455e-05	5.86942932945242	not-significant
SLC29A1	0.295777981553265	3.15858453196882	5.13593901416142	4.09019022497061e-07	1.23602946892108e-05	5.85453399287688	not-significant
EFNB3	0.290674908294604	1.15056935157796	5.13584718260541	4.09208379163932e-07	1.23602946892108e-05	5.85408615348185	not-significant
RNF165	0.136638661423735	0.389183629719335	5.13305013140173	4.15016720551206e-07	1.2522781014379e-05	5.84044907483089	not-significant
TXNDC16	-0.332039532957609	4.09943558119335	-5.13176586888667	4.17710266885769e-07	1.25975461532332e-05	5.83418985671465	not-significant
GALNT11	-0.178825556811741	3.44001965056133	-5.1304757509965	4.20433125762686e-07	1.26731176633484e-05	5.82790351349312	not-significant
TEAD4	0.265745804193247	1.99151748440748	5.1297382794006	4.21997304659984e-07	1.27005961995786e-05	5.82431067985812	not-significant
NMB	0.238939256395261	1.80665890076507	5.12939310191472	4.2273136042117e-07	1.27161339211287e-05	5.82262919402736	not-significant
QPCT	0.466252802227843	2.0991981281684	5.12852720515529	4.24578222128456e-07	1.27651125929012e-05	5.81841154022094	not-significant
ACACA	-0.31002590539909	4.49208172691476	-5.12614688047183	4.29695518663158e-07	1.29056750247869e-05	5.80682062171322	not-significant
TNFRSF10D	0.227096054841473	1.00949882775676	5.12466972345024	4.32901116671291e-07	1.29952686370626e-05	5.79963007517216	not-significant
CCL4	0.343682929719053	1.41401695598337	5.12341596602753	4.35640059017524e-07	1.30640555345949e-05	5.79352845652643	not-significant
NFKBID	0.183067134472969	0.944779066334719	5.12199758473304	4.38758855045281e-07	1.31508281671093e-05	5.78662728149572	not-significant
RAB33A	0.115135768042953	0.305177677347193	5.12174473420011	4.3931709791471e-07	1.31608042052058e-05	5.78539720979853	not-significant
ID3	0.481093992034761	4.66193543693763	5.12092577680322	4.41129912597674e-07	1.32083344650463e-05	5.78141350513036	not-significant
EPB41L4B	-0.304179668428354	3.15986318634719	-5.11918398468262	4.45009582839099e-07	1.3310847598989e-05	5.77294269751178	not-significant
RP11-89K11.1	0.137307456731263	0.457488021444906	5.11889061000735	4.4566628675483e-07	1.33236648667457e-05	5.77151619103768	not-significant
ATAD3C	0.220125592980228	0.798962127045738	5.11854609734553	4.46438657641304e-07	1.33399252321918e-05	5.76984112451778	not-significant
UCN2	0.089729300955426	0.25475378883368	5.11804157374577	4.47572098611374e-07	1.33669524918784e-05	5.76738824583171	not-significant
GZMK	0.341502032898999	1.14584164960291	5.11496027989159	4.54555074714022e-07	1.35616285883125e-05	5.75241240191077	not-significant
DNAH11	0.0663857337896969	0.131482169571726	5.11294342313863	4.59182732773016e-07	1.36926977622156e-05	5.74261436158782	not-significant
DAB2IP	0.255133141706739	2.88043186030561	5.11242227274474	4.60385899019567e-07	1.37145670847222e-05	5.74008313742625	not-significant
NFKBIB	0.193037809743601	3.35048542663202	5.11191640904939	4.6155669045943e-07	1.37360609667284e-05	5.73762638191945	not-significant
WDR1	0.16018574716936	5.04251005189605	5.1059930902311	4.75482030110668e-07	1.41354222464723e-05	5.70887567146007	not-significant
PRRX1	0.368831889061363	2.2741314935842	5.10394007181389	4.80402737293132e-07	1.42744400113659e-05	5.69891767035021	not-significant
PADI1	0.0431265692286298	0.0488427771663202	5.10156795071712	4.86149634910429e-07	1.44378528654706e-05	5.68741636015806	not-significant
SLFN11	0.272889046460654	1.34338120262994	5.10012449713258	4.89679155864491e-07	1.45352805660702e-05	5.68042007326519	not-significant
FOSL2	0.36242919258017	3.95791204697713	5.09892215883856	4.92638016978325e-07	1.46156788096105e-05	5.67459380585403	not-significant
HES1	0.413738744841706	5.51839058217879	5.09806596272317	4.94755585292288e-07	1.46710484298938e-05	5.6704456186976	not-significant
CLCA2	0.247632178519393	0.364993984775468	5.09727755358789	4.96713286516173e-07	1.47216236851877e-05	5.66662640558978	not-significant
SPTSSB	0.539120978765279	1.93390674418295	5.09626693031843	4.99233730637713e-07	1.47813183725883e-05	5.6617315173815	not-significant
RELT	0.11985818433717	0.448265249307692	5.09554905227104	5.01031593683863e-07	1.48195195848124e-05	5.65825505064314	not-significant
AIM2	0.15268962303854	0.292771791860707	5.0951822502565	5.01952633525594e-07	1.48317350271553e-05	5.65647890880256	not-significant
FAM90A1	0.0817862506057115	0.2102873667921	5.09395977822017	5.05034101693721e-07	1.49152382881089e-05	5.65056023929279	not-significant
GNG11	0.300930254388263	2.5862722727817	5.09013389201064	5.14796671269626e-07	1.51958712059756e-05	5.63204522418355	not-significant
CD70	0.0711870223652844	0.120638819821206	5.08560204153956	5.26596953867427e-07	1.55128235849937e-05	5.6101299151621	not-significant
SPATA18	0.270137793805975	1.17101297173805	5.07973392312157	5.4226593084013e-07	1.59583069072393e-05	5.58177866186868	not-significant
WDR81	0.190445135662873	2.53160415739709	5.07904571820214	5.44132844698181e-07	1.59999650108175e-05	5.57845559092564	not-significant
VASH1	0.212547437434429	1.29314398249688	5.07901013315113	5.44229546157253e-07	1.59999650108175e-05	5.57828377569878	not-significant
RNF183	0.0335398566320639	0.0769813344885655	5.07716997668927	5.49252840604881e-07	1.61314012094553e-05	5.56940042526325	not-significant
CACNA1C	0.196922054063111	1.0122614231684	5.07643042733866	5.51284283755799e-07	1.61747916963065e-05	5.56583106701962	not-significant
LAX1	0.138988527619768	0.280426393288981	5.07593285638112	5.52655131741094e-07	1.62068684967189e-05	5.56342985513931	not-significant
CASP14	0.105894094291957	0.100282191014553	5.07564378449785	5.53453061440833e-07	1.62221204308965e-05	5.56203492938441	not-significant
WNT6	0.241293509422952	0.571661402024948	5.07517121219177	5.5475991045351e-07	1.62522663781481e-05	5.55975467002622	not-significant
GBP5	0.219682326615675	0.566245077259875	5.07198957101631	5.63636410325091e-07	1.64810935860239e-05	5.54440755500497	not-significant
PLCD3	0.259521939051274	1.78900135327443	5.07196700236738	5.63699862834017e-07	1.64810935860239e-05	5.544298722675	not-significant
CEACAM7	0.109187328563488	0.0848596518066528	5.07028521169603	5.68447761664735e-07	1.66032813708449e-05	5.53618988210338	not-significant
IL9R	0.0187564799442347	0.0441900333544699	5.06912272261048	5.71752189548386e-07	1.66831059925845e-05	5.53058629280575	not-significant
KCNAB2	0.162644807178963	1.18350003363617	5.06777013859874	5.75620354175115e-07	1.67738638637523e-05	5.52406783460306	not-significant
ANP32E	0.298432332434774	2.60535205334511	5.06773386258059	5.75724445218278e-07	1.67738638637523e-05	5.52389303244416	not-significant
SLC35C1	0.171856262928633	2.97562787439501	5.06735507317352	5.76812438137585e-07	1.67971809603687e-05	5.52206783845389	not-significant
UPK1A	0.549822145521349	1.5808704442973	5.06673963646458	5.78584391533771e-07	1.6840382287379e-05	5.51910262249654	not-significant
GALNT10	0.21977969024225	2.77202553758004	5.06492739116364	5.83832798328598e-07	1.69830794210313e-05	5.51037298037961	not-significant
MARC1	-0.276579993114858	3.80568859769439	-5.06466831716198	5.84586848294983e-07	1.69896825840713e-05	5.50912524204833	not-significant
TRPM6	0.0768913046485405	0.226207693164241	5.0643775667606	5.85434215789762e-07	1.7005844555879e-05	5.50772501382327	not-significant
NACAD	0.202785509065158	0.843235508567568	5.06199423964647	5.92425136587249e-07	1.71918123508547e-05	5.49624984370117	not-significant
CXCL10	0.582111235391449	3.0158140426736	5.06116589622627	5.94873734922825e-07	1.72542934728957e-05	5.49226269781353	not-significant
KLHL6	0.14206644794185	0.381567994956341	5.05940988244916	6.00096948126927e-07	1.73798566900124e-05	5.48381224501251	not-significant
DDAH1	-0.24079081665357	4.77862689907692	-5.05931065220537	6.00393425655625e-07	1.73798566900124e-05	5.48333479866645	not-significant
DGKH	0.11225521880886	0.46776939806237	5.05801969248921	6.04263452004069e-07	1.74832161408135e-05	5.47712411251271	not-significant
MMP1	0.224876317631209	0.418557269486486	5.05778214931256	6.04978179219511e-07	1.7495225829663e-05	5.47598146971751	not-significant
PTCHD1	0.111406055094074	0.314756799428274	5.05727705345735	6.06500645111143e-07	1.75305708743091e-05	5.47355199112629	not-significant
COL8A2	0.331201323081471	1.89859983593555	5.05634337850559	6.09324698095538e-07	1.76034839919368e-05	5.4690616487229	not-significant
PNOC	0.103913553264769	0.116534797209979	5.05583887259157	6.10855945811695e-07	1.76389941187475e-05	5.46663562800763	not-significant
CCR6	0.024535038292491	0.0306757711787942	5.05533261644186	6.12396245478452e-07	1.76747303928573e-05	5.46420140962183	not-significant
OLFML3	0.434396674869026	3.68881508163617	5.05434063707243	6.15425268256866e-07	1.77533770443249e-05	5.45943233603317	not-significant
PML	0.141816783617676	2.61133614005198	5.0530454203182	6.1940204201922e-07	1.78592726061117e-05	5.45320667437086	not-significant
IGSF22	0.0744475102020809	0.364770667519751	5.05126153891358	6.24919885686704e-07	1.80094755012782e-05	5.44463451772069	not-significant
IFNGR2	0.188980899656998	5.32162006398129	5.04783996536121	6.35636679453121e-07	1.83002558201328e-05	5.4282003081557	not-significant
PIM2	0.256156233319083	2.36074685853015	5.04676675206303	6.39034569344606e-07	1.83709518648515e-05	5.42304760440525	not-significant
MYH14	0.338776908029171	3.01630509060707	5.0463775855672	6.4027103853902e-07	1.83973942555009e-05	5.42117938447058	not-significant
SMTN	0.416848161445592	3.85644434857588	5.04213984152381	6.53885907518279e-07	1.87701260974778e-05	5.40084419497928	not-significant
MSN	0.368047699943844	4.41377444204782	5.0408312701142	6.5814629679379e-07	1.88645988369657e-05	5.39456800373307	not-significant
STOX2	0.122446091926636	0.431845134405405	5.03949673655441	6.6251884564015e-07	1.89806122867475e-05	5.38816880136128	not-significant
COTL1	0.297367378490843	3.88270721033888	5.03634738767654	6.72949186913501e-07	1.92699775263946e-05	5.37307344628763	not-significant
GPC4	0.353016771247981	2.59199526809356	5.03358681711283	6.82222333981293e-07	1.94877276977327e-05	5.35984855180208	not-significant
IL18R1	0.143631224864962	0.577849651189189	5.030905560079	6.91347230461847e-07	1.97283531071165e-05	5.34700986441874	not-significant
TNFRSF13B	0.0978594598923129	0.117789807239085	5.02864651554189	6.99126712612306e-07	1.99218698727646e-05	5.33619763817909	not-significant
PDGFC	0.326042645320275	2.27659894582744	5.02670688584986	7.05873677372907e-07	2.00847204682124e-05	5.32691767996863	not-significant
SAMD9	0.244493193255477	0.94854764624948	5.02500922222941	7.1183057754276e-07	2.02260885470983e-05	5.31879802734798	not-significant
ACE2	0.111213970398754	0.209035896214137	5.02499483310451	7.11881274329679e-07	2.02260885470983e-05	5.31872921702163	not-significant
VSIG2	0.802748257294817	3.74887080588358	5.02439037765107	7.14014089897833e-07	2.02768193904984e-05	5.3158388069083	DEmRNAs
LAG3	0.230968336973947	1.01879885714345	5.02391066319095	7.15711152317489e-07	2.02982312111395e-05	5.31354511115911	not-significant
SLC8B1	0.155689168901308	2.71804935806653	5.02388246732323	7.15811020667891e-07	2.02982312111395e-05	5.31341030221479	not-significant
RHOB	0.415450242118573	7.0884414103763	5.0205913081529	7.27561142734176e-07	2.06114082682292e-05	5.29767942352682	not-significant
TPCN1	0.186623154005472	2.56866676263202	5.02024629311921	7.28803658238489e-07	2.06365951472215e-05	5.29603087936674	not-significant
AR	-0.260877933041599	4.03574737987526	-5.01903310085113	7.33189077370173e-07	2.07507080273448e-05	5.29023483728707	not-significant
OAT	0.397425359627814	4.18866567602495	5.01879224384815	7.3406275059371e-07	2.07653690983115e-05	5.28908428979513	not-significant
CASKIN1	-0.173962534932226	0.709756191981289	-5.01729932636581	7.39500575993441e-07	2.09090654385128e-05	5.28195389552126	not-significant
SFI1	0.148065122714568	1.38157091292931	5.01664692454636	7.41889098565776e-07	2.09664466592255e-05	5.27883852773269	not-significant
RNF152	0.210042792448859	1.11588128628274	5.01373650146831	7.52635633582652e-07	2.12598629598405e-05	5.26494503516253	not-significant
FABP3	0.478209489919684	3.44434870153638	5.01192449166471	7.59402172087373e-07	2.14302632294178e-05	5.25629870700279	not-significant
ARRDC5	0.0450209547575798	0.103164201569647	5.0103442803505	7.65351067050946e-07	2.15877066434317e-05	5.24876074395168	not-significant
CALML3	0.325571747020319	0.684977909326403	5.01018708478633	7.65945305211538e-07	2.15940359900464e-05	5.24801100284076	not-significant
GPR162	0.184404837232613	0.822202854070686	5.00946588659261	7.68677332666878e-07	2.16606001073461e-05	5.24457153394978	not-significant
GRP	0.422254997190407	0.746965520679834	5.0091820434154	7.6975516153152e-07	2.168050873919e-05	5.24321797871012	not-significant
FRMD6	0.32737050856236	2.02474654195634	5.00706550995181	7.77838380391527e-07	2.18870600076723e-05	5.23312710088039	not-significant
KRT14	0.735672607885595	3.12703938717879	5.00647222121682	7.80118878016765e-07	2.19363330894797e-05	5.23029920065237	DEmRNAs
M1AP	0.034544026594715	0.104430166058212	5.00641455140376	7.80340894837024e-07	2.19363330894797e-05	5.23002433460529	not-significant
TLE6	0.102969391893913	0.428263997939709	5.00602888108959	7.8182721572231e-07	2.19675388086518e-05	5.2281862248251	not-significant
MPHOSPH10	-0.146306709444357	3.61525740823701	-5.00477830192984	7.86665617360713e-07	2.20822333657884e-05	5.22222682541085	not-significant
RND1	0.411501836340155	1.63878549590229	5.00466154564663	7.87118812887335e-07	2.20843373993526e-05	5.22167051378248	not-significant
XCL1	0.11346594394233	0.279601780076923	5.00445602873978	7.87917150254229e-07	2.20961184687289e-05	5.22069131055351	not-significant
PER2	0.279170943602641	2.39703984142827	5.00313629263425	7.9306238398843e-07	2.22297327959349e-05	5.21440417584171	not-significant
GHRL	0.10033359865418	0.476020385790021	5.00149771986229	7.994958492182e-07	2.23993110116617e-05	5.20660020307453	not-significant
CYP4X1	0.455491602414157	2.31796929575676	5.00103323412173	8.01328695688857e-07	2.24398937914558e-05	5.20438843210856	not-significant
IL2	0.0320984840244483	0.0556788377505198	5.00011566022098	8.04961352844119e-07	2.2530814241855e-05	5.20001970659629	not-significant
ICAM2	0.178091936237916	1.05012489464449	4.9995161788158	8.0734327581267e-07	2.25866563703279e-05	5.19716586362783	not-significant
TUBB6	0.331623274102516	3.2903014008316	4.9971940657256	8.16634181286812e-07	2.28356417350542e-05	5.18611430858312	not-significant
SMIM10	0.326586323674492	1.96946957176091	4.99260674318124	8.3529285425317e-07	2.33127360809177e-05	5.16429561457697	not-significant
PRR4	0.40808015120368	0.958397376218295	4.99017010216516	8.45370556088564e-07	2.35714664079957e-05	5.15271355580881	not-significant
C1orf54	0.292132043932396	2.26255676699168	4.98965645333253	8.4750989579106e-07	2.36198378451325e-05	5.15027268478898	not-significant
VN1R1	-0.125084603502637	0.762839617683992	-4.98733558995317	8.5724163522617e-07	2.38796599980679e-05	5.13924671210353	not-significant
MYRIP	-0.295137095234225	1.9982934262973	-4.98640068254168	8.61192271156034e-07	2.39668413422247e-05	5.1348064543628	not-significant
DBNDD2	0.177631520993859	0.808235180430353	4.9862745075423	8.61726793649218e-07	2.39702917107179e-05	5.13420725514201	not-significant
SMAGP	0.193726903132645	1.52113880398337	4.98604268996742	8.62709691365599e-07	2.39862051189349e-05	5.1331063998513	not-significant
PYHIN1	0.134942485892081	0.307251798474012	4.98508041416662	8.66801294731582e-07	2.40770348218329e-05	5.12853723779348	not-significant
NRROS	0.177507803538325	0.968687137349272	4.9790301007172	8.92960003988685e-07	2.47447820374406e-05	5.09982682576446	not-significant
SIGLEC5	0.0162264279523664	0.043728822047817	4.97788333081677	8.98003327398121e-07	2.48609389648146e-05	5.09438862905234	not-significant
GLTP	0.149379685667385	4.76438104291476	4.97429420883856	9.1396618157119e-07	2.52549661350672e-05	5.07737564352122	not-significant
VPS37B	0.188811695510875	3.25149391224948	4.97289904709227	9.20244934938055e-07	2.5416433782511e-05	5.07076535100542	not-significant
PROCR	0.301214575080064	2.70180723601663	4.97168756533548	9.25730835205904e-07	2.55558611230105e-05	5.06502669300554	not-significant
FTH1	0.198031811781589	7.08396756626611	4.97124838636602	9.27727339930412e-07	2.55988734388076e-05	5.06294666118963	not-significant
IFFO2	0.24954715491074	2.18439951081705	4.97109848620409	9.28409736527629e-07	2.55996116549503e-05	5.062236744581	not-significant
TSKU	0.256781998099272	4.06391718061954	4.97104990739376	9.28630987808669e-07	2.55996116549503e-05	5.06200668289947	not-significant
ZNF711	0.180734340910762	0.646246632885655	4.96852649309462	9.40194118985563e-07	2.58939217100048e-05	5.05005897428212	not-significant
VSIG4	0.283261809655494	1.62384138182536	4.96427766475529	9.59978544301004e-07	2.64014447791346e-05	5.02995424497683	not-significant
TM4SF1	0.388452100448666	5.25046720388358	4.96385092747497	9.61987694975911e-07	2.64442446076076e-05	5.02793585464365	not-significant
PLXNB1	0.208528651863439	3.75877649948233	4.96287271338535	9.66608625878065e-07	2.65587660419495e-05	5.02330966925211	not-significant
ZNF613	-0.252163119237649	3.3702221393659	-4.9626107225857	9.67849864243694e-07	2.65803621936014e-05	5.02207079792674	not-significant
KLC2	-0.164638579298593	3.56167311533056	-4.95942535562913	9.83064897481643e-07	2.69728431246526e-05	5.00701292937752	not-significant
AOC3	0.435141594209133	3.74677821623493	4.95640244036815	9.97717406151844e-07	2.73620132423615e-05	4.99273107137355	not-significant
CYP4F3	0.0606336274599462	0.116873401305613	4.95628950593135	9.98268882038249e-07	2.7364284138764e-05	4.99219766136537	not-significant
LILRB3	0.0736593939730065	0.296883758116424	4.95595252791675	9.99916146463772e-07	2.73965762757298e-05	4.99060611774368	not-significant
MARCO	0.203552839220409	0.413627114900208	4.955513665571	1.00206539189418e-06	2.74168659964974e-05	4.98853352191864	not-significant
RAB31	0.316572767079921	2.56265217623701	4.9468939436322	1.04519429498088e-06	2.85433860154578e-05	4.94785912644952	not-significant
PAQR7	0.22601538754624	2.25126483453222	4.94427007026557	1.05867493447008e-06	2.88845109340675e-05	4.93549039116454	not-significant
C10orf99	0.105385718436583	0.111318718611227	4.94393135842224	1.06042731519458e-06	2.89188088053555e-05	4.93389416165185	not-significant
PIGH	-0.225724163781045	3.77234903624532	-4.94285162499612	1.06603220327002e-06	2.90580869525335e-05	4.92880641776154	not-significant
CST6	0.335915869643504	0.640125208546778	4.94201524040994	1.07039351630761e-06	2.91633533535475e-05	4.92486603234603	not-significant
MYO1G	0.232420161013769	1.06127837615385	4.94032698327091	1.07924944162906e-06	2.93909221774234e-05	4.9169141289255	not-significant
FCAR	0.0307004169477935	0.0503184938856549	4.94012732023053	1.08030146000777e-06	2.94058561051159e-05	4.91597385314899	not-significant
MAP2	-0.413229365030844	2.03328127223493	-4.93671990964511	1.09840834579271e-06	2.9856968382588e-05	4.89993258069038	not-significant
FASLG	0.112826223070889	0.252911635284823	4.93647153632924	1.09973958940334e-06	2.9879244023496e-05	4.89876368954711	not-significant
VCAM1	0.324914218550351	1.55345130572765	4.93395561031758	1.11331266717349e-06	3.02080725291516e-05	4.88692626704319	not-significant
FGD6	0.184141976990246	1.03513433193139	4.93394050825575	1.11339462693295e-06	3.02080725291516e-05	4.88685522835742	not-significant
ELAVL2	-0.273583705260573	0.689426574762994	-4.93056982914789	1.13183395643269e-06	3.06940962444196e-05	4.87100478388702	not-significant
AP000679.2	0.0102990170355872	0.0194749154698545	4.92649878125427	1.15449785510636e-06	3.12528947385191e-05	4.85187393994184	not-significant
ECSCR	0.12914767867796	0.773383535276507	4.92648407063424	1.15458053934927e-06	3.12528947385191e-05	4.85180483705259	not-significant
TIGIT	0.184550749900053	0.417178643640333	4.92636337788558	1.15525913507437e-06	3.12567725299293e-05	4.85123789194366	not-significant
ESR1	0.221548270517683	0.91274593264657	4.92407704130468	1.16818703102575e-06	3.15919111535436e-05	4.84050036880657	not-significant
FAXDC2	0.32317513295213	1.89968369774428	4.92139858364699	1.18350978288215e-06	3.19914748579352e-05	4.82792702282415	not-significant
FAM20A	0.131865441545389	0.504104760266112	4.91966929733269	1.19350542673336e-06	3.22467382464973e-05	4.8198126077341	not-significant
PIM3	0.246189846456657	5.69053224260915	4.91901305526787	1.19731993122649e-06	3.23348375691586e-05	4.81673396555777	not-significant
LPAR5	0.139499612424269	0.553050891954262	4.91889429447002	1.19801150215932e-06	3.23385564385467e-05	4.81617686020268	not-significant
CTIF	0.173532207039851	2.10555129699792	4.91845593902539	1.20056748396418e-06	3.23925756405808e-05	4.81412064578366	not-significant
MSI1	-0.243138390444868	2.69954098900416	-4.91746523980095	1.20636349822206e-06	3.25339240511277e-05	4.80947413675006	not-significant
SEPT9	0.312050743580754	4.33629375505405	4.91664829869597	1.21116325973533e-06	3.26482868172514e-05	4.80564321257723	not-significant
KCTD3	-0.220172361837933	4.74045532381705	-4.91607125287395	1.21456466909579e-06	3.27248672517287e-05	4.80293758850711	not-significant
SHMT1	0.159115677741308	2.03888139326611	4.9159533184027	1.21526097012134e-06	3.27285250288168e-05	4.80238465849062	not-significant
QSOX1	0.322671895288478	3.16628431119543	4.91525497839532	1.21939196482512e-06	3.28095108987302e-05	4.79911077116291	not-significant
GPR68	0.198225102552381	0.985164263869023	4.91342490046347	1.23028208926908e-06	3.30760975167201e-05	4.79053317886478	not-significant
REEP4	0.213390404006949	2.70664031073805	4.91339967224633	1.23043286701348e-06	3.30760975167201e-05	4.79041495415593	not-significant
EHD1	0.148757908965254	2.93696530452391	4.91223564881641	1.23740913909634e-06	3.3248323701987e-05	4.78496069345891	not-significant
SASH1	-0.265001506892788	2.95976969513098	-4.91198023783241	1.23894497697755e-06	3.32742779994425e-05	4.78376407138185	not-significant
AADAT	-0.365179954386932	3.12534747021414	-4.91082255186523	1.24592947232982e-06	3.34311048257909e-05	4.77834092004756	not-significant
CTSG	0.279537301958983	0.695104817097713	4.90994724593356	1.25123553489977e-06	3.35580565807042e-05	4.77424133836385	not-significant
UBTD1	0.204857028205326	2.78844753799792	4.90855318935928	1.2597312869739e-06	3.37549016303558e-05	4.7677135011676	not-significant
CARD6	0.143722236606386	0.675446229070686	4.90674357049313	1.27084264496775e-06	3.40370135374918e-05	4.75924224399853	not-significant
ARPC2	0.144547180964149	4.54810775948649	4.90616769837341	1.27439838775395e-06	3.41165972791334e-05	4.75654704188122	not-significant
CECR1	0.352258409599675	2.47838279570894	4.90413944389177	1.28699852377704e-06	3.4438122276705e-05	4.74705666449187	not-significant
TREH	0.0421192753453199	0.100662098908524	4.9038032058328	1.28909891920581e-06	3.44785243223406e-05	4.74548372061767	not-significant
KCNK5	0.215316984308253	0.974988574683992	4.89978723760157	1.31444274286949e-06	3.51081282835869e-05	4.72670429641475	not-significant
POLR3GL	0.162167437519521	3.51780458277963	4.89767911541584	1.32793833393905e-06	3.54523710579328e-05	4.71685189051103	not-significant
RAB6C	-0.180831209811622	1.04068971528274	-4.89749635448404	1.32911459357237e-06	3.54675565698856e-05	4.71599792957944	not-significant
USP44	0.0519301689245192	0.179145233503119	4.89728090732697	1.33050251459957e-06	3.54883738327661e-05	4.71499127741168	not-significant
ISYNA1	0.337679292074528	3.19499373467775	4.89704955377047	1.33199446238473e-06	3.55119455138161e-05	4.71391034902532	not-significant
CLEC2D	0.178832794231332	0.806414098426195	4.89678350903538	1.33371212119697e-06	3.55415105524086e-05	4.71266739388032	not-significant
ARL6IP1	-0.21517216777721	5.64339819024324	-4.89667978096639	1.33438239732255e-06	3.55431501060545e-05	4.71218279517942	not-significant
CD19	0.227147519584946	0.320205181723493	4.89625796618091	1.33711145441314e-06	3.55996016820884e-05	4.71021224878078	not-significant
ALDH16A1	0.20672098397526	2.76884428683368	4.89558612190685	1.34146927421629e-06	3.5699346633394e-05	4.70707398385648	not-significant
PRR15	0.301396594522381	1.29986207060915	4.89338107378741	1.35586849537628e-06	3.60496784333036e-05	4.69677667859727	not-significant
TRIM16	0.130067692220155	1.10777151004782	4.89273650915089	1.36010566537959e-06	3.61458759601812e-05	4.69376743336742	not-significant
IDO2	0.0202110566598042	0.0361306158918919	4.89128379687297	1.36970224130551e-06	3.63843515755709e-05	4.68698654675371	not-significant
SLC25A26	0.124232542704618	2.1143446427921	4.89087076864578	1.37244259872196e-06	3.64405666264572e-05	4.68505897009286	not-significant
CCR8	0.0834554675963696	0.161846611288981	4.88939758352734	1.38226002155511e-06	3.66845526720627e-05	4.67818490786867	not-significant
ZBTB10	-0.302393233378483	3.71619976814553	-4.88819546595229	1.39032119124883e-06	3.68817280297345e-05	4.6725770686091	not-significant
PLD2	0.172732813746482	3.13110894340333	4.8836280784634	1.42136471330412e-06	3.76881114966793e-05	4.65128173463388	not-significant
TMEM178A	0.717712400616268	3.44043044483992	4.88281153593254	1.42698457422404e-06	3.780278962578e-05	4.64747652348573	DEmRNAs
NPFFR1	0.0413923115448576	0.0606621734885655	4.87993334548888	1.44696517409825e-06	3.82799980154393e-05	4.6340683162239	not-significant
VPREB3	0.328800236966581	0.815947139910603	4.87872193602235	1.45545531493818e-06	3.84871691455143e-05	4.62842703936412	not-significant
CD47	0.219370939845571	4.27418479803326	4.87730525491239	1.46544505727752e-06	3.87162626964989e-05	4.62183146463522	not-significant
C16orf87	-0.132367266047175	1.23055861306861	-4.87513308447467	1.48089069407732e-06	3.91066327250532e-05	4.61172196271774	not-significant
SVOPL	0.0289370933711564	0.0587033832203742	4.87491876136491	1.48242316235997e-06	3.91294037887485e-05	4.61072470221614	not-significant
AQP11	-0.33801800114211	2.36860009481081	-4.87463822269408	1.48443140134128e-06	3.91647068369242e-05	4.60941939604753	not-significant
TMC6	0.260408822483352	2.71275145899168	4.87302541178692	1.49602772797276e-06	3.94528324088283e-05	4.60191653808048	not-significant
B3GALT5	0.0982045194399105	0.170190197008316	4.87238837405226	1.50063214375951e-06	3.95563923149827e-05	4.59895363363605	not-significant
TMEM255B	0.128442256132987	0.675405456856549	4.8717929501474	1.50494813627548e-06	3.96522594010453e-05	4.59618459503278	not-significant
FAM134B	-0.278087059258674	2.7657509734948	-4.86965214274832	1.52056512487856e-06	4.00456634850178e-05	4.58623123127734	not-significant
FOS	0.808665252422854	6.8371198907921	4.86826900435457	1.53073797402435e-06	4.02590982384503e-05	4.57980264322305	DEmRNAs
GIMAP7	0.32445018243097	2.47125618396466	4.86754435220081	1.53609389055663e-06	4.03817712687664e-05	4.57643524566822	not-significant
C1orf204	0.100476047385265	0.430684067644491	4.86552813026593	1.5510910877575e-06	4.07576756709709e-05	4.56706842136709	not-significant
GPR18	0.10916573621507	0.259284446070686	4.86461406023999	1.55793661083068e-06	4.09191385049802e-05	4.56282305626346	not-significant
MAT1A	0.0653332489167792	0.0838557244365904	4.86128070715523	1.58314798312752e-06	4.15626174869004e-05	4.54734754128404	not-significant
CNFN	0.380159310541838	2.74459086768815	4.85791537297769	1.6090001290712e-06	4.22033650207009e-05	4.53173330021059	not-significant
CARD10	0.191297052528479	2.17050023944075	4.85514067047917	1.63062082814066e-06	4.2732072842302e-05	4.51886680045939	not-significant
TENM4	0.0971443504611915	0.264837975151767	4.8532498736723	1.64551426337547e-06	4.30628221225328e-05	4.51010285318935	not-significant
RIN2	0.303070019809724	3.24917293382121	4.85316672666349	1.64617219764262e-06	4.30628221225328e-05	4.50971753324525	not-significant
LINC01119	0.0299536325824195	0.139948041839917	4.8520099149389	1.65535229199633e-06	4.32636769349999e-05	4.50435725600121	not-significant
C17orf58	-0.262983070231917	3.46201728468399	-4.85136528273366	1.66048928670134e-06	4.33785181130341e-05	4.50137074926805	not-significant
RETN	0.0974373931424195	0.146448781139293	4.84862008441922	1.68253805057154e-06	4.391456887832e-05	4.4886565891582	not-significant
TNS1	0.482306008086855	4.26404181677131	4.84853014226255	1.68326519858325e-06	4.391456887832e-05	4.48824013982723	not-significant
ARRB2	0.18564517911663	2.6146810416736	4.8475437550008	1.69125967079142e-06	4.40837403564726e-05	4.48367343831605	not-significant
FAHD2B	0.262903972420777	1.55272111733264	4.84707546520478	1.69506786899395e-06	4.41435895035459e-05	4.48150568032993	not-significant
TNFRSF12A	0.459371010746272	3.01376616516632	4.84682787342567	1.69708465960463e-06	4.4176407499035e-05	4.48035963117133	not-significant
PAMR1	0.351159652105971	2.42859932336798	4.84660902588717	1.69886923630284e-06	4.41948882019819e-05	4.47934667711616	not-significant
CTD-2600O9.1	0.0275810998034696	0.0521873602619543	4.84652678428893	1.69954033715081e-06	4.41948882019819e-05	4.47896602574973	not-significant
CHST9	0.240929149762151	0.565055663147609	4.84643363974498	1.70030071593974e-06	4.41948882019819e-05	4.47853491768407	not-significant
LRRC8C	0.143398867796154	0.764899795821206	4.84636976566163	1.70082233699031e-06	4.41948882019819e-05	4.47823928868694	not-significant
C16orf86	0.172191938435974	1.05989798012682	4.84600446977148	1.7038084532665e-06	4.42527865484303e-05	4.47654865428498	not-significant
CTSK	0.372912540924469	3.61425633197089	4.84360855515501	1.72351955170963e-06	4.47448359562785e-05	4.46546293019659	not-significant
NHS	0.138728960121048	0.564953784004158	4.83890046882978	1.76289517237114e-06	4.57061103149352e-05	4.44369343619312	not-significant
TMPRSS6	0.0445256515801955	0.102719014904366	4.83875093815292	1.764159858619e-06	4.57185981647525e-05	4.44300234303636	not-significant
PLA2G4A	0.27567876983537	1.84830065617048	4.83810676780722	1.76961806743625e-06	4.58397027965397e-05	4.44002537124704	not-significant
SYNM	0.568649149994019	4.38020473465696	4.83716345166292	1.77764039369722e-06	4.59986266984845e-05	4.43566657427785	not-significant
SYTL3	0.194323361535278	2.05789441879418	4.83160652758195	1.82561493674341e-06	4.71646811113441e-05	4.41000524736069	not-significant
EBF4	0.325672256380611	3.3884422612079	4.83133750148653	1.8279689106892e-06	4.72046089289741e-05	4.40876359042392	not-significant
GYPC	0.313780681128869	2.36356964143035	4.82872144733383	1.85101241144442e-06	4.77508103014579e-05	4.39669278381879	not-significant
RARB	0.226552548678179	1.94218665876715	4.82865811670037	1.85157371542468e-06	4.77508103014579e-05	4.39640064175121	not-significant
TANGO2	0.135481796839387	2.04219369711019	4.8279859561742	1.85754124250973e-06	4.78835587313093e-05	4.39330020224444	not-significant
SERPINB13	0.0369999255430426	0.0410078681226611	4.82516346525703	1.88280265088368e-06	4.85133267330738e-05	4.38028532162623	not-significant
BTG2	0.476512309876142	6.50014702509563	4.82458460093424	1.88802427064338e-06	4.8626410714625e-05	4.37761695470431	not-significant
CLECL1	0.0921899776985582	0.201102840943867	4.82303586627054	1.90206327665569e-06	4.89448076395308e-05	4.37047924490452	not-significant
SLC26A9	0.0435875147811743	0.0556628423014553	4.82132815958121	1.9176599611228e-06	4.93244106388004e-05	4.36261128565814	not-significant
CSRP1	0.427033685777432	5.89907509940541	4.82038343254481	1.92634114132408e-06	4.95258829671902e-05	4.358259707794	not-significant
MSC	0.253626315573948	1.15653031622037	4.8193532571373	1.93585067957422e-06	4.97484655054136e-05	4.35351542188806	not-significant
DTX2	0.216207365683927	2.38660875574844	4.8177978007588	1.95029485618502e-06	5.00941858108797e-05	4.3463537936469	not-significant
RHOU	-0.436573085829472	4.81356147786071	-4.81772005298755	1.95101955116619e-06	5.00941858108797e-05	4.34599588261957	not-significant
HOXB3	0.221876583900389	0.771054930848233	4.81693406685416	1.95836039636694e-06	5.02482486920319e-05	4.34237789831441	not-significant
FOXA1	-0.234121253068519	6.9152275159501	-4.816873405265	1.95892806021637e-06	5.02482486920319e-05	4.34209868833497	not-significant
EDA	-0.279258230334276	1.37406303248441	-4.81673211337549	1.96025086757294e-06	5.02482486920319e-05	4.34144836981403	not-significant
MRAP2	0.273322003600601	1.65117840168607	4.81600306303039	1.96709009709096e-06	5.03803844056603e-05	4.33809307416181	not-significant
GAS6	0.340973289417158	3.98476876467568	4.81597611313211	1.96734335459786e-06	5.03803844056603e-05	4.33796905195206	not-significant
FAM159A	0.0707649322933091	0.176242782201663	4.81119847803733	2.01274046308303e-06	5.14977552226245e-05	4.31599254777832	not-significant
ELMO1	0.175329672802789	1.03436475216424	4.80756694347094	2.04792085034979e-06	5.23749254005139e-05	4.29930120523834	not-significant
ACTG2	0.666454396317954	7.33321743186694	4.80648368701033	2.05852909084833e-06	5.26123461412941e-05	4.29432453297014	DEmRNAs
MARVELD1	0.340913324803011	3.53158829994802	4.80640132046294	2.05933786197905e-06	5.26123461412941e-05	4.29394616810538	not-significant
CMTM3	0.261287955304655	2.86081305203534	4.80634331921228	2.0599075698186e-06	5.26123461412941e-05	4.29367973294365	not-significant
CNN1	0.602722566158202	6.60358532387734	4.80578470209474	2.0654022754828e-06	5.27296207514709e-05	4.29111381288289	DEmRNAs
TEKT2	0.204570479846191	0.435958783885655	4.8053276882008	2.06990808520597e-06	5.28215574173605e-05	4.28901479270176	not-significant
NCDN	-0.178195007414642	3.75652451647193	-4.80250661517	2.09793210762665e-06	5.34899397240163e-05	4.27606189306947	not-significant
PMEPA1	-0.263446294928272	7.19299919968399	-4.80121104794238	2.11092418725159e-06	5.3774227976029e-05	4.27011563717282	not-significant
MTHFS	-0.126898678976277	1.58783772623909	-4.80019636350974	2.12115364068536e-06	5.39877060238432e-05	4.26545956459661	not-significant
ACTA2	0.5221959998792	7.75514087513513	4.79949493890837	2.12825289262859e-06	5.41447937437495e-05	4.26224146687424	not-significant
FGL2	0.335144485229422	2.24430531604782	4.7974761906666	2.1488130083683e-06	5.46202634390945e-05	4.25298194419271	not-significant
SBK1	-0.232095684561858	2.58618088206445	-4.796976521348	2.1539313999735e-06	5.4723582933916e-05	4.25069062503841	not-significant
EVPLL	0.0377113683946974	0.0632702896257796	4.79689362254472	2.15478171384742e-06	5.4723582933916e-05	4.25031049935963	not-significant
PHLDA1	0.312529363478765	1.90629201945946	4.79635943119067	2.16026881007224e-06	5.47921872344429e-05	4.24786115174219	not-significant
SLC24A3	0.323952230873497	2.16482822152183	4.79581543973927	2.16587040337565e-06	5.49104104393807e-05	4.24536712386554	not-significant
HEBP2	-0.212718710140124	4.33433854875468	-4.7952745350018	2.17145408480543e-06	5.50280771048328e-05	4.24288750239042	not-significant
NDRG2	0.312136002892816	3.68033279101871	4.79295987165586	2.19550505481101e-06	5.55411410897965e-05	4.23227946721161	not-significant
NKD2	0.204412482560744	0.916453600347193	4.79225039942836	2.20292820848929e-06	5.56806793545734e-05	4.22902890823007	not-significant
A2ML1	0.158688641598985	0.335435585324324	4.79166803039359	2.20903955392935e-06	5.5810987639668e-05	4.22636101931454	not-significant
KLK1	0.330258946598023	1.15743928183576	4.7908132656752	2.21803898914611e-06	5.59728787905881e-05	4.22244579291662	not-significant
MS4A4E	0.0745974716208357	0.229918310848233	4.79078631797114	2.21832328294691e-06	5.59728787905881e-05	4.22232237001526	not-significant
GPA33	0.0330728170989501	0.0537470715925156	4.79056944427884	2.22061254271894e-06	5.59808527503863e-05	4.22132909202106	not-significant
GPR97	0.0683428562299639	0.168291231172557	4.79055118672287	2.22080536834145e-06	5.59808527503863e-05	4.22124547457536	not-significant
KNSTRN	-0.197161176908906	2.25856101882952	-4.79048394484379	2.22151567682267e-06	5.59808527503863e-05	4.22093751722364	not-significant
C1orf186	0.107737529349163	0.305852290933472	4.78824170443155	2.24532726729021e-06	5.64833792138189e-05	4.21067065401995	not-significant
MSRA	0.181601538081807	1.8252014152474	4.78742140290281	2.25409977380454e-06	5.66796397472547e-05	4.20691571468642	not-significant
FAM160B2	0.181082876339476	2.79546633526819	4.78718776173609	2.25660442472048e-06	5.67181930891755e-05	4.20584632662891	not-significant
HAUS8	0.0888979225547477	0.845879675307692	4.78597465521254	2.26965217251708e-06	5.69970672674213e-05	4.20029463594314	not-significant
GPR115	0.0467786570596796	0.0699318928336798	4.7855405855609	2.27433850228413e-06	5.70656648615657e-05	4.1983084594818	not-significant
CDYL2	-0.287335258118853	3.23664908047609	-4.78500346683186	2.28015027986721e-06	5.71869133980269e-05	4.19585098705331	not-significant
PHLDA3	0.319264979474363	3.53105356695842	4.78190929855359	2.31390964022126e-06	5.8008691354057e-05	4.18169916058569	not-significant
CDC25B	0.229007267562802	2.25081731333888	4.78086569746101	2.32540418276907e-06	5.82468357011315e-05	4.17692790890117	not-significant
PRRG4	0.303536701737394	2.1282579915343	4.77885065297416	2.34775430683935e-06	5.87562497700083e-05	4.16771798265431	not-significant
MEMO1	-0.0901567732882763	0.837699164137214	-4.77827289238815	2.35420068341488e-06	5.88923373189995e-05	4.16507793154015	not-significant
HK3	0.132399603393344	0.396974008120582	4.77774449857519	2.36011117117804e-06	5.90149083304377e-05	4.16266371372991	not-significant
LGALSL	-0.200801153932506	3.39823523399584	-4.77762243827793	2.36147853929133e-06	5.90210703572464e-05	4.16210605786482	not-significant
SEMA4C	0.19542623833401	3.29846356111642	4.7775420657317	2.36237932116541e-06	5.90210703572464e-05	4.1617388675532	not-significant
CCDC102A	0.212260248149369	2.30852976073597	4.77680385599269	2.37066836009665e-06	5.91707490716567e-05	4.15836654248017	not-significant
SLFN12L	0.0598022145944658	0.128450259455301	4.77395925725026	2.40287183467894e-06	5.99301485738569e-05	4.14537614068168	not-significant
CR1L	0.0228501556575266	0.0390870748690229	4.77197385987929	2.42559755611051e-06	6.03937588522918e-05	4.136313614595	not-significant
KIRREL3	0.0201097550952489	0.063646653	4.7717945150229	2.42766057811126e-06	6.04193598355421e-05	4.13549514756071	not-significant
NCS1	0.29861404282278	3.25752582584823	4.77083797975835	2.43869227106064e-06	6.06680552323892e-05	4.13113032847681	not-significant
ADAD2	0.0563803292282379	0.138874109557173	4.76969883357287	2.45189299581883e-06	6.09704754458577e-05	4.12593326547084	not-significant
TRAT1	0.13835613306176	0.292369751451143	4.76571545682165	2.49859656416633e-06	6.20261724455694e-05	4.10776900222452	not-significant
NDUFB4	-0.200211493276616	5.77482470060083	-4.76521636526259	2.50450826181259e-06	6.21465039874424e-05	4.10549410957379	not-significant
MUC5B	0.107309608093576	0.111725811733888	4.76344137410755	2.52564220343591e-06	6.26176948331263e-05	4.09740533722042	not-significant
CCL13	0.12491459576669	0.28544999466736	4.76263144803072	2.53534254871086e-06	6.28315133241007e-05	4.09371535203183	not-significant
HS3ST3A1	0.156797686335888	0.599377150575884	4.7622944412225	2.53938938145028e-06	6.29051030185565e-05	4.09218013298841	not-significant
GPX7	0.336700395417645	2.00602500044283	4.7612920794724	2.55146269894875e-06	6.31773759981004e-05	4.08761450414101	not-significant
ARMCX1	0.461106456011307	2.97015833409356	4.75989007998251	2.56844235548352e-06	6.35439168684815e-05	4.08123004343487	not-significant
ETS1	0.331296703212483	2.76969562135343	4.75969326608567	2.57083466555877e-06	6.3576164175341e-05	4.08033392425344	not-significant
TMPRSS7	0.0184297081188789	0.0377609108149688	4.75862766362651	2.58382456470885e-06	6.38453319280287e-05	4.07548268349969	not-significant
PDLIM7	0.394974055888013	4.10533171948441	4.75862099990276	2.58390599527175e-06	6.38453319280287e-05	4.07545234947148	not-significant
PIK3IP1	0.232466872968063	3.73057167889813	4.7581940059453	2.58912900737865e-06	6.39473245997534e-05	4.07350870500503	not-significant
ACVRL1	0.232507315107573	1.81013544997921	4.7571599231685	2.60182011295904e-06	6.42074434923003e-05	4.0688022952552	not-significant
DDIT4	0.413849467033507	4.5371555657422	4.75472775584032	2.63190618773777e-06	6.49214645472942e-05	4.05773646739173	not-significant
AK7	0.113358360363469	0.428838615654886	4.75462906131501	2.63313409032921e-06	6.49243243800893e-05	4.05728753766295	not-significant
CEBPE	0.0195299444608717	0.0496559343284823	4.7536725392736	2.64506321844707e-06	6.51634203103244e-05	4.05293706513029	not-significant
C22orf34	0.0467393677312456	0.155544777114345	4.75303975987696	2.65298341355749e-06	6.53034327855738e-05	4.05005948306773	not-significant
UNC5B	0.316159491681937	2.02636587595634	4.75018165103196	2.68904233928698e-06	6.61631331917188e-05	4.03706649617546	not-significant
MOAP1	-0.167951934107243	5.00950877065904	-4.74913914960648	2.70231197841868e-06	6.64336376774448e-05	4.03232904622765	not-significant
PDE6B	0.184055248614518	0.664943543430353	4.74895209738467	2.70469956185934e-06	6.64643490396806e-05	4.03147912302785	not-significant
COL18A1	0.28007951560972	3.59418049602703	4.74777421445627	2.71978109059033e-06	6.67661166185266e-05	4.02612778810468	not-significant
C1orf109	-0.180417824950437	2.41348845015177	-4.74772583232128	2.72040229972551e-06	6.67661166185266e-05	4.02590800515859	not-significant
ZNF469	0.115265158148877	0.411630373428274	4.74772521563504	2.72041021863557e-06	6.67661166185266e-05	4.02590520378406	not-significant
MFGE8	0.346192860706249	3.69145741661746	4.74424551296016	2.7654484328343e-06	6.7814463522846e-05	4.0101034917762	not-significant
MMP19	0.227562493014018	0.858452524058212	4.74326138090623	2.77831582626014e-06	6.81013963676957e-05	4.00563635318442	not-significant
MRC2	0.327975203741753	3.14951177701871	4.74195302774972	2.79551163213144e-06	6.84941408582705e-05	3.99969882761643	not-significant
CALHM2	0.248322615923715	2.11649965960499	4.74146308546418	2.80197731608808e-06	6.86237623969944e-05	3.99747577130147	not-significant
ZNF30	-0.285060938123568	2.17320147059667	-4.73988372554462	2.82291799402592e-06	6.90786726392252e-05	3.99031103240066	not-significant
KIAA1211L	0.221271401159017	1.68052505266736	4.73909048831168	2.8334922475122e-06	6.92793600734904e-05	3.98671334530214	not-significant
TGFB1I1	0.392810235027567	2.90866587122245	4.73812872249251	2.84636421376204e-06	6.95358440790478e-05	3.9823520407176	not-significant
APLP2	-0.220054411671331	7.25911151603534	-4.73642230448106	2.86934101200015e-06	7.00092827696001e-05	3.97461595703291	not-significant
PLEKHF2	0.252165743776628	2.74572198222869	4.73483274376836	2.89090485975015e-06	7.05059574127953e-05	3.96741193128795	not-significant
PHF19	0.166567089453286	1.83684871802495	4.7345143972593	2.89524222906412e-06	7.05527996779494e-05	3.96596942221616	not-significant
PPIC	0.300373308641554	3.23142103613306	4.73404498857603	2.90164920059439e-06	7.06794292345033e-05	3.96384257311657	not-significant
SAT1	0.334898136808135	7.66093985977755	4.73157097295114	2.93564323114408e-06	7.14180838903373e-05	3.95263620131593	not-significant
CLEC4G	0.0327318550200354	0.0715496078627859	4.73141579694428	2.93778814158132e-06	7.14404982184542e-05	3.95193348945594	not-significant
PCK2	0.199113933041681	2.9191418603763	4.73127838749259	2.93968873400444e-06	7.14569550842286e-05	3.95131125065623	not-significant
ENOX1	-0.255718933887377	2.08070849750104	-4.72973965374286	2.96105286653997e-06	7.19463144896667e-05	3.94434444188904	not-significant
PROM2	0.34614745883532	3.79644038219335	4.72831683637498	2.98094049455487e-06	7.23994062627184e-05	3.93790429570825	not-significant
MRAS	0.212930566572949	1.8036787484553	4.72588548645655	3.01522290366967e-06	7.31711636228433e-05	3.92690327973995	not-significant
SP6	0.197116348763556	0.969925942226611	4.7256048158829	3.01920474325108e-06	7.32373524487748e-05	3.9256336744941	not-significant
COL16A1	0.337951743004047	3.00929409280249	4.72482165212429	3.03034217049148e-06	7.34464874672005e-05	3.92209141907279	not-significant
PIK3CG	0.138789509943771	0.363914679800416	4.72376158273538	3.04548048485117e-06	7.37521646905871e-05	3.91729756941402	not-significant
CLEC3A	0.32881243724265	0.444150344731809	4.72273616430872	3.0601931943966e-06	7.40470369006359e-05	3.91266135093735	not-significant
FEZ1	0.199128458155354	1.15833861120166	4.72039660798617	3.0940176478859e-06	7.4772520036057e-05	3.90208696135113	not-significant
CPNE6	0.201083007973131	0.418856107197505	4.71845665491104	3.12233734057269e-06	7.53945038478153e-05	3.89332232999301	not-significant
TIFAB	0.0459100255710319	0.0679214431891892	4.71717598990227	3.1411691572755e-06	7.58178766373892e-05	3.88753813507729	not-significant
VPS18	0.158900223684654	3.5060609314158	4.7143862304894	3.18257085468871e-06	7.67854398730206e-05	3.87494298466896	not-significant
LIG3	-0.191555802059956	2.55064303333056	-4.71305774752557	3.2024703982298e-06	7.72336386375232e-05	3.86894756298833	not-significant
LGALS1	0.408359450331092	6.4583099372474	4.71243568871958	3.21182940988951e-06	7.74273673638393e-05	3.86614075126308	not-significant
KRTAP29-1	0.0126489028337189	0.0149988535010395	4.71121702992061	3.23024073256016e-06	7.7837505831953e-05	3.8606429801383	not-significant
EFHC2	0.14456286722893	0.660690761995842	4.7080634842582	3.27835661956468e-06	7.89333641016589e-05	3.84642231399351	not-significant
DPEP2	0.131028155698806	0.548144609912682	4.70544688940247	3.31880257530857e-06	7.98413374390365e-05	3.83462957464871	not-significant
KLF10	0.414664480411023	3.36164333953846	4.70445734103284	3.33422324558011e-06	8.01462711567253e-05	3.83017133368659	not-significant
ADAMTS8	0.218571798295638	1.13358869960707	4.70435651079496	3.33579840199874e-06	8.015113633642e-05	3.8297171082851	not-significant
ZBTB16	-0.300382288783388	2.44819865952183	-4.70357249012305	3.34807071513847e-06	8.04129184881899e-05	3.82618551324123	not-significant
TSPAN32	0.072323773318558	0.255947919985447	4.70227839641724	3.36842229402142e-06	8.08352126925725e-05	3.82035748520593	not-significant
CHPF2	0.163489132259199	4.30022024544699	4.70106282255038	3.38764738581751e-06	8.1229802018779e-05	3.81488440782891	not-significant
S100B	0.330640104523663	1.14471818643243	4.70067825850623	3.39375146404031e-06	8.13427613837938e-05	3.81315319079825	not-significant
EVA1B	0.308935589862998	3.10559749003742	4.69966810221203	3.40983583302798e-06	8.16947413963908e-05	3.80860631951413	not-significant
DSEL	-0.19977297157196	1.03679342419335	-4.69761206562397	3.44280020739451e-06	8.24506873294271e-05	3.79935453045296	not-significant
SLC9A9	0.290440318789655	2.68229240017672	4.69678422934091	3.4561592578215e-06	8.2736683307267e-05	3.79563046095934	not-significant
ANKRD55	0.0396467724610675	0.0740912542266112	4.69551112370822	3.47680110837018e-06	8.31626326564563e-05	3.78990448962465	not-significant
SALL3	0.22906060495893	0.744367485513514	4.69466076638415	3.49065461255299e-06	8.34256450524484e-05	3.78608067681481	not-significant
SIGLEC12	0.0971232063950175	0.1863091687921	4.69387768464116	3.50345905229131e-06	8.3697407400218e-05	3.78255994167553	not-significant
ALOX5	0.287414646453212	2.56989453799584	4.69238938283125	3.52791942283276e-06	8.42472929819781e-05	3.77587001408087	not-significant
PTPN14	0.20712237894937	1.66187372188565	4.69079808720039	3.55425418567941e-06	8.48067998117138e-05	3.76871926925386	not-significant
SYK	0.289206421712682	1.9876577542474	4.68905350813852	3.58334292874992e-06	8.54549926551937e-05	3.76088226299363	not-significant
SNRNP27	-0.133518162102291	3.81284645575676	-4.68899352416554	3.58434714940945e-06	8.54549926551937e-05	3.76061285000137	not-significant
KIAA1644	0.231158769429322	0.880687678544699	4.68390352545445	3.67055438251898e-06	8.74032050294191e-05	3.73776300135109	not-significant
SLFN14	0.0101996110263879	0.0172274093056133	4.68081184516692	3.72388661596077e-06	8.85647934200005e-05	3.723894990511	not-significant
PRSS50	0.0991460102086292	0.190500823313929	4.68057450201558	3.72801149906246e-06	8.86267945422475e-05	3.72283071176151	not-significant
GRB7	0.240398356086948	2.71394308503326	4.67907380079924	3.75419469672559e-06	8.92055937764261e-05	3.71610250500727	not-significant
HMHA1	0.240164156095117	2.27552748880042	4.67900416896354	3.7554138678551e-06	8.92055937764261e-05	3.7157903671572	not-significant
CAMKK2	-0.375402335628042	5.55500666209355	-4.67836926568741	3.76654784992108e-06	8.93610033780342e-05	3.71294448890798	not-significant
ZNF267	0.130938980754428	1.13435564871726	4.67701028135293	3.79048646588145e-06	8.98924180680017e-05	3.70685418829238	not-significant
KIF5C	-0.303753920894696	4.16912651571934	-4.67681482930144	3.7939413798715e-06	8.99048532412354e-05	3.70597840098597	not-significant
YPEL4	0.0432535275433091	0.164987960735967	4.67680640062502	3.79409043770709e-06	8.99048532412354e-05	3.70594063427588	not-significant
ZMYND15	0.152845441168679	1.09644632777755	4.67648564358712	3.79976708673948e-06	9.000284011905e-05	3.70450345145764	not-significant
FOXQ1	0.363502446518359	1.41321600925156	4.67632033737354	3.80269580808033e-06	9.00356853797186e-05	3.7037628161697	not-significant
TTLL4	0.13418608031318	1.65150185171933	4.67615817653763	3.80557091192055e-06	9.00638601399432e-05	3.7030362965998	not-significant
RIMKLB	0.14971923224421	1.61142529459875	4.67607926043332	3.8069708466847e-06	9.00638601399432e-05	3.70268274177935	not-significant
USF1	0.163837138864344	3.99512806131601	4.67545862249981	3.81799794777275e-06	9.02881515498613e-05	3.6999023897413	not-significant
INPP5B	0.126072863147006	1.23506223371933	4.67484288070061	3.82896840433297e-06	9.04561641380363e-05	3.69714430443607	not-significant
KRTAP1-1	0.0197853946018505	0.0213057907796258	4.6747990531117	3.8297504196007e-06	9.04561641380363e-05	3.69694800065131	not-significant
AQP9	0.112174788826085	0.269207588259875	4.67459859847683	3.83332908775397e-06	9.05040782234901e-05	3.69605018569002	not-significant
PRR13	0.138670068050962	4.45429291277131	4.67351963397461	3.85264688115686e-06	9.09234007478196e-05	3.69121822225727	not-significant
GP2	0.810836447258475	3.16532012950728	4.67232882341034	3.8740758279283e-06	9.13921880263635e-05	3.6858865568096	DEmRNAs
ASB2	0.336644627109745	1.73945773354054	4.671570203085	3.88778710964734e-06	9.16786049963568e-05	3.68249060138935	not-significant
SYNE2	0.226737872117234	1.94586876026819	4.67140504270008	3.89077839249658e-06	9.16950178388747e-05	3.68175132949815	not-significant
BARX2	0.301886420768055	1.7006885076632	4.67135837203611	3.89162406365683e-06	9.16950178388747e-05	3.68154243197178	not-significant
ATP6V1G1	-0.20004942119641	7.81887535809771	-4.67094742160273	3.89907810768299e-06	9.18335915584052e-05	3.67970310330269	not-significant
PRIM2	-0.532739358166189	3.25435462056757	-4.66762477925886	3.95985227757503e-06	9.3114738192015e-05	3.66483707340036	not-significant
FLNA	0.525784850520923	6.86665112186279	4.66735168931765	3.96488764595002e-06	9.31956098969741e-05	3.66361565514831	not-significant
ARHGAP27	0.184452032660348	1.83735968602495	4.6659796761257	3.99027880716515e-06	9.37546916353929e-05	3.65748019557031	not-significant
SPTBN5	0.0896038060436817	0.34708055595842	4.66481546596895	4.01194680290393e-06	9.41879927547855e-05	3.65227529520133	not-significant
CD163L1	0.212426507629483	0.569301392345114	4.66376246952097	4.03164230707553e-06	9.46123389803936e-05	3.64756862578186	not-significant
FKBP3	-0.157030394628223	4.91440923427651	-4.66135798480458	4.07696546266807e-06	9.56375180670152e-05	3.63682472994477	not-significant
VILL	0.297080158695545	1.61305756373389	4.65865820569149	4.12843848801888e-06	9.67283860352964e-05	3.62476740855107	not-significant
PBX4	0.133383002182401	0.541411483559252	4.65544333969919	4.19054704637261e-06	9.80262301268259e-05	3.61041801123781	not-significant
S1PR2	0.17799177255138	1.63045958377547	4.65376539110581	4.22331936760998e-06	9.87137501667909e-05	3.60293216360278	not-significant
BDH2	0.288182797142519	2.17905241121414	4.6530442806209	4.23747907018519e-06	9.90050782196488e-05	3.59971582409972	not-significant
ZNF516	0.264003128413038	1.56745779098129	4.65128198736032	4.27227569335891e-06	9.97382490636331e-05	3.59185745599054	not-significant
HYLS1	-0.148937129496556	1.90520442100624	-4.64882035950014	4.32134080132898e-06	0.000100843375446521	3.58088518784529	not-significant
ZNF583	-0.0790266813041152	0.817856851696466	-4.64779542122203	4.34192914677238e-06	0.000101283346820855	3.57631827278945	not-significant
ACSL4	0.269117492364136	1.97302176681497	4.64770040610338	4.34384252131905e-06	0.000101287513295629	3.57589495148418	not-significant
ILVBL	0.184097351262691	3.29246469383992	4.64707376805637	4.35648180695876e-06	0.000101541677949262	3.57310328610098	not-significant
C3AR1	0.267922737189334	1.82100381685863	4.64607962431357	4.37660623018485e-06	0.000101929360973994	3.56867509273655	not-significant
LPAR6	0.288324565046856	3.20180770744491	4.64522980612389	4.393879880477e-06	0.000102290855096256	3.56489045198725	not-significant
SPSB1	0.322356565313	2.75131233486486	4.64271984072103	4.44528156186306e-06	0.000103405041654382	3.55371608757922	not-significant
ARHGEF26	-0.329607931369623	4.13761892560499	-4.64184664062139	4.46329898064853e-06	0.000103741495853155	3.54982989543918	not-significant
ADAM19	0.204243623634197	0.937887715592516	4.63846200764715	4.53380225610667e-06	0.000105212683754889	3.53477284190622	not-significant
SND1	-0.166613893762205	6.12377864471726	-4.63732211506699	4.55778667972191e-06	0.000105705507168451	3.52970411663773	not-significant
GNPTAB	0.353620491398957	3.07644900472973	4.63728072984256	4.55865975388628e-06	0.000105705507168451	3.52952011165673	not-significant
HPCA	0.0650504133757463	0.253104043661123	4.63406395350189	4.6270157077263e-06	0.000107120367219276	3.51522242969107	not-significant
TLR8	0.101443384179715	0.271207610357588	4.63135824025776	4.6852732898794e-06	0.000108426100505822	3.50320330559809	not-significant
ERAP1	0.270276758978851	2.71535368395426	4.63113736095972	4.69006010509973e-06	0.000108493874546933	3.50222241488513	not-significant
SQSTM1	0.177228416918751	4.9374246552973	4.63046635428107	4.70463075484533e-06	0.000108735390080909	3.49924284062871	not-significant
FCGR2B	0.106544609545017	0.342778524444906	4.6304555043344	4.70486671418638e-06	0.000108735390080909	3.49919466518346	not-significant
GUSB	0.228282407151973	4.86160681142827	4.6303993782784	4.70608749780698e-06	0.000108735390080909	3.49894545844168	not-significant
FAM219B	-0.186389699401098	2.3114822204158	-4.62998475703623	4.71511525313744e-06	0.000108900883815244	3.49710457359082	not-significant
FPR3	0.284999458446223	1.48374624593139	4.62952324133573	4.72518363429969e-06	0.00010908499566855	3.4950556584018	not-significant
KIAA1456	0.0634645712944302	0.239759040226611	4.6290925055942	4.73459915747645e-06	0.000109178136258917	3.4931435604198	not-significant
PITPNM3	0.191639341509836	1.05607251456133	4.62557650001954	4.81213314802232e-06	0.000110703710840654	3.47754158976186	not-significant
FAM110D	0.25487415273133	1.32135776994387	4.62407510323872	4.84561192179255e-06	0.000111429989475266	3.47088257469553	not-significant
PTPRK	0.262209184104882	3.31819849285239	4.6227529131423	4.87527987811981e-06	0.000112068096946371	3.46502001678434	not-significant
IGFBP3	0.400677577452705	4.20461507213098	4.62131196763457	4.90781124231783e-06	0.000112771497444003	3.45863264661058	not-significant
BEND5	0.208362888047754	1.16784362274012	4.62032945066136	4.93011240865897e-06	0.000113239367901011	3.45427842596449	not-significant
RNF144B	0.317448493527498	3.94251215309355	4.62008919305435	4.93558057051539e-06	0.000113320386461141	3.45321380515045	not-significant
HERC3	-0.325786589167345	2.97918614649064	-4.61848538315181	4.97223215329664e-06	0.000113982614344142	3.44610835812748	not-significant
C12orf5	0.175045247797715	1.61718772461954	4.61829710123007	4.97655203692154e-06	0.000114036869615282	3.44527435041837	not-significant
NXPH3	0.273178999039444	1.5698655513659	4.61751745566976	4.99447839600383e-06	0.000114402750140242	3.44182118790686	not-significant
GPR15	0.0702375657441102	0.0971832732079002	4.61659250428779	5.01582622328067e-06	0.000114846684587721	3.43772513669959	not-significant
TRAF2	0.161315425796414	2.99100042448025	4.6142967855515	5.06919072445144e-06	0.000115977601421844	3.42756202858061	not-significant
HTR7	0.0519088935497149	0.179113069158004	4.61280754796341	5.1040995852807e-06	0.000116726849276534	3.42097167226544	not-significant
SRF	0.190560834236957	4.44411069473597	4.6127294123767	5.10593750410655e-06	0.000116726849276534	3.42062595085311	not-significant
DES	0.646679463537092	8.44300206117879	4.61121103185445	5.14177957807388e-06	0.00011745425830399	3.41390873585273	DEmRNAs
FUOM	0.330910887887983	2.22389628758628	4.61103758479338	5.14588922294539e-06	0.000117502164278495	3.41314154630976	not-significant
LAMA5	0.219299738813793	3.3925284629501	4.60673698248328	5.24880228512532e-06	0.000119805245903679	3.39412760459918	not-significant
TREM1	0.0693675059587541	0.158143867528067	4.60651526471565	5.25416120831247e-06	0.000119880699675553	3.39314778001568	not-significant
PLD1	0.135005524951653	0.591553106326403	4.60587474524552	5.26967211332384e-06	0.0001201876350315	3.39031741159775	not-significant
CKLF	0.171434011965687	1.91224377194802	4.6036939929233	5.32281194865235e-06	0.000121313719988727	3.38068366481259	not-significant
LAMB2	0.293674456366406	5.2324361795343	4.60335617730362	5.33108962543031e-06	0.000121446090503316	3.37919169551205	not-significant
WASF3	-0.279611025707841	3.08993144994387	-4.60308759761554	5.33767959797869e-06	0.000121548790439618	3.37800557956982	not-significant
IFFO1	0.192520800148894	1.09343345775676	4.60039660855103	5.4041400679193e-06	0.000122966300134686	3.36612498724516	not-significant
GDI1	-0.137563059964626	5.11437271022245	-4.59968989183179	5.42172547345001e-06	0.00012327036028751	3.3630059200549	not-significant
ITGA2	0.296956290507433	1.7589872950499	4.59944471745039	5.4278390374896e-06	0.000123361322647686	3.36192395479883	not-significant
GNAI2	0.185017443107278	4.70948572218295	4.59760702364059	5.47387423679241e-06	0.00012426247864059	3.35381581280012	not-significant
MEIS1	0.221929980025868	1.27891088538254	4.59708907093694	5.48691680953099e-06	0.000124461776129793	3.35153107458408	not-significant
ANO1	0.324801572058692	2.30931601544906	4.59668513843276	5.49710894520299e-06	0.000124596156825919	3.34974945378062	not-significant
GIPC1	0.169267825025443	4.40217086324324	4.59636601910232	5.50517390471164e-06	0.000124704150604688	3.34834201889195	not-significant
RASGEF1B	0.154890502557114	1.04694927764033	4.5963276162652	5.50614520798956e-06	0.000124704150604688	3.34817265413376	not-significant
NXNL2	0.0827728146691626	0.311507092677755	4.59612040810951	5.51138885787365e-06	0.000124774509982423	3.34725884402682	not-significant
ZNF566	-0.107271272876855	1.31116141878378	-4.59563916694628	5.5235857488513e-06	0.000125002170976039	3.34513666460729	not-significant
ANAPC4	0.125293410226879	1.85547340280249	4.59526405914304	5.53311069832295e-06	0.000125169211291353	3.34348265365342	not-significant
ATXN2	-0.184030357670152	2.336421986079	-4.59517797143709	5.53529891029966e-06	0.000125170215908469	3.34310307352931	not-significant
IFNGR1	0.213357656902295	5.17607306289813	4.5942666903046	5.55851323691101e-06	0.000125646501108604	3.33908542861705	not-significant
KCNH3	0.101872021645657	0.295965501656965	4.5939588606531	5.56637611112326e-06	0.000125775542569719	3.33772843794107	not-significant
PRICKLE2	0.209395922114888	1.18016451614761	4.59349831688348	5.57815969899712e-06	0.000125993040752551	3.33569840040836	not-significant
UBE2G1	-0.194882042947576	3.89411052060707	-4.59258739183266	5.60153743909783e-06	0.000126472144801471	3.3316836695755	not-significant
FAIM2	0.274583095197342	1.49626119598753	4.58886967634001	5.6979271127931e-06	0.000128499370542546	3.31530609842477	not-significant
IFI44	0.38087983712412	2.48532864099792	4.58695521898925	5.74818271706529e-06	0.00012958268119741	3.30687711922814	not-significant
P2RX1	0.32244468671626	1.19096623723701	4.58674496846403	5.75372777939871e-06	0.000129607601796201	3.30595162383713	not-significant
SUSD2	0.298640643933663	1.50862260545114	4.58524066691124	5.7935517186622e-06	0.000130454340222727	3.2993310181587	not-significant
SOGA1	-0.217393773886559	3.0707987322079	-4.58450405481501	5.81314872009623e-06	0.000130845148157386	3.29608982836634	not-significant
DIRAS1	-0.207432482905151	2.24522620648233	-4.58373391305947	5.83370580215506e-06	0.000131246603335128	3.29270161373427	not-significant
PRRG2	0.196443807490774	3.2853418835447	4.58366756009919	5.83548019692726e-06	0.000131246603335128	3.29240972035249	not-significant
ZNF101	0.0993727695512423	1.1343974447526	4.58217708411238	5.87547496470132e-06	0.000132095247117449	3.28585398577871	not-significant
EXTL2	-0.210027150607661	2.52527228569439	-4.58023731891351	5.92792002164605e-06	0.000133171783879895	3.27732501509663	not-significant
ATP1A4	0.0383721034623663	0.074742633962578	4.57991486171989	5.93668168545736e-06	0.000133317320603384	3.27590752092685	not-significant
FOXF1	0.368250171861523	2.46428252039293	4.57970039374074	5.94251599715522e-06	0.000133397032497463	3.27496478871126	not-significant
SPATA12	0.0160901147233807	0.0364071386611227	4.57673238057958	6.0238241467363e-06	0.000135137047285257	3.26192251118102	not-significant
KCNA3	0.0968426200916896	0.200476796825364	4.5767021248535	6.02465846992524e-06	0.000135137047285257	3.26178959897185	not-significant
PLA2G4D	0.380035917648665	0.561223527796258	4.57647473125515	6.03093256123842e-06	0.000135225829283037	3.26079069364298	not-significant
IL2RA	0.154458043719144	0.461308029237006	4.57620917190245	6.03826763638435e-06	0.000135338323410969	3.25962418955413	not-significant
GPR174	0.132548558018576	0.269355558860707	4.57587034569562	6.04763886703191e-06	0.00013549635093223	3.25813594130708	not-significant
DDR1	0.22694114116658	4.86225352769231	4.57520910644254	6.06596760094294e-06	0.000135854871621118	3.25523182820776	not-significant
INMT	0.374651742984134	2.81493146152599	4.57448132855823	6.08620234611135e-06	0.000136151377924292	3.25203592701192	not-significant
PGRMC1	0.199279406718055	5.95669462516424	4.57424059101272	6.09290993344535e-06	0.000136249227224846	3.25097887540455	not-significant
DNASE1L3	0.133879659261386	0.453962814823285	4.57333736941473	6.11813940059596e-06	0.000136761028017839	3.24701338493085	not-significant
ISL2	0.118859267431939	0.341799751237006	4.57319719740119	6.12206376922989e-06	0.000136796378604679	3.24639804016341	not-significant
TES	0.246248882784737	4.00835697761746	4.57156302116469	6.16799414992316e-06	0.000137717275117233	3.23922540276638	not-significant
RANBP3L	-0.309278073636416	2.37715188440956	-4.57067254060605	6.19316116081668e-06	0.000138226338186775	3.23531794284391	not-significant
VENTX	0.0747390243397499	0.266500751072765	4.57012872307666	6.20857913187913e-06	0.000138517504689731	3.23293199556324	not-significant
PLIN2	0.308235451093872	2.52906590738462	4.56991005182975	6.21478914119862e-06	0.000138567317743943	3.23197266977572	not-significant
METRNL	0.254002372299738	2.92848289745322	4.56821493249227	6.26313122081545e-06	0.000139574596408302	3.22453749190509	not-significant
MDFIC	0.234101060511666	1.8165489998316	4.56558221334299	6.33892846018843e-06	0.000141209849677612	3.21299480150628	not-significant
CACNA2D3	0.128469519090035	0.542453707334719	4.56507370910469	6.35366964022768e-06	0.000141430312346158	3.2107660576408	not-significant
TMEM189	0.139133928234887	2.22455290041788	4.56413744982035	6.38089724167296e-06	0.00014198225886035	3.20666308404404	not-significant
TNFRSF9	0.0823105726728999	0.170000854045738	4.56403588418027	6.38385762277466e-06	0.000141994017150836	3.20621803883171	not-significant
ST6GAL1	0.535554746664903	4.58861817567775	4.5605156357038	6.48728246155634e-06	0.000144239512979014	3.19079845548362	not-significant
SHISA5	0.147541414992395	5.51055002602079	4.55938949098451	6.52070672509354e-06	0.000144872337731369	3.18586795824245	not-significant
VANGL2	0.37726951467396	2.46832169401871	4.55922090657077	6.52572455425775e-06	0.000144928672327671	3.18512995647565	not-significant
SEMA6B	0.22876129358512	1.36224857477339	4.55763284198169	6.5731747123243e-06	0.000145926977919574	3.17817921038529	not-significant
DUOXA2	0.135398910292615	0.173014716869023	4.55652168269116	6.60657200397035e-06	0.000146612664232542	3.17331713524689	not-significant
DYNC1LI1	-0.113769668401167	3.15088660375052	-4.55409994700177	6.67992544253357e-06	0.000148071680642827	3.16272416662915	not-significant
SCPEP1	0.239047554962284	4.2210372882079	4.5484189621722	6.8550800259349e-06	0.000151608923285705	3.13789511193359	not-significant
TTC22	0.253571570174265	1.43135949649064	4.5483216370155	6.85811878569766e-06	0.000151618698046395	3.13746999468501	not-significant
TRANK1	0.23075569396154	1.60980896386902	4.54816036690856	6.86315692864156e-06	0.00015167265086775	3.1367655836287	not-significant
ATOH8	0.319893368243428	1.80054262671102	4.54776968031319	6.8753768617547e-06	0.000151836707753589	3.13505920018819	not-significant
EVX1	0.287540257084513	1.29095012787942	4.54775675444975	6.87578151472912e-06	0.000151836707753589	3.13500274680114	not-significant
CCDC178	0.114839009100942	0.380993040201663	4.5453871897958	6.95034969248487e-06	0.000153274812075413	3.12465621882727	not-significant
SPINK13	0.0726705704440922	0.146926762446985	4.54535382038854	6.95140531926103e-06	0.000153274812075413	3.1245105491114	not-significant
PPP1R15A	0.36851809081123	4.73124780926195	4.54402746829929	6.99348869175891e-06	0.000154086348771973	3.11872132968957	not-significant
GRAP	0.0569149097818677	0.187284490324324	4.54382170551685	7.00003913126087e-06	0.000154172495193108	3.11782336172189	not-significant
BDKRB1	0.0413781697323661	0.115541637357588	4.54219846199114	7.05192173723944e-06	0.000155198098180248	3.11074068364029	not-significant
FCRL6	0.0936663772479349	0.260380443571726	4.54192550701115	7.06068216409213e-06	0.00015533234721735	3.10954993064251	not-significant
DIO3	0.147759011591652	0.624091949278586	4.54158409652316	7.07165435269358e-06	0.000155515134723435	3.10806063619417	not-significant
CHST6	0.0570928028222771	0.131759623409563	4.54105767741452	7.08860437838452e-06	0.000155659747152929	3.10576450189033	not-significant
RDH16	0.370310545507506	1.22111758990021	4.5410103641117	7.09012971415581e-06	0.000155659747152929	3.10555814273754	not-significant
KCNIP3	0.133817944002596	0.639786036914761	4.54096600068601	7.09156023475759e-06	0.000155659747152929	3.10536465140196	not-significant
FUT7	0.0527020077335585	0.104691405274428	4.54081675940356	7.09637462662671e-06	0.000155706886630911	3.1047137474242	not-significant
ERF	0.212349211480277	3.49725532389189	4.53974553867212	7.13102340699073e-06	0.000156349629614708	3.10004227952889	not-significant
RNF145	0.226140381878224	3.920082890079	4.53897261940777	7.15612432617556e-06	0.00015684107771487	3.09667229742129	not-significant
B9D2	0.174058574987215	2.35229037152391	4.53715258231738	7.21556613417304e-06	0.000158084525281787	3.08873888799583	not-significant
CYP2W1	0.174852979950871	0.412646698588358	4.53597298759081	7.25434397717893e-06	0.000158874486795028	3.08359867970615	not-significant
RELN	-0.360903840883705	1.04470297793971	-4.5341441906296	7.31485912082844e-06	0.000160139737340761	3.07563192921171	not-significant
CLTCL1	0.153397922076225	0.937599905474013	4.53319227766013	7.34654938703493e-06	0.000160773230532537	3.07148629713554	not-significant
LASP1	0.235422914458773	3.92127931741788	4.53275599933763	7.36111756211523e-06	0.000161031686436576	3.06958654859822	not-significant
SLC16A7	0.0787821988051947	0.305651897324324	4.52767816056795	7.53272766337658e-06	0.000164724108644782	3.04748773974633	not-significant
SVIP	-0.155317801302645	3.58766317690021	-4.52664487941604	7.56811513494616e-06	0.000165435993404755	3.04299367328494	not-significant
TRIM31	0.148045670425373	0.240611936975052	4.52515720195499	7.61934479953522e-06	0.000166493519764395	3.03652494744958	not-significant
DLGAP1	-0.23607813950602	1.02679152505198	-4.52420534497397	7.65229725922077e-06	0.000167151021352085	3.03238710271059	not-significant
PARP15	0.105873461503255	0.221356792972973	4.52286649785808	7.69887840631392e-06	0.000168105614625823	3.02656831471552	not-significant
SORL1	0.341568023363619	3.10374176044491	4.52202602719321	7.7282588621996e-06	0.000168684056144766	3.0229163376385	not-significant
FPR2	0.0415332899821172	0.0744622437629938	4.5216315848558	7.74208448772452e-06	0.000168872047170205	3.02120263857201	not-significant
SLC41A2	0.191463780784231	1.14395851535343	4.52140999873317	7.74986172097755e-06	0.000168966085251201	3.02023999297013	not-significant
CAPN1	0.155890952020838	4.72565350929106	4.52094039466462	7.76636866557088e-06	0.000169262772406378	3.01820001610057	not-significant
FBXO7	0.0912734439488982	3.46257101395842	4.52028499935908	7.78946269476491e-06	0.000169702745656432	3.01535328070147	not-significant
ZNF682	-0.120572957871072	1.17800792731601	-4.51999397275665	7.79973864156066e-06	0.000169863237622082	3.01408931666117	not-significant
TTC39B	0.111741154055956	0.901674307012474	4.51844298560746	7.85472255960019e-06	0.00017099690010715	3.00735445060323	not-significant
PLEKHG7	0.0647969893371346	0.157427206293139	4.5155869746405	7.9569447127269e-06	0.000173150101178486	2.99495832043239	not-significant
SWAP70	0.214760767905382	2.88193990309771	4.51551434812442	7.95956071665024e-06	0.000173150101178486	2.99464318868903	not-significant
COBL	-0.223805797351202	2.76618688613098	-4.51501071291722	7.97772433877289e-06	0.000173480592539267	2.99245800690499	not-significant
MID1	0.270701124733231	1.82584882467152	4.51264450445614	8.06359511976343e-06	0.000175217390494093	2.98219445431886	not-significant
COQ7	-0.119229376625758	3.48224015378586	-4.51089130878885	8.12779029319357e-06	0.000176546611550853	2.97459306396727	not-significant
ZNF285	-0.0936079425896116	0.947166572141372	-4.51065634349039	8.13643095410978e-06	0.000176668573491115	2.97357452307467	not-significant
GPR31	0.0180317265944661	0.0282653217338877	4.50789371413758	8.23868732955101e-06	0.000178822392977879	2.96160257608943	not-significant
[truncated: 17,565 more rows]
