# Supplementary material for: RNA modification writers pattern in relation to tumor microenvironment and prognosis in prostate cancer
Source: Front Genet. 2023 Jan 18;13:1065424. doi: 10.3389/fgene.2022.1065424 (PMC9889935; doi:10.3389/fgene.2022.1065424)
Supplement: Supplementary file 1 [file DataSheet1.ZIP › SupplementaryTable31_edge.txt]

node1	node2
ANXA2	hsa-miR-206
CCL2	hsa-miR-206
CSTA	hsa-miR-206
CXCL6	hsa-miR-206
CXCR4	hsa-miR-206
CYP4B1	hsa-miR-206
DKK1	hsa-miR-206
EDN1	hsa-miR-206
FOSB	hsa-miR-206
GJA1	hsa-miR-206
KLK10	hsa-miR-206
MET	hsa-miR-206
TMEM178A	hsa-miR-206
ZFP36L1	hsa-miR-206
ZFP36L2	hsa-miR-206
hsa-miR-206	CD177
