# Supplementary material for: RNA modification writers pattern in relation to tumor microenvironment and prognosis in prostate cancer
Source: Front Genet. 2023 Jan 18;13:1065424. doi: 10.3389/fgene.2022.1065424 (PMC9889935; doi:10.3389/fgene.2022.1065424)
Supplement: Supplementary file 1 [file DataSheet1.ZIP › SupplementaryTable31_node.txt]

node	type	logFC
ANXA2	mRNA	0.688613515063165
CCL2	mRNA	1.19216332475252
CD177	lncRNA	0.89079303186095
CSTA	mRNA	0.77503422802101
CXCL6	mRNA	0.767916340235389
CXCR4	mRNA	0.60758348388435
CYP4B1	mRNA	0.853731418992008
DKK1	mRNA	0.650299631310372
EDN1	mRNA	0.631382335015544
FOSB	mRNA	0.673169694374421
GJA1	mRNA	0.631250606540425
hsa-miR-206	miRNA	-0.823757979406204
KLK10	mRNA	0.733895913228518
MET	mRNA	0.677007734296134
TMEM178A	mRNA	0.717712400616268
ZFP36L1	mRNA	0.618776241840033
ZFP36L2	mRNA	0.65367740291192
