# Supplementary material for: RNA modification writers pattern in relation to tumor microenvironment and prognosis in prostate cancer
Source: Front Genet. 2023 Jan 18;13:1065424. doi: 10.3389/fgene.2022.1065424 (PMC9889935; doi:10.3389/fgene.2022.1065424)
Supplement: Supplementary file 1 [file DataSheet1.ZIP › SupplementaryTable3_pancacer_snp.txt]

	ACC(92)	BLCA(411)	BRCA(1026)	CESC(291)	CHOL(36)	COAD(406)	DLBC(37)	ESCA(185)	GBM(400)	HNSC(509)	KICH(66)	KIRC(370)	KIRP(282)	LAML(140)	LGG(525)	LIHC(365)	LUAD(517)	LUSC(485)	MESO(82)	OV(411)	PAAD(178)	PCPG(184)	PRAD(498)	READ(150)	SARC(239)	SKCM(468)	STAD(439)	TGCT(134)	THCA(500)	THYM(123)	UCEC(531)	UCS(57)	UVM(80)
METTL3	0	0.0437956204379562	0.00292397660818713	0.0171821305841924	0	0.0221674876847291	0	0.00540540540540541	0.0025	0.00982318271119843	0	0.00540540540540541	0.00709219858156028	0	0.00761904761904762	0	0.00773694390715667	0.00206185567010309	0	0.0048661800486618	0.00561797752808989	0	0.00401606425702811	0.00666666666666667	0	0.0213675213675214	0.00455580865603645	0	0	0	0.0338983050847458	0	0
METTL14	0.0108695652173913	0.0145985401459854	0.00389863547758285	0.00687285223367698	0	0.00985221674876847	0	0	0.005	0.00589390962671906	0	0.0027027027027027	0.00709219858156028	0.00714285714285714	0.00380952380952381	0	0.011605415860735	0.00618556701030928	0	0.0024330900243309	0.00561797752808989	0	0.00401606425702811	0.02	0	0.0128205128205128	0.00683371298405467	0	0	0.016260162601626	0.0433145009416196	0.0175438596491228	0
WTAP	0.0108695652173913	0.0194647201946472	0.00682261208576998	0.00687285223367698	0	0.0123152709359606	0	0	0	0.0137524557956778	0	0.00540540540540541	0	0.00714285714285714	0.00380952380952381	0.00547945205479452	0.0154738878143133	0.00618556701030928	0	0.0024330900243309	0.0168539325842697	0	0.00200803212851406	0.00666666666666667	0.00418410041841004	0.0192307692307692	0.00911161731207289	0	0.002	0	0.0357815442561205	0	0
RBM15	0.0108695652173913	0.0340632603406326	0.00682261208576998	0.0206185567010309	0	0.0443349753694581	0	0.0162162162162162	0.01	0.00982318271119843	0.0151515151515152	0.0027027027027027	0.0106382978723404	0.00714285714285714	0.00380952380952381	0.00273972602739726	0.0212765957446809	0.0185567010309278	0	0.0097323600973236	0.0112359550561798	0	0.00401606425702811	0.04	0.00836820083682008	0.0277777777777778	0.0273348519362187	0	0.002	0	0.0489642184557439	0	0
RBM15B	0.0108695652173913	0.0097323600973236	0.00584795321637427	0.00343642611683849	0	0.0295566502463054	0.027027027027027	0	0.005	0.00589390962671906	0.0151515151515152	0	0.0106382978723404	0	0	0.00273972602739726	0.00967117988394584	0.0123711340206186	0	0.0072992700729927	0	0	0.00200803212851406	0.00666666666666667	0	0.0277777777777778	0.0296127562642369	0.00746268656716418	0.002	0	0.0508474576271186	0	0
ZC3H13	0.0217391304347826	0.0413625304136253	0.0116959064327485	0.0309278350515464	0	0.0738916256157636	0.027027027027027	0.0432432432432432	0.0125	0.0117878192534381	0	0.0108108108108108	0.0106382978723404	0.0142857142857143	0.00380952380952381	0.00821917808219178	0.0425531914893617	0.0247422680412371	0	0.0170316301703163	0.00561797752808989	0	0.0140562248995984	0.0533333333333333	0.00836820083682008	0.0576923076923077	0.0797266514806378	0	0.008	0.00813008130081301	0.12241054613936	0.0350877192982456	0.0125
KIAA1429	0.0108695652173913	0.0535279805352798	0.01364522417154	0.0240549828178694	0.0277777777777778	0.0517241379310345	0	0.0108108108108108	0.0075	0.0275049115913556	0.0303030303030303	0.00540540540540541	0.0106382978723404	0	0.00952380952380952	0.0136986301369863	0.0367504835589942	0.0288659793814433	0	0.0072992700729927	0	0	0.00602409638554217	0.04	0.00836820083682008	0.0769230769230769	0.0478359908883827	0	0	0	0.0809792843691149	0.0175438596491228	0
TRMT61A	0	0.0024330900243309	0.00194931773879142	0.00343642611683849	0	0.0123152709359606	0	0	0	0.00196463654223969	0	0	0	0	0	0	0.00193423597678917	0.00206185567010309	0	0	0.00561797752808989	0	0	0	0	0	0.00227790432801822	0	0	0	0.00941619585687382	0	0
TRMT10C	0	0.0121654501216545	0.00389863547758285	0.00687285223367698	0	0.0123152709359606	0	0.0108108108108108	0.005	0.00589390962671906	0	0	0.00709219858156028	0	0.0019047619047619	0.00547945205479452	0.00773694390715667	0.00824742268041237	0	0.0024330900243309	0.00561797752808989	0	0.00200803212851406	0.0133333333333333	0	0.0128205128205128	0.0113895216400911	0	0	0	0.0357815442561205	0.0175438596491228	0
TRMT61B	0	0.0145985401459854	0.00487329434697856	0.0103092783505155	0	0.00985221674876847	0	0.00540540540540541	0.0025	0.00785854616895874	0	0	0	0	0.0019047619047619	0.00547945205479452	0.00580270793036751	0.00412371134020619	0.0121951219512195	0	0.00561797752808989	0	0.00200803212851406	0	0	0.032051282051282	0.00683371298405467	0	0	0	0.0357815442561205	0.0175438596491228	0
TRMT6	0	0.0121654501216545	0.00389863547758285	0.00343642611683849	0	0.0147783251231527	0	0	0.005	0.00196463654223969	0	0.0027027027027027	0	0	0.0019047619047619	0.00273972602739726	0.011605415860735	0.0103092783505155	0	0	0.00561797752808989	0	0.00200803212851406	0	0	0.014957264957265	0.0113895216400911	0.00746268656716418	0	0	0.0338983050847458	0.0175438596491228	0
CPSF1	0.0108695652173913	0.0218978102189781	0.0126705653021442	0.0446735395189003	0	0.0467980295566502	0	0.027027027027027	0.015	0.0157170923379175	0	0.00540540540540541	0.0141843971631206	0	0.00380952380952381	0.0164383561643836	0.0290135396518375	0.0185567010309278	0.0121951219512195	0.0097323600973236	0.00561797752808989	0	0.00200803212851406	0.02	0.00418410041841004	0.0555555555555556	0.0523917995444191	0.0223880597014925	0	0	0.0583804143126177	0.0175438596491228	0
CPSF2	0	0.0097323600973236	0.00292397660818713	0.013745704467354	0	0.0246305418719212	0	0.0108108108108108	0.005	0.0117878192534381	0	0.0027027027027027	0.00709219858156028	0	0.0019047619047619	0.00547945205479452	0.011605415860735	0.0103092783505155	0	0.0024330900243309	0.0112359550561798	0	0	0.00666666666666667	0	0.014957264957265	0.0227790432801822	0	0	0	0.0602636534839925	0.0175438596491228	0
CPSF3	0.0108695652173913	0.0194647201946472	0.00779727095516569	0.013745704467354	0	0.00738916256157635	0	0.00540540540540541	0.005	0.00196463654223969	0	0.00540540540540541	0.00709219858156028	0	0.00571428571428571	0.00547945205479452	0.011605415860735	0.00618556701030928	0	0.0048661800486618	0	0	0	0.02	0.00418410041841004	0.032051282051282	0.00683371298405467	0	0.004	0	0.0414312617702448	0	0
CPSF4	0	0.0097323600973236	0.00389863547758285	0.013745704467354	0	0.00492610837438424	0	0	0	0	0	0.00540540540540541	0	0.0142857142857143	0	0.00547945205479452	0	0.00618556701030928	0	0	0.00561797752808989	0	0	0.00666666666666667	0.00418410041841004	0.0106837606837607	0.00455580865603645	0	0	0	0.0207156308851224	0	0
CSTF1	0	0.0048661800486618	0.00194931773879142	0.00687285223367698	0	0.0147783251231527	0	0.00540540540540541	0.005	0.00589390962671906	0	0	0.00354609929078014	0	0.00380952380952381	0.00273972602739726	0.011605415860735	0.00412371134020619	0	0	0	0.0108695652173913	0	0	0	0.0128205128205128	0.0273348519362187	0	0	0	0.0395480225988701	0	0
CSTF2	0.0108695652173913	0.0097323600973236	0.00292397660818713	0.013745704467354	0	0.0123152709359606	0	0.00540540540540541	0.0075	0.00392927308447937	0	0	0	0.00714285714285714	0.00571428571428571	0.00547945205479452	0.00580270793036751	0.0206185567010309	0	0.0048661800486618	0.00561797752808989	0	0	0	0	0.0299145299145299	0.0113895216400911	0	0.002	0	0.0508474576271186	0.0175438596491228	0
CSTF3	0	0.0072992700729927	0.0087719298245614	0.0103092783505155	0	0.0197044334975369	0	0.00540540540540541	0.0025	0.00196463654223969	0	0.00810810810810811	0	0	0.00571428571428571	0	0.0135396518375242	0.00618556701030928	0.0121951219512195	0.0048661800486618	0.0112359550561798	0	0.00602409638554217	0.0133333333333333	0	0.0341880341880342	0.0296127562642369	0	0	0	0.0470809792843691	0	0
CFI	0	0.0072992700729927	0.00194931773879142	0.0206185567010309	0	0.0197044334975369	0.027027027027027	0.00540540540540541	0.0075	0.00589390962671906	0	0	0	0	0.0019047619047619	0.00821917808219178	0.011605415860735	0.0103092783505155	0	0.0024330900243309	0.00561797752808989	0	0	0.0133333333333333	0.00418410041841004	0.0790598290598291	0.0318906605922551	0	0	0	0.0433145009416196	0	0
PCF11	0	0.048661800486618	0.00974658869395711	0.013745704467354	0.0277777777777778	0.0566502463054187	0.027027027027027	0	0.01	0.0117878192534381	0	0.00810810810810811	0.0460992907801418	0.0142857142857143	0.00761904761904762	0.00821917808219178	0.0328820116054159	0.0350515463917526	0	0.0024330900243309	0.0112359550561798	0	0.0100401606425703	0.0266666666666667	0.00836820083682008	0.0726495726495727	0.0455580865603645	0	0	0	0.0809792843691149	0.0175438596491228	0
CLP1	0	0.0072992700729927	0	0.0103092783505155	0	0.0172413793103448	0	0.0108108108108108	0.005	0.00196463654223969	0	0	0.00354609929078014	0	0	0.00547945205479452	0.00580270793036751	0.00412371134020619	0	0.0072992700729927	0	0	0.00200803212851406	0	0	0.0299145299145299	0.0113895216400911	0.00746268656716418	0	0	0.0357815442561205	0	0.0125
NUDT21	0	0.0024330900243309	0.000974658869395711	0	0	0.00246305418719212	0	0	0.005	0.00392927308447937	0	0.00540540540540541	0.00354609929078014	0	0	0	0	0	0.0121951219512195	0	0.00561797752808989	0	0	0	0.00418410041841004	0.0106837606837607	0.00227790432801822	0	0	0	0.00753295668549906	0	0
PABPN1	0	0.0048661800486618	0.00194931773879142	0.00343642611683849	0	0.00492610837438424	0	0.00540540540540541	0.0025	0.00589390962671906	0	0	0.00354609929078014	0	0	0	0.00386847195357834	0.00206185567010309	0	0.0024330900243309	0.00561797752808989	0	0	0.00666666666666667	0	0.00427350427350427	0.00683371298405467	0	0	0	0.00941619585687382	0	0
ADAR	0	0.0291970802919708	0.00389863547758285	0.0206185567010309	0	0.0344827586206897	0	0.0162162162162162	0.0025	0.0117878192534381	0	0.0108108108108108	0.0106382978723404	0.00714285714285714	0.0019047619047619	0.00821917808219178	0.0174081237911025	0.022680412371134	0	0.0145985401459854	0.0112359550561798	0	0.00200803212851406	0.02	0	0.0384615384615385	0.0341685649202733	0	0.002	0	0.0564971751412429	0	0
ADARB1	0.0108695652173913	0.0048661800486618	0.00292397660818713	0.0103092783505155	0	0.0344827586206897	0	0.00540540540540541	0	0.00392927308447937	0	0	0.0141843971631206	0.00714285714285714	0.00380952380952381	0.00547945205479452	0.02321083172147	0.0103092783505155	0	0.0072992700729927	0.00561797752808989	0	0	0.0133333333333333	0	0.0341880341880342	0.0296127562642369	0	0.002	0	0.0489642184557439	0	0
ADARB2	0	0.0218978102189781	0.00487329434697856	0.00687285223367698	0	0.0295566502463054	0.0540540540540541	0.0108108108108108	0.01	0.0176817288801572	0	0.0027027027027027	0.0106382978723404	0	0.00761904761904762	0.0164383561643836	0.0212765957446809	0.0329896907216495	0	0.0024330900243309	0.0168539325842697	0	0.00602409638554217	0.0533333333333333	0.0167364016736402	0.0534188034188034	0.020501138952164	0	0.002	0	0.0583804143126177	0.0175438596491228	0
