# Supplementary material for: RNA modification writers pattern in relation to tumor microenvironment and prognosis in prostate cancer
Source: Front Genet. 2023 Jan 18;13:1065424. doi: 10.3389/fgene.2022.1065424 (PMC9889935; doi:10.3389/fgene.2022.1065424)
Supplement: Supplementary file 1 [file DataSheet1.ZIP › SupplementaryTable4_CNVfrequency.txt]

gene	CNV_loss	CNV_gain	none_CNV
RBM15	0.0894308943089431	0.016260162601626	0.894308943089431
ADAR	0.00813008130081301	0.0833333333333333	0.908536585365854
CPSF3	0.0426829268292683	0.0467479674796748	0.910569105691057
TRMT61B	0.0467479674796748	0.0365853658536585	0.916666666666667
RBM15B	0.032520325203252	0.0752032520325203	0.892276422764228
TRMT10C	0.0284552845528455	0.0873983739837398	0.884146341463415
CFI	0.0467479674796748	0.024390243902439	0.928861788617886
METTL14	0.0853658536585366	0.032520325203252	0.882113821138211
WTAP	0.126016260162602	0.00813008130081301	0.865853658536585
CPSF4	0.0121951219512195	0.205284552845528	0.782520325203252
KIAA1429	0.0203252032520325	0.315040650406504	0.664634146341463
CPSF1	0.0264227642276423	0.274390243902439	0.699186991869919
ADARB2	0.0894308943089431	0.040650406504065	0.869918699186992
CSTF3	0.0426829268292683	0.0528455284552846	0.904471544715447
CLP1	0.0304878048780488	0.0548780487804878	0.914634146341463
PCF11	0.0121951219512195	0.0792682926829268	0.908536585365854
ZC3H13	0.461382113821138	0.0142276422764228	0.524390243902439
METTL3	0.0731707317073171	0.016260162601626	0.910569105691057
PABPN1	0.0650406504065041	0.0182926829268293	0.916666666666667
CPSF2	0.0934959349593496	0.0304878048780488	0.876016260162602
TRMT61A	0.0731707317073171	0.0365853658536585	0.890243902439024
NUDT21	0.239837398373984	0.0182926829268293	0.741869918699187
TRMT6	0.0609756097560976	0.0487804878048781	0.890243902439024
CSTF1	0.0142276422764228	0.0792682926829268	0.90650406504065
ADARB1	0.0731707317073171	0.0426829268292683	0.884146341463415
CSTF2	0.0670731707317073	0.0264227642276423	0.90650406504065
