# Supplementary material for: RNA modification writers pattern in relation to tumor microenvironment and prognosis in prostate cancer
Source: Front Genet. 2023 Jan 18;13:1065424. doi: 10.3389/fgene.2022.1065424 (PMC9889935; doi:10.3389/fgene.2022.1065424)
Supplement: Supplementary file 1 [file DataSheet1.ZIP › SupplementaryTable5_exp.txt]

	TCGA-EJ-5505-01A	TCGA-ZG-A9L6-01A	TCGA-HC-A8D0-01A	TCGA-VN-A88I-01A	TCGA-KK-A8IA-01A	TCGA-KC-A7FA-01A	TCGA-KK-A6E1-01A	TCGA-H9-7775-01A	TCGA-HC-8262-01A	TCGA-EJ-7797-01A	TCGA-HC-7738-01A	TCGA-V1-A8MG-01A	TCGA-ZG-A8QX-01A	TCGA-XK-AAJP-01A	TCGA-G9-6379-01A	TCGA-EJ-7314-01A	TCGA-EJ-7125-01A	TCGA-VP-A87J-01A	TCGA-CH-5761-11A	TCGA-EJ-8468-01A	TCGA-EJ-5527-01A	TCGA-G9-6333-01A	TCGA-HC-7749-01A	TCGA-G9-6338-01A	TCGA-ZG-A9L0-01A	TCGA-J4-AATZ-01A	TCGA-HC-7232-01A	TCGA-EJ-A7NN-01A	TCGA-EJ-7317-11A	TCGA-CH-5750-01A	TCGA-QU-A6IP-01A	TCGA-J4-A67Q-01A	TCGA-G9-6348-01A	TCGA-YL-A8SC-01A	TCGA-VP-A878-01A	TCGA-KK-A7B1-01A	TCGA-EJ-5525-01A	TCGA-CH-5768-11A	TCGA-HC-7752-01A	TCGA-FC-7708-01A	TCGA-2A-A8W3-01A	TCGA-G9-6362-01A	TCGA-WW-A8ZI-01A	TCGA-EJ-7784-11A	TCGA-EJ-A8FP-01A	TCGA-G9-6370-01A	TCGA-G9-6377-01A	TCGA-ZG-A9N3-01A	TCGA-Y6-A8TL-01A
METTL3	2.971781	2.959401	3.250413	3.144293496	3.68612	3.926277	3.675013	2.979466	3.53699971	3.246409	3.363941	3.677516692	3.469809269	3.584359	2.290085635	2.80846	2.758151	3.416799	2.861012	3.647434857	2.838939	3.283785	3.095765	2.520325	3.588319454	3.395167	2.904496	3.25588	2.742089	3.29725693	3.40107	2.322938219	2.747734	3.560691	3.517013	3.62875	3.089283363	2.828037	2.052578	3.148693	3.057471	2.399858435	3.815294432	2.830843	3.088394	2.55831	2.82084	2.559876705	3.628327
METTL14	2.588637	2.319365	2.124445	2.015337625	2.371581	1.791411	2.121876	2.611824	2.323168309	2.225255	1.822088	2.262623388	2.227042758	2.249334	1.503253807	2.597557	2.229096	2.438444	2.39347	2.268386693	2.73091	2.252477	1.871386	1.36876	2.202171425	2.229829	2.522812	2.349121	2.487182	2.558665166	2.158586	1.57941642	2.194563	2.474967	2.270218	2.175015	2.252905171	2.713405	1.055457	2.362573	2.371659	1.709873191	2.286269046	2.654781	2.29094	2.385877	2.138865	1.655044357	2.123153
WTAP	5.067389	4.15392	4.105121	3.861767095	4.490442	4.210314	4.121111	4.49805	4.470361872	4.355428	4.146141	4.784351267	4.362113173	4.30137	4.331998753	4.423887	3.977481	4.14645	4.41752	5.048616034	4.404999	4.169913	4.287137	3.803485	4.212648352	4.224037	4.460797	4.117223	4.491898	4.687738499	4.265067	4.194343482	4.640391	4.106538	4.118568	4.444169	4.309941331	4.183484	3.619632	4.593827	4.104877	4.649335788	4.432725379	4.307395	4.249286	4.155181	4.266275	3.84347683	4.625295
RBM15	1.735097	1.714087	1.542804	1.360128916	1.806196	1.607462	2.14518	1.620453	1.819571977	1.686123	1.751354	1.776136447	1.819234152	1.731226	1.382098815	2.00923	1.640613	2.24064	1.967273	1.481107269	2.016082	1.679481	1.482944	1.71627	1.669949353	2.205181	1.524126	1.886111	1.539864	2.282424212	1.642136	1.581912609	2.046611	2.028683	1.731705	1.689084	1.810011572	1.739085	1.443612	1.748587	1.743935	1.517910661	1.504373867	1.831827	1.540378	1.540941	1.64729	2.284411698	1.654582
RBM15B	3.968433	3.682504	3.784302	3.695979655	4.454198	3.951244	4.143252	3.925267	4.157137675	4.260568	3.884895	3.691916216	3.709289281	3.989608	3.155066647	4.660583	3.851782	4.236638	4.012721	3.327865017	3.935838	3.840025	4.080379	3.210837	3.930798824	4.12375	4.228769	4.021888	3.681626	4.264064563	3.98024	3.188754508	4.028148	4.202726	3.943865	4.039125	4.370448208	3.9319	3.232703	3.721447	4.367322	3.63218183	3.641396025	3.852639	3.671038	3.743702	4.29436	4.003985277	3.585132
ZC3H13	3.597504	3.448192	3.066795	3.026761839	2.64437	2.62099	2.386282	3.052595	3.352125727	3.601395	2.784697	2.832276907	2.809103994	2.44114	1.823095495	3.620835	3.530342	3.479486	3.393213	3.920658312	3.517919	2.929718	3.633251	2.235638	2.562729337	3.323911	3.286562	2.723857	3.621044	3.590798365	2.77891	2.034149829	2.503773	2.98187	3.120685	2.656463	3.346381464	3.896287	2.037647	3.687321	3.287916	2.995279422	3.137964151	3.889167	3.383177	3.52995	3.142378	3.360357082	2.676696
KIAA1429	2.782586	2.5063	2.641514	2.386831355	3.254374	2.326687	2.641292	2.851309	2.643543577	2.670793	2.613093	2.902506158	2.319359455	2.502596	1.939836017	2.699228	2.600561	2.321712	2.640604	2.679369911	3.432388	2.149569	2.582704	1.820644	2.416415041	2.991125	2.759374	2.679533	2.901592	3.270345886	2.26237	2.023986085	2.349812	2.486978	2.364062	2.478558	3.854282389	3.001882	1.652919	2.329912	2.530473	2.126288656	2.407863707	3.041384	2.541001	2.748191	2.576815	3.354768357	2.53168
TRMT61A	2.838627	3.451165	3.65986	3.758554418	3.649637	3.554369	3.277029	3.180354	3.425921985	3.420763	3.102137	3.647567075	3.579659103	3.5509	4.716631048	3.359535	2.99318	2.849436	3.492103	2.744744834	2.314012	3.4558	3.255568	3.54899	3.353523984	3.297176	3.008978	3.5746	2.853998	2.929019955	3.844407	4.588031188	3.482849	3.17211	3.590203	4.091517	3.256749758	3.216012	3.78599	3.324531	3.674766	3.420800539	3.624389976	2.971156	3.375958	3.291925	3.001107	3.439404449	3.744498
TRMT10C	3.227074	3.461488	3.800467	2.949405532	4.028472	3.680186	3.390974	3.491512	3.844620637	3.714017	3.637973	3.589191487	3.708785602	3.689636	3.213065559	4.228546	3.340049	3.763109	3.602309	3.424256319	3.76196	3.736636	3.825358	3.439085	3.599217377	3.188362	3.427859	3.360245	3.279777	4.247380742	3.82984	3.134913862	4.08247	3.658599	3.694786	3.641672	4.169829676	3.955556	2.762925	3.290347	4.232859	3.474241805	2.549034241	3.613451	3.306435	3.41718	4.051199	4.027877879	3.650341
TRMT61B	3.146579	2.662289	2.799655	2.139591932	3.179441	2.437083	3.501496	2.946464	3.17887888	2.982778	2.855078	2.634350847	2.810161074	3.125756	1.251751551	3.033272	2.720957	2.63025	2.909729	3.360805376	2.845599	2.303123	2.693924	1.654644	2.590363704	2.70123	2.911022	2.902412	2.918634	3.139017698	2.784019	1.348739682	2.32008	2.447895	2.701735	2.941431	3.018944265	2.899289	0.9080236	2.765803	3.042172	1.800382482	2.605722653	3.011691	2.878317	2.635798	2.178748	2.935305288	3.045086
TRMT6	2.398605	2.392791	2.271026	2.13420121	2.602247	2.284578	2.822759	2.155956	2.464470831	2.586354	2.194955	2.334123912	2.237081061	2.008528	1.717062033	2.189869	2.196598	2.830587	2.221249	2.474763535	2.358214	2.100814	2.396098	1.581863	2.275190871	2.019312	2.178251	2.349518	2.305724	2.569724858	2.138866	1.793139127	2.748166	2.62955	2.429106	2.651856	2.884833827	2.251974	1.278948	2.005387	2.487326	2.102234237	1.828806631	2.39553	2.044763	2.182272	2.532825	3.730715866	2.199311
CPSF1	3.468288	3.999971	4.089457	4.62005287	4.847061	4.403981	3.942176	4.171025	3.731574287	3.928869	3.950392	4.934212952	3.49660396	3.434161	4.243420351	3.984009	3.700037	3.644534	4.18339	3.814917035	3.476446	3.729648	3.847972	3.412528	4.571741489	4.187295	3.748478	4.092851	3.551074	4.170020641	4.174005	4.275156877	3.454088	3.919332	4.603495	4.883032	4.195387531	3.610439	4.167261	4.225224	3.954989	2.861373759	4.128266935	3.689081	4.037488	3.640404	3.708315	4.062083765	3.824254
CPSF2	2.799945	2.462159	2.381469	2.21317352	2.890497	2.10496	2.325366	2.790164	2.619051005	2.704463	2.570215	2.302177309	2.406401955	2.382775	1.967403665	2.652395	1.96874	2.933344	2.346424	2.760982818	3.082565	2.537097	2.833331	2.046148	2.522563512	2.461881	2.976025	2.427501	2.714405	2.92083118	2.114562	1.782153736	2.642446	2.95617	2.386266	2.577262	2.950538706	2.564097	1.538571	2.635898	2.75732	2.281300028	2.25122354	2.840123	2.422877	2.563625	2.113345	2.615596251	2.325158
CPSF3	3.200429	2.884894	3.311776	3.111286916	3.475755	3.341842	3.815038	3.29773	3.449431829	3.177112	3.339453	3.164989816	2.940996588	2.956174	3.568400599	3.636335	3.000841	3.57328	3.101489	3.126535986	3.460526	2.871672	3.344488	2.512856	3.364183437	3.351816	3.493333	3.460331	3.185204	3.437638104	3.243137	3.367793707	3.17174	3.493087	2.981558	3.292722	3.522584313	3.248095	2.331559	3.22567	3.218731	2.981500252	3.008320525	3.201342	2.898576	3.091785	3.026674	3.74162886	2.899469
CPSF4	2.690982	2.851329	3.083211	2.991983978	2.409828	2.978324	3.117429	2.715603	2.966394108	2.923834	2.712889	3.023699282	2.796740464	2.831425	3.466135243	3.176207	2.631881	2.960816	2.952379	2.175624475	2.480646	2.747395	2.851871	2.529155	3.116633201	2.66258	2.346601	3.315389	2.710343	2.947222868	3.167026	3.161569227	3.067543	2.928334	2.958243	2.975645	3.343817213	2.835556	2.030451	2.849029	3.282555	2.148741037	2.832727551	2.772798	3.034797	2.696387	3.07856	5.041079913	2.866908
CSTF1	3.510286	3.274283	3.075767	2.745259331	3.254274	2.907342	3.284655	2.919652	3.423754282	3.338861	3.20731	3.223614213	3.318242561	3.428139	3.131027302	3.489605	2.823314	3.406578	3.336259	3.145860018	3.324977	3.430903	3.273947	2.620491	3.071123597	3.136323	3.272091	3.294685	3.479873	3.4455368	3.440423	2.95893263	3.247149	3.332896	3.185206	3.323252	2.953696561	3.333557	2.374501	3.27423	3.372764	3.111370003	3.230308954	3.236173	3.179889	3.226744	3.179291	3.298692494	3.517362
CSTF2	3.076802	2.740692	3.206323	2.508317219	2.882427	2.718879	2.581072	3.342362	3.054929128	3.001242	4.325286	2.740918289	3.020731189	3.119447	2.372129845	2.805845	2.848972	2.987518	3.157519	4.442525542	2.950453	3.062536	3.246706	1.602455	4.227645785	2.924282	3.114667	2.916225	3.043118	3.773482142	2.972642	2.114591036	2.704878	3.20874	2.846219	3.068239	2.789837978	2.960683	1.558747	2.883432	2.877448	2.041223695	2.94395133	3.119222	2.85493	2.862885	2.527524	3.538514193	2.962509
CSTF3	3.017352	2.693751	2.685646	2.714385081	3.380019	2.946664	3.585187	2.916687	3.241874159	3.119233	2.967732	3.057290537	2.845275796	3.056855	2.580787555	2.721855	2.369218	3.130673	2.550099	3.206195922	3.079433	2.861443	3.109769	2.501153	3.363884946	3.472902	2.87686	2.810706	2.779935	2.903585404	2.709656	2.570475563	2.765311	3.250229	3.064835	2.775939	2.956222033	2.797879	2.2841	2.648509	2.634978	2.781416432	3.186036708	2.92695	2.665324	2.519308	2.452373	3.081204229	2.958051
CFI	0.7453214	1.957865	3.096808	3.497719329	1.829507	1.476632	1.213306	1.671669	1.354305445	2.231869	1.302465	1.630710326	1.294206584	1.414826	1.598208194	1.858409	1.223974	1.381836	2.756438	2.037756538	2.326287	1.041725	1.687449	1.509764	3.745297482	1.444822	1.721316	2.465024	1.720143	1.64172196	1.635771	2.712225737	2.72981	1.804274	2.761423	2.792855	3.130912162	1.219035	0.5558033	2.778868	2.51784	1.157327693	0.927486213	2.247502	2.175932	2.043514	1.658449	1.938269725	1.903883
PCF11	3.103512	2.785559	2.775835	2.587591613	3.694321	3.108908	4.088792	3.448436	3.04556526	3.239066	3.036312	3.045322139	2.639303838	2.739829	1.926615152	3.05242	2.382816	2.846892	2.866985	3.418654844	3.290925	2.704811	2.607774	2.172101	2.70420309	3.115795	2.686711	3.386285	2.823061	3.275702832	2.969048	2.110963435	2.1876	3.043851	2.927209	2.890434	3.310461242	3.098298	1.944589	2.908281	2.810883	2.670785212	3.216271953	3.293873	3.147311	2.498542	2.253908	2.835976691	2.951387
CLP1	2.116715	2.120947	2.139768	1.885710926	2.302809	1.991708	2.253689	2.248146	2.373602028	2.38815	2.241386	2.156985001	1.912091983	2.406585	1.981399392	2.507617	1.735525	2.212494	2.312206	1.793997814	2.069227	1.968764	2.387686	1.739568	1.896121416	2.087929	2.150378	2.165351	2.138008	2.32828523	2.148736	1.704453068	2.159905	2.187843	2.285098	2.209485	2.128164622	2.247607	1.111016	2.06985	2.184275	1.720248777	1.699013022	2.061584	2.056525	2.219421	2.367846	2.321904131	2.174669
NUDT21	4.184568	3.927183	3.811372	3.631922862	4.065636	3.141207	3.922449	3.898686	4.072037319	4.143818	3.528553	3.553442667	3.465172187	2.965485	2.664082534	4.071979	3.415394	3.706215	4.107933	3.986170626	4.359441	3.465738	3.952564	2.667662	3.915712359	3.746265	4.585312	3.952955	3.999714	3.978530248	3.49714	2.896163149	3.67626	3.524427	3.774763	3.867538	3.846202039	4.358298	1.995646	4.072243	4.122244	2.994436492	3.948572511	4.387459	4.010699	4.233679	3.713933	3.304471366	3.603658
PABPN1	3.829338	4.646272	5.003757	5.063915977	5.035476	5.451705	5.022315	4.297217	4.680259801	4.490785	4.143025	5.038370809	4.622296101	4.781102	4.908788713	3.964809	3.85689	4.435885	4.375668	4.859323408	3.575438	4.733092	4.072578	4.781675	4.699905439	4.549285	3.866602	4.936768	3.665952	4.212763125	4.696819	5.028443114	4.570845	4.902487	4.959949	5.033798	4.227539964	3.985026	5.339616	4.385593	4.724282	6.098643385	5.42713395	3.95088	4.543827	3.779475	4.454843	4.737425209	4.652172
ADAR	5.346542	5.140514	4.939092	4.832657856	5.329072	4.746758	5.735774	5.219585	5.42105194	5.336545	5.098252	5.231009586	4.797489094	5.042245	4.657551428	5.569892	5.336302	5.421162	5.306068	5.372452543	5.741501	5.197378	5.572437	4.105099	5.350327135	6.006638	6.288193	6.25982	5.428672	5.785440168	4.802649	4.034503808	5.053539	6.144379	4.966398	5.041204	6.160795203	5.445592	3.947942	5.413366	5.873656	4.74638141	5.012081249	5.664972	5.260124	5.602654	5.200485	5.389918414	4.903921
ADARB1	2.909424	2.599995	1.879807	2.365280511	2.475455	2.155881	1.123314	1.889843	2.039583741	2.074252	2.359898	2.984775379	2.276717384	2.779368	2.379296817	2.528277	1.984843	2.375134	2.34825	2.811689523	2.408146	2.17589	2.60196	1.870404	2.43170465	2.108138	2.409949	2.056693	2.590518	2.752589571	2.512458	2.441450602	1.911135	2.676897	2.338889	1.752516	2.571921383	2.491991	1.838082	2.247353	2.117765	1.518263441	3.700877328	2.576531	2.612306	2.531889	1.946524	1.912697521	2.385829
ADARB2	0.4049953	0.08201302	0.7464343	0.100784144	0.6611502	0.09853587	0.6918844	1.726789	0.806668649	0.6610083	1.030183	0.446770523	0.135629842	0.1281287	0.216712821	1.379488	0.2508708	0.2926373	0.3164407	0.095582056	1.3476	0.0353087	0.2723317	0.1094027	0.102185133	1.287491	1.404601	0.1468481	0.1413168	0.872033385	0.9336631	0.306437828	0.4994903	0.07107253	0.1779383	0.3973598	1.617173573	0.3928936	0.06933737	0.7901335	0.07534491	0.550137767	2.254851584	0.2709746	0.1439608	0.1454125	0.6712185	0.033234795	0.3729688
[truncated: 483 more columns]
