# Supplementary material for: RNA modification writers pattern in relation to tumor microenvironment and prognosis in prostate cancer
Source: Front Genet. 2023 Jan 18;13:1065424. doi: 10.3389/fgene.2022.1065424 (PMC9889935; doi:10.3389/fgene.2022.1065424)
Supplement: Supplementary file 1 [file DataSheet1.ZIP › SupplementaryTable7_geneposition.txt]

chromosome	start	stop	symbol	value
1	110881128	110889299	RBM15	1
1	154554538	154600475	ADAR	1
2	9563697	9613230	CPSF3	1
2	29072687	29093167	TRMT61B	1
3	51428731	51435330	RBM15B	1
3	101280706	101285290	TRMT10C	1
4	110661852	110723335	CFI	1
4	119606523	119636588	METTL14	1
6	160146617	160177351	WTAP	1
7	99036545	99054994	CPSF4	1
X	100075384	100095921	CSTF2	1
8	95499921	95565757	KIAA1429	1
8	145618444	145634753	CPSF1	1
10	1228073	1779670	ADARB2	1
11	33098734	33183917	CSTF3	1
11	57416465	57429340	CLP1	1
11	82868030	82898493	PCF11	1
13	46528600	46626894	ZC3H13	1
14	21966277	21979517	METTL3	1
14	23790498	23795394	PABPN1	1
14	92588281	92630755	CPSF2	1
14	103995521	104003410	TRMT61A	1
16	56463045	56486111	NUDT21	1
20	5917881	5931182	TRMT6	1
20	54967427	54979518	CSTF1	1
21	46493768	46646478	ADARB1	1
