# Supplementary material for: RNA modification writers pattern in relation to tumor microenvironment and prognosis in prostate cancer
Source: Front Genet. 2023 Jan 18;13:1065424. doi: 10.3389/fgene.2022.1065424 (PMC9889935; doi:10.3389/fgene.2022.1065424)
Supplement: Supplementary file 1 [file DataSheet1.ZIP › SupplementaryTable8_celluar-interactions.tsv]

from	to	spearman	pvalue	ewidth	ecolor
CSTF2	METTL3	0.249311365468524	1.49523245823117e-12	0.249311365468524	#FE999B
CSTF2	ADARB1	0.103241619093187	0.00371634779864718	0.103241619093187	#FE999B
CSTF2	CLP1	0.165675168714144	2.92967130766412e-06	0.165675168714144	#FE999B
CSTF2	RBM15	0.173265371284265	9.92476015274242e-07	0.173265371284265	#FE999B
CSTF2	RBM15B	0.2370777101238	1.5745818758473e-11	0.2370777101238	#FE999B
CSTF2	CPSF2	0.28873507092396	1.35014569714886e-16	0.28873507092396	#FE999B
CSTF2	TRMT61A	-0.107733202024944	0.00247154166263244	0.107733202024944	#D0DCE9
CSTF2	CSTF1	0.216689696258013	7.93193096096221e-10	0.216689696258013	#FE999B
CSTF2	ADAR	0.28620233204419	2.54109760090657e-16	0.28620233204419	#FE999B
CSTF2	KIAA1429	0.320698622218959	2.62867226463921e-20	0.320698622218959	#FE999B
CSTF2	PABPN1	-0.118130526045863	0.000892282290243587	0.118130526045863	#D0DCE9
CSTF2	CSTF3	0.165607039161115	2.95763598886544e-06	0.165607039161115	#FE999B
CSTF2	TRMT6	0.253240510044137	5.37551157989276e-13	0.253240510044137	#FE999B
CSTF2	PCF11	0.261967010936933	7.83980713109316e-14	0.261967010936933	#FE999B
CSTF2	NUDT21	0.228155608118887	9.16477874712014e-11	0.228155608118887	#FE999B
CSTF2	CPSF3	0.10470587656079	0.00325405316186778	0.10470587656079	#FE999B
CSTF2	METTL14	0.223503474466188	2.23134887120229e-10	0.223503474466188	#FE999B
CSTF2	ZC3H13	0.260435366477273	1.36647247538954e-13	0.260435366477273	#FE999B
METTL3	ADARB1	0.192506318139286	5.14133540403158e-08	0.192506318139286	#FE999B
METTL3	WTAP	0.156248054503348	1.05190687290861e-05	0.156248054503348	#FE999B
METTL3	RBM15	0.109881049369481	0.00200852053689531	0.109881049369481	#FE999B
METTL3	RBM15B	0.205446811809468	5.8774662440751e-09	0.205446811809468	#FE999B
METTL3	CFI	-0.103660121716955	0.00357848366463166	0.103660121716955	#D0DCE9
METTL3	KIAA1429	0.122841619174374	0.000548354213022761	0.122841619174374	#FE999B
METTL3	PABPN1	0.238980814259255	1.07130859997937e-11	0.238980814259255	#FE999B
METTL3	CSTF3	0.317682305689481	6.16136224705192e-20	0.317682305689481	#FE999B
METTL3	TRMT6	0.174579322991612	8.18896367596894e-07	0.174579322991612	#FE999B
METTL3	PCF11	0.397878652203443	2.73389627218964e-31	0.397878652203443	#FE999B
ADARB1	CLP1	-0.10805381577494	0.00238710148581391	0.10805381577494	#D0DCE9
ADARB1	PCF11	0.119749046577102	0.000756313016576668	0.119749046577102	#FE999B
ADARB1	CPSF3	-0.210984069536044	2.22246510811566e-09	0.210984069536044	#D0DCE9
ADARB1	ZC3H13	0.147524185408864	3.21897564266765e-05	0.147524185408864	#FE999B
WTAP	CLP1	0.147001468243388	3.4353803618495e-05	0.147001468243388	#FE999B
WTAP	CPSF2	0.11564347336745	0.00114583824275342	0.11564347336745	#FE999B
WTAP	CSTF1	0.227979119076658	9.48281368693831e-11	0.227979119076658	#FE999B
WTAP	CSTF3	0.109663909896728	0.00205043507933977	0.109663909896728	#FE999B
WTAP	TRMT6	0.0937282918279727	0.00847092881119547	0.0937282918279727	#FE999B
WTAP	NUDT21	0.18618124564208	1.40836887359532e-07	0.18618124564208	#FE999B
WTAP	METTL14	0.181081965493975	3.09598614091178e-07	0.181081965493975	#FE999B
CLP1	RBM15	0.183454138317034	2.15204313417324e-07	0.183454138317034	#FE999B
CLP1	RBM15B	0.221285905468712	3.38693518913457e-10	0.221285905468712	#FE999B
CLP1	CPSF2	0.186038381269189	1.44022581104432e-07	0.186038381269189	#FE999B
CLP1	TRMT61A	-0.109127161468623	0.00215750351224654	0.109127161468623	#D0DCE9
CLP1	CSTF1	0.23215202970061	4.20114407440008e-11	0.23215202970061	#FE999B
CLP1	KIAA1429	0.16413314587242	3.62906490330585e-06	0.16413314587242	#FE999B
CLP1	PABPN1	-0.187978231209634	1.06141696446634e-07	0.187978231209634	#D0DCE9
CLP1	TRMT6	0.19601713097809	2.89563778338271e-08	0.19601713097809	#FE999B
CLP1	PCF11	0.104757932756804	0.0032386252316311	0.104757932756804	#FE999B
CLP1	NUDT21	0.144168499247629	4.86925335998658e-05	0.144168499247629	#FE999B
CLP1	CPSF3	0.214927220721022	1.09378773887605e-09	0.214927220721022	#FE999B
CLP1	METTL14	0.261574617704423	8.56202656800994e-14	0.261574617704423	#FE999B
CPSF4	CPSF2	-0.215600706102289	9.67714222344655e-10	0.215600706102289	#D0DCE9
CPSF4	TRMT61A	0.34622763406913	1.3091252894599e-23	0.34622763406913	#FE999B
CPSF4	ADAR	-0.221920606837641	3.00696750170018e-10	0.221920606837641	#D0DCE9
CPSF4	KIAA1429	-0.139541467741385	8.48960561823556e-05	0.139541467741385	#D0DCE9
CPSF4	PABPN1	0.246218467924631	2.40218021843542e-12	0.246218467924631	#FE999B
CPSF4	NUDT21	-0.242262194503451	5.47191100031476e-12	0.242262194503451	#D0DCE9
CPSF4	CPSF3	0.107786472266416	0.0024476593155579	0.107786472266416	#FE999B
CPSF4	METTL14	-0.221265515912797	3.39988662734734e-10	0.221265515912797	#D0DCE9
CPSF4	ZC3H13	-0.209254981690029	3.01977823005359e-09	0.209254981690029	#D0DCE9
RBM15	RBM15B	0.295265610407626	2.56635507668343e-17	0.295265610407626	#FE999B
RBM15	CPSF2	0.275176199545096	3.70197429307982e-15	0.275176199545096	#FE999B
RBM15	CSTF1	0.123103627809184	0.000533436276780531	0.123103627809184	#FE999B
RBM15	ADAR	0.362197098393465	7.75640859378723e-26	0.362197098393465	#FE999B
RBM15	CFI	0.0937772045733889	0.00843657677389082	0.0937772045733889	#FE999B
RBM15	KIAA1429	0.299845082517692	7.80689763616349e-18	0.299845082517692	#FE999B
RBM15	CSTF3	0.194681204486606	3.60712509938147e-08	0.194681204486606	#FE999B
RBM15	TRMT6	0.312729311486039	2.4437632233476e-19	0.312729311486039	#FE999B
RBM15	PCF11	0.33467340462559	4.46983547697109e-22	0.33467340462559	#FE999B
RBM15	NUDT21	0.230008081003733	6.39557590765047e-11	0.230008081003733	#FE999B
RBM15	CPSF3	0.107402058893241	0.00253719681074938	0.107402058893241	#FE999B
RBM15	METTL14	0.270408159605373	1.13626404996162e-14	0.270408159605373	#FE999B
RBM15	ZC3H13	0.209723339142432	2.77986748775258e-09	0.209723339142432	#FE999B
RBM15B	CPSF2	0.28155819531156	7.9689770370405e-16	0.28155819531156	#FE999B
RBM15B	CSTF1	0.156339997517857	1.03923848350732e-05	0.156339997517857	#FE999B
RBM15B	ADAR	0.399628518582271	1.41803243437257e-31	0.399628518582271	#FE999B
RBM15B	KIAA1429	0.371568856612451	3.3302335741718e-27	0.371568856612451	#FE999B
RBM15B	ADARB2	0.303402949184409	3.05144022376384e-18	0.303402949184409	#FE999B
RBM15B	CSTF3	0.249592557741437	1.17676977891614e-12	0.249592557741437	#FE999B
RBM15B	TRMT6	0.378146878675885	3.43268475570831e-28	0.378146878675885	#FE999B
RBM15B	PCF11	0.339364245806329	1.08535887126987e-22	0.339364245806329	#FE999B
RBM15B	NUDT21	0.26404234882005	4.90714329388523e-14	0.26404234882005	#FE999B
RBM15B	CPSF3	0.190034414621034	7.65375134909868e-08	0.190034414621034	#FE999B
RBM15B	METTL14	0.215873180441386	9.20830983006049e-10	0.215873180441386	#FE999B
RBM15B	ZC3H13	0.236463403752816	1.78174062862543e-11	0.236463403752816	#FE999B
CPSF2	TRMT61A	-0.322642744020151	1.51029671909319e-20	0.322642744020151	#D0DCE9
CPSF2	CSTF1	0.218714479260421	5.46483417054974e-10	0.218714479260421	#FE999B
CPSF2	ADAR	0.41935361089351	6.57480540173813e-35	0.41935361089351	#FE999B
CPSF2	KIAA1429	0.427435469975463	2.43496047406647e-36	0.427435469975463	#FE999B
CPSF2	PABPN1	-0.310737751627495	4.22184637466491e-19	0.310737751627495	#D0DCE9
CPSF2	CSTF3	0.232564903213111	3.87268248110532e-11	0.232564903213111	#FE999B
CPSF2	TRMT6	0.288740317564676	1.3483691782404e-16	0.288740317564676	#FE999B
CPSF2	PCF11	0.205805218318231	5.52338630338738e-09	0.205805218318231	#FE999B
CPSF2	NUDT21	0.445429153884431	1.14018201940053e-39	0.445429153884431	#FE999B
CPSF2	CPSF3	0.251874223445217	7.21936054119743e-13	0.251874223445217	#FE999B
CPSF2	METTL14	0.443940410524482	2.18824966885063e-39	0.443940410524482	#FE999B
CPSF2	ZC3H13	0.356228003432818	5.45898395039177e-25	0.356228003432818	#FE999B
TRMT61A	ADAR	-0.263827377762786	5.15215269760984e-14	0.263827377762786	#D0DCE9
TRMT61A	KIAA1429	-0.268715920086952	1.68280084726405e-14	0.268715920086952	#D0DCE9
TRMT61A	PABPN1	0.467309911342924	5.37213073853087e-44	0.467309911342924	#FE999B
TRMT61A	PCF11	-0.169294423502243	1.75892768013357e-06	0.169294423502243	#D0DCE9
TRMT61A	NUDT21	-0.320201539871358	3.02685405824876e-20	0.320201539871358	#D0DCE9
TRMT61A	METTL14	-0.404039457115371	2.66340095123129e-32	0.404039457115371	#D0DCE9
TRMT61A	ZC3H13	-0.251263750465141	9.90664559622234e-13	0.251263750465141	#D0DCE9
CSTF1	ADAR	0.193138479663141	4.640022233392e-08	0.193138479663141	#FE999B
CSTF1	CFI	-0.106784382339527	0.00268734520724908	0.106784382339527	#D0DCE9
CSTF1	ADARB2	0.155060742260817	1.22930888038828e-05	0.155060742260817	#FE999B
CSTF1	PABPN1	-0.130076276344677	0.000251052309109823	0.130076276344677	#D0DCE9
CSTF1	CSTF3	0.165212033462083	3.12487695681271e-06	0.165212033462083	#FE999B
CSTF1	TRMT6	0.224050982488945	2.01152615971629e-10	0.224050982488945	#FE999B
CSTF1	NUDT21	0.15324013964204	1.55768519471534e-05	0.15324013964204	#FE999B
CSTF1	METTL14	0.261696522140189	8.33093473190566e-14	0.261696522140189	#FE999B
CSTF1	ZC3H13	0.224822177238651	1.73733523968535e-10	0.224822177238651	#FE999B
ADAR	CFI	0.179306466884064	4.0520081672026e-07	0.179306466884064	#FE999B
ADAR	KIAA1429	0.469651254118743	1.77130119627498e-44	0.469651254118743	#FE999B
ADAR	ADARB2	0.140551907264543	7.53006343033533e-05	0.140551907264543	#FE999B
ADAR	PABPN1	-0.167768020880114	2.18407771269314e-06	0.167768020880114	#D0DCE9
ADAR	CSTF3	0.232391526861291	4.00743848291029e-11	0.232391526861291	#FE999B
ADAR	TRMT6	0.390920252981864	3.57865684474838e-30	0.390920252981864	#FE999B
ADAR	PCF11	0.34348585293668	3.06682597630045e-23	0.34348585293668	#FE999B
ADAR	NUDT21	0.514283401959001	2.04776754886119e-54	0.514283401959001	#FE999B
ADAR	CPSF3	0.0980423268339362	0.00587910857302523	0.0980423268339362	#FE999B
ADAR	METTL14	0.418714771527124	8.49919471336172e-35	0.418714771527124	#FE999B
ADAR	ZC3H13	0.554177703333393	1.22900401631834e-64	0.554177703333393	#FE999B
CFI	TRMT6	0.114651277038626	0.00126438882601044	0.114651277038626	#FE999B
CFI	NUDT21	0.184807314176074	1.74512448054029e-07	0.184807314176074	#FE999B
CFI	METTL14	0.126993796519558	0.000351965146232104	0.126993796519558	#FE999B
CFI	ZC3H13	0.15704340397029	9.47019656427068e-06	0.15704340397029	#FE999B
KIAA1429	PABPN1	-0.294738077761781	2.93939963746673e-17	0.294738077761781	#D0DCE9
KIAA1429	CSTF3	0.173112182135118	1.0148766434051e-06	0.173112182135118	#FE999B
KIAA1429	TRMT6	0.214764298928139	1.1266083748269e-09	0.214764298928139	#FE999B
KIAA1429	PCF11	0.352031515780447	2.09986279135227e-24	0.352031515780447	#FE999B
KIAA1429	NUDT21	0.407774631752159	6.33673048180014e-33	0.407774631752159	#FE999B
KIAA1429	CPSF3	0.208708536373138	3.32517357627289e-09	0.208708536373138	#FE999B
KIAA1429	METTL14	0.372844393502057	2.15222165509788e-27	0.372844393502057	#FE999B
KIAA1429	ZC3H13	0.336297273423021	2.74589811854598e-22	0.336297273423021	#FE999B
ADARB2	PCF11	0.236302024911272	1.84043794827812e-11	0.236302024911272	#FE999B
ADARB2	NUDT21	0.101324721901656	0.00441145516521459	0.101324721901656	#FE999B
ADARB2	ZC3H13	0.191870393261659	5.69832327307761e-08	0.191870393261659	#FE999B
PABPN1	CSTF3	0.205423492620132	5.90125222930972e-09	0.205423492620132	#FE999B
PABPN1	NUDT21	-0.16835420868753	2.01029796866663e-06	0.16835420868753	#D0DCE9
PABPN1	METTL14	-0.28135140340995	8.38087086294176e-16	0.28135140340995	#D0DCE9
PABPN1	ZC3H13	-0.150590505788725	2.18792984142812e-05	0.150590505788725	#D0DCE9
CSTF3	TRMT6	0.320089255113181	3.12472918085812e-20	0.320089255113181	#FE999B
CSTF3	PCF11	0.294065893136673	3.49289182845349e-17	0.294065893136673	#FE999B
CSTF3	NUDT21	0.181710973306268	2.81266667694752e-07	0.181710973306268	#FE999B
CSTF3	CPSF3	0.194868438135199	3.49806936238858e-08	0.194868438135199	#FE999B
CSTF3	METTL14	0.111603456272598	0.00170283671205943	0.111603456272598	#FE999B
CSTF3	ZC3H13	0.127202829490478	0.00034407343070675	0.127202829490478	#FE999B
TRMT6	PCF11	0.244870009058619	3.18548539134303e-12	0.244870009058619	#FE999B
TRMT6	NUDT21	0.292016541085908	5.89379734882512e-17	0.292016541085908	#FE999B
TRMT6	CPSF3	0.134456779396862	0.00015334277600773	0.134456779396862	#FE999B
TRMT6	METTL14	0.199759596843723	1.55198065459652e-08	0.199759596843723	#FE999B
TRMT6	ZC3H13	0.297715829150353	1.36125861285598e-17	0.297715829150353	#FE999B
PCF11	NUDT21	0.314888912040184	1.34442261352964e-19	0.314888912040184	#FE999B
PCF11	METTL14	0.324621115343955	8.55738916427436e-21	0.324621115343955	#FE999B
PCF11	ZC3H13	0.314626888457629	1.44589722251315e-19	0.314626888457629	#FE999B
NUDT21	CPSF3	0.136254544468653	0.000124707710081974	0.136254544468653	#FE999B
NUDT21	METTL14	0.516160238723208	7.25000469972183e-55	0.516160238723208	#FE999B
NUDT21	ZC3H13	0.524526838203171	6.53865071804126e-57	0.524526838203171	#FE999B
CPSF3	METTL14	0.105782829997543	0.00294811177051967	0.105782829997543	#FE999B
METTL14	ZC3H13	0.401919666648817	5.96784757751186e-32	0.401919666648817	#FE999B
