# Supplementary material for: RNA modification writers pattern in relation to tumor microenvironment and prognosis in prostate cancer
Source: Front Genet. 2023 Jan 18;13:1065424. doi: 10.3389/fgene.2022.1065424 (PMC9889935; doi:10.3389/fgene.2022.1065424)
Supplement: Supplementary file 1 [file DataSheet1.ZIP › SupplementaryTable8_celluar-types.tsv]

	hr	lower.95	upper.95	pvalue	cluster	nsize	ncolor	nccolor
CSTF2	0.874238554243379	0.640969716801666	1.19240118478491	0.392002097295314	A	0.406711609404683	#2276BB	radgrad: center="0.5,0.5" radius="0.2" stoplist="137,222,132,255,0|137,222,132,255,0.5|255,255,255,0,1
METTL3	1.46582134748061	1.04164990138216	2.06272013262697	0.0277286009468312	A	1.55707204230094	#2276BB	radgrad: center="0.5,0.5" radius="0.2" stoplist="1,1,1,255,0|1,1,1,255,0.5|255,255,255,0,1
CPSF4	1.41537744258608	0.901119108545437	2.22311710625599	0.134873127652111	A	0.870074571269186	#2276BB	radgrad: center="0.5,0.5" radius="0.2" stoplist="1,1,1,255,0|1,1,1,255,0.5|255,255,255,0,1
RBM15B	1.18796791796096	0.782713947333208	1.80304411198095	0.420184159734243	A	0.376560323823637	#2276BB	radgrad: center="0.5,0.5" radius="0.2" stoplist="1,1,1,255,0|1,1,1,255,0.5|255,255,255,0,1
CPSF2	1.03176601276479	0.80433558844572	1.32350367233366	0.805233762080015	A	0.0940780241737792	#2276BB	radgrad: center="0.5,0.5" radius="0.2" stoplist="1,1,1,255,0|1,1,1,255,0.5|255,255,255,0,1
CSTF3	1.69522473954533	1.11363374683062	2.58054941828521	0.0145846803205996	A	1.83610308567294	#2276BB	radgrad: center="0.5,0.5" radius="0.2" stoplist="1,1,1,255,0|1,1,1,255,0.5|255,255,255,0,1
NUDT21	0.884869628954173	0.667281686460163	1.17340888583227	0.399088117575599	A	0.39893120267995	#2276BB	radgrad: center="0.5,0.5" radius="0.2" stoplist="137,222,132,255,0|137,222,132,255,0.5|255,255,255,0,1
ADARB1	0.941767161347616	0.626080047139063	1.4166325699815	0.773303763512656	B	0.111649876193603	#EC1122	radgrad: center="0.5,0.5" radius="0.2" stoplist="137,222,132,255,0|137,222,132,255,0.5|255,255,255,0,1
CLP1	1.28554070454633	0.78490107120913	2.10550725902266	0.319502544812999	B	0.495525678369926	#EC1122	radgrad: center="0.5,0.5" radius="0.2" stoplist="1,1,1,255,0|1,1,1,255,0.5|255,255,255,0,1
CSTF1	0.626085870725551	0.454284972069836	0.862858209322217	0.00451067520571962	B	2.34575844345029	#EC1122	radgrad: center="0.5,0.5" radius="0.2" stoplist="137,222,132,255,0|137,222,132,255,0.5|255,255,255,0,1
CFI	1.05744353373806	0.838084992647947	1.33421650173151	0.638741779310234	B	0.194674676247724	#EC1122	radgrad: center="0.5,0.5" radius="0.2" stoplist="1,1,1,255,0|1,1,1,255,0.5|255,255,255,0,1
METTL14	0.754977388176065	0.476834012786951	1.19536535014717	0.234404460020197	B	0.630034129242116	#EC1122	radgrad: center="0.5,0.5" radius="0.2" stoplist="137,222,132,255,0|137,222,132,255,0.5|255,255,255,0,1
WTAP	0.682081023985001	0.434708431539499	1.07022199139967	0.0967657652426089	C	1.01427826455093	#855124	radgrad: center="0.5,0.5" radius="0.2" stoplist="137,222,132,255,0|137,222,132,255,0.5|255,255,255,0,1
TRMT61A	0.980672101175425	0.758003629662502	1.26875087715876	0.881953981759139	C	0.0545540747201765	#855124	radgrad: center="0.5,0.5" radius="0.2" stoplist="137,222,132,255,0|137,222,132,255,0.5|255,255,255,0,1
PABPN1	1.37820576263077	1.02891112204984	1.84607891142677	0.0312968041042317	C	1.50450000848425	#855124	radgrad: center="0.5,0.5" radius="0.2" stoplist="1,1,1,255,0|1,1,1,255,0.5|255,255,255,0,1
PCF11	1.20517582567017	0.879726352741827	1.6510233736354	0.242516919376914	C	0.615257957120663	#855124	radgrad: center="0.5,0.5" radius="0.2" stoplist="1,1,1,255,0|1,1,1,255,0.5|255,255,255,0,1
CPSF3	3.41156118294729	2.08698820539838	5.57681623446023	1.26423998590811e-06	C	5.89817047774452	#855124	radgrad: center="0.5,0.5" radius="0.2" stoplist="1,1,1,255,0|1,1,1,255,0.5|255,255,255,0,1
RBM15	1.25716748000346	0.813910942031202	1.94182187652375	0.304234459547603	D	0.516791596516448	#FFBB64	radgrad: center="0.5,0.5" radius="0.2" stoplist="1,1,1,255,0|1,1,1,255,0.5|255,255,255,0,1
KIAA1429	1.36165550104853	0.950886049540002	1.94987160073773	0.0930577141084752	D	1.03124761978328	#FFBB64	radgrad: center="0.5,0.5" radius="0.2" stoplist="1,1,1,255,0|1,1,1,255,0.5|255,255,255,0,1
TRMT6	0.659660698415642	0.472353772468586	0.921242218009706	0.014605557895718	D	1.83548184941249	#FFBB64	radgrad: center="0.5,0.5" radius="0.2" stoplist="137,222,132,255,0|137,222,132,255,0.5|255,255,255,0,1
ZC3H13	0.716621503950772	0.545375081252857	0.941638878595126	0.0179538279786125	D	1.74584294024744	#FFBB64	radgrad: center="0.5,0.5" radius="0.2" stoplist="137,222,132,255,0|137,222,132,255,0.5|255,255,255,0,1
ADAR	1.06009167847397	0.767229202308702	1.46474399486894	0.722501017805986	E	0.141161536769045	#CC00FF	radgrad: center="0.5,0.5" radius="0.2" stoplist="1,1,1,255,0|1,1,1,255,0.5|255,255,255,0,1
ADARB2	0.708077383152314	0.520137399021343	0.963925265660922	0.0242985846732411	E	1.61441902214253	#CC00FF	radgrad: center="0.5,0.5" radius="0.2" stoplist="137,222,132,255,0|137,222,132,255,0.5|255,255,255,0,1
