# Supplementary material for: RNA modification writers pattern in relation to tumor microenvironment and prognosis in prostate cancer
Source: Front Genet. 2023 Jan 18;13:1065424. doi: 10.3389/fgene.2022.1065424 (PMC9889935; doi:10.3389/fgene.2022.1065424)
Supplement: Supplementary file 1 [file DataSheet1.ZIP › SupplementaryTable8_cox.txt]

p_value	HR	Low 95%CI	High 95%CI
CSTF2	0.0276313439139006	0.734274718836868	0.557811649137433	0.966561676430898
METTL3	0.102077826612798	1.25589668846749	0.955701970351885	1.65038530947347
ADARB1	0.774690333683361	1.04064547798896	0.792187364855044	1.36702888597197
WTAP	0.0852592162638889	0.786361861044237	0.5980653964112	1.03394207425403
CLP1	0.120696579016423	1.24142896436725	0.944714116125868	1.63133571020401
CPSF4	0.583464850563555	1.07924803658945	0.821735333857263	1.41745921891258
RBM15	0.896518724558777	1.01827044999287	0.775118865732519	1.33769768117926
RBM15B	0.356856166485617	1.1368079183159	0.865422602150502	1.49329615373389
CPSF2	0.943446694870306	1.00994046159459	0.768435914297625	1.32734521771823
TRMT61A	0.243230155749014	0.8500062380948	0.646967302271394	1.11676525577639
CSTF1	0.00170168035841512	0.640178390005772	0.484522921902406	0.845838973770845
ADAR	0.195088912193309	0.834850015307448	0.635368108711059	1.09696180608241
CFI	0.604043982058613	0.930412255824209	0.708415247767015	1.22197675518215
KIAA1429	0.214031373785804	1.18932626606257	0.904740194128063	1.56342890072387
ADARB2	0.0261519669317645	0.732726841978098	0.557077528983023	0.963759256158325
PABPN1	0.381740864851488	1.12956103408849	0.85971118386143	1.48411251788101
CSTF3	0.0337830132864909	1.34857130089678	1.02318468583738	1.77743527515176
TRMT6	0.760584451452149	0.958510941833079	0.729838205385233	1.25883136678052
PCF11	0.385602129109456	1.12843496057349	0.858878006932925	1.48259176503043
NUDT21	0.157901166011923	0.821260069615777	0.624866614224911	1.07937932126831
CPSF3	1.20214965947306e-05	1.8775197877952	1.41606256962889	2.48935366922829
METTL14	0.153965575433468	0.819345492392718	0.623022728826492	1.07753217473905
ZC3H13	0.0116447875137893	0.699055443763311	0.529309018160197	0.923238593503842
